# Supplementary material for: Analysis of Human Protein Replacement Stable Cell Lines Established using snoMEN-PR Vector
Source: PLoS One. 2013 Apr 25;8(4):e62305. doi: 10.1371/journal.pone.0062305 (PMC3636044; doi:10.1371/journal.pone.0062305)
Supplement: Table S1 — The list of SILAC ratio values of labelled proteins described in Figure 2E . (XLSX) [file pone.0062305.s006.xlsx]

## Sheet: Table 1.txt
id	Protein IDs	Protein Descriptions	Exp.1 Ratio snoMEN-PR/Normal U2OS Normalized	Exp.2 Ratio snoMEN-PR/Normal U2OS Normalized	Log2 (Exp.1 Ratio snoMEN-PR/Normal U2OS)	Log2 (Exp.2 Ratio snoMEN-PR/Normal U2OS)
1	A2T6Y4	>sp|A1YFZ3|APEX1_PANPA DNA-(apurinic or apyrimidinic site) lyase OS=Pan paniscus GN=APEX1 PE=3 SV=1;>sp|A2T6Y4|APEX1_PANTR DNA-(apurinic or apyrimidinic site) lyase OS=Pan troglodytes GN=APEX1 PE=3 SV=1;>sp|A2T7I6|APEX1_PONPY DNA-(apurinic or apyrimidinic site) lyase OS=Pongo pygmaeus GN=APEX1 PE=3 SV=1;>sp|P27695|APEX1_HUMAN DNA-(apurinic or apyrimidinic site) lyase OS=Homo sapiens GN=APEX1 PE=1…	0.86475	1.1177	-0.209645	0.160533
3	A6QZK6	>sp|A5A6H5|ATPA_PANTR ATP synthase subunit alpha, mitochondrial OS=Pan troglodytes GN=ATP5A1 PE=2 SV=1;>sp|P25705|ATPA_HUMAN ATP synthase subunit alpha, mitochondrial OS=Homo sapiens GN=ATP5A1 PE=1 SV=1;>tr|A8K092|A8K092_HUMAN ATP synthase subunit alpha OS=Homo sapiens PE=2 SV=1;>tr|B4DY56|B4DY56_HUMAN ATP synthase subunit alpha OS=Homo sapiens PE=2 SV=1;>tr|D3Z6F5|D3Z6F5_MOUSE ATP synthase subun…	0.75737	0.80965	-0.40093	-0.30463
5	Q9UQM3	>sp|A5A6J1|TBA1A_PANTR Tubulin alpha-1A chain OS=Pan troglodytes GN=TUBA1A PE=2 SV=1;>sp|Q71U36|TBA1A_HUMAN Tubulin alpha-1A chain OS=Homo sapiens GN=TUBA1A PE=1 SV=1;>tr|B4DQK4|B4DQK4_HUMAN cDNA FLJ53743, highly similar to Tubulin alpha-3 chain OS=Homo sapiens PE=2 SV=1;>tr|Q9UQM3|Q9UQM3_HUMAN Alpha-tubulin (Fragment) OS=Homo sapiens PE=2 SV=1;>tr|Q4R546|Q4R546_MACFA Brain cDNA, clone: QccE-1931…	1.149	1.3809	0.200379	0.465609
6	F5H6R7	>sp|A5A6J7|RAP1B_PANTR Ras-related protein Rap-1b OS=Pan troglodytes GN=RAP1B PE=2 SV=1;>sp|P61223|RAP1B_BOVIN Ras-related protein Rap-1b OS=Bos taurus GN=RAP1B PE=2 SV=1;>sp|P61224|RAP1B_HUMAN Ras-related protein Rap-1b OS=Homo sapiens GN=RAP1B PE=1 SV=1;>sp|P62834|RAP1A_HUMAN Ras-related protein Rap-1A OS=Homo sapiens GN=RAP1A PE=1 SV=1;>tr|A8KAH9|A8KAH9_HUMAN RAP1A, member of RAS oncogene fami…	1.0798	0.94389	0.110764	-0.0833094
9	A8QDB7	>sp|A5A6K4|PGK1_PANTR Phosphoglycerate kinase 1 OS=Pan troglodytes GN=PGK1 PE=2 SV=1;>sp|P00558|PGK1_HUMAN Phosphoglycerate kinase 1 OS=Homo sapiens GN=PGK1 PE=1 SV=3;>tr|A8K4W6|A8K4W6_HUMAN Phosphoglycerate kinase OS=Homo sapiens GN=PGK1 PE=2 SV=1;>tr|B7Z7A9|B7Z7A9_HUMAN Phosphoglycerate kinase OS=Homo sapiens PE=2 SV=1;>tr|B4E1H9|B4E1H9_HUMAN Phosphoglycerate kinase OS=Homo sapiens PE=2 SV=1;>t…	1.0061	1.0265	0.00877371	0.0377336
10	P17174	>sp|A5A6K8|AATC_PANTR Aspartate aminotransferase, cytoplasmic OS=Pan troglodytes GN=GOT1 PE=2 SV=1;>sp|P17174|AATC_HUMAN Aspartate aminotransferase, cytoplasmic OS=Homo sapiens GN=GOT1 PE=1 SV=3;>tr|Q2TU84|Q2TU84_HUMAN Aspartate aminotransferase OS=Homo sapiens GN=GIG18 PE=2 SV=1;>tr|B7Z7E9|B7Z7E9_HUMAN Aspartate aminotransferase OS=Homo sapiens PE=2 SV=1;>tr|B7Z1I2|B7Z1I2_HUMAN Aspartate aminotr…	1.3455	1.4288	0.428142	0.514804
11	O00622	>sp|A5A6L1|CYR61_PANTR Protein CYR61 OS=Pan troglodytes GN=CYR61 PE=2 SV=1;>sp|O00622|CYR61_HUMAN Protein CYR61 OS=Homo sapiens GN=CYR61 PE=1 SV=1;>tr|Q53FA4|Q53FA4_HUMAN Cysteine-rich, angiogenic inducer, 61 variant (Fragment) OS=Homo sapiens PE=2 SV=1;>tr|Q6FI18|Q6FI18_HUMAN CYR61 protein OS=Homo sapiens GN=CYR61 PE=2 SV=1;>tr|B4DI61|B4DI61_HUMAN cDNA FLJ58182, highly similar to Protein CYR61 O…	0.71931	0.65819	-0.475314	-0.603424
12	Q5T9T9	>sp|A5A6M3|HNRPG_PANTR Heterogeneous nuclear ribonucleoprotein G OS=Pan troglodytes GN=RBMX PE=2 SV=1;>sp|P38159|HNRPG_HUMAN Heterogeneous nuclear ribonucleoprotein G OS=Homo sapiens GN=RBMX PE=1 SV=3;>tr|Q4R7F0|Q4R7F0_MACFA Testis cDNA, clone: QtsA-15489, similar to human RNA binding motif protein, X-linked (RBMX), OS=Macaca fascicularis PE=2 SV=1;>tr|Q9WV02|Q9WV02_MOUSE Heterogeneous nuclear ri…	0.89006	0.88773	-0.168026	-0.171807
20	Q9WTI7-2	>sp|O00159|MYO1C_HUMAN Myosin-Ic OS=Homo sapiens GN=MYO1C PE=1 SV=4;>sp|O00159-3|MYO1C_HUMAN Isoform 3 of Myosin-Ic OS=Homo sapiens GN=MYO1C;>tr|F5H3W9|F5H3W9_HUMAN Uncharacterized protein OS=Homo sapiens GN=MYO1C PE=4 SV=1;>tr|B7Z3E5|B7Z3E5_HUMAN cDNA FLJ53573, highly similar to Myosin Ic OS=Homo sapiens PE=2 SV=1;>tr|F5H6E2|F5H6E2_HUMAN Uncharacterized protein OS=Homo sapiens GN=MYO1C PE=4 SV=1…	1.1413	1.8386	0.190678	0.878608
24	Q5SRT3	>sp|O00299|CLIC1_HUMAN Chloride intracellular channel protein 1 OS=Homo sapiens GN=CLIC1 PE=1 SV=4;>tr|Q53FB0|Q53FB0_HUMAN Chloride intracellular channel 1 variant (Fragment) OS=Homo sapiens PE=2 SV=1;>tr|Q5SRT3|Q5SRT3_HUMAN Chloride intracellular channel 1 OS=Homo sapiens GN=CLIC1 PE=2 SV=2;>tr|Q542F1|Q542F1_MOUSE Chloride intracellular channel 1, isoform CRA_c OS=Mus musculus GN=Clic1 PE=2 SV=1	0.93069	0.94235	-0.103627	-0.0856651
25	O00410	>sp|O00410-3|IPO5_HUMAN Isoform 3 of Importin-5 OS=Homo sapiens GN=IPO5;>sp|O00410|IPO5_HUMAN Importin-5 OS=Homo sapiens GN=IPO5 PE=1 SV=4;>tr|B4E0R6|B4E0R6_HUMAN cDNA FLJ54573, highly similar to Importin beta-3 OS=Homo sapiens PE=2 SV=1;>tr|Q4R8T7|Q4R8T7_MACFA Testis cDNA clone: QtsA-11503, similar to human karyopherin (importin) beta 3 (KPNB3), OS=Macaca fascicularis PE=2 SV=1;>sp|O00410-2|IPO5…	0.59752	0.60111	-0.742941	-0.734299
28	Q55S50	>sp|O00567|NOP56_HUMAN Nucleolar protein 56 OS=Homo sapiens GN=NOP56 PE=1 SV=4;>tr|A8K9K6|A8K9K6_HUMAN cDNA FLJ76962, highly similar to Homo sapiens nucleolar protein 5A (56kDa with KKE/D repeat) (NOL5A), mRNA OS=Homo sapiens PE=2 SV=1;>tr|A0PJ92|A0PJ92_HUMAN NOP56 protein (Fragment) OS=Homo sapiens GN=NOP56 PE=2 SV=1;>tr|E9PDI8|E9PDI8_HUMAN Uncharacterized protein OS=Homo sapiens GN=NOP56 PE=4 S…	1.0315	1.1583	0.0447438	0.212009
34	Q8CIG8	>sp|O14744|ANM5_HUMAN Protein arginine N-methyltransferase 5 OS=Homo sapiens GN=PRMT5 PE=1 SV=4;>tr|B2RDD7|B2RDD7_HUMAN cDNA, FLJ96564, highly similar to Homo sapiens SKB1 homolog (S. pombe) (SKB1), mRNA OS=Homo sapiens PE=2 SV=1;>tr|A8MZ91|A8MZ91_HUMAN Protein arginine methyltransferase 5, isoform CRA_d OS=Homo sapiens GN=PRMT5 PE=2 SV=1;>tr|B4DX49|B4DX49_HUMAN Uncharacterized protein OS=Homo sa…	1.0552	0.74175	0.0775165	-0.430995
35	B3KY21	>sp|O14745|NHRF1_HUMAN Na(+)/H(+) exchange regulatory cofactor NHE-RF1 OS=Homo sapiens GN=SLC9A3R1 PE=1 SV=4;>tr|B2R6A3|B2R6A3_HUMAN cDNA, FLJ92860, highly similar to Homo sapiens solute carrier family 9 (sodium/hydrogen exchanger), member 3 regulator 1 (SLC9A3R1), mRNA OS=Homo sapiens PE=2 SV=1;>tr|B3KSV9|B3KSV9_HUMAN cDNA FLJ37148 fis, clone BRACE2025333, highly similar to Homo sapiens Na+/H+ e…	1.2242	0.93374	0.291839	-0.0989072
36	B0YJ74	>sp|O14818|PSA7_HUMAN Proteasome subunit alpha type-7 OS=Homo sapiens GN=PSMA7 PE=1 SV=1;>tr|Q05DH1|Q05DH1_HUMAN Proteasome subunit alpha type (Fragment) OS=Homo sapiens GN=PSMA7 PE=2 SV=1;>tr|Q542H2|Q542H2_MOUSE Proteasome subunit alpha type OS=Mus musculus GN=Psma7 PE=2 SV=1;>sp|O14818-2|PSA7_HUMAN Isoform 2 of Proteasome subunit alpha type-7 OS=Homo sapiens GN=PSMA7;>tr|E9PBC8|E9PBC8_HUMAN Unc…	0.94808	0.98273	-0.0769193	-0.025133
42	Q1HFY1	>sp|O14950|ML12B_HUMAN Myosin regulatory light chain 12B OS=Homo sapiens GN=MYL12B PE=1 SV=2;>sp|P19105|ML12A_HUMAN Myosin regulatory light chain 12A OS=Homo sapiens GN=MYL12A PE=1 SV=2;>tr|Q53X45|Q53X45_HUMAN Myosin regulatory light chain OS=Homo sapiens GN=MRLC3 PE=2 SV=1;>tr|Q6ZWQ9|Q6ZWQ9_MOUSE MCG5400 OS=Mus musculus GN=2900073G15Rik PE=2 SV=1;>tr|Q53HL1|Q53HL1_HUMAN Myosin regulatory light c…	1.274	1.3241	0.349365	0.405012
44	B4DTA2	>sp|O14979|HNRDL_HUMAN Heterogeneous nuclear ribonucleoprotein D-like OS=Homo sapiens GN=HNRPDL PE=1 SV=3;>sp|O14979-2|HNRDL_HUMAN Isoform 2 of Heterogeneous nuclear ribonucleoprotein D-like OS=Homo sapiens GN=HNRPDL;>tr|B4DTA2|B4DTA2_HUMAN cDNA FLJ60148, highly similar to Homo sapiens heterogeneous nuclear ribonucleoprotein D-like (HNRPDL), transcript variant 2, mRNA OS=Homo sapiens PE=2 SV=1;>s…	0.99967	1.2198	-0.000476168	0.286645
45	B4DR01	>sp|O14980|XPO1_HUMAN Exportin-1 OS=Homo sapiens GN=XPO1 PE=1 SV=1;>sp|Q80U96|XPO1_RAT Exportin-1 OS=Rattus norvegicus GN=Xpo1 PE=2 SV=1;>tr|A2AKT7|A2AKT7_MOUSE Exportin 1, CRM1 homolog (Yeast) OS=Mus musculus GN=Xpo1 PE=4 SV=1;>tr|B4DR01|B4DR01_HUMAN cDNA FLJ55480, highly similar to Exportin-1 OS=Homo sapiens PE=2 SV=1;>tr|B7ZB16|B7ZB16_HUMAN cDNA, FLJ79380, highly similar to Exportin-1 OS=Homo …	1.2428	1.3136	0.313594	0.393526
48	Q53R19	>sp|O15144|ARPC2_HUMAN Actin-related protein 2/3 complex subunit 2 OS=Homo sapiens GN=ARPC2 PE=1 SV=1;>tr|Q53R19|Q53R19_HUMAN Actin related protein 2/3 complex, subunit 2, 34kDa, isoform CRA_a OS=Homo sapiens GN=ARPC2 PE=2 SV=1;>tr|C9JTV5|C9JTV5_HUMAN Uncharacterized protein OS=Homo sapiens GN=ARPC2 PE=4 SV=1	0.65622	0.63995	-0.607749	-0.643969
49	B4DM63	>sp|O15145|ARPC3_HUMAN Actin-related protein 2/3 complex subunit 3 OS=Homo sapiens GN=ARPC3 PE=1 SV=3;>tr|B2R4D5|B2R4D5_HUMAN cDNA, FLJ92050, highly similar to Homo sapiens actin related protein 2/3 complex, subunit 3, 21kDa (ARPC3), mRNA OS=Homo sapiens PE=2 SV=1;>tr|Q2LE71|Q2LE71_HUMAN Actin related protein 2/3 complex OS=Homo sapiens GN=ARPC3 PE=2 SV=1;>tr|B4DM63|B4DM63_HUMAN cDNA FLJ51245, hi…	0.62139	0.5185	-0.686429	-0.947584
51	B4E1K8	>sp|O15371|EIF3D_HUMAN Eukaryotic translation initiation factor 3 subunit D OS=Homo sapiens GN=EIF3D PE=1 SV=1;>tr|A8MWD3|A8MWD3_HUMAN Uncharacterized protein OS=Homo sapiens GN=EIF3D PE=2 SV=2;>tr|B4DVY1|B4DVY1_HUMAN cDNA FLJ51552, highly similar to Eukaryotic translation initiation factor 3 subunit 7 OS=Homo sapiens PE=2 SV=1;>tr|B4E1K8|B4E1K8_HUMAN cDNA FLJ58383, highly similar to Eukaryotic t…	1.0442	1.1788	0.0623981	0.237319
53	B2R8F3	>sp|O15479|MAGB2_HUMAN Melanoma-associated antigen B2 OS=Homo sapiens GN=MAGEB2 PE=1 SV=3;>tr|B2R8F3|B2R8F3_HUMAN cDNA, FLJ93871, highly similar to Homo sapiens melanoma antigen, family B, 2 (MAGEB2), mRNA OS=Homo sapiens PE=2 SV=1;>tr|Q53G50|Q53G50_HUMAN Melanoma antigen, family B, 2 variant (Fragment) OS=Homo sapiens PE=2 SV=1	0.82251	0.89941	-0.281895	-0.152949
54	F5H0S4	>sp|O35129|PHB2_MOUSE Prohibitin-2 OS=Mus musculus GN=Phb2 PE=1 SV=1;>sp|Q99623|PHB2_HUMAN Prohibitin-2 OS=Homo sapiens GN=PHB2 PE=1 SV=2;>tr|F5GY37|F5GY37_HUMAN Uncharacterized protein OS=Homo sapiens GN=PHB2 PE=4 SV=1;>tr|B4DP75|B4DP75_HUMAN cDNA FLJ56579, highly similar to Prohibitin-2 OS=Homo sapiens PE=2 SV=1;>tr|B4DW05|B4DW05_HUMAN cDNA FLJ60175, highly similar to Prohibitin-2 OS=Homo sapie…	1.5743	1.5509	0.65471	0.633106
56	B4E0S6	>sp|O43143|DHX15_HUMAN Putative pre-mRNA-splicing factor ATP-dependent RNA helicase DHX15 OS=Homo sapiens GN=DHX15 PE=1 SV=2;>tr|Q3UKJ6|Q3UKJ6_MOUSE DEAH (Asp-Glu-Ala-His) box polypeptide 15, isoform CRA_a OS=Mus musculus GN=Dhx15 PE=2 SV=1;>tr|B4E0S6|B4E0S6_HUMAN cDNA FLJ55635, highly similar to pre-mRNA-splicing factorATP-dependent RNA helicase DHX15 (EC 3.6.1.-) OS=Homo sapiens PE=2 SV=1;>tr|F…	1.1592	1.319	0.21313	0.399445
58	F5H634	>sp|O43175|SERA_HUMAN D-3-phosphoglycerate dehydrogenase OS=Homo sapiens GN=PHGDH PE=1 SV=4;>sp|A5A6P1|SERA_PANTR D-3-phosphoglycerate dehydrogenase OS=Pan troglodytes GN=PHGDH PE=2 SV=1;>tr|B3KSC3|B3KSC3_HUMAN cDNA FLJ35987 fis, clone TESTI2014269, highly similar to D-3-phosphoglycerate dehydrogenase (EC 1.1.1.95) OS=Homo sapiens PE=2 SV=1;>tr|Q5SZU1|Q5SZU1_HUMAN Phosphoglycerate dehydrogenase O…	1.3648	1.322	0.44869	0.402722
59	F5H8K4	>sp|O43242|PSMD3_HUMAN 26S proteasome non-ATPase regulatory subunit 3 OS=Homo sapiens GN=PSMD3 PE=1 SV=2;>tr|Q6IBN0|Q6IBN0_HUMAN PSMD3 protein OS=Homo sapiens GN=PSMD3 PE=2 SV=1;>tr|F5H8K4|F5H8K4_HUMAN Uncharacterized protein OS=Homo sapiens GN=PSMD3 PE=4 SV=1;>tr|Q8N9M2|Q8N9M2_HUMAN cDNA FLJ36887 fis, clone BNGH42005504, highly similar to 26S PROTEASOME REGULATORY SUBUNIT S3 OS=Homo sapiens PE=2…	0.79642	0.77294	-0.328399	-0.371572
61	B2R7C2	>sp|O43264|ZW10_HUMAN Centromere/kinetochore protein zw10 homolog OS=Homo sapiens GN=ZW10 PE=1 SV=3;>tr|B2R7C2|B2R7C2_HUMAN cDNA, FLJ93375, highly similar to Homo sapiens ZW10, kinetochore associated, homolog (Drosophila) (ZW10), mRNA OS=Homo sapiens PE=2 SV=1;>tr|A1A528|A1A528_HUMAN ZW10 protein OS=Homo sapiens GN=ZW10 PE=2 SV=1;>tr|B4DUQ3|B4DUQ3_HUMAN cDNA FLJ56672, highly similar to Centromere…	2.324	1.8004	1.21661	0.848317
62	B4DT28	>sp|O43390|HNRPR_HUMAN Heterogeneous nuclear ribonucleoprotein R OS=Homo sapiens GN=HNRNPR PE=1 SV=1;>tr|B2R7W4|B2R7W4_HUMAN cDNA, FLJ93632, highly similar to Homo sapiens heterogeneous nuclear ribonucleoprotein R (HNRPR), mRNA OS=Homo sapiens PE=2 SV=1;>tr|E7ERE4|E7ERE4_HUMAN Uncharacterized protein OS=Homo sapiens GN=HNRNPR PE=4 SV=1;>sp|O43390-2|HNRPR_HUMAN Isoform 2 of Heterogeneous nuclear r…	1.0784	1.1411	0.108892	0.190425
64	E9PCC2	>sp|O43491|E41L2_HUMAN Band 4.1-like protein 2 OS=Homo sapiens GN=EPB41L2 PE=1 SV=1;>tr|E9PHY5|E9PHY5_HUMAN Uncharacterized protein OS=Homo sapiens GN=EPB41L2 PE=4 SV=1;>tr|E9PPD9|E9PPD9_HUMAN Uncharacterized protein OS=Homo sapiens GN=EPB41L2 PE=4 SV=1;>tr|E9PK52|E9PK52_HUMAN Uncharacterized protein OS=Homo sapiens GN=EPB41L2 PE=4 SV=1;>tr|Q68DV2|Q68DV2_HUMAN Putative uncharacterized protein DKF…	0.76355	0.5768	-0.389205	-0.793857
67	E9PED5	>sp|O43707|ACTN4_HUMAN Alpha-actinin-4 OS=Homo sapiens GN=ACTN4 PE=1 SV=2;>tr|D6PXK4|D6PXK4_HUMAN Alpha actinin 4 short isoform OS=Homo sapiens GN=ACTN4 PE=2 SV=1;>tr|Q96BG6|Q96BG6_HUMAN ACTN4 protein (Fragment) OS=Homo sapiens GN=ACTN4 PE=2 SV=2;>tr|E7EV83|E7EV83_HUMAN Uncharacterized protein OS=Homo sapiens GN=ACTN4 PE=4 SV=1;>tr|B4E337|B4E337_HUMAN cDNA FLJ58087, highly similar to Alpha-actini…	0.85424	0.82177	-0.227287	-0.283193
68	B4DGT6	>sp|O43776|SYNC_HUMAN Asparaginyl-tRNA synthetase, cytoplasmic OS=Homo sapiens GN=NARS PE=1 SV=1;>tr|B4DN60|B4DN60_HUMAN cDNA FLJ52703, highly similar to Asparaginyl-tRNA synthetase, cytoplasmic (EC6.1.1.22) OS=Homo sapiens PE=2 SV=1;>tr|A6MKU9|A6MKU9_CALJA Asparaginyl-tRNA synthetase-like protein (Fragment) OS=Callithrix jacchus PE=2 SV=1;>tr|B4DGT6|B4DGT6_HUMAN cDNA FLJ56692, highly similar to …	0.83414	0.92991	-0.261639	-0.104837
72	O60506-5	>sp|O60506|HNRPQ_HUMAN Heterogeneous nuclear ribonucleoprotein Q OS=Homo sapiens GN=SYNCRIP PE=1 SV=2;>sp|Q7TMK9|HNRPQ_MOUSE Heterogeneous nuclear ribonucleoprotein Q OS=Mus musculus GN=Syncrip PE=1 SV=2;>tr|B2R8Z8|B2R8Z8_HUMAN cDNA, FLJ94136, highly similar to Homo sapiens synaptotagmin binding, cytoplasmic RNA interacting protein (SYNCRIP), mRNA OS=Homo sapiens PE=2 SV=1;>sp|O60506-2|HNRPQ_HUMA…	1.0726	1.0356	0.101112	0.0504669
73	Q4R784	>sp|O60664|PLIN3_HUMAN Perilipin-3 OS=Homo sapiens GN=PLIN3 PE=1 SV=3;>sp|O60664-3|PLIN3_HUMAN Isoform 3 of Perilipin-3 OS=Homo sapiens GN=PLIN3;>tr|Q4R784|Q4R784_MACFA Testis cDNA, clone: QtsA-15927, similar to human mannose-6-phosphate receptor binding protein 1(M6PRBP1), OS=Macaca fascicularis PE=2 SV=1;>sp|O60664-2|PLIN3_HUMAN Isoform A of Perilipin-3 OS=Homo sapiens GN=PLIN3	0.90418	0.89303	-0.145318	-0.163219
74	E0VZ63	>sp|O60701|UGDH_HUMAN UDP-glucose 6-dehydrogenase OS=Homo sapiens GN=UGDH PE=1 SV=1;>tr|B3KUU2|B3KUU2_HUMAN UDP-glucose dehydrogenase, isoform CRA_b OS=Homo sapiens GN=UGDH PE=2 SV=1;>tr|B4DN25|B4DN25_HUMAN cDNA FLJ60093, highly similar to UDP-glucose 6-dehydrogenase (EC 1.1.1.22) OS=Homo sapiens PE=2 SV=1;>tr|Q6DIG8|Q6DIG8_XENTR Hypothetical LOC541453 OS=Xenopus tropicalis GN=ugdh.2 PE=2 SV=1;>s…	1.4648	1.243	0.550704	0.313826
77	D3DVI5	>sp|O60841|IF2P_HUMAN Eukaryotic translation initiation factor 5B OS=Homo sapiens GN=EIF5B PE=1 SV=4;>tr|Q8N5A0|Q8N5A0_HUMAN Eukaryotic translation initiation factor 5B OS=Homo sapiens GN=EIF5B PE=2 SV=1;>tr|D3DVI5|D3DVI5_HUMAN Eukaryotic translation initiation factor 5B, isoform CRA_b OS=Homo sapiens GN=EIF5B PE=4 SV=1;>tr|B3KM86|B3KM86_HUMAN cDNA FLJ10524 fis, clone NT2RP2000880, highly similar…	0.8186	0.64797	-0.288769	-0.626001
79	O60884	>sp|O60884|DNJA2_HUMAN DnaJ homolog subfamily A member 2 OS=Homo sapiens GN=DNAJA2 PE=1 SV=1	0.70422	0.83073	-0.505902	-0.267548
83	E5RG97	>sp|O75131|CPNE3_HUMAN Copine-3 OS=Homo sapiens GN=CPNE3 PE=1 SV=1;>tr|Q05DL8|Q05DL8_HUMAN CPNE3 protein (Fragment) OS=Homo sapiens GN=CPNE3 PE=2 SV=1;>tr|A2AGJ0|A2AGJ0_MOUSE Copine III OS=Mus musculus GN=Cpne3 PE=4 SV=1;>tr|E5RG68|E5RG68_HUMAN Uncharacterized protein OS=Homo sapiens GN=CPNE3 PE=4 SV=1;>tr|E5RHZ0|E5RHZ0_HUMAN Uncharacterized protein OS=Homo sapiens GN=CPNE3 PE=4 SV=1;>sp|Q9UBL6|C…	0.72526	0.86224	-0.46343	-0.213839
84	Q59FH0	>sp|O75367|H2AY_HUMAN Core histone macro-H2A.1 OS=Homo sapiens GN=H2AFY PE=1 SV=4;>sp|O75367-3|H2AY_HUMAN Isoform 3 of Core histone macro-H2A.1 OS=Homo sapiens GN=H2AFY;>sp|O75367-2|H2AY_HUMAN Isoform 1 of Core histone macro-H2A.1 OS=Homo sapiens GN=H2AFY;>tr|B4DJC3|B4DJC3_HUMAN Histone H2A OS=Homo sapiens PE=2 SV=1;>tr|Q59FH0|Q59FH0_HUMAN H2A histone family, member Y isoform 2 variant (Fragment)…	1.1478	1.1614	0.198871	0.215865
87	B3KTN4	>sp|O75390|CISY_HUMAN Citrate synthase, mitochondrial OS=Homo sapiens GN=CS PE=1 SV=2;>tr|B4DJV2|B4DJV2_HUMAN Citrate synthase OS=Homo sapiens PE=2 SV=1;>tr|B3KTN4|B3KTN4_HUMAN Citrate synthase OS=Homo sapiens PE=2 SV=1;>tr|Q0QEL2|Q0QEL2_HUMAN Citrate synthase (Fragment) OS=Homo sapiens GN=CS PE=2 SV=1;>tr|Q80X68|Q80X68_MOUSE Citrate synthase OS=Mus musculus GN=Csl PE=1 SV=1;>tr|B7Z1E1|B7Z1E1_HUM…	0.79269	0.82827	-0.335171	-0.271827
88	O75396	>sp|O75396|SC22B_HUMAN Vesicle-trafficking protein SEC22b OS=Homo sapiens GN=SEC22B PE=1 SV=4	1.0422	0.97673	0.0596322	-0.0339683
91	Q7Z497	>sp|O75533|SF3B1_HUMAN Splicing factor 3B subunit 1 OS=Homo sapiens GN=SF3B1 PE=1 SV=3;>tr|E0VK59|E0VK59_PEDHC U2 snRNP component prp10, putative OS=Pediculus humanus subsp. corporis GN=Phum_PHUM257230 PE=4 SV=1;>tr|Q7Z497|Q7Z497_HUMAN SF3B1 protein (Fragment) OS=Homo sapiens GN=SF3B1 PE=2 SV=1;>tr|O77327|O77327_PLAF7 U2 snRNP spliceosome subunit, putative OS=Plasmodium falciparum (isolate 3D7) G…	1.3177	1.4883	0.398022	0.573665
93	O75607	>sp|O75607|NPM3_HUMAN Nucleoplasmin-3 OS=Homo sapiens GN=NPM3 PE=1 SV=3	1.4271	1.4044	0.513086	0.489954
94	E0VV24	>sp|O75643|U520_HUMAN U5 small nuclear ribonucleoprotein 200 kDa helicase OS=Homo sapiens GN=SNRNP200 PE=1 SV=2;>tr|A4FU77|A4FU77_HUMAN SNRNP200 protein (Fragment) OS=Homo sapiens GN=SNRNP200 PE=2 SV=1;>tr|F5H447|F5H447_HUMAN Uncharacterized protein OS=Homo sapiens GN=SNRNP200 PE=4 SV=1;>tr|Q9H8B9|Q9H8B9_HUMAN cDNA FLJ13778 fis, clone PLACE4000431, highly similar to H.sapiens U5 snRNP-specific 20…	1.3002	1.7721	0.378734	0.82546
95	Q544H0	>sp|O75821|EIF3G_HUMAN Eukaryotic translation initiation factor 3 subunit G OS=Homo sapiens GN=EIF3G PE=1 SV=2;>tr|Q6IAM0|Q6IAM0_HUMAN Eukaryotic translation initiation factor 3 subunit G OS=Homo sapiens GN=EIF3S4 PE=2 SV=1;>tr|A6YLM4|A6YLM4_CEREL Eukaryotic translation initiation factor 3 subunit G (Fragment) OS=Cervus elaphus GN=EIF3S4 PE=2 SV=1;>tr|A8K5K5|A8K5K5_HUMAN Eukaryotic translation in…	0.87952	0.76988	-0.185212	-0.377295
103	E9PE52	>sp|O76021|RL1D1_HUMAN Ribosomal L1 domain-containing protein 1 OS=Homo sapiens GN=RSL1D1 PE=1 SV=3;>tr|E9PE52|E9PE52_HUMAN Uncharacterized protein OS=Homo sapiens GN=RSL1D1 PE=4 SV=1;>tr|Q32Q62|Q32Q62_HUMAN RSL1D1 protein (Fragment) OS=Homo sapiens GN=RSL1D1 PE=2 SV=1;>tr|A0PJ61|A0PJ61_HUMAN RSL1D1 protein (Fragment) OS=Homo sapiens GN=RSL1D1 PE=2 SV=1;>tr|A0PJ87|A0PJ87_HUMAN RSL1D1 protein (Fra…	1.4247	1.1896	0.510658	0.250477
106	Q53TX0	>sp|O94925|GLSK_HUMAN Glutaminase kidney isoform, mitochondrial OS=Homo sapiens GN=GLS PE=1 SV=1;>tr|A8K132|A8K132_HUMAN cDNA FLJ75476, highly similar to Homo sapiens glutaminase (GLS), mRNA OS=Homo sapiens PE=2 SV=1;>sp|O94925-3|GLSK_HUMAN Isoform 3 of Glutaminase kidney isoform, mitochondrial OS=Homo sapiens GN=GLS;>tr|Q4R6N5|Q4R6N5_MACFA Testis cDNA, clone: QtsA-17550, similar to human glutami…	1.6169	1.6134	0.69323	0.690104
109	E9PLB2	>sp|O95373|IPO7_HUMAN Importin-7 OS=Homo sapiens GN=IPO7 PE=1 SV=1;>sp|Q9EPL8|IPO7_MOUSE Importin-7 OS=Mus musculus GN=Ipo7 PE=1 SV=2;>tr|B3KQG6|B3KQG6_HUMAN cDNA FLJ90427 fis, clone NT2RP3000481, highly similar to Importin-7 OS=Homo sapiens PE=2 SV=1;>tr|E9PLB2|E9PLB2_HUMAN Uncharacterized protein OS=Homo sapiens GN=IPO7 PE=4 SV=1;>sp|O15397|IPO8_HUMAN Importin-8 OS=Homo sapiens GN=IPO8 PE=1 SV=…	1.0967	1.1575	0.133169	0.211012
110	B4DUR9	>sp|O95433|AHSA1_HUMAN Activator of 90 kDa heat shock protein ATPase homolog 1 OS=Homo sapiens GN=AHSA1 PE=1 SV=1;>tr|B4DUR9|B4DUR9_HUMAN cDNA FLJ56675, highly similar to Activator of 90 kDa heat shock protein ATPase homolog 1 OS=Homo sapiens PE=2 SV=1	0.53209	0.58052	-0.910258	-0.784582
111	C9JAF7	>sp|O95721|SNP29_HUMAN Synaptosomal-associated protein 29 OS=Homo sapiens GN=SNAP29 PE=1 SV=1;>tr|C9JAF7|C9JAF7_HUMAN Synaptosomal-associated protein OS=Homo sapiens GN=SNAP29 PE=3 SV=1	0.80347	0.92331	-0.315684	-0.115113
113	E7ETD2	>sp|O95782|AP2A1_HUMAN AP-2 complex subunit alpha-1 OS=Homo sapiens GN=AP2A1 PE=1 SV=3;>sp|O95782-2|AP2A1_HUMAN Isoform B of AP-2 complex subunit alpha-1 OS=Homo sapiens GN=AP2A1;>tr|B4DXJ6|B4DXJ6_HUMAN cDNA FLJ61453, highly similar to Adapter-relatedprotein complex 2 alpha- 1 subunit OS=Homo sapiens PE=2 SV=1;>tr|E7ETD2|E7ETD2_HUMAN Uncharacterized protein OS=Homo sapiens GN=AP2A1 PE=4 SV=1;>sp|…	1.1709	1.081	0.227618	0.112367
115	B3KM36	>sp|O95816|BAG2_HUMAN BAG family molecular chaperone regulator 2 OS=Homo sapiens GN=BAG2 PE=1 SV=1;>tr|B3KM36|B3KM36_HUMAN cDNA FLJ10153 fis, clone HEMBA1003417, highly similar to BAG family molecular chaperone regulator 2 OS=Homo sapiens PE=2 SV=1;>tr|B3KN59|B3KN59_HUMAN cDNA FLJ13673 fis, clone PLACE1011858, highly similar to BAG family molecular chaperone regulator 2 OS=Homo sapiens PE=2 SV=1;…	0.90738	0.97863	-0.140221	-0.0311646
117	O96008	>sp|O96008|TOM40_HUMAN Mitochondrial import receptor subunit TOM40 homolog OS=Homo sapiens GN=TOMM40 PE=1 SV=1;>sp|Q9QYA2|TOM40_MOUSE Mitochondrial import receptor subunit TOM40 homolog OS=Mus musculus GN=Tomm40 PE=1 SV=3;>sp|O96008-2|TOM40_HUMAN Isoform 2 of Mitochondrial import receptor subunit TOM40 homolog OS=Homo sapiens GN=TOMM40	0.81829	0.55163	-0.289316	-0.858227
125	B4DY39	>sp|P00505|AATM_HUMAN Aspartate aminotransferase, mitochondrial OS=Homo sapiens GN=GOT2 PE=1 SV=3;>tr|B3KUZ8|B3KUZ8_HUMAN Aspartate aminotransferase OS=Homo sapiens PE=2 SV=1;>tr|A8K482|A8K482_HUMAN Aspartate aminotransferase OS=Homo sapiens PE=2 SV=1;>tr|B4DJA6|B4DJA6_HUMAN Aspartate aminotransferase OS=Homo sapiens PE=2 SV=1;>tr|E7ERW2|E7ERW2_HUMAN Aspartate aminotransferase OS=Homo sapiens GN=…	0.8651	0.83551	-0.209061	-0.259271
126	P00698	>sp|P00698|LYSC_CHICK Lysozyme C OS=Gallus gallus GN=LYZ PE=1 SV=1	0.071371	0.043086	-3.80852	-4.53664
133	B4DIA6	>sp|P02511|CRYAB_HUMAN Alpha-crystallin B chain OS=Homo sapiens GN=CRYAB PE=1 SV=2;>tr|E9PR44|E9PR44_HUMAN Uncharacterized protein OS=Homo sapiens GN=CRYAB PE=3 SV=1;>tr|C3VMY8|C3VMY8_HUMAN Alpha B crystallin OS=Homo sapiens GN=CRYAB PE=2 SV=1;>tr|E9PJL7|E9PJL7_HUMAN Uncharacterized protein OS=Homo sapiens GN=CRYAB PE=3 SV=1;>tr|Q52L78|Q52L78_MOUSE Cryab protein OS=Mus musculus GN=Cryab PE=2 SV=1…	0.21709	0.21123	-2.20363	-2.24311
136	E7EUI9	>sp|P02545|LMNA_HUMAN Prelamin-A/C OS=Homo sapiens GN=LMNA PE=1 SV=1;>tr|A5A6M1|A5A6M1_PANTR Lamin A/C, transcript variant 1 OS=Pan troglodytes verus GN=lmna PE=2 SV=1;>tr|Q5I6Y6|Q5I6Y6_HUMAN Lamin A/C transcript variant 1 OS=Homo sapiens GN=LMNA PE=2 SV=1;>tr|Q5I6Y4|Q5I6Y4_HUMAN Lamin A/C transcript variant 1 OS=Homo sapiens GN=LMNA PE=2 SV=1;>sp|P02545-3|LMNA_HUMAN Isoform ADelta10 of Prelamin-…	1.1141	1.2118	0.155879	0.277152
141	B4DWK8	>sp|P04040|CATA_HUMAN Catalase OS=Homo sapiens GN=CAT PE=1 SV=3;>tr|B4DWK8|B4DWK8_HUMAN Catalase OS=Homo sapiens PE=2 SV=1	1.104	1.1997	0.14274	0.262674
142	A6ZI44	>sp|P04075|ALDOA_HUMAN Fructose-bisphosphate aldolase A OS=Homo sapiens GN=ALDOA PE=1 SV=2;>tr|Q8WNT7|Q8WNT7_MACFA Fructose-bisphosphate aldolase OS=Macaca fascicularis PE=2 SV=1;>sp|A5A6I5|ALDOA_PANTR Fructose-bisphosphate aldolase A OS=Pan troglodytes GN=ALDOA PE=2 SV=1;>tr|A6ZI44|A6ZI44_MOUSE Fructose-bisphosphate aldolase OS=Mus musculus GN=Aldoa PE=2 SV=1;>tr|Q5FWB7|Q5FWB7_MOUSE Fructose-bis…	1.6944	1.7665	0.760774	0.820894
144	B4DL19	>sp|P04083|ANXA1_HUMAN Annexin A1 OS=Homo sapiens GN=ANXA1 PE=1 SV=2;>tr|Q5TZZ9|Q5TZZ9_HUMAN ANXA1 protein OS=Homo sapiens GN=ANXA1 PE=2 SV=1;>sp|A5A6M2|ANXA1_PANTR Annexin A1 OS=Pan troglodytes GN=ANXA1 PE=2 SV=1;>tr|B5BU38|B5BU38_HUMAN Annexin I OS=Homo sapiens GN=ANXA1 PE=2 SV=1;>sp|P07150|ANXA1_RAT Annexin A1 OS=Rattus norvegicus GN=Anxa1 PE=1 SV=2;>tr|B4DL19|B4DL19_HUMAN cDNA FLJ51887, highl…	0.86066	0.90587	-0.216485	-0.142624
145	B4E3K9	>sp|P04179|SODM_HUMAN Superoxide dismutase [Mn], mitochondrial OS=Homo sapiens GN=SOD2 PE=1 SV=2;>tr|Q7Z7M4|Q7Z7M4_HUMAN Superoxide dismutase (Fragment) OS=Homo sapiens GN=SOD2 PE=2 SV=1;>tr|Q7Z7M7|Q7Z7M7_HUMAN Superoxide dismutase (Fragment) OS=Homo sapiens GN=SOD2 PE=2 SV=1;>tr|Q4ZJI1|Q4ZJI1_HUMAN Superoxide dismutase (Fragment) OS=Homo sapiens GN=SOD2 PE=2 SV=1;>tr|Q7Z7M6|Q7Z7M6_HUMAN Superoxi…	0.49007	0.40098	-1.02894	-1.3184
146	P04182	>sp|P04181|OAT_HUMAN Ornithine aminotransferase, mitochondrial OS=Homo sapiens GN=OAT PE=1 SV=1;>tr|Q68CS0|Q68CS0_HUMAN Putative uncharacterized protein DKFZp781A11155 OS=Homo sapiens GN=DKFZp781A11155 PE=2 SV=1;>tr|Q59HE2|Q59HE2_HUMAN Ornithine aminotransferase variant (Fragment) OS=Homo sapiens PE=2 SV=1;>sp|P04182|OAT_RAT Ornithine aminotransferase, mitochondrial OS=Rattus norvegicus GN=Oat PE…	1.8045	2.4852	0.851599	1.31336
149	A5A6M6	>sp|P04264|K2C1_HUMAN Keratin, type II cytoskeletal 1 OS=Homo sapiens GN=KRT1 PE=1 SV=6;CON__P04264;>sp|A5A6M6|K2C1_PANTR Keratin, type II cytoskeletal 1 OS=Pan troglodytes GN=KRT1 PE=2 SV=1;>sp|P04104|K2C1_MOUSE Keratin, type II cytoskeletal 1 OS=Mus musculus GN=Krt1 PE=1 SV=4;>tr|Q678L1|Q678L1_MOUSE Keratin 1b (Fragment) OS=Mus musculus GN=Krt77 PE=2 SV=1;CON__Q7Z794;>sp|Q7Z794|K2C1B_HUMAN Kera…	0.012717	0.0087512	-6.2971	-6.8363
150	B4DFH6	>sp|P04350|TBB4_HUMAN Tubulin beta-4 chain OS=Homo sapiens GN=TUBB4 PE=1 SV=2;>tr|B4DE77|B4DE77_HUMAN cDNA FLJ55189, highly similar to Tubulin beta-4 chain OS=Homo sapiens PE=2 SV=1;>tr|B4DJ43|B4DJ43_HUMAN cDNA FLJ53341, highly similar to Tubulin beta-4 chain OS=Homo sapiens PE=2 SV=1;>tr|B4DFH6|B4DFH6_HUMAN Uncharacterized protein OS=Homo sapiens GN=TUBB4 PE=2 SV=1;>tr|C9JN87|C9JN87_HUMAN Unchar…	1.3787	1.4744	0.463309	0.560128
151	E7EPW1	>sp|P04406|G3P_HUMAN Glyceraldehyde-3-phosphate dehydrogenase OS=Homo sapiens GN=GAPDH PE=1 SV=3;>tr|Q2TSD0|Q2TSD0_HUMAN Glyceraldehyde-3-phosphate dehydrogenase OS=Homo sapiens PE=2 SV=1;>tr|E7EUT4|E7EUT4_HUMAN Glyceraldehyde-3-phosphate dehydrogenase OS=Homo sapiens GN=GAPDH PE=3 SV=1;>tr|E7EUT5|E7EUT5_HUMAN Glyceraldehyde-3-phosphate dehydrogenase OS=Homo sapiens GN=GAPDH PE=3 SV=1;>tr|Q0QET7|…	1.4029	1.4385	0.488412	0.524565
153	B4DL87	>sp|P04792|HSPB1_HUMAN Heat shock protein beta-1 OS=Homo sapiens GN=HSPB1 PE=1 SV=2;>tr|B4DL87|B4DL87_HUMAN Uncharacterized protein OS=Homo sapiens GN=HSPB1 PE=2 SV=1;>tr|C9J3N8|C9J3N8_HUMAN Uncharacterized protein OS=Homo sapiens GN=HSPB1 PE=4 SV=1	0.92454	0.91817	-0.113192	-0.123167
154	P04818	>sp|P04818|TYSY_HUMAN Thymidylate synthase OS=Homo sapiens GN=TYMS PE=1 SV=3;>tr|A8K9A5|A8K9A5_HUMAN Thymidylate synthase OS=Homo sapiens PE=2 SV=1;>tr|Q53FB7|Q53FB7_HUMAN Thymidylate synthase (Fragment) OS=Homo sapiens PE=2 SV=1;>tr|Q53Y97|Q53Y97_HUMAN Thymidylate synthase OS=Homo sapiens GN=TYMS PE=2 SV=1;>tr|Q8WYK3|Q8WYK3_HUMAN Thymidylate synthase OS=Homo sapiens GN=TS PE=2 SV=1;>tr|E0VDQ0|E0…	2.6957	2.5934	1.43066	1.37484
155	E0VHQ8	>sp|P04843|RPN1_HUMAN Dolichyl-diphosphooligosaccharide--protein glycosyltransferase subunit 1 OS=Homo sapiens GN=RPN1 PE=1 SV=1;>tr|Q53EP4|Q53EP4_HUMAN Ribophorin I variant (Fragment) OS=Homo sapiens PE=2 SV=1;>tr|Q6IBR0|Q6IBR0_HUMAN RPN1 protein OS=Homo sapiens GN=RPN1 PE=2 SV=1;>tr|Q96HX3|Q96HX3_HUMAN Similar to ribophorin I (Fragment) OS=Homo sapiens PE=2 SV=1;>tr|F5H6I5|F5H6I5_HUMAN Uncharac…	0.94225	0.84838	-0.0858182	-0.237217
156	A6NKT1	>sp|P04844|RPN2_HUMAN Dolichyl-diphosphooligosaccharide--protein glycosyltransferase subunit 2 OS=Homo sapiens GN=RPN2 PE=1 SV=3;>tr|B2RE46|B2RE46_HUMAN cDNA, FLJ96923, highly similar to Homo sapiens ribophorin II (RPN2), mRNA OS=Homo sapiens PE=2 SV=1;>tr|Q5JYR6|Q5JYR6_HUMAN Ribophorin II OS=Homo sapiens GN=RPN2 PE=2 SV=1;>tr|A6NKT1|A6NKT1_HUMAN Uncharacterized protein OS=Homo sapiens GN=RPN2 PE…	0.82722	0.87054	-0.273657	-0.200018
158	B7Z401	>sp|P05023|AT1A1_HUMAN Sodium/potassium-transporting ATPase subunit alpha-1 OS=Homo sapiens GN=ATP1A1 PE=1 SV=1;>tr|B7Z2T5|B7Z2T5_HUMAN cDNA FLJ55427, highly similar to Sodium/potassium-transporting ATPase alpha-1 chain (EC 3.6.3.9) OS=Homo sapiens PE=2 SV=1;>tr|F5H3A1|F5H3A1_HUMAN Uncharacterized protein OS=Homo sapiens GN=ATP1A1 PE=4 SV=1;>tr|B7Z3V1|B7Z3V1_HUMAN cDNA FLJ60077, highly similar to…	1.0008	1.0214	0.00115369	0.030548
162	Q53XC0	>sp|P05198|IF2A_HUMAN Eukaryotic translation initiation factor 2 subunit 1 OS=Homo sapiens GN=EIF2S1 PE=1 SV=3;>tr|Q53XC0|Q53XC0_HUMAN Eukaryotic translation initiation factor 2, subunit 1 alpha, 35kDa, isoform CRA_a OS=Homo sapiens GN=EIF2S1 PE=2 SV=1	1.4332	1.4144	0.51924	0.50019
164	Q53HK9	>sp|P05388|RLA0_HUMAN 60S acidic ribosomal protein P0 OS=Homo sapiens GN=RPLP0 PE=1 SV=1;>tr|A8K4Z4|A8K4Z4_HUMAN cDNA FLJ75549, highly similar to Homo sapiens ribosomal protein, large, P0 (RPLP0), transcript variant 1, mRNA OS=Homo sapiens PE=2 SV=1;>tr|Q53HW2|Q53HW2_HUMAN Ribosomal protein P0 variant (Fragment) OS=Homo sapiens PE=2 SV=1;>sp|P14869|RLA0_MOUSE 60S acidic ribosomal protein P0 OS=Mu…	0.85325	0.87411	-0.22896	-0.194113
165	Q14730	>sp|P05455|LA_HUMAN Lupus La protein OS=Homo sapiens GN=SSB PE=1 SV=2;>tr|B5BUB5|B5BUB5_HUMAN Autoantigen La (Fragment) OS=Homo sapiens GN=SSB PE=2 SV=1;>tr|E9PFH8|E9PFH8_HUMAN Uncharacterized protein OS=Homo sapiens GN=SSB PE=4 SV=1;>tr|Q14730|Q14730_HUMAN La 4.1 protein (Fragment) OS=Homo sapiens PE=2 SV=1;>tr|E7ERC4|E7ERC4_HUMAN Uncharacterized protein OS=Homo sapiens GN=SSB PE=4 SV=1;>tr|E9PF…	0.80106	0.84927	-0.320018	-0.235705
166	C9JPK5	>sp|P05556|ITB1_HUMAN Integrin beta-1 OS=Homo sapiens GN=ITGB1 PE=1 SV=2;>sp|P05556-3|ITB1_HUMAN Isoform Beta-1C of Integrin beta-1 OS=Homo sapiens GN=ITGB1;>sp|P05556-4|ITB1_HUMAN Isoform Beta-1C-2 of Integrin beta-1 OS=Homo sapiens GN=ITGB1;>sp|P05556-5|ITB1_HUMAN Isoform Beta-1D of Integrin beta-1 OS=Homo sapiens GN=ITGB1;>sp|P05556-2|ITB1_HUMAN Isoform Beta-1B of Integrin beta-1 OS=Homo sapie…	1.2363	1.2894	0.306029	0.3667
167	A4I3Y5	>sp|P05783|K1C18_HUMAN Keratin, type I cytoskeletal 18 OS=Homo sapiens GN=KRT18 PE=1 SV=2;>tr|B2RA03|B2RA03_HUMAN cDNA, FLJ94640, highly similar to Homo sapiens keratin 18 (KRT18), mRNA OS=Homo sapiens PE=2 SV=1;CON__P05784;>sp|P05784|K1C18_MOUSE Keratin, type I cytoskeletal 18 OS=Mus musculus GN=Krt18 PE=1 SV=5;CON__H-INV:HIT000015463;REV__>tr|Q9U5M2|Q9U5M2_PLAFA FCR3 CSA ligand (Fragment) OS=Pl…	1.5862	1.6636	0.665575	0.734309
170	Q0BQE8	>sp|P06576|ATPB_HUMAN ATP synthase subunit beta, mitochondrial OS=Homo sapiens GN=ATP5B PE=1 SV=3;>tr|Q0QEN7|Q0QEN7_HUMAN ATP synthase subunit beta (Fragment) OS=Homo sapiens GN=ATP5B PE=2 SV=1;>sp|P00829|ATPB_BOVIN ATP synthase subunit beta, mitochondrial OS=Bos taurus GN=ATP5B PE=1 SV=2;>tr|E0W1G3|E0W1G3_PEDHC ATP synthase subunit beta OS=Pediculus humanus subsp. corporis GN=Phum_PHUM576810 PE=…	0.75303	0.74968	-0.409221	-0.415653
171	A4UCS8	>sp|P06733|ENOA_HUMAN Alpha-enolase OS=Homo sapiens GN=ENO1 PE=1 SV=2;>sp|P06733-2|ENOA_HUMAN Isoform MBP-1 of Alpha-enolase OS=Homo sapiens GN=ENO1;>tr|E2DRY6|E2DRY6_HUMAN Enolase OS=Homo sapiens PE=2 SV=1;>sp|Q9XSJ4|ENOA_BOVIN Alpha-enolase OS=Bos taurus GN=ENO1 PE=1 SV=4;>tr|Q9BT62|Q9BT62_HUMAN Enolase (Fragment) OS=Homo sapiens GN=ENO1 PE=2 SV=1;>tr|Q96GV1|Q96GV1_HUMAN Enolase (Fragment) OS=H…	0.89084	0.89879	-0.166762	-0.153944
174	Q9BTI9	>sp|P06748|NPM_HUMAN Nucleophosmin OS=Homo sapiens GN=NPM1 PE=1 SV=2;>tr|Q5SQB7|Q5SQB7_MOUSE MCG68069 OS=Mus musculus GN=Npm1 PE=2 SV=1;>sp|P06748-2|NPM_HUMAN Isoform 2 of Nucleophosmin OS=Homo sapiens GN=NPM1;>tr|A4ZU86|A4ZU86_HUMAN Truncated nucleolar phosphoprotein B23 OS=Homo sapiens GN=NPM1 PE=2 SV=1;>tr|Q9BYG9|Q9BYG9_HUMAN Nucleophosmin (Nucleolar phosphoprotein B23, numatrin) OS=Homo sapie…	0.77192	0.86751	-0.373477	-0.205048
175	Q5VU72	>sp|P06753-2|TPM3_HUMAN Isoform 2 of Tropomyosin alpha-3 chain OS=Homo sapiens GN=TPM3;>tr|B2RDE1|B2RDE1_HUMAN cDNA, FLJ96568, highly similar to Homo sapiens tropomyosin 3 (TPM3), mRNA OS=Homo sapiens PE=2 SV=1;>tr|Q5VU66|Q5VU66_HUMAN Tropomyosin 3 OS=Homo sapiens GN=TPM3 PE=2 SV=1;>tr|Q5HYB6|Q5HYB6_HUMAN Putative uncharacterized protein DKFZp686J1372 OS=Homo sapiens GN=DKFZp686J1372 PE=2 SV=1;>t…	1.0452	1.1092	0.063779	0.14952
177	Q6DN03	>sp|P06899|H2B1J_HUMAN Histone H2B type 1-J OS=Homo sapiens GN=HIST1H2BJ PE=1 SV=3;>sp|P23527|H2B1O_HUMAN Histone H2B type 1-O OS=Homo sapiens GN=HIST1H2BO PE=1 SV=3;>sp|P33778|H2B1B_HUMAN Histone H2B type 1-B OS=Homo sapiens GN=HIST1H2BB PE=1 SV=2;>sp|Q16778|H2B2E_HUMAN Histone H2B type 2-E OS=Homo sapiens GN=HIST2H2BE PE=1 SV=3;>sp|Q64524|H2B2E_MOUSE Histone H2B type 2-E OS=Mus musculus GN=Hist…	0.4908	1.1367	-1.02679	0.184852
179	A8MW50	>sp|P07195|LDHB_HUMAN L-lactate dehydrogenase B chain OS=Homo sapiens GN=LDHB PE=1 SV=2;>tr|Q5U077|Q5U077_HUMAN L-lactate dehydrogenase OS=Homo sapiens GN=LDHB PE=2 SV=1;>sp|A5A6N7|LDHB_PANTR L-lactate dehydrogenase B chain OS=Pan troglodytes GN=LDHB PE=2 SV=1;>tr|A8MW50|A8MW50_HUMAN L-lactate dehydrogenase OS=Homo sapiens GN=LDHB PE=3 SV=1;>tr|C9J7H8|C9J7H8_HUMAN Uncharacterized protein OS=Homo …	1.1163	1.1135	0.158725	0.155102
181	F5H8J2	>sp|P07237|PDIA1_HUMAN Protein disulfide-isomerase OS=Homo sapiens GN=P4HB PE=1 SV=3;>tr|E7EPA8|E7EPA8_HUMAN Uncharacterized protein OS=Homo sapiens GN=P4HB PE=3 SV=2;>tr|B4DNL5|B4DNL5_HUMAN cDNA FLJ59361, highly similar to Protein disulfide-isomerase (EC 5.3.4.1) OS=Homo sapiens PE=2 SV=1;>tr|B4DUA5|B4DUA5_HUMAN Uncharacterized protein OS=Homo sapiens GN=P4HB PE=2 SV=1;>tr|B4DLN6|B4DLN6_HUMAN cD…	1.2196	1.204	0.286408	0.267835
182	B4DRD6	>sp|P07305|H10_HUMAN Histone H1.0 OS=Homo sapiens GN=H1F0 PE=1 SV=3;>tr|B4DRD6|B4DRD6_HUMAN cDNA FLJ54804, highly similar to Histone H1.0 OS=Homo sapiens PE=2 SV=1;>tr|F5H022|F5H022_HUMAN Uncharacterized protein OS=Homo sapiens GN=H1F0 PE=4 SV=1	0.91533	0.93387	-0.127636	-0.0987064
184	Q8CG37	>sp|P07355-2|ANXA2_HUMAN Isoform 2 of Annexin A2 OS=Homo sapiens GN=ANXA2;>sp|P07355|ANXA2_HUMAN Annexin A2 OS=Homo sapiens GN=ANXA2 PE=1 SV=2;>sp|A6NMY6|AXA2L_HUMAN Putative annexin A2-like protein OS=Homo sapiens GN=ANXA2P2 PE=5 SV=2;>sp|P07356|ANXA2_MOUSE Annexin A2 OS=Mus musculus GN=Anxa2 PE=1 SV=2;>tr|Q542G9|Q542G9_MOUSE Annexin A2 OS=Mus musculus GN=Anxa2 PE=2 SV=1;>sp|P04272|ANXA2_BOVIN A…	1.5895	1.6916	0.668573	0.758388
185	Q5ST81	>sp|P07437|TBB5_HUMAN Tubulin beta chain OS=Homo sapiens GN=TUBB PE=1 SV=2;>sp|Q7JJU6|TBB5_PANTR Tubulin beta chain OS=Pan troglodytes GN=TUBB PE=3 SV=1;>tr|Q5SU16|Q5SU16_HUMAN Beta 5-tubulin OS=Homo sapiens GN=TUBB PE=2 SV=1;>tr|Q5JP53|Q5JP53_HUMAN Tubulin beta polypeptide OS=Homo sapiens GN=TUBB PE=3 SV=1;>tr|B4DY90|B4DY90_HUMAN cDNA FLJ56903, highly similar to Tubulin beta-7 chain OS=Homo sapi…	1.3628	1.4004	0.446574	0.485839
188	P02584	>sp|P07737|PROF1_HUMAN Profilin-1 OS=Homo sapiens GN=PFN1 PE=1 SV=2;>tr|Q53Y44|Q53Y44_HUMAN Profilin OS=Homo sapiens GN=PFN1 PE=2 SV=1;>tr|Q5SX50|Q5SX50_MOUSE Profilin OS=Mus musculus GN=Pfn1 PE=2 SV=1;CON__P02584;>sp|P02584|PROF1_BOVIN Profilin-1 OS=Bos taurus GN=PFN1 PE=1 SV=2	0.87756	0.94311	-0.18843	-0.084502
189	Q3KQZ8	>sp|P07814|SYEP_HUMAN Bifunctional aminoacyl-tRNA synthetase OS=Homo sapiens GN=EPRS PE=1 SV=5;>tr|B4DKX5|B4DKX5_HUMAN cDNA FLJ56021, highly similar to Bifunctional aminoacyl-tRNA synthetase[Includes: Glutamyl-tRNA synthetase (EC 6.1.1.17) (Fragment) OS=Homo sapiens PE=2 SV=1;>tr|E7EMN0|E7EMN0_HUMAN Uncharacterized protein OS=Homo sapiens GN=EPRS PE=3 SV=1;>tr|F5H7I7|F5H7I7_HUMAN Uncharacterized …	0.99021	1.0233	-0.0141936	0.0332292
190	C5P161	>sp|P07900-2|HS90A_HUMAN Isoform 2 of Heat shock protein HSP 90-alpha OS=Homo sapiens GN=HSP90AA1;>sp|P07900|HS90A_HUMAN Heat shock protein HSP 90-alpha OS=Homo sapiens GN=HSP90AA1 PE=1 SV=5;>sp|A5A6K9|HS90A_PANTR Heat shock protein HSP 90-alpha OS=Pan troglodytes GN=HSP90AA1 PE=2 SV=1;>sp|P07901|HS90A_MOUSE Heat shock protein HSP 90-alpha OS=Mus musculus GN=Hsp90aa1 PE=1 SV=4;>tr|Q80Y52|Q80Y52_M…	0.99489	1.0179	-0.00739107	0.0255958
191	Q569J8	>sp|P07910-2|HNRPC_HUMAN Isoform C1 of Heterogeneous nuclear ribonucleoproteins C1/C2 OS=Homo sapiens GN=HNRNPC;>tr|B2R5W2|B2R5W2_HUMAN cDNA, FLJ92657, highly similar to Homo sapiens heterogeneous nuclear ribonucleoprotein C (C1/C2) (HNRPC), transcript variant 2, mRNA OS=Homo sapiens PE=2 SV=1;>sp|P07910|HNRPC_HUMAN Heterogeneous nuclear ribonucleoproteins C1/C2 OS=Homo sapiens GN=HNRNPC PE=1 SV=…	1.049	1.1089	0.0690147	0.149129
192	P07951-3	>sp|P07951-2|TPM2_HUMAN Isoform 2 of Tropomyosin beta chain OS=Homo sapiens GN=TPM2;CON__Q3SX28;>tr|A7XZE4|A7XZE4_HUMAN Beta tropomyosin isoform OS=Homo sapiens GN=TPM2b PE=2 SV=1;>sp|P07951-3|TPM2_HUMAN Isoform 3 of Tropomyosin beta chain OS=Homo sapiens GN=TPM2	1.1953	1.201	0.257373	0.264236
193	P07954-2	>sp|P07954|FUMH_HUMAN Fumarate hydratase, mitochondrial OS=Homo sapiens GN=FH PE=1 SV=3;>tr|B1ANK7|B1ANK7_HUMAN Fumarate hydratase OS=Homo sapiens GN=FH PE=2 SV=1;>sp|P07954-2|FUMH_HUMAN Isoform Cytoplasmic of Fumarate hydratase, mitochondrial OS=Homo sapiens GN=FH;>tr|Q3UIA9|Q3UIA9_MOUSE Fumarate hydratase 1 OS=Mus musculus GN=Fh1 PE=2 SV=1	1.0348	0.91234	0.049352	-0.132357
195	B7Z8A7	>sp|P08133|ANXA6_HUMAN Annexin A6 OS=Homo sapiens GN=ANXA6 PE=1 SV=3;>tr|B7Z8A7|B7Z8A7_HUMAN cDNA FLJ53686, highly similar to Annexin A6 OS=Homo sapiens PE=2 SV=1;>tr|E9PGK1|E9PGK1_HUMAN Uncharacterized protein OS=Homo sapiens GN=ANXA6 PE=3 SV=1;>tr|B7Z582|B7Z582_HUMAN cDNA FLJ53638, highly similar to Annexin A6 OS=Homo sapiens PE=2 SV=1;>tr|E7EMC6|E7EMC6_HUMAN Uncharacterized protein OS=Homo sap…	1.4402	1.4603	0.526269	0.546265
197	F5H867	>sp|P08195-4|4F2_HUMAN Isoform 4 of 4F2 cell-surface antigen heavy chain OS=Homo sapiens GN=SLC3A2;>tr|F5H4J7|F5H4J7_HUMAN Uncharacterized protein OS=Homo sapiens GN=SLC3A2 PE=4 SV=1;>sp|P08195|4F2_HUMAN 4F2 cell-surface antigen heavy chain OS=Homo sapiens GN=SLC3A2 PE=1 SV=3;>tr|F5GZS6|F5GZS6_HUMAN Uncharacterized protein OS=Homo sapiens GN=SLC3A2 PE=4 SV=1;>sp|P08195-3|4F2_HUMAN Isoform 3 of 4F…	0.88804	0.86844	-0.171303	-0.203502
198	B4XXF7	>sp|P08238|HS90B_HUMAN Heat shock protein HSP 90-beta OS=Homo sapiens GN=HSP90AB1 PE=1 SV=4;>tr|Q71LX8|Q71LX8_MOUSE Heat shock protein 84b OS=Mus musculus GN=Hsp90ab1 PE=2 SV=1;>tr|B4DGL0|B4DGL0_HUMAN cDNA FLJ53619, highly similar to Heat shock protein HSP 90-beta OS=Homo sapiens PE=2 SV=1;>tr|B4DMA2|B4DMA2_HUMAN cDNA FLJ54023, highly similar to Heat shock protein HSP 90-beta OS=Homo sapiens PE=2…	0.83748	0.82614	-0.255873	-0.275542
199	B5BTZ8	>sp|P08579|RU2B_HUMAN U2 small nuclear ribonucleoprotein B'' OS=Homo sapiens GN=SNRPB2 PE=1 SV=1;>tr|B5BTZ8|B5BTZ8_HUMAN Small nuclear ribonucleoprotein polypeptide B'' OS=Homo sapiens GN=SNRPB2 PE=2 SV=1;>tr|A2BGM2|A2BGM2_MOUSE MCG19497, isoform CRA_c OS=Mus musculus GN=Snrpb2 PE=4 SV=1;>tr|Q86YK2|Q86YK2_HUMAN Similar to small nuclear ribonucleoprotein polypeptide B'' (Fragment) OS=Homo sapiens …	1.0348	1.0645	0.049352	0.0901759
200	B3KWQ6	>sp|P08670|VIME_HUMAN Vimentin OS=Homo sapiens GN=VIM PE=1 SV=4;>tr|B0YJC4|B0YJC4_HUMAN Vimentin variant 3 OS=Homo sapiens GN=VIM PE=3 SV=1;>tr|F5H288|F5H288_HUMAN Uncharacterized protein OS=Homo sapiens GN=VIM PE=4 SV=1;>tr|Q53HU8|Q53HU8_HUMAN Vimentin variant (Fragment) OS=Homo sapiens PE=2 SV=1;>tr|B3KRK8|B3KRK8_HUMAN cDNA FLJ34494 fis, clone HLUNG2005030, highly similar to VIMENTIN OS=Homo sa…	0.5667	0.56352	-0.819343	-0.827461
201	Q5M9L7	>sp|P08708|RS17_HUMAN 40S ribosomal protein S17 OS=Homo sapiens GN=RPS17 PE=1 SV=2;>sp|P0CW22|RS17L_HUMAN 40S ribosomal protein S17-like OS=Homo sapiens GN=RPS17L PE=3 SV=1;>tr|Q5M9L7|Q5M9L7_MOUSE MCG15301, isoform CRA_a OS=Mus musculus GN=Rps17 PE=2 SV=1;>tr|E9N3C0|E9N3C0_HEV Polyprotein OS=Hepatitis E virus PE=4 SV=1;>tr|E9NST6|E9NST6_HEV Non-structural protein OS=Hepatitis E virus PE=4 SV=1;>t…	0.97394	0.97885	-0.0380952	-0.0308403
204	E0W4L2	>sp|P08758|ANXA5_HUMAN Annexin A5 OS=Homo sapiens GN=ANXA5 PE=1 SV=2;>tr|D6RBL5|D6RBL5_HUMAN Uncharacterized protein OS=Homo sapiens GN=ANXA5 PE=3 SV=1;>tr|E7ENQ5|E7ENQ5_HUMAN Uncharacterized protein OS=Homo sapiens GN=ANXA5 PE=3 SV=1;>tr|D6RBE9|D6RBE9_HUMAN Uncharacterized protein OS=Homo sapiens GN=ANXA5 PE=3 SV=1;>tr|E9PHT9|E9PHT9_HUMAN Uncharacterized protein OS=Homo sapiens GN=ANXA5 PE=3 SV=…	1.1725	1.1976	0.229588	0.260146
206	A6MKK2	>sp|P08865|RSSA_HUMAN 40S ribosomal protein SA OS=Homo sapiens GN=RPSA PE=1 SV=4;>sp|P14206|RSSA_MOUSE 40S ribosomal protein SA OS=Mus musculus GN=Rpsa PE=1 SV=4;>tr|C9J9K3|C9J9K3_HUMAN Uncharacterized protein OS=Homo sapiens GN=RPSA PE=3 SV=1;>tr|A6NE09|A6NE09_HUMAN Uncharacterized protein OS=Homo sapiens PE=3 SV=1;>tr|D3YTT7|D3YTT7_MOUSE MCG2650 OS=Mus musculus GN=Rpsa-ps10 PE=3 SV=1;>tr|Q96RS2…	0.80427	0.86785	-0.314248	-0.204482
207	C9JV86	>sp|P08962|CD63_HUMAN CD63 antigen OS=Homo sapiens GN=CD63 PE=1 SV=2;>tr|C9JV86|C9JV86_HUMAN Uncharacterized protein OS=Homo sapiens GN=CD63 PE=4 SV=1;>tr|Q8N6Z9|Q8N6Z9_HUMAN Lysosome-associated membrane protein-3 variant OS=Homo sapiens PE=2 SV=1	0.77862	0.78299	-0.361009	-0.352934
208	B4DDC7	>sp|P09012|SNRPA_HUMAN U1 small nuclear ribonucleoprotein A OS=Homo sapiens GN=SNRPA PE=1 SV=3;>tr|B2R802|B2R802_HUMAN cDNA, FLJ93681, highly similar to Homo sapiens small nuclear ribonucleoprotein polypeptide A (SNRPA), mRNA OS=Homo sapiens PE=2 SV=1;>tr|B4DDC7|B4DDC7_HUMAN cDNA FLJ52249, highly similar to U1 small nuclear ribonucleoprotein A OS=Homo sapiens PE=2 SV=1;>tr|E0W1I4|E0W1I4_PEDHC U2 …	0.90676	1.0053	-0.141207	0.00762609
209	P09104	>sp|P09104|ENOG_HUMAN Gamma-enolase OS=Homo sapiens GN=ENO2 PE=1 SV=3;>sp|P17183|ENOG_MOUSE Gamma-enolase OS=Mus musculus GN=Eno2 PE=1 SV=2;>tr|Q545V3|Q545V3_MOUSE Enolase OS=Mus musculus GN=Eno2 PE=2 SV=1;>tr|Q6FHV6|Q6FHV6_HUMAN Enolase OS=Homo sapiens GN=ENO2 PE=2 SV=1;>tr|B7Z2X9|B7Z2X9_HUMAN Enolase OS=Homo sapiens PE=2 SV=1;>tr|F5H0C8|F5H0C8_HUMAN Uncharacterized protein OS=Homo sapiens GN=EN…	1.4766	1.6194	0.562279	0.695459
211	Q5D6A5	>sp|P09211|GSTP1_HUMAN Glutathione S-transferase P OS=Homo sapiens GN=GSTP1 PE=1 SV=2;>tr|A8MX94|A8MX94_HUMAN Uncharacterized protein OS=Homo sapiens GN=GSTP1 PE=4 SV=1;>tr|C7DJS1|C7DJS1_HUMAN Glutathione S-transferase pi (Fragment) OS=Homo sapiens GN=GSTP1 PE=2 SV=1;>tr|Q5D6A5|Q5D6A5_HUMAN Mutant GSTP1 OS=Homo sapiens GN=GSTP1 PE=4 SV=1;>tr|Q8VC73|Q8VC73_MOUSE cDNA sequence BC021614 OS=Mus muscu…	0.95883	1.0145	-0.060653	0.0207689
213	P16045	>sp|P09382|LEG1_HUMAN Galectin-1 OS=Homo sapiens GN=LGALS1 PE=1 SV=2;>sp|P16045|LEG1_MOUSE Galectin-1 OS=Mus musculus GN=Lgals1 PE=1 SV=3	1.2119	1.2464	0.277271	0.317767
2	B4DP35	>sp|P09651|ROA1_HUMAN Heterogeneous nuclear ribonucleoprotein A1 OS=Homo sapiens GN=HNRNPA1 PE=1 SV=5;>sp|A5A6H4|ROA1_PANTR Heterogeneous nuclear ribonucleoprotein A1 OS=Pan troglodytes GN=HNRNPA1 PE=2 SV=1;>sp|P09651-2|ROA1_HUMAN Isoform A1-A of Heterogeneous nuclear ribonucleoprotein A1 OS=Homo sapiens GN=HNRNPA1;>tr|Q4R8F5|Q4R8F5_MACFA Testis cDNA clone: QtsA-12565, similar to human heterogene…	1.0425	1.0678	0.0600474	0.0946415
220	Q53G61	>sp|P09661|RU2A_HUMAN U2 small nuclear ribonucleoprotein A' OS=Homo sapiens GN=SNRPA1 PE=1 SV=2;>tr|Q53G21|Q53G21_HUMAN Small nuclear ribonucleoprotein polypeptide A' variant (Fragment) OS=Homo sapiens PE=2 SV=1;>tr|Q53G61|Q53G61_HUMAN Small nuclear ribonucleoprotein polypeptide A' variant (Fragment) OS=Homo sapiens PE=2 SV=1	1.0735	0.93774	0.102322	-0.0927401
221	Q921K2	>sp|P09874|PARP1_HUMAN Poly [ADP-ribose] polymerase 1 OS=Homo sapiens GN=PARP1 PE=1 SV=4;>tr|B2R5W3|B2R5W3_HUMAN cDNA, FLJ92658, highly similar to Homo sapiens poly (ADP-ribose) polymerase family, member 1 (PARP1), mRNA OS=Homo sapiens PE=2 SV=1;>tr|B4E0E1|B4E0E1_HUMAN cDNA FLJ53442, highly similar to Poly (ADP-ribose) polymerase 1 (EC 2.4.2.30) OS=Homo sapiens PE=2 SV=1;>tr|Q921K2|Q921K2_MOUSE P…	1.1912	1.2729	0.252416	0.348119
225	A1L407	>sp|P10412|H14_HUMAN Histone H1.4 OS=Homo sapiens GN=HIST1H1E PE=1 SV=2;>tr|A3R0T7|A3R0T7_HUMAN Liver histone H1e OS=Homo sapiens PE=2 SV=1;>tr|A3R0T8|A3R0T8_HUMAN Histone 1, H1e OS=Homo sapiens GN=HIST1H1E PE=2 SV=1;>tr|Q4VB24|Q4VB24_HUMAN Histone cluster 1, H1e OS=Homo sapiens GN=HIST1H1E PE=2 SV=1;>sp|P43277|H13_MOUSE Histone H1.3 OS=Mus musculus GN=Hist1h1d PE=1 SV=2;>tr|Q149Z9|Q149Z9_MOUSE H…	1.1491	1.073	0.200504	0.10165
226	P10599	>sp|P10599|THIO_HUMAN Thioredoxin OS=Homo sapiens GN=TXN PE=1 SV=3;>tr|B1ALW1|B1ALW1_HUMAN Thioredoxin OS=Homo sapiens GN=TXN PE=4 SV=1;>tr|O60744|O60744_HUMAN Thioredoxin delta 3 (Fragment) OS=Homo sapiens GN=TXN delta 3 PE=2 SV=1	0.63161	0.68812	-0.662894	-0.539268
227	E0VRE0	>sp|P10809|CH60_HUMAN 60 kDa heat shock protein, mitochondrial OS=Homo sapiens GN=HSPD1 PE=1 SV=2;>tr|B3GQS7|B3GQS7_HUMAN Mitochondrial heat shock 60kD protein 1 variant 1 OS=Homo sapiens GN=HSPD1 PE=2 SV=1;>tr|B7Z597|B7Z597_HUMAN cDNA FLJ54373, highly similar to 60 kDa heat shock protein, mitochondrial OS=Homo sapiens PE=2 SV=1;>tr|B7Z4F6|B7Z4F6_HUMAN cDNA FLJ54912, highly similar to 60 kDa heat…	0.90722	0.90667	-0.140476	-0.141351
229	A4HGG7	>sp|P11021|GRP78_HUMAN 78 kDa glucose-regulated protein OS=Homo sapiens GN=HSPA5 PE=1 SV=2;>tr|A2AUF6|A2AUF6_MOUSE Heat shock 70kD protein 5 (Glucose-regulated protein) OS=Mus musculus GN=Hspa5 PE=3 SV=1;>tr|B4DEF7|B4DEF7_HUMAN cDNA FLJ60062, highly similar to 78 kDa glucose-regulated protein OS=Homo sapiens PE=2 SV=1;>tr|E0VWT2|E0VWT2_PEDHC Heat shock 70 kDa protein cognate 3, putative OS=Pedicu…	0.8831	0.90289	-0.179351	-0.147378
230	D2N7S2	>sp|P11142|HSP7C_HUMAN Heat shock cognate 71 kDa protein OS=Homo sapiens GN=HSPA8 PE=1 SV=1;>sp|P63017|HSP7C_MOUSE Heat shock cognate 71 kDa protein OS=Mus musculus GN=Hspa8 PE=1 SV=1;>tr|E9PKE3|E9PKE3_HUMAN Uncharacterized protein OS=Homo sapiens GN=HSPA8 PE=3 SV=1;>tr|Q53GZ6|Q53GZ6_HUMAN Heat shock 70kDa protein 8 isoform 1 variant (Fragment) OS=Homo sapiens PE=2 SV=1;>tr|Q95LN9|Q95LN9_MACFA Pu…	0.91657	0.93196	-0.125683	-0.10166
234	B4DWL3	>sp|P11279|LAMP1_HUMAN Lysosome-associated membrane glycoprotein 1 OS=Homo sapiens GN=LAMP1 PE=1 SV=3;>tr|B3KRY3|B3KRY3_HUMAN cDNA FLJ35079 fis, clone PLACE6005283, highly similar to Lysosome-associated membrane glycoprotein 1 OS=Homo sapiens PE=2 SV=1;>tr|B4DWL3|B4DWL3_HUMAN cDNA FLJ57633, highly similar to Lysosome-associated membrane glycoprotein 1 OS=Homo sapiens PE=2 SV=1;>tr|Q9DC13|Q9DC13_M…	0.75932	0.84977	-0.39722	-0.234856
235	E9PCY5	>sp|P11388-4|TOP2A_HUMAN Isoform 4 of DNA topoisomerase 2-alpha OS=Homo sapiens GN=TOP2A;>tr|C9J4C3|C9J4C3_HUMAN DNA topoisomerase 2 OS=Homo sapiens GN=TOP2A PE=3 SV=1;>tr|C9J5P2|C9J5P2_HUMAN DNA topoisomerase 2 OS=Homo sapiens GN=TOP2A PE=3 SV=1;>sp|P11388-3|TOP2A_HUMAN Isoform 3 of DNA topoisomerase 2-alpha OS=Homo sapiens GN=TOP2A;>sp|P11388-2|TOP2A_HUMAN Isoform 2 of DNA topoisomerase 2-alpha…	1.3557	1.6955	0.439038	0.761711
236	B6ZHS6	>sp|P11413-2|G6PD_HUMAN Isoform Long of Glucose-6-phosphate 1-dehydrogenase OS=Homo sapiens GN=G6PD;>sp|P11413-3|G6PD_HUMAN Isoform 3 of Glucose-6-phosphate 1-dehydrogenase OS=Homo sapiens GN=G6PD;>sp|P11413|G6PD_HUMAN Glucose-6-phosphate 1-dehydrogenase OS=Homo sapiens GN=G6PD PE=1 SV=4;>tr|A8K8D9|A8K8D9_HUMAN Glucose-6-phosphate 1-dehydrogenase OS=Homo sapiens PE=2 SV=1;>tr|Q2VF42|Q2VF42_HUMAN …	0.96117	0.96664	-0.0571365	-0.0489494
237	F5H2F4	>sp|P11586|C1TC_HUMAN C-1-tetrahydrofolate synthase, cytoplasmic OS=Homo sapiens GN=MTHFD1 PE=1 SV=3;>tr|F5H2F4|F5H2F4_HUMAN Uncharacterized protein OS=Homo sapiens GN=MTHFD1 PE=4 SV=1;>tr|B7Z809|B7Z809_HUMAN cDNA FLJ56016, highly similar to C-1-tetrahydrofolate synthase, cytoplasmic OS=Homo sapiens PE=2 SV=1	1.5242	1.5553	0.608052	0.637193
238	Q59EZ3	>sp|P11717|MPRI_HUMAN Cation-independent mannose-6-phosphate receptor OS=Homo sapiens GN=IGF2R PE=1 SV=3;>tr|Q59EZ3|Q59EZ3_HUMAN Insulin-like growth factor 2 receptor variant (Fragment) OS=Homo sapiens PE=2 SV=1	2.0615	1.9875	1.04369	0.990955
240	Q1DXH0	>sp|P11940|PABP1_HUMAN Polyadenylate-binding protein 1 OS=Homo sapiens GN=PABPC1 PE=1 SV=2;>tr|Q99L36|Q99L36_MOUSE Poly A binding protein, cytoplasmic 1 OS=Mus musculus GN=Pabpc1 PE=2 SV=1;>sp|P11940-2|PABP1_HUMAN Isoform 2 of Polyadenylate-binding protein 1 OS=Homo sapiens GN=PABPC1;>tr|B4DZW4|B4DZW4_HUMAN cDNA FLJ57246, highly similar to Poly(A)-binding protein 1 OS=Homo sapiens PE=2 SV=1;>tr|E…	0.91214	0.89585	-0.132673	-0.158671
241	Q7Z6A1	>sp|P12004|PCNA_HUMAN Proliferating cell nuclear antigen OS=Homo sapiens GN=PCNA PE=1 SV=1;>tr|Q542J9|Q542J9_MOUSE Proliferating cell nuclear antigen OS=Mus musculus GN=Pcna PE=2 SV=1;>tr|Q6FI35|Q6FI35_HUMAN Proliferating cell nuclear antigen OS=Homo sapiens GN=PCNA PE=2 SV=1;>tr|Q6FHF5|Q6FHF5_HUMAN Proliferating cell nuclear antigen (Fragment) OS=Homo sapiens GN=PCNA PE=2 SV=1;>sp|Q9DEA3|PCNA_CH…	1.1844	1.2144	0.244156	0.280244
243	P12269	>sp|P12268|IMDH2_HUMAN Inosine-5'-monophosphate dehydrogenase 2 OS=Homo sapiens GN=IMPDH2 PE=1 SV=2;>sp|P12269|IMDH2_CRIGR Inosine-5'-monophosphate dehydrogenase 2 OS=Cricetulus griseus GN=IMPDH2 PE=1 SV=1;>tr|B7Z1G4|B7Z1G4_HUMAN cDNA FLJ61601, highly similar to Inosine-5'-monophosphate dehydrogenase 2 (EC 1.1.1.205) OS=Homo sapiens PE=2 SV=1;>tr|F5H247|F5H247_HUMAN Uncharacterized protein OS=Hom…	1.308	1.4036	0.387363	0.489132
244	Q99968	>sp|P12270|TPR_HUMAN Nucleoprotein TPR OS=Homo sapiens GN=TPR PE=1 SV=3;>tr|Q99968|Q99968_HUMAN Tpr OS=Homo sapiens GN=tpr PE=2 SV=1;>tr|Q15624|Q15624_HUMAN Tpr protein OS=Homo sapiens GN=Tpr PE=2 SV=1;>tr|Q504U6|Q504U6_HUMAN TPR protein (Fragment) OS=Homo sapiens GN=TPR PE=2 SV=1;>tr|Q58F23|Q58F23_HUMAN TPR protein (Fragment) OS=Homo sapiens GN=TPR PE=2 SV=1;>tr|Q7M739|Q7M739_MOUSE Nuclear pore …	0.94265	1.1769	-0.0852059	0.234992
247	E9PCE8	>sp|P12955|PEPD_HUMAN Xaa-Pro dipeptidase OS=Homo sapiens GN=PEPD PE=1 SV=3;>tr|A8K3Z1|A8K3Z1_HUMAN cDNA FLJ75447, highly similar to Homo sapiens peptidase D, mRNA OS=Homo sapiens PE=2 SV=1;>tr|A8K416|A8K416_HUMAN cDNA FLJ78212, highly similar to Human prolidase (imidodipeptidase) mRNA OS=Homo sapiens PE=2 SV=1;>tr|A8K696|A8K696_HUMAN cDNA FLJ78243, highly similar to Homo sapiens peptidase D, mRN…	0.78204	0.78865	-0.354686	-0.342543
248	Q29Y45	>sp|P12956|XRCC6_HUMAN X-ray repair cross-complementing protein 6 OS=Homo sapiens GN=XRCC6 PE=1 SV=2;>tr|Q4R673|Q4R673_MACFA Testis cDNA, clone: QtsA-19002, similar to human thyroid autoantigen 70kDa (Ku antigen) (G22P1), OS=Macaca fascicularis PE=2 SV=1;>tr|B1AHC7|B1AHC7_HUMAN X-ray repair complementing defective repair in Chinese hamster cells 6 (Ku autoantigen, 70kDa) OS=Homo sapiens GN=XRCC6 …	0.66051	0.67039	-0.598348	-0.576927
249	Q53T09	>sp|P13010|XRCC5_HUMAN X-ray repair cross-complementing protein 5 OS=Homo sapiens GN=XRCC5 PE=1 SV=3;>tr|Q4R710|Q4R710_MACFA Testis cDNA, clone: QtsA-16648, similar to human X-ray repair complementing defective repair in Chinesehamster cells 5 (double-strand-break rejoining; Kuautoantigen, 80kDa) (XRCC5), OS=Macaca fascicularis PE=2 SV=1;>tr|Q53T09|Q53T09_HUMAN Putative uncharacterized protein XR…	0.75629	0.84973	-0.402989	-0.234924
253	P13489	>sp|P13489|RINI_HUMAN Ribonuclease inhibitor OS=Homo sapiens GN=RNH1 PE=1 SV=2;>sp|Q8HZP9|RINI_PANTR Ribonuclease inhibitor OS=Pan troglodytes GN=RNH1 PE=2 SV=3;>tr|E9PIM9|E9PIM9_HUMAN Uncharacterized protein OS=Homo sapiens GN=RNH1 PE=4 SV=1;>tr|E9PLZ3|E9PLZ3_HUMAN Uncharacterized protein OS=Homo sapiens GN=RNH1 PE=4 SV=1;>tr|E9PMJ3|E9PMJ3_HUMAN Uncharacterized protein OS=Homo sapiens GN=RNH1 PE…	1.019	0.86648	0.0271541	-0.206762
255	B3L9Q6	>sp|P13639|EF2_HUMAN Elongation factor 2 OS=Homo sapiens GN=EEF2 PE=1 SV=4;>sp|P58252|EF2_MOUSE Elongation factor 2 OS=Mus musculus GN=Eef2 PE=1 SV=2;>tr|Q8TA90|Q8TA90_HUMAN Similar to Elongation factor 2b (Fragment) OS=Homo sapiens PE=2 SV=1;>tr|B4DPU3|B4DPU3_HUMAN cDNA FLJ56548, highly similar to Elongation factor 2 OS=Homo sapiens PE=2 SV=1;>tr|F5H370|F5H370_HUMAN Uncharacterized protein OS=Ho…	0.97175	1.061	-0.0413429	0.0854247
140	P04731	>sp|P13640|MT1G_HUMAN Metallothionein-1G OS=Homo sapiens GN=MT1G PE=1 SV=2;>sp|P02795|MT2_HUMAN Metallothionein-2 OS=Homo sapiens GN=MT2A PE=1 SV=1;>sp|P13640-2|MT1G_HUMAN Isoform 2 of Metallothionein-1G OS=Homo sapiens GN=MT1G;>sp|P80297|MT1X_HUMAN Metallothionein-1X OS=Homo sapiens GN=MT1X PE=1 SV=1;>tr|Q8WVB5|Q8WVB5_HUMAN Metallothionein OS=Homo sapiens GN=MT1X PE=2 SV=1;CON__P67983;>sp|P04731…	1.79	1.56	0.83996	0.641546
258	A6ML76	>sp|P13667|PDIA4_HUMAN Protein disulfide-isomerase A4 OS=Homo sapiens GN=PDIA4 PE=1 SV=2;>tr|A6ML76|A6ML76_CALJA Disulfide-isomerase A4-like protein (Fragment) OS=Callithrix jacchus PE=2 SV=1	1.1556	1.2974	0.208642	0.375623
260	B4DGB4	>sp|P13797|PLST_HUMAN Plastin-3 OS=Homo sapiens GN=PLS3 PE=1 SV=4;>tr|A8K579|A8K579_HUMAN Plastin 3 (T isoform) OS=Homo sapiens GN=PLS3 PE=2 SV=1;>tr|Q53GY0|Q53GY0_HUMAN Plastin 3 variant (Fragment) OS=Homo sapiens PE=2 SV=1;>tr|B4DGB4|B4DGB4_HUMAN cDNA FLJ59681, highly similar to Plastin-3 OS=Homo sapiens PE=2 SV=1;>tr|B4DPW9|B4DPW9_HUMAN cDNA FLJ51929, highly similar to Plastin-3 OS=Homo sapien…	0.94651	1.3191	-0.0793103	0.399554
262	Q53XN3	>sp|P13804|ETFA_HUMAN Electron transfer flavoprotein subunit alpha, mitochondrial OS=Homo sapiens GN=ETFA PE=1 SV=1;>tr|Q53XN3|Q53XN3_HUMAN Electron transfer flavoprotein alpha-subunit OS=Homo sapiens GN=ETFA PE=2 SV=1;>tr|B4DT43|B4DT43_HUMAN cDNA FLJ50859, highly similar to Electron transfer flavoprotein subunit alpha, mitochondrial OS=Homo sapiens PE=2 SV=1;>tr|B1B1B4|B1B1B4_MOUSE Electron tran…	0.93154	1.0116	-0.10231	0.0166389
264	A6MUU8	>sp|P14174|MIF_HUMAN Macrophage migration inhibitory factor OS=Homo sapiens GN=MIF PE=1 SV=4;>sp|P34884|MIF_MOUSE Macrophage migration inhibitory factor OS=Mus musculus GN=Mif PE=1 SV=2;>tr|Q545F0|Q545F0_MOUSE MCG3124, isoform CRA_b OS=Mus musculus GN=Mif PE=2 SV=1;>tr|A6MUU8|A6MUU8_HUMAN Macrophage migration inhibitory factor OS=Homo sapiens GN=MIF PE=4 SV=1	0.7553	0.80187	-0.404878	-0.31856
268	E0VL67	>sp|P14550|AK1A1_HUMAN Alcohol dehydrogenase [NADP+] OS=Homo sapiens GN=AKR1A1 PE=1 SV=3;>tr|E0VL67|E0VL67_PEDHC Aldose reductase, putative OS=Pediculus humanus subsp. corporis GN=Phum_PHUM282300 PE=4 SV=1;>tr|A6ML34|A6ML34_CALJA Alcohol dehydrogenase-like protein (Fragment) OS=Callithrix jacchus PE=2 SV=1;>tr|Q5T621|Q5T621_HUMAN Aldo-keto reductase family 1, member A1 (Aldehyde reductase) (Fragm…	1.11	0.58346	0.15056	-0.777294
269	B4DUU6	>sp|P14618|KPYM_HUMAN Pyruvate kinase isozymes M1/M2 OS=Homo sapiens GN=PKM2 PE=1 SV=4;>sp|P14618-2|KPYM_HUMAN Isoform M1 of Pyruvate kinase isozymes M1/M2 OS=Homo sapiens GN=PKM2;>tr|B4DUU6|B4DUU6_HUMAN Pyruvate kinase OS=Homo sapiens PE=2 SV=1;>tr|B4DRT3|B4DRT3_HUMAN Pyruvate kinase OS=Homo sapiens PE=2 SV=1;>tr|E9PF79|E9PF79_HUMAN Pyruvate kinase OS=Homo sapiens GN=PKM2 PE=3 SV=1;>tr|B4DNK4|B4…	1.558	1.643	0.639695	0.716332
270	Q58FF2	>sp|P14625|ENPL_HUMAN Endoplasmin OS=Homo sapiens GN=HSP90B1 PE=1 SV=1;>tr|Q5CAQ5|Q5CAQ5_HUMAN Tumor rejection antigen (Gp96) 1 OS=Homo sapiens GN=TRA1 PE=2 SV=1;>tr|Q3UAD6|Q3UAD6_MOUSE Heat shock protein 90kDa beta (Grp94), member 1 OS=Mus musculus GN=Hsp90b1 PE=2 SV=1;>tr|Q59FC6|Q59FC6_HUMAN Tumor rejection antigen (Gp96) 1 variant (Fragment) OS=Homo sapiens PE=2 SV=1;>tr|E9PEX3|E9PEX3_HUMAN Un…	1.1168	1.137	0.159371	0.185232
271	Q6NTA2	>sp|P14866|HNRPL_HUMAN Heterogeneous nuclear ribonucleoprotein L OS=Homo sapiens GN=HNRNPL PE=1 SV=2;>tr|Q6NTA2|Q6NTA2_HUMAN HNRNPL protein (Fragment) OS=Homo sapiens GN=HNRNPL PE=2 SV=2;>tr|B2R959|B2R959_HUMAN cDNA, FLJ94229, highly similar to Homo sapiens heterogeneous nuclear ribonucleoprotein L (HNRPL),mRNA OS=Homo sapiens PE=2 SV=1;>tr|A6NIT8|A6NIT8_HUMAN Uncharacterized protein OS=Homo sapi…	0.8914	0.94712	-0.165855	-0.0783809
272	D3DP78	>sp|P14868|SYDC_HUMAN Aspartyl-tRNA synthetase, cytoplasmic OS=Homo sapiens GN=DARS PE=1 SV=2;>tr|D3DP78|D3DP78_HUMAN Aspartyl-tRNA synthetase, isoform CRA_b OS=Homo sapiens GN=DARS PE=3 SV=1;>tr|Q68CR9|Q68CR9_HUMAN Putative uncharacterized protein DKFZp781B11202 OS=Homo sapiens GN=DKFZp781B11202 PE=2 SV=1;>tr|Q53T60|Q53T60_HUMAN Putative uncharacterized protein DARS (Fragment) OS=Homo sapiens GN…	0.88944	0.77011	-0.169031	-0.376864
276	Q6NUR7	>sp|P15311|EZRI_HUMAN Ezrin OS=Homo sapiens GN=EZR PE=1 SV=4;>tr|Q6NUR7|Q6NUR7_HUMAN Ezrin OS=Homo sapiens GN=EZR PE=2 SV=1;>tr|B2R6J2|B2R6J2_HUMAN cDNA, FLJ92973, highly similar to Homo sapiens villin 2 (ezrin) (VIL2), mRNA OS=Homo sapiens PE=2 SV=1;>tr|E7EQR4|E7EQR4_HUMAN Uncharacterized protein OS=Homo sapiens GN=EZR PE=4 SV=2;>tr|B7Z5V2|B7Z5V2_HUMAN cDNA FLJ54141, highly similar to Ezrin OS=H…	1.0963	1.0453	0.132643	0.0639171
277	P15531	>sp|P15531-2|NDKA_HUMAN Isoform 2 of Nucleoside diphosphate kinase A OS=Homo sapiens GN=NME1;>sp|P15531|NDKA_HUMAN Nucleoside diphosphate kinase A OS=Homo sapiens GN=NME1 PE=1 SV=1	1.0505	0.9478	0.0710762	-0.0773454
278	B7ZAD1	>sp|P15559|NQO1_HUMAN NAD(P)H dehydrogenase [quinone] 1 OS=Homo sapiens GN=NQO1 PE=1 SV=1;>tr|Q53G81|Q53G81_HUMAN NAD(P)H menadione oxidoreductase 1, dioxin-inducible variant (Fragment) OS=Homo sapiens PE=2 SV=1;>tr|B7ZAD1|B7ZAD1_HUMAN NAD(P)H dehydrogenase, quinone 1, isoform CRA_b OS=Homo sapiens GN=NQO1 PE=2 SV=1;>tr|Q3B792|Q3B792_HUMAN NQO1 protein (Fragment) OS=Homo sapiens GN=NQO1 PE=2 SV=1…	0.57872	0.67685	-0.789063	-0.563092
279	Q6ZNN8	>sp|P15880|RS2_HUMAN 40S ribosomal protein S2 OS=Homo sapiens GN=RPS2 PE=1 SV=2;>tr|Q58EU3|Q58EU3_MOUSE MCG12811, isoform CRA_b OS=Mus musculus GN=Rps2 PE=2 SV=1;>tr|Q6IPX5|Q6IPX5_HUMAN Ribosomal protein S2 OS=Homo sapiens GN=RPS2 PE=2 SV=1;>tr|Q3KQT6|Q3KQT6_HUMAN Ribosomal protein S2 OS=Homo sapiens GN=RPS2 PE=2 SV=1;>tr|Q8N5L9|Q8N5L9_HUMAN Ribosomal protein S2 OS=Homo sapiens GN=RPS2 PE=2 SV=1;…	0.99882	0.98086	-0.00170339	-0.0278809
280	D7RX09	>sp|P15924|DESP_HUMAN Desmoplakin OS=Homo sapiens GN=DSP PE=1 SV=3;>tr|D7RX09|D7RX09_HUMAN Desmoplakin Ia OS=Homo sapiens PE=2 SV=1;>tr|Q4LE79|Q4LE79_HUMAN DSP variant protein (Fragment) OS=Homo sapiens GN=DSP variant protein PE=2 SV=1;>sp|P15924-2|DESP_HUMAN Isoform DPII of Desmoplakin OS=Homo sapiens GN=DSP;>tr|B4E2A0|B4E2A0_HUMAN cDNA FLJ61543, highly similar to Desmoplakin OS=Homo sapiens PE=…	0.094351	0.14732	-3.40582	-2.76297
281	P16070-15	>sp|P16070|CD44_HUMAN CD44 antigen OS=Homo sapiens GN=CD44 PE=1 SV=3;>sp|P16070-5|CD44_HUMAN Isoform 5 of CD44 antigen OS=Homo sapiens GN=CD44;>tr|E7EPC6|E7EPC6_HUMAN Uncharacterized protein OS=Homo sapiens GN=CD44 PE=4 SV=2;>sp|P16070-7|CD44_HUMAN Isoform 7 of CD44 antigen OS=Homo sapiens GN=CD44;>sp|P16070-3|CD44_HUMAN Isoform 3 of CD44 antigen OS=Homo sapiens GN=CD44;>sp|P16070-4|CD44_HUMAN Is…	0.9439	0.93021	-0.0832941	-0.104372
283	A8K4I2	>sp|P16403|H12_HUMAN Histone H1.2 OS=Homo sapiens GN=HIST1H1C PE=1 SV=2;>tr|A8K4I2|A8K4I2_HUMAN Histone 1, H1c OS=Homo sapiens GN=HIST1H1C PE=2 SV=1	0.75347	0.75974	-0.408378	-0.396422
286	Q61478	>sp|P16989|DBPA_HUMAN DNA-binding protein A OS=Homo sapiens GN=CSDA PE=1 SV=4;>sp|P16989-3|DBPA_HUMAN Isoform 3 of DNA-binding protein A OS=Homo sapiens GN=CSDA;>sp|P16989-2|DBPA_HUMAN Isoform 2 of DNA-binding protein A OS=Homo sapiens GN=CSDA;>tr|Q61478|Q61478_MOUSE DbpA murine homologue OS=Mus musculus GN=Csda PE=2 SV=1;>tr|Q96GD7|Q96GD7_HUMAN CSDA protein OS=Homo sapiens PE=2 SV=1;>tr|Q59EB5|Q…	0.97074	1.0195	-0.0428432	0.0278618
290	B4E1E0	>sp|P17812|PYRG1_HUMAN CTP synthase 1 OS=Homo sapiens GN=CTPS PE=1 SV=2;>tr|B1AS53|B1AS53_MOUSE Cytidine 5'-triphosphate synthase OS=Mus musculus GN=Ctps PE=3 SV=1;>tr|B4DMB5|B4DMB5_HUMAN cDNA FLJ60075, highly similar to CTP synthase 1 (EC 6.3.4.2) OS=Homo sapiens PE=2 SV=1;>tr|B4E1E0|B4E1E0_HUMAN cDNA FLJ58563, highly similar to CTP synthase 1 (EC 6.3.4.2) OS=Homo sapiens PE=2 SV=1;>tr|B4DR64|B4…	0.93998	1.0134	-0.089298	0.0192037
291	A4I7K4	>sp|P17844|DDX5_HUMAN Probable ATP-dependent RNA helicase DDX5 OS=Homo sapiens GN=DDX5 PE=1 SV=1;>tr|B4DN41|B4DN41_HUMAN cDNA FLJ53366, highly similar to Probable ATP-dependent RNA helicase DDX5 (EC 3.6.1.-) OS=Homo sapiens PE=2 SV=1;>tr|E7ETL9|E7ETL9_HUMAN Uncharacterized protein OS=Homo sapiens GN=DDX5 PE=3 SV=1;>tr|B4DLW8|B4DLW8_HUMAN cDNA FLJ59339, highly similar to Probable ATP-dependent RNA…	1.1161	1.0722	0.158466	0.100574
293	C4Z432	>sp|P17980|PRS6A_HUMAN 26S protease regulatory subunit 6A OS=Homo sapiens GN=PSMC3 PE=1 SV=3;>tr|A8K781|A8K781_HUMAN cDNA FLJ75299, highly similar to Xenopus laevis proteasome (prosome, macropain) 26S subunit, ATPase 3, mRNA OS=Homo sapiens PE=2 SV=1;>tr|E9PM69|E9PM69_HUMAN Uncharacterized protein OS=Homo sapiens GN=PSMC3 PE=3 SV=1;>tr|E9PKD5|E9PKD5_HUMAN Uncharacterized protein OS=Homo sapiens G…	0.93283	0.64274	-0.100314	-0.637693
294	E7EQR6	>sp|P17987|TCPA_HUMAN T-complex protein 1 subunit alpha OS=Homo sapiens GN=TCP1 PE=1 SV=1;>sp|P11983|TCPA_MOUSE T-complex protein 1 subunit alpha OS=Mus musculus GN=Tcp1 PE=1 SV=3;>tr|E7ERF2|E7ERF2_HUMAN Uncharacterized protein OS=Homo sapiens GN=TCP1 PE=4 SV=1;>sp|P11983-2|TCPA_MOUSE Isoform 2 of T-complex protein 1 subunit alpha OS=Mus musculus GN=Tcp1;>tr|E7EQR6|E7EQR6_HUMAN T-complex protein …	0.86507	0.95472	-0.209111	-0.0668504
296	C9JAK5	>sp|P18085|ARF4_HUMAN ADP-ribosylation factor 4 OS=Homo sapiens GN=ARF4 PE=1 SV=3;>tr|C9JPM4|C9JPM4_HUMAN Uncharacterized protein OS=Homo sapiens GN=ARF4 PE=3 SV=1;>tr|C9JAK5|C9JAK5_HUMAN Uncharacterized protein OS=Homo sapiens GN=ARF4 PE=3 SV=1	0.58608	0.67587	-0.77083	-0.565182
297	D3DWG1	>sp|P18124|RL7_HUMAN 60S ribosomal protein L7 OS=Homo sapiens GN=RPL7 PE=1 SV=1;>tr|A8MUD9|A8MUD9_HUMAN Uncharacterized protein OS=Homo sapiens GN=RPL7 PE=3 SV=1;>tr|D3Z6N4|D3Z6N4_MOUSE MCG18633 OS=Mus musculus GN=Gm5045 PE=4 SV=1;>tr|C9JIJ5|C9JIJ5_HUMAN Uncharacterized protein OS=Homo sapiens GN=RPL7 PE=4 SV=1;>tr|C9JZ88|C9JZ88_HUMAN Uncharacterized protein OS=Homo sapiens GN=RPL7 PE=4 SV=1;>tr|…	0.81982	0.77881	-0.286621	-0.360657
298	B4DKC9	>sp|P18206|VINC_HUMAN Vinculin OS=Homo sapiens GN=VCL PE=1 SV=4;>sp|P18206-2|VINC_HUMAN Isoform 1 of Vinculin OS=Homo sapiens GN=VCL;>tr|F5H7T3|F5H7T3_HUMAN Uncharacterized protein OS=Homo sapiens GN=VCL PE=4 SV=1;>tr|B3KXA2|B3KXA2_HUMAN cDNA FLJ45031 fis, clone BRAWH3018548, highly similar to Vinculin OS=Homo sapiens PE=2 SV=1;>tr|B4E3Q9|B4E3Q9_HUMAN cDNA FLJ59659, highly similar to Vinculin OS=…	1.1751	1.1846	0.232784	0.2444
299	A4D1R6	>sp|P18621|RL17_HUMAN 60S ribosomal protein L17 OS=Homo sapiens GN=RPL17 PE=1 SV=3;>tr|Q6ZWZ7|Q6ZWZ7_MOUSE MCG123291, isoform CRA_d OS=Mus musculus GN=Rpl17 PE=2 SV=1;>tr|B4E3C2|B4E3C2_HUMAN Uncharacterized protein OS=Homo sapiens GN=RPL17 PE=2 SV=1;>tr|A4D1R5|A4D1R5_HUMAN Similar to Ubiquinol-cytochrome C reductase iron-sulfur subunit, mitochondrial (Rieske iron-sulfur protein) (RISP) OS=Homo sa…	0.95909	0.74896	-0.0602619	-0.417039
300	B4DMJ7	>sp|P18669|PGAM1_HUMAN Phosphoglycerate mutase 1 OS=Homo sapiens GN=PGAM1 PE=1 SV=2;>tr|F2Z2J9|F2Z2J9_HUMAN Uncharacterized protein OS=Homo sapiens PE=4 SV=1;>tr|Q3U7Z6|Q3U7Z6_MOUSE Phosphoglycerate mutase OS=Mus musculus GN=Pgam1 PE=2 SV=1;>tr|Q4R5G4|Q4R5G4_MACFA Phosphoglycerate mutase OS=Macaca fascicularis PE=2 SV=1;>tr|Q53G35|Q53G35_HUMAN Phosphoglycerate mutase (Fragment) OS=Homo sapiens PE…	1.0336	1.0951	0.047678	0.131063
305	C9JWL1	>sp|P19338|NUCL_HUMAN Nucleolin OS=Homo sapiens GN=NCL PE=1 SV=3;>tr|B3KTP9|B3KTP9_HUMAN cDNA FLJ38578 fis, clone HCHON2007674, highly similar to NUCLEOLIN OS=Homo sapiens PE=2 SV=1;>tr|Q6ZS99|Q6ZS99_HUMAN cDNA FLJ45706 fis, clone FEBRA2028457, highly similar to Nucleolin OS=Homo sapiens PE=2 SV=1;>tr|E7EX81|E7EX81_HUMAN Uncharacterized protein OS=Homo sapiens GN=NCL PE=4 SV=1;>tr|B3KM80|B3KM80_H…	0.52781	0.50076	-0.921909	-0.997809
307	B7ZKK7	>sp|P19525|E2AK2_HUMAN Interferon-induced, double-stranded RNA-activated protein kinase OS=Homo sapiens GN=EIF2AK2 PE=1 SV=2;>tr|B7ZKK7|B7ZKK7_HUMAN EIF2AK2 protein OS=Homo sapiens GN=EIF2AK2 PE=2 SV=1;>tr|Q8IW76|Q8IW76_HUMAN EIF2AK2 protein (Fragment) OS=Homo sapiens GN=EIF2AK2 PE=2 SV=1;>tr|E9PC80|E9PC80_HUMAN Uncharacterized protein OS=Homo sapiens GN=EIF2AK2 PE=4 SV=1;>tr|Q7Z6F6|Q7Z6F6_HUMAN …	1.169	1.3274	0.225275	0.408603
308	B5BU01	>sp|P20042|IF2B_HUMAN Eukaryotic translation initiation factor 2 subunit 2 OS=Homo sapiens GN=EIF2S2 PE=1 SV=2;>tr|A5A6I4|A5A6I4_PANTR Eukaryotic translation initiation factor 2, subunit 2 beta, 38kDa OS=Pan troglodytes verus GN=eif2s2 PE=2 SV=1;>tr|B5BU01|B5BU01_HUMAN Eukaryotic translation initiation factor 2 beta OS=Homo sapiens GN=EIF2S2 PE=2 SV=1;>tr|Q4R5G5|Q4R5G5_MACFA Brain cDNA, clone: Qn…	1.0339	0.94297	0.0480967	-0.0847162
310	E9PPC3	>sp|P20290|BTF3_HUMAN Transcription factor BTF3 OS=Homo sapiens GN=BTF3 PE=1 SV=1;>sp|P20290-2|BTF3_HUMAN Isoform 2 of Transcription factor BTF3 OS=Homo sapiens GN=BTF3;>tr|Q3UJR8|Q3UJR8_MOUSE Basic transcription factor 3, isoform CRA_b OS=Mus musculus GN=Btf3 PE=2 SV=1;>tr|D6RDG3|D6RDG3_HUMAN Uncharacterized protein OS=Homo sapiens GN=BTF3 PE=4 SV=1;REV__>tr|B1AS30|B1AS30_MOUSE Nephronophthisis …	1.0304	1.1267	0.0432045	0.172103
311	Q53ET8	>sp|P20340|RAB6A_HUMAN Ras-related protein Rab-6A OS=Homo sapiens GN=RAB6A PE=1 SV=3;>sp|P20340-2|RAB6A_HUMAN Isoform 2 of Ras-related protein Rab-6A OS=Homo sapiens GN=RAB6A;>tr|Q6FGX3|Q6FGX3_HUMAN RAB6A protein OS=Homo sapiens GN=RAB6A PE=2 SV=1;>tr|Q0PD54|Q0PD54_MOUSE RAB6, member RAS oncogene family, isoform CRA_a OS=Mus musculus GN=Rab6 PE=2 SV=1;>tr|Q3U4W5|Q3U4W5_MOUSE RAB6, member RAS onco…	0.89507	0.91023	-0.159928	-0.135697
312	P20618	>sp|P20618|PSB1_HUMAN Proteasome subunit beta type-1 OS=Homo sapiens GN=PSMB1 PE=1 SV=2;>tr|Q53FT8|Q53FT8_HUMAN Proteasome beta 1 subunit variant (Fragment) OS=Homo sapiens PE=2 SV=1;>tr|Q6RI64|Q6RI64_MOUSE Proteasome subunit beta type OS=Mus musculus GN=Psmb1 PE=2 SV=1;>tr|Q59GN1|Q59GN1_HUMAN Proteasome beta 1 subunit variant (Fragment) OS=Homo sapiens PE=2 SV=1	1.0558	1.0694	0.0783366	0.0968016
314	Q55P23	>sp|P20700|LMNB1_HUMAN Lamin-B1 OS=Homo sapiens GN=LMNB1 PE=1 SV=2;>tr|E9PBF6|E9PBF6_HUMAN Uncharacterized protein OS=Homo sapiens GN=LMNB1 PE=3 SV=1;>tr|Q6DC98|Q6DC98_HUMAN LMNB1 protein (Fragment) OS=Homo sapiens GN=LMNB1 PE=2 SV=1;>tr|B4DZT3|B4DZT3_HUMAN cDNA FLJ50934, highly similar to Lamin-B1 OS=Homo sapiens PE=2 SV=1;>tr|Q55P23|Q55P23_CRYNB Putative uncharacterized protein OS=Cryptococcus …	1.3298	1.3933	0.411209	0.478506
316	Q59HF3	>sp|P21281|VATB2_HUMAN V-type proton ATPase subunit B, brain isoform OS=Homo sapiens GN=ATP6V1B2 PE=1 SV=3;>tr|E0VJX6|E0VJX6_PEDHC Vacuolar ATP synthase subunit B, putative OS=Pediculus humanus subsp. corporis GN=Phum_PHUM253140 PE=3 SV=1;>tr|Q59HF3|Q59HF3_HUMAN ATPase, H+ transporting, lysosomal 56/58kD, V1 subunit B, isoform 2 variant (Fragment) OS=Homo sapiens PE=2 SV=1	0.86335	0.90502	-0.211983	-0.143978
319	E9KL45	>sp|P21333|FLNA_HUMAN Filamin-A OS=Homo sapiens GN=FLNA PE=1 SV=4;>tr|E9KL45|E9KL45_HUMAN Epididymis secretory sperm binding protein Li 190P OS=Homo sapiens GN=FLNA PE=2 SV=1;>sp|P21333-2|FLNA_HUMAN Isoform 2 of Filamin-A OS=Homo sapiens GN=FLNA;>tr|Q60FE5|Q60FE5_HUMAN Filamin A OS=Homo sapiens GN=FLNA PE=2 SV=1;>tr|Q60FE6|Q60FE6_HUMAN Filamin A OS=Homo sapiens GN=FLNA PE=2 SV=1;>tr|Q5HY54|Q5HY54…	1.3782	1.4573	0.462785	0.543298
320	Q9Y277-2	>sp|P21796|VDAC1_HUMAN Voltage-dependent anion-selective channel protein 1 OS=Homo sapiens GN=VDAC1 PE=1 SV=2;>tr|B3KTS5|B3KTS5_HUMAN cDNA FLJ38670 fis, clone HSYRA2000190, highly similar to Voltage-dependent anion-selective channel protein 1 OS=Homo sapiens PE=2 SV=1;>tr|B4DEI3|B4DEI3_HUMAN cDNA FLJ57715, highly similar to Voltage-dependent anion-selective channel protein 1 OS=Homo sapiens PE=2 …	1.0021	0.9796	0.00302648	-0.0297353
322	A2A299	>sp|P21980|TGM2_HUMAN Protein-glutamine gamma-glutamyltransferase 2 OS=Homo sapiens GN=TGM2 PE=1 SV=2;>tr|B4DIT7|B4DIT7_HUMAN cDNA FLJ58187, highly similar to Protein-glutamine gamma-glutamyltransferase 2(EC 2.3.2.13) OS=Homo sapiens PE=2 SV=1;>tr|F5H6P0|F5H6P0_HUMAN Uncharacterized protein OS=Homo sapiens GN=TGM2 PE=4 SV=1;>tr|B4DTN7|B4DTN7_HUMAN cDNA FLJ57198, highly similar to Protein-glutamin…	2.1627	2.2644	1.11283	1.17913
324	P22234-2	>sp|P22234|PUR6_HUMAN Multifunctional protein ADE2 OS=Homo sapiens GN=PAICS PE=1 SV=3;>sp|P22234-2|PUR6_HUMAN Isoform 2 of Multifunctional protein ADE2 OS=Homo sapiens GN=PAICS;>tr|E9PBS1|E9PBS1_HUMAN Uncharacterized protein OS=Homo sapiens GN=PAICS PE=4 SV=1;>tr|B4DGX3|B4DGX3_HUMAN Phosphoribosylaminoimidazole-succinocarboxamide synthase OS=Homo sapiens PE=2 SV=1;>tr|D6RF62|D6RF62_HUMAN Phosphor…	1.1322	1.1318	0.179129	0.178619
325	Q5JRS1	>sp|P22314|UBA1_HUMAN Ubiquitin-like modifier-activating enzyme 1 OS=Homo sapiens GN=UBA1 PE=1 SV=3;>tr|E7ERL1|E7ERL1_HUMAN Ubiquitin-activating enzyme E1 OS=Homo sapiens GN=UBA1 PE=3 SV=1;>tr|B4DDE4|B4DDE4_HUMAN Ubiquitin-activating enzyme E1 OS=Homo sapiens PE=2 SV=1;>tr|B4DL67|B4DL67_HUMAN cDNA FLJ53392, highly similar to Ubiquitin-activating enzyme E1 OS=Homo sapiens PE=2 SV=1;>tr|B3KUJ2|B3KU…	1.1302	1.1615	0.176578	0.215989
328	P22626-2	>sp|P22626|ROA2_HUMAN Heterogeneous nuclear ribonucleoproteins A2/B1 OS=Homo sapiens GN=HNRNPA2B1 PE=1 SV=2;>sp|P22626-2|ROA2_HUMAN Isoform A2 of Heterogeneous nuclear ribonucleoproteins A2/B1 OS=Homo sapiens GN=HNRNPA2B1	0.888	0.89596	-0.171368	-0.158494
329	Q4R4W6	>sp|P22695|QCR2_HUMAN Cytochrome b-c1 complex subunit 2, mitochondrial OS=Homo sapiens GN=UQCRC2 PE=1 SV=3;>tr|Q4R4W6|Q4R4W6_MACFA Brain cDNA, clone: QtrA-12443, similar to human ubiquinol-cytochrome c reductase core protein II(UQCRC2), OS=Macaca fascicularis PE=2 SV=1	1.4149	1.2282	0.5007	0.296546
330	Q4R3X8	>sp|P23246|SFPQ_HUMAN Splicing factor, proline- and glutamine-rich OS=Homo sapiens GN=SFPQ PE=1 SV=2;>tr|Q86VG2|Q86VG2_HUMAN Splicing factor proline/glutamine-rich (Polypyrimidine tract binding protein associated) OS=Homo sapiens GN=SFPQ PE=2 SV=1;>tr|Q9BSV4|Q9BSV4_HUMAN SFPQ protein (Fragment) OS=Homo sapiens GN=SFPQ PE=2 SV=2;>sp|P23246-2|SFPQ_HUMAN Isoform Short of Splicing factor, proline- an…	0.95971	0.93064	-0.0593296	-0.103705
331	E0VQ50	>sp|P23284|PPIB_HUMAN Peptidyl-prolyl cis-trans isomerase B OS=Homo sapiens GN=PPIB PE=1 SV=2;>tr|Q9DCY1|Q9DCY1_MOUSE Peptidyl-prolyl cis-trans isomerase OS=Mus musculus GN=Ppib PE=2 SV=1;>tr|Q6PBW4|Q6PBW4_DANRE Peptidyl-prolyl cis-trans isomerase OS=Danio rerio GN=ppib PE=2 SV=1;>tr|E0VQ50|E0VQ50_PEDHC Peptidyl-prolyl cis-trans isomerase OS=Pediculus humanus subsp. corporis GN=Phum_PHUM371420 PE…	1.0339	1.0555	0.0480967	0.0779266
333	C5P958	>sp|P23396|RS3_HUMAN 40S ribosomal protein S3 OS=Homo sapiens GN=RPS3 PE=1 SV=2;>tr|Q5YLW3|Q5YLW3_MOUSE Ribosomal protein S3 OS=Mus musculus GN=Rps3 PE=1 SV=1;>tr|Q53G83|Q53G83_HUMAN Ribosomal protein S3 variant (Fragment) OS=Homo sapiens PE=2 SV=1;>tr|E9PL09|E9PL09_HUMAN Uncharacterized protein OS=Homo sapiens GN=RPS3 PE=3 SV=1;>tr|E9PPU1|E9PPU1_HUMAN Uncharacterized protein OS=Homo sapiens GN=R…	0.93287	0.91383	-0.100252	-0.130002
334	Q5KJ87	>sp|P23526|SAHH_HUMAN Adenosylhomocysteinase OS=Homo sapiens GN=AHCY PE=1 SV=4;>tr|Q3TF14|Q3TF14_MOUSE Adenosylhomocysteinase OS=Mus musculus GN=Ahcy PE=2 SV=1;>tr|B3KUN3|B3KUN3_HUMAN Adenosylhomocysteinase OS=Homo sapiens PE=2 SV=1;>tr|F5H737|F5H737_HUMAN Uncharacterized protein OS=Homo sapiens GN=AHCY PE=4 SV=1;>tr|Q1RMG2|Q1RMG2_HUMAN Adenosylhomocysteinase OS=Homo sapiens GN=AHCY PE=2 SV=1;>sp…	0.73238	0.71766	-0.449336	-0.478628
338	O70251	>sp|P24534|EF1B_HUMAN Elongation factor 1-beta OS=Homo sapiens GN=EEF1B2 PE=1 SV=3;>tr|A4D1M6|A4D1M6_HUMAN HCG19809 OS=Homo sapiens GN=LOC392793 PE=3 SV=1;>sp|O70251|EF1B_MOUSE Elongation factor 1-beta OS=Mus musculus GN=Eef1b PE=1 SV=5;>tr|C9JZW3|C9JZW3_HUMAN Uncharacterized protein OS=Homo sapiens GN=EEF1B2 PE=4 SV=1;>tr|F2Z2G2|F2Z2G2_HUMAN Uncharacterized protein OS=Homo sapiens GN=EEF1B2 PE=4…	0.93556	0.8322	-0.0960979	-0.264998
339	Q4R5Q2	>sp|P24539|AT5F1_HUMAN ATP synthase subunit b, mitochondrial OS=Homo sapiens GN=ATP5F1 PE=1 SV=2;>tr|A8K4W2|A8K4W2_HUMAN cDNA FLJ78635, highly similar to Homo sapiens ATP synthase, H+ transporting, mitochondrial F0 complex, subunit b, isoform 1 (ATP5F1), transcript variant 1, mRNA OS=Homo sapiens PE=2 SV=1;>tr|Q08ET0|Q08ET0_HUMAN Cell proliferation-inducing protein 47 OS=Homo sapiens GN=hCG_39985…	0.89827	0.86074	-0.154779	-0.216351
341	Q96FG8	>sp|P24752|THIL_HUMAN Acetyl-CoA acetyltransferase, mitochondrial OS=Homo sapiens GN=ACAT1 PE=1 SV=1;>tr|Q96FG8|Q96FG8_HUMAN ACAT1 protein OS=Homo sapiens GN=ACAT1 PE=2 SV=1;>tr|E9PRQ6|E9PRQ6_HUMAN Uncharacterized protein OS=Homo sapiens GN=ACAT1 PE=4 SV=1	0.5276	0.63545	-0.922484	-0.654149
343	D3Z6B6	>sp|P25398|RS12_HUMAN 40S ribosomal protein S12 OS=Homo sapiens GN=RPS12 PE=1 SV=3;>tr|Q6ZWZ6|Q6ZWZ6_MOUSE 40S ribosomal protein S12 OS=Mus musculus GN=Rps12 PE=2 SV=1;>tr|D3Z6B6|D3Z6B6_MOUSE 40S ribosomal protein S12 OS=Mus musculus GN=Rps12-ps2 PE=3 SV=1	0.94411	1.0555	-0.0829731	0.0779266
344	B4DX52	>sp|P25685|DNJB1_HUMAN DnaJ homolog subfamily B member 1 OS=Homo sapiens GN=DNAJB1 PE=1 SV=4;>tr|Q6FHS4|Q6FHS4_HUMAN DNAJB1 protein (Fragment) OS=Homo sapiens GN=DNAJB1 PE=2 SV=1;>tr|Q6FI51|Q6FI51_HUMAN DNAJB1 protein OS=Homo sapiens GN=DNAJB1 PE=2 SV=1;>tr|Q3TU79|Q3TU79_MOUSE DnaJ (Hsp40) homolog, subfamily B, member 1 OS=Mus musculus GN=Dnajb1 PE=2 SV=1;>tr|B4DX52|B4DX52_HUMAN cDNA FLJ59093, hi…	1.1041	1.0233	0.142871	0.0332292
345	O42265	>sp|P25786-2|PSA1_HUMAN Isoform Long of Proteasome subunit alpha type-1 OS=Homo sapiens GN=PSMA1;>sp|P25786|PSA1_HUMAN Proteasome subunit alpha type-1 OS=Homo sapiens GN=PSMA1 PE=1 SV=1;>tr|Q53YE8|Q53YE8_HUMAN Proteasome subunit alpha type OS=Homo sapiens PE=2 SV=1;>tr|Q3TS44|Q3TS44_MOUSE Proteasome subunit alpha type OS=Mus musculus GN=Psma1 PE=2 SV=1;>sp|O42265|PSA1_CHICK Proteasome subunit alp…	0.92571	0.99907	-0.111368	-0.00134233
348	C5PGQ6	>sp|P25789|PSA4_HUMAN Proteasome subunit alpha type-4 OS=Homo sapiens GN=PSMA4 PE=1 SV=1;>tr|Q4R595|Q4R595_MACFA Proteasome subunit alpha type OS=Macaca fascicularis PE=2 SV=1;>tr|B2RDG0|B2RDG0_HUMAN Proteasome subunit alpha type OS=Homo sapiens PE=2 SV=1;>tr|Q7Z474|Q7Z474_HUMAN Proteasome subunit beta type OS=Homo sapiens GN=PSMA4 PE=2 SV=1;>tr|E0VLL3|E0VLL3_PEDHC Proteasome subunit alpha type O…	0.97217	0.90745	-0.0407195	-0.14011
349	B7ZM80	>sp|P26006|ITA3_HUMAN Integrin alpha-3 OS=Homo sapiens GN=ITGA3 PE=1 SV=4;>sp|P26006-2|ITA3_HUMAN Isoform Alpha-3A of Integrin alpha-3 OS=Homo sapiens GN=ITGA3;>tr|B7ZM80|B7ZM80_HUMAN Integrin, alpha 3 (Antigen CD49C, alpha 3 subunit of VLA-3 receptor) OS=Homo sapiens GN=ITGA3 PE=2 SV=1;>tr|B4E0H8|B4E0H8_HUMAN cDNA FLJ60385, highly similar to Integrin alpha-3 OS=Homo sapiens PE=2 SV=1;>tr|Q59F03|…	1.1842	1.5305	0.243913	0.614003
350	Q6PJT4	>sp|P26038|MOES_HUMAN Moesin OS=Homo sapiens GN=MSN PE=1 SV=3;>tr|Q6PJT4|Q6PJT4_HUMAN MSN protein (Fragment) OS=Homo sapiens GN=MSN PE=2 SV=1;>tr|B7Z4C7|B7Z4C7_HUMAN cDNA FLJ57321, moderately similar to Moesin OS=Homo sapiens PE=2 SV=1	1.0899	1.0914	0.124196	0.12618
352	B5BU25	>sp|P26368|U2AF2_HUMAN Splicing factor U2AF 65 kDa subunit OS=Homo sapiens GN=U2AF2 PE=1 SV=4;>sp|P26369|U2AF2_MOUSE Splicing factor U2AF 65 kDa subunit OS=Mus musculus GN=U2af2 PE=1 SV=3;>sp|P26368-2|U2AF2_HUMAN Isoform 2 of Splicing factor U2AF 65 kDa subunit OS=Homo sapiens GN=U2AF2;>tr|B5BU25|B5BU25_HUMAN U2 small nuclear RNA auxiliary factor 2 isoform b OS=Homo sapiens GN=U2AF2 PE=2 SV=1;>tr…	0.95999	0.8784	-0.0589087	-0.18705
353	O60250	>sp|P26373|RL13_HUMAN 60S ribosomal protein L13 OS=Homo sapiens GN=RPL13 PE=1 SV=4;>tr|A8K4C8|A8K4C8_HUMAN 60S ribosomal protein L13 OS=Homo sapiens GN=RPL13 PE=2 SV=1;>tr|Q6NZ55|Q6NZ55_HUMAN 60S ribosomal protein L13 OS=Homo sapiens GN=RPL13 PE=2 SV=1;>tr|D3YX54|D3YX54_MOUSE 60S ribosomal protein L13 OS=Mus musculus GN=Rpl13-ps3 PE=3 SV=1;>tr|B4DLX3|B4DLX3_HUMAN 60S ribosomal protein L13 OS=Homo…	0.80922	0.82435	-0.305396	-0.278671
354	P26583	>sp|P26583|HMGB2_HUMAN High mobility group protein B2 OS=Homo sapiens GN=HMGB2 PE=1 SV=2;>tr|Q5U071|Q5U071_HUMAN High-mobility group box 2 OS=Homo sapiens PE=2 SV=1;>tr|Q3U566|Q3U566_MOUSE MCG4647 OS=Mus musculus GN=Hmgb2 PE=2 SV=1;>tr|D6R9A6|D6R9A6_HUMAN Uncharacterized protein OS=Homo sapiens GN=HMGB2 PE=4 SV=1	0.89072	0.9227	-0.166956	-0.116066
357	B4DZ61	>sp|P26640|SYVC_HUMAN Valyl-tRNA synthetase OS=Homo sapiens GN=VARS PE=1 SV=4;>tr|B0V043|B0V043_HUMAN Valyl-tRNA synthetase OS=Homo sapiens GN=VARS PE=3 SV=1;>tr|A2BEY0|A2BEY0_HUMAN Valyl-tRNA synthetase (Fragment) OS=Homo sapiens GN=VARS PE=3 SV=1;>tr|Q790I0|Q790I0_MOUSE Valyl-tRNA synthetase 2, isoform CRA_b OS=Mus musculus GN=Vars PE=2 SV=1;>tr|Q5SP20|Q5SP20_HUMAN Valyl-tRNA synthetase (Fragme…	0.93446	0.82082	-0.0977952	-0.284862
358	F5H6I9	>sp|P26641|EF1G_HUMAN Elongation factor 1-gamma OS=Homo sapiens GN=EEF1G PE=1 SV=3;>tr|Q53YD7|Q53YD7_HUMAN EEF1G protein OS=Homo sapiens GN=EEF1G PE=2 SV=1;>tr|B4DTG2|B4DTG2_HUMAN cDNA FLJ56389, highly similar to Elongation factor 1-gamma OS=Homo sapiens PE=2 SV=1;>tr|Q4FZK2|Q4FZK2_MOUSE Eukaryotic translation elongation factor 1 gamma OS=Mus musculus GN=Eef1g PE=2 SV=1;>tr|B4DUP0|B4DUP0_HUMAN cD…	1.0426	1.0518	0.0601858	0.0728604
360	Q3YBA8	>sp|P27348|1433T_HUMAN 14-3-3 protein theta OS=Homo sapiens GN=YWHAQ PE=1 SV=1;>tr|A3KML3|A3KML3_MOUSE MCG126220 OS=Mus musculus GN=Ywhaq PE=2 SV=1;>tr|E9PG15|E9PG15_HUMAN Uncharacterized protein OS=Homo sapiens GN=YWHAQ PE=4 SV=1;>tr|B4DMT8|B4DMT8_HUMAN cDNA FLJ52118, highly similar to 14-3-3 protein theta OS=Homo sapiens PE=2 SV=1;>tr|Q53S41|Q53S41_HUMAN Putative uncharacterized protein YWHAQ (…	1.1285	1.1298	0.174406	0.176067
362	Q53SY7	>sp|P27708|PYR1_HUMAN CAD protein OS=Homo sapiens GN=CAD PE=1 SV=3;>tr|Q53SY7|Q53SY7_HUMAN Putative uncharacterized protein CAD (Fragment) OS=Homo sapiens GN=CAD PE=2 SV=1;>tr|B2RQC6|B2RQC6_MOUSE Carbamoyl-phosphate synthetase 2, aspartate transcarbamylase, and dihydroorotase OS=Mus musculus GN=Cad PE=2 SV=1;>tr|Q96CK3|Q96CK3_HUMAN CAD protein (Fragment) OS=Homo sapiens GN=CAD PE=2 SV=2;>tr|Q53SZ…	1.2446	1.1178	0.315682	0.160662
363	Q53G71	>sp|P27797|CALR_HUMAN Calreticulin OS=Homo sapiens GN=CALR PE=1 SV=1;>tr|Q53G71|Q53G71_HUMAN Calreticulin variant (Fragment) OS=Homo sapiens PE=2 SV=1;>tr|B2MWM9|B2MWM9_MOUSE Calreticulin OS=Mus musculus GN=Calr PE=2 SV=1;>tr|B4DHR1|B4DHR1_HUMAN cDNA FLJ53009, highly similar to Calreticulin OS=Homo sapiens PE=2 SV=1;>tr|B4E2Y9|B4E2Y9_HUMAN cDNA FLJ58668, highly similar to Calreticulin OS=Homo sap…	0.98587	1.0383	-0.0205307	0.0542233
368	Q8IBI3	>sp|P28066|PSA5_HUMAN Proteasome subunit alpha type-5 OS=Homo sapiens GN=PSMA5 PE=1 SV=3;>tr|Q3UPK6|Q3UPK6_MOUSE Proteasome subunit alpha type OS=Mus musculus GN=Psma5 PE=2 SV=1;>tr|Q5U0A0|Q5U0A0_HUMAN Proteasome subunit alpha type OS=Homo sapiens PE=2 SV=1;>tr|B4E2V4|B4E2V4_HUMAN Proteasome (Prosome, macropain) subunit, alpha type, 5, isoform CRA_c OS=Homo sapiens GN=PSMA5 PE=2 SV=1;>tr|A8PWK7|A…	1.0205	0.96122	0.0292762	-0.0570614
369	B4DFL3	>sp|P28070|PSB4_HUMAN Proteasome subunit beta type-4 OS=Homo sapiens GN=PSMB4 PE=1 SV=4;>tr|B4DFL3|B4DFL3_HUMAN cDNA FLJ56661, highly similar to Proteasome subunit beta type 4 (EC 3.4.25.1) OS=Homo sapiens PE=2 SV=1	1.0009	0.88446	0.00129784	-0.177131
370	Q6IAT9	>sp|P28072|PSB6_HUMAN Proteasome subunit beta type-6 OS=Homo sapiens GN=PSMB6 PE=1 SV=4;>tr|Q6IAT9|Q6IAT9_HUMAN Proteasome subunit beta type OS=Homo sapiens GN=PSMB6 PE=2 SV=1;>tr|A2CFA7|A2CFA7_MOUSE Proteasome subunit beta type OS=Mus musculus GN=Psmb6 PE=3 SV=1;>tr|F5HII7|F5HII7_CRYNB Putative uncharacterized protein OS=Cryptococcus neoformans var. neoformans serotype D (strain B-3501A) GN=CNBB…	1.0177	0.88697	0.0253123	-0.173043
371	P28074	>sp|P28074|PSB5_HUMAN Proteasome subunit beta type-5 OS=Homo sapiens GN=PSMB5 PE=1 SV=3;>sp|P28074-2|PSB5_HUMAN Isoform 2 of Proteasome subunit beta type-5 OS=Homo sapiens GN=PSMB5;>tr|A6MLB5|A6MLB5_CALJA Proteasome subunit beta type 5-like protein (Fragment) OS=Callithrix jacchus PE=2 SV=1;>tr|A6MKW2|A6MKW2_CALJA Proteasome subunit beta type 5-like protein (Fragment) OS=Callithrix jacchus PE=2 S…	1.0947	1.0885	0.130536	0.122341
372	E9PJF0	>sp|P28482|MK01_HUMAN Mitogen-activated protein kinase 1 OS=Homo sapiens GN=MAPK1 PE=1 SV=3;>tr|Q1HBJ4|Q1HBJ4_HUMAN Mitogen-activated protein kinase 1 OS=Homo sapiens GN=MAPK1 PE=4 SV=1;>tr|Q499G7|Q499G7_HUMAN Mitogen-activated protein kinase 1 OS=Homo sapiens GN=MAPK1 PE=2 SV=1;>tr|A8CZ64|A8CZ64_HUMAN Extracellular signal-regulated kinase-2 splice variant OS=Homo sapiens PE=2 SV=1;>tr|B4DHN0|B4D…	1.1889	1.204	0.249627	0.267835
373	P28838-2	>sp|P28838|AMPL_HUMAN Cytosol aminopeptidase OS=Homo sapiens GN=LAP3 PE=1 SV=3;>sp|P28838-2|AMPL_HUMAN Isoform 2 of Cytosol aminopeptidase OS=Homo sapiens GN=LAP3;>tr|B4DQG5|B4DQG5_HUMAN cDNA FLJ54122, highly similar to Cytosol aminopeptidase (EC 3.4.11.1) OS=Homo sapiens PE=2 SV=1	1.0492	0.99685	0.0692897	-0.00455166
377	P30040	>sp|P30040|ERP29_HUMAN Endoplasmic reticulum resident protein 29 OS=Homo sapiens GN=ERP29 PE=1 SV=4;>sp|P81623|ERP29_BOVIN Endoplasmic reticulum resident protein 29 OS=Bos taurus GN=ERP29 PE=1 SV=2;>tr|A8C1V9|A8C1V9_MOUSE Putative uncharacterized protein (Fragment) OS=Mus musculus GN=Erp29 PE=2 SV=1;>tr|C9J183|C9J183_HUMAN Uncharacterized protein OS=Homo sapiens GN=ERP29 PE=4 SV=1	0.82468	0.79821	-0.278094	-0.32516
378	O35244	>sp|P30041|PRDX6_HUMAN Peroxiredoxin-6 OS=Homo sapiens GN=PRDX6 PE=1 SV=3;>tr|A4UCS6|A4UCS6_HUMAN Peroxiredoxin 6 (Fragment) OS=Homo sapiens PE=2 SV=1;>sp|O35244|PRDX6_RAT Peroxiredoxin-6 OS=Rattus norvegicus GN=Prdx6 PE=1 SV=3;>tr|Q8BG37|Q8BG37_MOUSE MCG48959 OS=Mus musculus GN=Prdx6-ps1 PE=2 SV=1;>tr|E0VEQ3|E0VEQ3_PEDHC Peroxiredoxin-6, putative OS=Pediculus humanus subsp. corporis GN=Phum_PHUM…	0.86739	0.89971	-0.205247	-0.152468
379	P30043	>sp|P30043|BLVRB_HUMAN Flavin reductase OS=Homo sapiens GN=BLVRB PE=1 SV=3	1.1021	1.416	0.140255	0.501821
380	B7ZVW3	>sp|P30044|PRDX5_HUMAN Peroxiredoxin-5, mitochondrial OS=Homo sapiens GN=PRDX5 PE=1 SV=4;>sp|P30044-2|PRDX5_HUMAN Isoform Cytoplasmic+peroxisomal of Peroxiredoxin-5, mitochondrial OS=Homo sapiens GN=PRDX5;>tr|A6NG06|A6NG06_HUMAN Uncharacterized protein OS=Homo sapiens GN=PRDX5 PE=4 SV=1;>tr|B7ZLJ4|B7ZLJ4_HUMAN Peroxiredoxin 5 OS=Homo sapiens GN=PRDX5 PE=2 SV=1;>tr|A6NC19|A6NC19_HUMAN Uncharacteri…	1.1662	1.3363	0.221815	0.418244
382	F5HDL9	>sp|P30048|PRDX3_HUMAN Thioredoxin-dependent peroxide reductase, mitochondrial OS=Homo sapiens GN=PRDX3 PE=1 SV=3;>tr|E9PH29|E9PH29_HUMAN Uncharacterized protein OS=Homo sapiens GN=PRDX3 PE=4 SV=1;>tr|Q53HC2|Q53HC2_HUMAN Peroxiredoxin 3 isoform a variant (Fragment) OS=Homo sapiens PE=2 SV=1;>tr|A4UCS5|A4UCS5_HUMAN Peroxiredoxin 3 isoform a (Fragment) OS=Homo sapiens PE=2 SV=1;>tr|F5HDL9|F5HDL9_CR…	1.0259	0.97398	0.0368901	-0.0380359
383	D3DS95	>sp|P30050|RL12_HUMAN 60S ribosomal protein L12 OS=Homo sapiens GN=RPL12 PE=1 SV=1;>tr|Q5BLK0|Q5BLK0_MOUSE MCG18564, isoform CRA_a OS=Mus musculus GN=Rpl12 PE=2 SV=1;>tr|Q59FI9|Q59FI9_HUMAN Ribosomal protein L12 variant (Fragment) OS=Homo sapiens PE=2 SV=1;>sp|P30050-2|RL12_HUMAN Isoform 2 of 60S ribosomal protein L12 OS=Homo sapiens GN=RPL12;>tr|D3YX33|D3YX33_MOUSE MCG49189 OS=Mus musculus GN=Rp…	1.0474	0.98448	0.0668125	-0.0225662
385	Q5EBQ2	>sp|P30086|PEBP1_HUMAN Phosphatidylethanolamine-binding protein 1 OS=Homo sapiens GN=PEBP1 PE=1 SV=3;>tr|D9IAI1|D9IAI1_HUMAN Phosphatidylethanolamine-binding protein 1 OS=Homo sapiens PE=2 SV=1;>tr|B4DRT4|B4DRT4_HUMAN cDNA FLJ51535, highly similar to Phosphatidylethanolamine-binding protein 1 OS=Homo sapiens PE=2 SV=1;>tr|Q5EBQ2|Q5EBQ2_MOUSE MCG7941, isoform CRA_f OS=Mus musculus GN=Pebp1 PE=2 SV…	0.82887	0.9284	-0.270782	-0.107182
386	B3KQT9	>sp|P30101|PDIA3_HUMAN Protein disulfide-isomerase A3 OS=Homo sapiens GN=PDIA3 PE=1 SV=4;>tr|B3KQT9|B3KQT9_HUMAN cDNA PSEC0175 fis, clone OVARC1000169, highly similar to Protein disulfide-isomerase A3 (EC 5.3.4.1) OS=Homo sapiens PE=2 SV=1;>tr|B3KQT2|B3KQT2_HUMAN cDNA PSEC0148 fis, clone PLACE1007202, highly similar to Protein disulfide-isomerase A3 (EC 5.3.4.1) OS=Homo sapiens PE=2 SV=1;>tr|B4DJ…	1.394	1.4659	0.479231	0.551787
387	Q8NB89	>sp|P30153|2AAA_HUMAN Serine/threonine-protein phosphatase 2A 65 kDa regulatory subunit A alpha isoform OS=Homo sapiens GN=PPP2R1A PE=1 SV=4;>tr|A8K3H8|A8K3H8_HUMAN cDNA FLJ77680, highly similar to Homo sapiens protein phosphatase 2 (formerly 2A), regulatory subunit A (PR 65), alpha isoform (PPP2R1A), mRNA OS=Homo sapiens PE=2 SV=1;>tr|A8K7B7|A8K7B7_HUMAN Protein phosphatase 2 (Formerly 2A), regu…	1.0491	1.217	0.0691522	0.283329
388	B2RCF3	>sp|P30419|NMT1_HUMAN Glycylpeptide N-tetradecanoyltransferase 1 OS=Homo sapiens GN=NMT1 PE=1 SV=2;>tr|Q96HI4|Q96HI4_HUMAN Glycylpeptide N-tetradecanoyltransferase (Fragment) OS=Homo sapiens GN=NMT1 PE=2 SV=2;>sp|P30419-2|NMT1_HUMAN Isoform Short of Glycylpeptide N-tetradecanoyltransferase 1 OS=Homo sapiens GN=NMT1;>tr|Q804Z3|Q804Z3_TAKRU Glycylpeptide N-tetradecanoyltransferase OS=Takifugu rubri…	1.4773	1.3384	0.562963	0.420509
389	E9PIA2	>sp|P30427|PLEC_RAT Plectin OS=Rattus norvegicus GN=Plec PE=1 SV=2;>sp|P30427-4|PLEC_RAT Isoform 4 of Plectin OS=Rattus norvegicus GN=Plec;>sp|P30427-2|PLEC_RAT Isoform 2 of Plectin OS=Rattus norvegicus GN=Plec;>sp|P30427-3|PLEC_RAT Isoform 3 of Plectin OS=Rattus norvegicus GN=Plec;>tr|E9PIA2|E9PIA2_HUMAN Uncharacterized protein OS=Homo sapiens GN=PLEC PE=4 SV=1;>tr|E9PQ28|E9PQ28_HUMAN Uncharacte…	0.66319	0.48692	-0.592506	-1.03824
391	Q4R5Q9	>sp|P30533|AMRP_HUMAN Alpha-2-macroglobulin receptor-associated protein OS=Homo sapiens GN=LRPAP1 PE=1 SV=1;>tr|B2R6S9|B2R6S9_HUMAN cDNA, FLJ93097, highly similar to Homo sapiens low density lipoprotein receptor-related protein associated protein 1 (LRPAP1), mRNA OS=Homo sapiens PE=2 SV=1;>tr|A8K8F6|A8K8F6_HUMAN cDNA FLJ78417, highly similar to Homo sapiens low density lipoprotein receptor-relate…	0.61556	0.73032	-0.700029	-0.453399
392	B7ZB91	>sp|P30566|PUR8_HUMAN Adenylosuccinate lyase OS=Homo sapiens GN=ADSL PE=1 SV=2;>tr|Q71UA4|Q71UA4_HUMAN Adenylosuccinate lyase OS=Homo sapiens PE=2 SV=1;>sp|P30566-2|PUR8_HUMAN Isoform 2 of Adenylosuccinate lyase OS=Homo sapiens GN=ADSL;>tr|B4DP46|B4DP46_HUMAN cDNA FLJ59367, highly similar to Adenylosuccinate lyase (EC 4.3.2.2) OS=Homo sapiens PE=2 SV=1;>tr|E7ERF4|E7ERF4_HUMAN Uncharacterized prot…	0.8873	0.9622	-0.172506	-0.0555913
399	Q86TL9	>sp|P31689|DNJA1_HUMAN DnaJ homolog subfamily A member 1 OS=Homo sapiens GN=DNAJA1 PE=1 SV=2;>tr|Q5NTY0|Q5NTY0_MOUSE DnaJ (Hsp40) homolog, subfamily A, member 1 OS=Mus musculus GN=Dnaja1 PE=2 SV=1;>tr|Q5T7Q0|Q5T7Q0_HUMAN DnaJ (Hsp40) homolog, subfamily A, member 1 OS=Homo sapiens GN=DNAJA1 PE=2 SV=1;>tr|Q86TL9|Q86TL9_HUMAN DnaJ (Hsp40) homolog, subfamily A, member 1, isoform CRA_b OS=Homo sapiens…	0.83317	0.7822	-0.263317	-0.354391
400	B4DUL5	>sp|P31930|QCR1_HUMAN Cytochrome b-c1 complex subunit 1, mitochondrial OS=Homo sapiens GN=UQCRC1 PE=1 SV=3;>tr|B4DUL5|B4DUL5_HUMAN cDNA FLJ51625, highly similar to Ubiquinol-cytochrome-c reductase complex coreprotein I, mitochondrial (EC 1.10.2.2) OS=Homo sapiens PE=2 SV=1;>tr|B4DZB9|B4DZB9_HUMAN cDNA FLJ52292, highly similar to Ubiquinol-cytochrome-c reductase complex coreprotein I, mitochondria…	1.4364	1.5673	0.522458	0.648281
401	D3Z3N4	>sp|P31942|HNRH3_HUMAN Heterogeneous nuclear ribonucleoprotein H3 OS=Homo sapiens GN=HNRNPH3 PE=1 SV=2;>tr|D3Z3N4|D3Z3N4_MOUSE MCG11326, isoform CRA_a OS=Mus musculus GN=Hnrnph3 PE=4 SV=1;>sp|P31942-2|HNRH3_HUMAN Isoform 2 of Heterogeneous nuclear ribonucleoprotein H3 OS=Homo sapiens GN=HNRNPH3;>tr|D3YWT1|D3YWT1_MOUSE MCG11326, isoform CRA_b OS=Mus musculus GN=Hnrnph3 PE=4 SV=1;>tr|Q53F48|Q53F48_…	0.95221	0.89814	-0.0706483	-0.154988
402	D6RIH9	>sp|P31943|HNRH1_HUMAN Heterogeneous nuclear ribonucleoprotein H OS=Homo sapiens GN=HNRNPH1 PE=1 SV=4;>tr|E9PCY7|E9PCY7_HUMAN Uncharacterized protein OS=Homo sapiens GN=HNRNPH1 PE=4 SV=1;>tr|Q811L7|Q811L7_MOUSE Heterogeneous nuclear ribonucleoprotein H1 OS=Mus musculus GN=Hnrnph1 PE=2 SV=2;>tr|D6RBM0|D6RBM0_HUMAN Uncharacterized protein OS=Homo sapiens GN=HNRNPH1 PE=4 SV=1;>tr|D6RIU0|D6RIU0_HUMAN…	0.92796	0.91397	-0.107865	-0.129781
403	A2A5N2	>sp|P31946|1433B_HUMAN 14-3-3 protein beta/alpha OS=Homo sapiens GN=YWHAB PE=1 SV=3;>sp|P31946-2|1433B_HUMAN Isoform Short of 14-3-3 protein beta/alpha OS=Homo sapiens GN=YWHAB;>tr|B5BU24|B5BU24_HUMAN 14-3-3 protein beta/alpha OS=Homo sapiens GN=YWHAB PE=2 SV=1;>tr|A2A5N2|A2A5N2_MOUSE Tyrosine 3-monooxygenase/tryptophan 5-monooxygenase activation protein, beta OS=Mus musculus GN=Ywhab PE=2 SV=1;>…	0.8894	0.77883	-0.169096	-0.36062
404	P31947-2	>sp|P31947|1433S_HUMAN 14-3-3 protein sigma OS=Homo sapiens GN=SFN PE=1 SV=1;>sp|P31947-2|1433S_HUMAN Isoform 2 of 14-3-3 protein sigma OS=Homo sapiens GN=SFN	1.4911	1.5539	0.576377	0.635894
405	B4DM70	>sp|P31948|STIP1_HUMAN Stress-induced-phosphoprotein 1 OS=Homo sapiens GN=STIP1 PE=1 SV=1;>tr|A8K690|A8K690_HUMAN cDNA FLJ76863, highly similar to Homo sapiens stress-induced-phosphoprotein 1 (Hsp70/Hsp90-organizing protein) (STIP1), mRNA OS=Homo sapiens PE=2 SV=1;>tr|Q3ZCU9|Q3ZCU9_HUMAN STIP1 protein OS=Homo sapiens GN=STIP1 PE=2 SV=1;>tr|F5H0T1|F5H0T1_HUMAN Uncharacterized protein OS=Homo sapie…	0.86741	0.89481	-0.205214	-0.160347
406	B2R5H0	>sp|P31949|S10AB_HUMAN Protein S100-A11 OS=Homo sapiens GN=S100A11 PE=1 SV=2;>tr|B2R5H0|B2R5H0_HUMAN cDNA, FLJ92471, highly similar to Homo sapiens S100 calcium binding protein A11 (calgizzarin) (S100A11), mRNA OS=Homo sapiens PE=4 SV=1	1.2367	1.0586	0.306496	0.0821576
407	A6NIW5	>sp|P32119|PRDX2_HUMAN Peroxiredoxin-2 OS=Homo sapiens GN=PRDX2 PE=1 SV=5;>tr|B4DF70|B4DF70_HUMAN cDNA FLJ60461, highly similar to Peroxiredoxin-2 (EC 1.11.1.15) OS=Homo sapiens PE=2 SV=1;>tr|A6NIW5|A6NIW5_HUMAN Peroxiredoxin 2, isoform CRA_a OS=Homo sapiens GN=PRDX2 PE=4 SV=2;>tr|A8K0C0|A8K0C0_HUMAN Peroxiredoxin 2, isoform CRA_d OS=Homo sapiens GN=PRDX2 PE=2 SV=1	0.72291	0.96359	-0.468112	-0.0535087
409	Q53Z07	>sp|P32969|RL9_HUMAN 60S ribosomal protein L9 OS=Homo sapiens GN=RPL9 PE=1 SV=1;>tr|Q53Z07|Q53Z07_HUMAN NPC-A-16 OS=Homo sapiens GN=RPL9 PE=1 SV=1;>tr|D6RAN4|D6RAN4_HUMAN Uncharacterized protein OS=Homo sapiens GN=RPL9 PE=4 SV=1;>tr|Q5EBQ6|Q5EBQ6_MOUSE MCG10266, isoform CRA_a OS=Mus musculus GN=Rpl9 PE=2 SV=1;>tr|B4DLV8|B4DLV8_HUMAN Ribosomal protein L9, isoform CRA_d OS=Homo sapiens GN=RPL9 PE=2…	0.83571	0.87182	-0.258926	-0.197898
414	Q542F4	>sp|P33991|MCM4_HUMAN DNA replication licensing factor MCM4 OS=Homo sapiens GN=MCM4 PE=1 SV=5;>tr|B3KMX0|B3KMX0_HUMAN cDNA FLJ12837 fis, clone NT2RP2003228, highly similar to DNA replication licensing factor MCM4 OS=Homo sapiens PE=2 SV=1;>tr|Q542F4|Q542F4_MOUSE Minichromosome maintenance deficient 4 homolog (S. cerevisiae) OS=Mus musculus GN=Mcm4 PE=2 SV=1;>tr|B4DLA6|B4DLA6_HUMAN cDNA FLJ54365, …	1.0617	1.5639	0.0863762	0.645148
415	E7EQY5	>sp|P33992|MCM5_HUMAN DNA replication licensing factor MCM5 OS=Homo sapiens GN=MCM5 PE=1 SV=5;>tr|A8K521|A8K521_HUMAN cDNA FLJ78580, highly similar to Homo sapiens MCM5 minichromosome maintenance deficient 5, cell division cycle 46 (MCM5), mRNA OS=Homo sapiens PE=2 SV=1;>tr|B1AHB0|B1AHB0_HUMAN MCM5 minichromosome maintenance deficient 5, cell division cycle 46 (S. cerevisiae), isoform CRA_a OS=Ho…	1.701	1.5877	0.766383	0.666938
416	Q3U4T8	>sp|P33993|MCM7_HUMAN DNA replication licensing factor MCM7 OS=Homo sapiens GN=MCM7 PE=1 SV=4;>tr|B2RBA6|B2RBA6_HUMAN cDNA, FLJ95407, highly similar to Homo sapiens MCM7 minichromosome maintenance deficient 7 (S. cerevisiae) (MCM7), mRNA OS=Homo sapiens PE=2 SV=1;>tr|C6EMX8|C6EMX8_HUMAN HsMcm7 OS=Homo sapiens PE=2 SV=1;>tr|F5H776|F5H776_HUMAN Uncharacterized protein OS=Homo sapiens GN=MCM7 PE=4 S…	1.6928	1.9894	0.759412	0.992333
417	Q53ET4	>sp|P34897|GLYM_HUMAN Serine hydroxymethyltransferase, mitochondrial OS=Homo sapiens GN=SHMT2 PE=1 SV=3;>tr|Q53ET4|Q53ET4_HUMAN Serine hydroxymethyltransferase (Fragment) OS=Homo sapiens PE=2 SV=1;>tr|B7Z9F1|B7Z9F1_HUMAN Serine hydroxymethyltransferase OS=Homo sapiens GN=SHMT2 PE=2 SV=1;>tr|Q5HYG8|Q5HYG8_HUMAN Serine hydroxymethyltransferase OS=Homo sapiens GN=DKFZp686P09201 PE=2 SV=1;>tr|B4E1G2|…	1.0308	0.98429	0.0437644	-0.0228447
418	B4DIZ3	>sp|P34932|HSP74_HUMAN Heat shock 70 kDa protein 4 OS=Homo sapiens GN=HSPA4 PE=1 SV=4;>tr|B4DH02|B4DH02_HUMAN cDNA FLJ50510, highly similar to Heat shock 70 kDa protein 4 OS=Homo sapiens PE=2 SV=1;>tr|Q59GF8|Q59GF8_HUMAN Heat shock 70kDa protein 4 isoform a variant (Fragment) OS=Homo sapiens PE=2 SV=1;>tr|B4DUS3|B4DUS3_HUMAN cDNA FLJ50691, highly similar to Heat shock 70 kDa protein 4 OS=Homo sap…	1.0997	1.1048	0.13711	0.143785
419	A8CED1	>sp|P35030|TRY3_HUMAN Trypsin-3 OS=Homo sapiens GN=PRSS3 PE=1 SV=2;>tr|A8CED1|A8CED1_HUMAN Protease, serine, 3 (Mesotrypsin), isoform CRA_d OS=Homo sapiens GN=PRSS3 PE=2 SV=1;>tr|E7ES07|E7ES07_HUMAN Uncharacterized protein OS=Homo sapiens GN=PRSS3 PE=3 SV=1;>tr|Q7Z5F4|Q7Z5F4_HUMAN Protease serine 4 isoform B OS=Homo sapiens PE=2 SV=1;>sp|P35030-2|TRY3_HUMAN Isoform B of Trypsin-3 OS=Homo sapiens …	0.022018	0.0070699	-5.50517	-7.14409
420	Q59GI7	>sp|P35052|GPC1_HUMAN Glypican-1 OS=Homo sapiens GN=GPC1 PE=1 SV=2;>tr|Q3U379|Q3U379_MOUSE Glypican 1, isoform CRA_c OS=Mus musculus GN=Gpc1 PE=2 SV=1;>tr|Q59GI7|Q59GI7_HUMAN Glypican 1 variant (Fragment) OS=Homo sapiens PE=3 SV=1;>tr|B3KTD1|B3KTD1_HUMAN Glypican 1, isoform CRA_a OS=Homo sapiens GN=GPC1 PE=2 SV=1;>tr|Q53EX3|Q53EX3_HUMAN Glypican 1 variant (Fragment) OS=Homo sapiens PE=2 SV=1;>tr|…	1.1679	1.1886	0.223917	0.249263
422	Q545R0	>sp|P35221-2|CTNA1_HUMAN Isoform 2 of Catenin alpha-1 OS=Homo sapiens GN=CTNNA1;>sp|P35221|CTNA1_HUMAN Catenin alpha-1 OS=Homo sapiens GN=CTNNA1 PE=1 SV=1;>tr|Q545R0|Q545R0_MOUSE Catenin (Cadherin associated protein), alpha 1 OS=Mus musculus GN=Ctnna1 PE=2 SV=1;>tr|B4DU00|B4DU00_HUMAN cDNA FLJ54547, highly similar to Alpha-1 catenin (Cadherin-associated protein) OS=Homo sapiens PE=2 SV=1;>tr|B4DK…	2.1129	2.068	1.07922	1.04824
424	C9JW96	>sp|P35232|PHB_HUMAN Prohibitin OS=Homo sapiens GN=PHB PE=1 SV=1;>tr|A8K401|A8K401_HUMAN Prohibitin, isoform CRA_a OS=Homo sapiens GN=PHB PE=2 SV=1;>tr|Q4R5M5|Q4R5M5_MACFA Brain cDNA, clone: QccE-13372, similar to human prohibitin (PHB), OS=Macaca fascicularis PE=2 SV=1;>tr|Q6FHP5|Q6FHP5_HUMAN PHB protein (Fragment) OS=Homo sapiens GN=PHB PE=2 SV=1;>tr|Q6PUJ7|Q6PUJ7_HUMAN Prohibitin OS=Homo sapie…	1.4501	1.4274	0.536152	0.51339
426	Q7Z4W8	>sp|P35268|RL22_HUMAN 60S ribosomal protein L22 OS=Homo sapiens GN=RPL22 PE=1 SV=2;>sp|Q98TF8|RL22_CHICK 60S ribosomal protein L22 OS=Gallus gallus GN=RPL22 PE=2 SV=1;>tr|Q4VAG4|Q4VAG4_MOUSE MCG12304 OS=Mus musculus GN=Rpl22 PE=2 SV=1;>tr|Q7Z4W8|Q7Z4W8_HUMAN Heparin-binding protein HBp15 OS=Homo sapiens PE=2 SV=1	0.84835	0.78563	-0.237269	-0.348078
428	E7ERU0	>sp|P35527|K1C9_HUMAN Keratin, type I cytoskeletal 9 OS=Homo sapiens GN=KRT9 PE=1 SV=3;CON__P35527;>tr|E9PEB9|E9PEB9_HUMAN Uncharacterized protein OS=Homo sapiens GN=DST PE=4 SV=2;>tr|E7ERU2|E7ERU2_HUMAN Uncharacterized protein OS=Homo sapiens GN=DST PE=4 SV=2;>sp|Q03001|DYST_HUMAN Dystonin OS=Homo sapiens GN=DST PE=1 SV=4;>tr|E9PBT7|E9PBT7_HUMAN Uncharacterized protein OS=Homo sapiens GN=DST PE=…	0.016269	0.017599	-5.94173	-5.82836
429	B1AH99	>sp|P35579|MYH9_HUMAN Myosin-9 OS=Homo sapiens GN=MYH9 PE=1 SV=4;>tr|Q60FE2|Q60FE2_HUMAN MYH9 variant protein OS=Homo sapiens GN=MYH9 PE=2 SV=1;>sp|P35579-2|MYH9_HUMAN Isoform 2 of Myosin-9 OS=Homo sapiens GN=MYH9;>tr|Q86XU5|Q86XU5_HUMAN MYH9 protein (Fragment) OS=Homo sapiens GN=MYH9 PE=2 SV=1;>tr|A8K6E4|A8K6E4_HUMAN cDNA FLJ77145, highly similar to Homo sapiens myosin, heavy polypeptide 9, non-…	1.5553	1.591	0.637193	0.669934
434	A5A6P6	>sp|P35908|K22E_HUMAN Keratin, type II cytoskeletal 2 epidermal OS=Homo sapiens GN=KRT2 PE=1 SV=2;CON__P35908;>tr|A5A6P6|A5A6P6_PANTR Keratin 2A OS=Pan troglodytes verus GN=krt2a PE=2 SV=1	0.027626	0.018812	-5.17783	-5.7322
435	C9JLS9	>sp|P35998|PRS7_HUMAN 26S protease regulatory subunit 7 OS=Homo sapiens GN=PSMC2 PE=1 SV=3;>sp|P46471|PRS7_MOUSE 26S protease regulatory subunit 7 OS=Mus musculus GN=Psmc2 PE=1 SV=5;>tr|C9JLS9|C9JLS9_HUMAN Uncharacterized protein OS=Homo sapiens GN=PSMC2 PE=4 SV=1	1.1062	0.85068	0.145612	-0.233312
437	Q4R7P5	>sp|P36542|ATPG_HUMAN ATP synthase subunit gamma, mitochondrial OS=Homo sapiens GN=ATP5C1 PE=1 SV=1;>tr|Q6I9V2|Q6I9V2_HUMAN ATP synthase gamma chain OS=Homo sapiens GN=ATP5C1 PE=2 SV=1;>tr|Q8TAS0|Q8TAS0_HUMAN ATP synthase gamma chain (Fragment) OS=Homo sapiens PE=2 SV=1;>tr|Q4R7P5|Q4R7P5_MACFA ATP synthase gamma chain OS=Macaca fascicularis PE=2 SV=1;>sp|P36542-2|ATPG_HUMAN Isoform Heart of ATP s…	0.88347	0.88827	-0.178747	-0.17093
440	Q16187	>sp|P36957|ODO2_HUMAN Dihydrolipoyllysine-residue succinyltransferase component of 2-oxoglutarate dehydrogenase complex, mitochondrial OS=Homo sapiens GN=DLST PE=1 SV=4;>tr|Q6IBS5|Q6IBS5_HUMAN DLST protein OS=Homo sapiens GN=DLST PE=2 SV=1;>tr|B7Z5W8|B7Z5W8_HUMAN Uncharacterized protein OS=Homo sapiens GN=DLST PE=2 SV=1;>tr|Q86TQ8|Q86TQ8_HUMAN Dihydrolipoamide S-succinyltransferase (E2 component …	0.84189	0.94129	-0.248296	-0.0872888
441	P37108	>sp|P37108|SRP14_HUMAN Signal recognition particle 14 kDa protein OS=Homo sapiens GN=SRP14 PE=1 SV=2;>tr|A2AUM5|A2AUM5_MOUSE MCG142467 OS=Mus musculus GN=Srp14 PE=4 SV=1	1.1816	1.4515	0.240742	0.537545
442	Q9UI15	>sp|P37802|TAGL2_HUMAN Transgelin-2 OS=Homo sapiens GN=TAGLN2 PE=1 SV=3;>tr|E9KL39|E9KL39_HUMAN Epididymis tissue sperm binding protein Li 7e OS=Homo sapiens PE=2 SV=1;>tr|B7Z5A2|B7Z5A2_HUMAN cDNA FLJ57759, moderately similar to Transgelin-2 OS=Homo sapiens PE=2 SV=1;>sp|Q9UI15|TAGL3_HUMAN Transgelin-3 OS=Homo sapiens GN=TAGLN3 PE=1 SV=2;>tr|C9J5W6|C9J5W6_HUMAN Uncharacterized protein OS=Homo sap…	0.9303	0.96447	-0.104232	-0.0521917
443	Q93092	>sp|P37837|TALDO_HUMAN Transaldolase OS=Homo sapiens GN=TALDO1 PE=1 SV=2;>tr|F2Z393|F2Z393_HUMAN Uncharacterized protein OS=Homo sapiens GN=TALDO1 PE=4 SV=1;>sp|Q93092|TALDO_MOUSE Transaldolase OS=Mus musculus GN=Taldo1 PE=1 SV=2;>tr|B4DID5|B4DID5_HUMAN Transaldolase 1, isoform CRA_c OS=Homo sapiens GN=TALDO1 PE=2 SV=1;>tr|Q8WZ45|Q8WZ45_HUMAN Transaldolase (Fragment) OS=Homo sapiens GN=TALH PE=2 …	0.80826	0.75346	-0.307109	-0.408397
445	Q9K0N4	>sp|P38646|GRP75_HUMAN Stress-70 protein, mitochondrial OS=Homo sapiens GN=HSPA9 PE=1 SV=2;>tr|B7Z4V2|B7Z4V2_HUMAN cDNA FLJ51907, highly similar to Stress-70 protein, mitochondrial OS=Homo sapiens PE=2 SV=1;>tr|Q7TSZ0|Q7TSZ0_MOUSE Heat shock protein 9 OS=Mus musculus GN=Hspa9 PE=2 SV=1;>tr|Q8N1C8|Q8N1C8_HUMAN HSPA9 protein (Fragment) OS=Homo sapiens GN=HSPA9 PE=2 SV=1;>tr|F5H3L8|F5H3L8_HUMAN Unch…	1.2468	1.3317	0.31823	0.413269
448	Q91VJ6	>sp|P39023|RL3_HUMAN 60S ribosomal protein L3 OS=Homo sapiens GN=RPL3 PE=1 SV=2;>tr|B3KS36|B3KS36_HUMAN cDNA FLJ35376 fis, clone SKMUS2004044, highly similar to Homo sapiens ribosomal protein L3 (RPL3), transcript variant 2, mRNA OS=Homo sapiens PE=2 SV=1;>tr|F2Z3A5|F2Z3A5_HUMAN Uncharacterized protein OS=Homo sapiens GN=RPL3 PE=4 SV=1;>tr|Q96QL0|Q96QL0_HUMAN Ribosomal protein L3 OS=Homo sapiens …	0.96703	0.89729	-0.0483674	-0.156354
71	B4DLI2	>sp|P39656|OST48_HUMAN Dolichyl-diphosphooligosaccharide--protein glycosyltransferase 48 kDa subunit OS=Homo sapiens GN=DDOST PE=1 SV=4;>sp|O54734|OST48_MOUSE Dolichyl-diphosphooligosaccharide--protein glycosyltransferase 48 kDa subunit OS=Mus musculus GN=Ddost PE=1 SV=1;>tr|Q3UG68|Q3UG68_MOUSE Dolichyl-di-phosphooligosaccharide-protein glycotransferase, isoform CRA_c OS=Mus musculus GN=Ddost PE=…	0.80415	0.7556	-0.314463	-0.404305
449	Q6PKH8	>sp|P39687|AN32A_HUMAN Acidic leucine-rich nuclear phosphoprotein 32 family member A OS=Homo sapiens GN=ANP32A PE=1 SV=1;>tr|Q08AJ6|Q08AJ6_HUMAN ANP32A protein OS=Homo sapiens GN=ANP32A PE=2 SV=1;>tr|F2Z3H3|F2Z3H3_HUMAN Uncharacterized protein OS=Homo sapiens GN=ANP32A PE=4 SV=2;>tr|Q6PKH8|Q6PKH8_HUMAN ANP32A protein (Fragment) OS=Homo sapiens GN=ANP32A PE=2 SV=1;>tr|Q3KPI8|Q3KPI8_HUMAN ANP32A pr…	1.5954	1.6476	0.673918	0.720366
450	B8ZZS7	>sp|P40121|CAPG_HUMAN Macrophage-capping protein OS=Homo sapiens GN=CAPG PE=1 SV=2;>tr|B2R9S4|B2R9S4_HUMAN cDNA, FLJ94534, highly similar to Homo sapiens capping protein (actin filament), gelsolin-like(CAPG), mRNA OS=Homo sapiens PE=2 SV=1;>tr|B8ZZS7|B8ZZS7_HUMAN Uncharacterized protein OS=Homo sapiens GN=CAPG PE=4 SV=1;>tr|B4DU58|B4DU58_HUMAN cDNA FLJ51488, highly similar to Macrophage capping p…	0.86657	0.96701	-0.206612	-0.0483973
451	A1JUI8	>sp|P40227|TCPZ_HUMAN T-complex protein 1 subunit zeta OS=Homo sapiens GN=CCT6A PE=1 SV=3;>tr|B2R9K8|B2R9K8_HUMAN cDNA, FLJ94440, highly similar to Homo sapiens chaperonin containing TCP1, subunit 6A (zeta 1)(CCT6A), mRNA OS=Homo sapiens PE=2 SV=1;>tr|Q59ET3|Q59ET3_HUMAN Chaperonin containing TCP1, subunit 6A isoform a variant (Fragment) OS=Homo sapiens PE=2 SV=1;>tr|B4DPJ8|B4DPJ8_HUMAN cDNA FLJ5…	0.98346	0.9669	-0.0240617	-0.0485614
452	Q6FH49	>sp|P40261|NNMT_HUMAN Nicotinamide N-methyltransferase OS=Homo sapiens GN=NNMT PE=1 SV=1;>tr|Q6FH49|Q6FH49_HUMAN NNMT protein OS=Homo sapiens GN=NNMT PE=2 SV=1	0.73193	0.79054	-0.450222	-0.33909
453	Q53H34	>sp|P40429|RL13A_HUMAN 60S ribosomal protein L13a OS=Homo sapiens GN=RPL13A PE=1 SV=2;>tr|Q53H34|Q53H34_HUMAN Ribosomal protein L13a variant (Fragment) OS=Homo sapiens PE=2 SV=1;>tr|Q5QTS3|Q5QTS3_HUMAN FWP004 OS=Homo sapiens PE=2 SV=1;>tr|Q5VY36|Q5VY36_HUMAN Novel protein similar to ribosomal protein L13a RPL13A OS=Homo sapiens GN=RP11-365K22.1-001 PE=4 SV=1;>tr|Q9BSQ6|Q9BSQ6_HUMAN RPL13A protein…	1.0163	1.0239	0.0233263	0.0340748
455	A8Q524	>sp|P40926|MDHM_HUMAN Malate dehydrogenase, mitochondrial OS=Homo sapiens GN=MDH2 PE=1 SV=3;>tr|Q6FHZ0|Q6FHZ0_HUMAN Malate dehydrogenase OS=Homo sapiens GN=MDH2 PE=2 SV=1;>tr|Q75MT9|Q75MT9_HUMAN Malate dehydrogenase (Fragment) OS=Homo sapiens GN=MDH2 PE=2 SV=1;>tr|Q0QF37|Q0QF37_HUMAN Malate dehydrogenase (Fragment) OS=Homo sapiens GN=MDH2 PE=2 SV=1;>tr|B4DE44|B4DE44_HUMAN cDNA FLJ52880, highly si…	0.73142	0.83078	-0.451228	-0.267462
456	E9KL44	>sp|P40939|ECHA_HUMAN Trifunctional enzyme subunit alpha, mitochondrial OS=Homo sapiens GN=HADHA PE=1 SV=2;>tr|E9KL44|E9KL44_HUMAN Epididymis tissue sperm binding protein Li 14m OS=Homo sapiens PE=2 SV=1;>tr|B4DDZ5|B4DDZ5_HUMAN cDNA FLJ53969, highly similar to Trifunctional enzyme subunit alpha, mitochondrial OS=Homo sapiens PE=2 SV=1;>tr|B4DRH6|B4DRH6_HUMAN cDNA FLJ54509, highly similar to Trifu…	1.261	1.337	0.334568	0.418999
457	Q2VIR2	>sp|P41091|IF2G_HUMAN Eukaryotic translation initiation factor 2 subunit 3 OS=Homo sapiens GN=EIF2S3 PE=1 SV=3;>sp|Q2VIR3|IF2GL_HUMAN Eukaryotic translation initiation factor 2 subunit 3-like protein OS=Homo sapiens GN=EIF2S3L PE=1 SV=2;>sp|Q9Z0N2|IF2H_MOUSE Eukaryotic translation initiation factor 2 subunit 3, Y-linked OS=Mus musculus GN=Eif2s3y PE=2 SV=2;>tr|A8K2Y2|A8K2Y2_HUMAN cDNA FLJ78120, h…	1.0612	1.1519	0.0856966	0.204015
458	P41250	>sp|P41250|SYG_HUMAN Glycyl-tRNA synthetase OS=Homo sapiens GN=GARS PE=1 SV=3;>tr|Q75MN1|Q75MN1_HUMAN Putative uncharacterized protein GARS (Fragment) OS=Homo sapiens GN=GARS PE=2 SV=1	1.216	1.1838	0.282143	0.243425
463	C9JCA9	>sp|P42704|LPPRC_HUMAN Leucine-rich PPR motif-containing protein, mitochondrial OS=Homo sapiens GN=LRPPRC PE=1 SV=3;>tr|E5KNY5|E5KNY5_HUMAN Leucine-rich PPR-motif containing OS=Homo sapiens GN=LRPPRC PE=4 SV=1;>tr|B4DSR0|B4DSR0_HUMAN cDNA FLJ60080, highly similar to 130 kDa leucine-rich protein (LRP 130) (Fragment) OS=Homo sapiens PE=2 SV=1;>tr|F5H4J6|F5H4J6_HUMAN Uncharacterized protein OS=Homo …	1.0144	1.0357	0.0206267	0.0506062
472	A2A3S1	>sp|P45880|VDAC2_HUMAN Voltage-dependent anion-selective channel protein 2 OS=Homo sapiens GN=VDAC2 PE=1 SV=2;>sp|P45880-1|VDAC2_HUMAN Isoform 1 of Voltage-dependent anion-selective channel protein 2 OS=Homo sapiens GN=VDAC2;>sp|P45880-2|VDAC2_HUMAN Isoform 2 of Voltage-dependent anion-selective channel protein 2 OS=Homo sapiens GN=VDAC2;>tr|B4DKM5|B4DKM5_HUMAN cDNA FLJ60120, highly similar to Vo…	0.73161	0.71977	-0.450853	-0.474392
473	A8K2S3	>sp|P45974|UBP5_HUMAN Ubiquitin carboxyl-terminal hydrolase 5 OS=Homo sapiens GN=USP5 PE=1 SV=2;>sp|P45974-2|UBP5_HUMAN Isoform Short of Ubiquitin carboxyl-terminal hydrolase 5 OS=Homo sapiens GN=USP5;>tr|F5H571|F5H571_HUMAN Uncharacterized protein OS=Homo sapiens GN=USP5 PE=4 SV=1;>sp|Q92995|UBP13_HUMAN Ubiquitin carboxyl-terminal hydrolase 13 OS=Homo sapiens GN=USP13 PE=1 SV=2;>tr|A8K2S3|A8K2S3…	1.6384	1.7885	0.712288	0.83875
475	Q95LM9	>sp|P46060|RAGP1_HUMAN Ran GTPase-activating protein 1 OS=Homo sapiens GN=RANGAP1 PE=1 SV=1;>tr|B4DY16|B4DY16_HUMAN cDNA FLJ51385, highly similar to Ran GTPase-activating protein 1 OS=Homo sapiens PE=2 SV=1;>tr|Q95LM9|Q95LM9_MACFA Putative uncharacterized protein OS=Macaca fascicularis PE=2 SV=1;>tr|B4E0U0|B4E0U0_HUMAN cDNA FLJ61018, highly similar to Ran GTPase-activating protein 1 OS=Homo sapie…	1.072	1.1162	0.100305	0.158596
476	P46063	>sp|P46063|RECQ1_HUMAN ATP-dependent DNA helicase Q1 OS=Homo sapiens GN=RECQL PE=1 SV=3;>tr|A6ML23|A6ML23_CALJA ATP-dependent DNA helicase Q1-like protein (Fragment) OS=Callithrix jacchus PE=2 SV=1	1.5498	1.2274	0.632082	0.295605
478	P46776	>sp|P46776|RL27A_HUMAN 60S ribosomal protein L27a OS=Homo sapiens GN=RPL27A PE=1 SV=2;>tr|D3YZN6|D3YZN6_MOUSE MCG49843 OS=Mus musculus GN=Rpl27a-ps1 PE=3 SV=1;>tr|Q6NZ52|Q6NZ52_HUMAN Ribosomal protein L27a OS=Homo sapiens GN=RPL27A PE=2 SV=1;>tr|E9PLL6|E9PLL6_HUMAN Uncharacterized protein OS=Homo sapiens GN=RPL27A PE=3 SV=1;>tr|Q9BQQ5|Q9BQQ5_HUMAN Ribosomal protein L27a OS=Homo sapiens GN=L27a PE…	0.78055	0.867	-0.357437	-0.205896
479	Q59GX9	>sp|P46777|RL5_HUMAN 60S ribosomal protein L5 OS=Homo sapiens GN=RPL5 PE=1 SV=3;>tr|A2RUM7|A2RUM7_HUMAN Ribosomal protein L5 OS=Homo sapiens GN=RPL5 PE=2 SV=1;>tr|B3KTM6|B3KTM6_HUMAN Ribosomal protein L5, isoform CRA_b OS=Homo sapiens GN=RPL5 PE=2 SV=1;>tr|Q59GX9|Q59GX9_HUMAN Ribosomal protein L5 variant (Fragment) OS=Homo sapiens PE=1 SV=1;>tr|Q58EU6|Q58EU6_MOUSE MCG13589 OS=Mus musculus GN=Rpl5…	0.94077	1.0203	-0.088086	0.0289934
482	A5D904	>sp|P46781|RS9_HUMAN 40S ribosomal protein S9 OS=Homo sapiens GN=RPS9 PE=1 SV=3;>tr|A9C4C1|A9C4C1_HUMAN Ribosomal protein S9 OS=Homo sapiens GN=RPS9 PE=3 SV=1;>tr|E0VX17|E0VX17_PEDHC 40S ribosomal protein S9, putative OS=Pediculus humanus subsp. corporis GN=Phum_PHUM492730 PE=3 SV=1;>tr|B7Z732|B7Z732_HUMAN cDNA FLJ61636, highly similar to 40S ribosomal protein S9 OS=Homo sapiens PE=2 SV=1;>tr|C9J…	0.94839	1.0065	-0.0764476	0.00934717
483	D0A7E1	>sp|P46782|RS5_HUMAN 40S ribosomal protein S5 OS=Homo sapiens GN=RPS5 PE=1 SV=4;>tr|Q53G25|Q53G25_HUMAN Ribosomal protein S5 variant (Fragment) OS=Homo sapiens PE=2 SV=1;>tr|Q91V55|Q91V55_MOUSE Ribosomal protein S5 OS=Mus musculus GN=Rps5 PE=2 SV=1;>tr|C7TNS6|C7TNS6_9BILA Putative 40S ribosomal protein S5 (Fragment) OS=Angiostrongylus cantonensis GN=rps5 PE=2 SV=1;>tr|A6QYH3|A6QYH3_AJECN 40S ribo…	1.0263	1.1725	0.0374525	0.229588
484	Q5M9K7	>sp|P46783|RS10_HUMAN 40S ribosomal protein S10 OS=Homo sapiens GN=RPS10 PE=1 SV=1;>tr|Q5M9K7|Q5M9K7_MOUSE MCG21688 OS=Mus musculus GN=Rps10 PE=2 SV=1;>tr|Q59GE4|Q59GE4_HUMAN Ribosomal protein S10 variant (Fragment) OS=Homo sapiens PE=4 SV=1;>sp|Q9NQ39|RS10L_HUMAN Putative 40S ribosomal protein S10-like OS=Homo sapiens GN=RPS10P5 PE=5 SV=1;>tr|Q5TZB9|Q5TZB9_HUMAN Ribosomal protein S10 OS=Homo sap…	1.0457	1.0603	0.064469	0.0844725
485	Q05BW8	>sp|P46821|MAP1B_HUMAN Microtubule-associated protein 1B OS=Homo sapiens GN=MAP1B PE=1 SV=2;>tr|A2BDK6|A2BDK6_HUMAN Microtubule-associated protein 1B OS=Homo sapiens GN=MAP1B PE=2 SV=1;>tr|Q5H9P1|Q5H9P1_HUMAN Putative uncharacterized protein DKFZp686F1345 (Fragment) OS=Homo sapiens GN=DKFZp686F1345 PE=2 SV=1;>tr|Q4VBY4|Q4VBY4_HUMAN MAP1B protein (Fragment) OS=Homo sapiens GN=MAP1B PE=2 SV=1;>tr|A…	1.4575	1.394	0.543496	0.479231
487	A4QPB0	>sp|P46940|IQGA1_HUMAN Ras GTPase-activating-like protein IQGAP1 OS=Homo sapiens GN=IQGAP1 PE=1 SV=1;>tr|A4QPB0|A4QPB0_HUMAN IQ motif containing GTPase activating protein 1 OS=Homo sapiens GN=IQGAP1 PE=2 SV=1;>tr|B4E2M0|B4E2M0_HUMAN cDNA FLJ55443, highly similar to Ras GTPase-activating-like protein IQGAP1 OS=Homo sapiens PE=2 SV=1;>tr|F5H7A1|F5H7A1_HUMAN Uncharacterized protein OS=Homo sapiens G…	1.4348	1.504	0.52085	0.588805
488	P46978	>sp|P46977|STT3A_HUMAN Dolichyl-diphosphooligosaccharide--protein glycosyltransferase subunit STT3A OS=Homo sapiens GN=STT3A PE=1 SV=2;>sp|P46978|STT3A_MOUSE Dolichyl-diphosphooligosaccharide--protein glycosyltransferase subunit STT3A OS=Mus musculus GN=Stt3a PE=1 SV=1;>tr|Q3U573|Q3U573_MOUSE STT3, subunit of the oligosaccharyltransferase complex, homolog A (S. cerevisiae) OS=Mus musculus GN=Stt3…	0.88246	0.95177	-0.180397	-0.0713151
490	Q53HS0	>sp|P47897|SYQ_HUMAN Glutaminyl-tRNA synthetase OS=Homo sapiens GN=QARS PE=1 SV=1;>tr|A8K3A8|A8K3A8_HUMAN cDNA FLJ75085, highly similar to Homo sapiens glutaminyl-tRNA synthetase (QARS), mRNA OS=Homo sapiens PE=2 SV=1;>tr|Q53HS0|Q53HS0_HUMAN Glutaminyl-tRNA synthetase variant (Fragment) OS=Homo sapiens PE=2 SV=1;>tr|B4DWJ2|B4DWJ2_HUMAN cDNA FLJ54314, highly similar to Glutaminyl-tRNA synthetase (…	1.3779	1.3314	0.462471	0.412944
492	Q24439	>sp|P48047|ATPO_HUMAN ATP synthase subunit O, mitochondrial OS=Homo sapiens GN=ATP5O PE=1 SV=1;>tr|Q53HH2|Q53HH2_HUMAN Mitochondrial ATP synthase, O subunit variant (Fragment) OS=Homo sapiens PE=2 SV=1;>tr|D3Z4J0|D3Z4J0_MOUSE MCG51900 OS=Mus musculus GN=Gm5436 PE=3 SV=1;>sp|Q24439|ATPO_DROME ATP synthase subunit O, mitochondrial OS=Drosophila melanogaster GN=Oscp PE=2 SV=2	0.61948	0.81376	-0.69087	-0.297325
496	E7EWW2	>sp|P48643|TCPE_HUMAN T-complex protein 1 subunit epsilon OS=Homo sapiens GN=CCT5 PE=1 SV=1;>tr|A8K2X8|A8K2X8_HUMAN cDNA FLJ78433, highly similar to Homo sapiens chaperonin containing TCP1, subunit 5 (epsilon) (CCT5), mRNA OS=Homo sapiens PE=2 SV=1;>tr|Q9BU08|Q9BU08_HUMAN Putative uncharacterized protein (Fragment) OS=Homo sapiens PE=2 SV=1;>tr|E9PCA1|E9PCA1_HUMAN Uncharacterized protein OS=Homo …	0.92874	0.9997	-0.106653	-0.000432873
502	B1AU77	>sp|P49321-3|NASP_HUMAN Isoform 3 of Nuclear autoantigenic sperm protein OS=Homo sapiens GN=NASP;>sp|P49321|NASP_HUMAN Nuclear autoantigenic sperm protein OS=Homo sapiens GN=NASP PE=1 SV=2;>tr|Q53H03|Q53H03_HUMAN Nuclear autoantigenic sperm protein isoform 2 variant (Fragment) OS=Homo sapiens PE=2 SV=1;>tr|B4DQP3|B4DQP3_HUMAN cDNA FLJ53158, highly similar to Nuclear autoantigenic sperm protein OS…	1.1136	1.0761	0.155231	0.105812
503	Q6PJJ3	>sp|P49327|FAS_HUMAN Fatty acid synthase OS=Homo sapiens GN=FASN PE=1 SV=3;>tr|F5H0D4|F5H0D4_HUMAN Uncharacterized protein OS=Homo sapiens GN=FASN PE=4 SV=1;>tr|Q6PJJ3|Q6PJJ3_HUMAN FASN protein (Fragment) OS=Homo sapiens GN=FASN PE=2 SV=1;>tr|Q13587|Q13587_HUMAN Fatty acid synthase (Fragment) OS=Homo sapiens PE=2 SV=1	1.1146	1.1354	0.156526	0.183201
505	D3YVN7	>sp|P49411|EFTU_HUMAN Elongation factor Tu, mitochondrial OS=Homo sapiens GN=TUFM PE=1 SV=2;>tr|D3YVN7|D3YVN7_MOUSE Elongation factor Tu OS=Mus musculus GN=Gm9755 PE=3 SV=1	1.0997	1.2284	0.13711	0.29678
506	P49419-2	>sp|P49419|AL7A1_HUMAN Alpha-aminoadipic semialdehyde dehydrogenase OS=Homo sapiens GN=ALDH7A1 PE=1 SV=5;>sp|P49419-2|AL7A1_HUMAN Isoform 2 of Alpha-aminoadipic semialdehyde dehydrogenase OS=Homo sapiens GN=ALDH7A1;>tr|B4DMA0|B4DMA0_HUMAN cDNA FLJ56008, highly similar to Aldehyde dehydrogenase family 7 member A1 (EC 1.2.1.3) OS=Homo sapiens PE=2 SV=1;>tr|E7EPT3|E7EPT3_HUMAN Uncharacterized protei…	1.2083	1.3757	0.272979	0.460166
511	P49720	>sp|P49720|PSB3_HUMAN Proteasome subunit beta type-3 OS=Homo sapiens GN=PSMB3 PE=1 SV=2;>tr|Q545G0|Q545G0_MOUSE Proteasome subunit beta type OS=Mus musculus GN=Psmb3 PE=2 SV=1	1.0624	0.84857	0.0873271	-0.236894
512	B7Z478	>sp|P49721|PSB2_HUMAN Proteasome subunit beta type-2 OS=Homo sapiens GN=PSMB2 PE=1 SV=1;>tr|A2A882|A2A882_MOUSE Proteasome subunit beta type OS=Mus musculus GN=Psmb2 PE=3 SV=1;>tr|Q59FJ0|Q59FJ0_HUMAN Proteasome beta 2 subunit variant (Fragment) OS=Homo sapiens PE=2 SV=1;>tr|B7Z478|B7Z478_HUMAN Proteasome (Prosome, macropain) subunit, beta type, 2, isoform CRA_b OS=Homo sapiens GN=PSMB2 PE=2 SV=1	1.0733	0.84805	0.102053	-0.237779
521	E9PQ34	>sp|P50454|SERPH_HUMAN Serpin H1 OS=Homo sapiens GN=SERPINH1 PE=1 SV=2;>tr|A8K259|A8K259_HUMAN cDNA FLJ78501, highly similar to Homo sapiens serpin peptidase inhibitor, clade H (heat shock protein 47), member 1, (collagen binding protein 1) (SERPINH1), mRNA OS=Homo sapiens PE=2 SV=1;>tr|B4DN87|B4DN87_HUMAN cDNA FLJ52569, highly similar to Collagen-binding protein 2 OS=Homo sapiens PE=2 SV=1;>tr|E…	0.93572	0.95724	-0.0958512	-0.0630474
522	Q2TU77	>sp|P50502|F10A1_HUMAN Hsc70-interacting protein OS=Homo sapiens GN=ST13 PE=1 SV=2;>tr|Q2TU77|Q2TU77_HUMAN Aging-associated protein 2 OS=Homo sapiens GN=AAG2 PE=2 SV=1;>tr|B4E0U6|B4E0U6_HUMAN cDNA FLJ53687, highly similar to Hsc70-interacting protein OS=Homo sapiens PE=2 SV=1;>tr|Q0IJ56|Q0IJ56_HUMAN ST13 protein (Fragment) OS=Homo sapiens GN=ST13 PE=2 SV=1;>tr|B7ZA40|B7ZA40_HUMAN cDNA, FLJ79054, …	1.0641	1.0547	0.0896337	0.0768327
524	E0VHJ5	>sp|P50990|TCPQ_HUMAN T-complex protein 1 subunit theta OS=Homo sapiens GN=CCT8 PE=1 SV=4;>tr|Q53HU0|Q53HU0_HUMAN Chaperonin containing TCP1, subunit 8 (Theta) variant (Fragment) OS=Homo sapiens PE=2 SV=1;>tr|B4DEM7|B4DEM7_HUMAN cDNA FLJ53379, highly similar to T-complex protein 1 subunit theta OS=Homo sapiens PE=2 SV=1;>tr|Q7Z759|Q7Z759_HUMAN CCT8 protein OS=Homo sapiens GN=CCT8 PE=2 SV=1;>tr|B4…	0.88789	0.94202	-0.171547	-0.0861704
525	A6RBH7	>sp|P50991|TCPD_HUMAN T-complex protein 1 subunit delta OS=Homo sapiens GN=CCT4 PE=1 SV=4;>tr|Q564F4|Q564F4_MOUSE T-complex protein 1 subunit delta OS=Mus musculus GN=Cct4 PE=2 SV=1;>tr|Q4R8J4|Q4R8J4_MACFA T-complex protein 1 subunit delta OS=Macaca fascicularis PE=2 SV=1;>tr|A8K3C3|A8K3C3_HUMAN T-complex protein 1 subunit delta OS=Homo sapiens PE=2 SV=1;>tr|B7Z8B1|B7Z8B1_HUMAN T-complex protein …	0.988	0.98118	-0.0174171	-0.0274103
527	C5P437	>sp|P51148|RAB5C_HUMAN Ras-related protein Rab-5C OS=Homo sapiens GN=RAB5C PE=1 SV=2;>tr|Q3TJ39|Q3TJ39_MOUSE RAB5C, member RAS oncogene family OS=Mus musculus GN=Rab5c PE=2 SV=1;>tr|C4JHS2|C4JHS2_UNCRE GTP-binding protein ypt5 OS=Uncinocarpus reesii (strain UAMH 1704) GN=UREG_02758 PE=3 SV=1;>tr|C5P437|C5P437_COCP7 Ras-related protein ypt5, putative OS=Coccidioides posadasii (strain C735) GN=CPC7…	0.95994	0.96145	-0.0589839	-0.0567163
528	A4HLP5	>sp|P51149|RAB7A_HUMAN Ras-related protein Rab-7a OS=Homo sapiens GN=RAB7A PE=1 SV=1;>tr|Q4FJQ0|Q4FJQ0_MOUSE MCG130610 OS=Mus musculus GN=Rab7 PE=2 SV=1;>tr|B4DPH9|B4DPH9_HUMAN cDNA FLJ55895, highly similar to Ras-related protein Rab-7 OS=Homo sapiens PE=2 SV=1;>tr|C9J8S3|C9J8S3_HUMAN Uncharacterized protein OS=Homo sapiens GN=RAB7A PE=3 SV=1;>tr|C9J592|C9J592_HUMAN Uncharacterized protein OS=Hom…	1.0427	0.93512	0.0603241	-0.0967766
531	B4DDM5	>sp|P51659|DHB4_HUMAN Peroxisomal multifunctional enzyme type 2 OS=Homo sapiens GN=HSD17B4 PE=1 SV=3;>tr|B2R659|B2R659_HUMAN cDNA, FLJ92803, highly similar to Homo sapiens hydroxysteroid (17-beta) dehydrogenase 4 (HSD17B4), mRNA OS=Homo sapiens PE=2 SV=1;>tr|B4DDM5|B4DDM5_HUMAN cDNA FLJ53298, highly similar to Peroxisomal multifunctional enzyme type 2 OS=Homo sapiens PE=2 SV=1;>tr|E7ER27|E7ER27_H…	1.5196	1.2444	0.603692	0.31545
532	B2RD27	>sp|P51665|PSD7_HUMAN 26S proteasome non-ATPase regulatory subunit 7 OS=Homo sapiens GN=PSMD7 PE=1 SV=2;>tr|B2RD27|B2RD27_HUMAN cDNA, FLJ96428, highly similar to Homo sapiens proteasome (prosome, macropain) 26S subunit, non-ATPase, 7 (Mov34 homolog) (PSMD7), mRNA OS=Homo sapiens PE=2 SV=1;>tr|A1L3B8|A1L3B8_MOUSE Proteasome (Prosome, macropain) 26S subunit, non-ATPase, 7 OS=Mus musculus GN=Psmd7 P…	0.72222	0.80812	-0.46949	-0.307359
534	E8SN91	>sp|P52209|6PGD_HUMAN 6-phosphogluconate dehydrogenase, decarboxylating OS=Homo sapiens GN=PGD PE=1 SV=3;>tr|A8K2Y9|A8K2Y9_HUMAN 6-phosphogluconate dehydrogenase, decarboxylating OS=Homo sapiens GN=PGD PE=2 SV=1;>tr|B4DQJ8|B4DQJ8_HUMAN 6-phosphogluconate dehydrogenase, decarboxylating OS=Homo sapiens PE=2 SV=1;>tr|B4E2U0|B4E2U0_HUMAN 6-phosphogluconate dehydrogenase, decarboxylating OS=Homo sapie…	0.84436	0.82563	-0.24407	-0.276433
535	Q59ES8	>sp|P52272|HNRPM_HUMAN Heterogeneous nuclear ribonucleoprotein M OS=Homo sapiens GN=HNRNPM PE=1 SV=3;>sp|P52272-2|HNRPM_HUMAN Isoform 2 of Heterogeneous nuclear ribonucleoprotein M OS=Homo sapiens GN=HNRNPM;>tr|B8JK30|B8JK30_MOUSE Heterogeneous nuclear ribonucleoprotein M OS=Mus musculus GN=Hnrnpm PE=4 SV=1;>tr|Q59ES8|Q59ES8_HUMAN Heterogeneous nuclear ribonucleoprotein M isoform a variant (Fragm…	0.95657	0.88464	-0.0640575	-0.176838
536	Q52L97	>sp|P52292|IMA2_HUMAN Importin subunit alpha-2 OS=Homo sapiens GN=KPNA2 PE=1 SV=1;>tr|A8K7D9|A8K7D9_HUMAN cDNA FLJ78270, highly similar to Homo sapiens karyopherin alpha 2 (RAG cohort 1, importin alpha 1)(KPNA2), mRNA OS=Homo sapiens PE=2 SV=1;>tr|Q53YE3|Q53YE3_HUMAN Karyopherin alpha 2 (RAG cohort 1, importin alpha 1) OS=Homo sapiens PE=2 SV=1;>tr|Q6NVW7|Q6NVW7_HUMAN Karyopherin alpha 2 (RAG coh…	1.4192	1.5223	0.505078	0.606253
537	B4DUV9	>sp|P52565|GDIR1_HUMAN Rho GDP-dissociation inhibitor 1 OS=Homo sapiens GN=ARHGDIA PE=1 SV=3;>tr|A8MXW0|A8MXW0_HUMAN Uncharacterized protein OS=Homo sapiens GN=ARHGDIA PE=2 SV=2;>tr|B4DUV9|B4DUV9_HUMAN cDNA FLJ53102, moderately similar to Rho GDP-dissociation inhibitor 1 OS=Homo sapiens PE=2 SV=1	0.80993	0.93143	-0.304131	-0.102481
538	F5GZT4	>sp|P52597|HNRPF_HUMAN Heterogeneous nuclear ribonucleoprotein F OS=Homo sapiens GN=HNRNPF PE=1 SV=3;>tr|B4DKS8|B4DKS8_HUMAN cDNA FLJ57121, highly similar to Heterogeneous nuclear ribonucleoprotein F OS=Homo sapiens PE=2 SV=1;>tr|Q4R4R2|Q4R4R2_MACFA Brain cDNA, clone: QnpA-16010, similar to human heterogeneous nuclear ribonucleoprotein H1 (H) (HNRPH1),mRNA, RefSeq: NM_005520.1 OS=Macaca fascicula…	1.1766	1.2063	0.234624	0.270589
539	F5H2F9	>sp|P52701|MSH6_HUMAN DNA mismatch repair protein Msh6 OS=Homo sapiens GN=MSH6 PE=1 SV=2;>tr|B4DF41|B4DF41_HUMAN cDNA FLJ55677, highly similar to DNA mismatch repair protein MSH6 OS=Homo sapiens PE=2 SV=1;>tr|B4E3I4|B4E3I4_HUMAN cDNA FLJ53432, highly similar to DNA mismatch repair protein MSH6 OS=Homo sapiens PE=2 SV=1;>tr|F5H2F9|F5H2F9_HUMAN Uncharacterized protein OS=Homo sapiens GN=MSH6 PE=4 S…	1.5221	1.6832	0.606063	0.751207
542	A8MW68	>sp|P52907|CAZA1_HUMAN F-actin-capping protein subunit alpha-1 OS=Homo sapiens GN=CAPZA1 PE=1 SV=3;>tr|A8K0T9|A8K0T9_HUMAN cDNA FLJ75422, highly similar to Homo sapiens capping protein (actin filament) muscle Z-line, alpha 1, mRNA OS=Homo sapiens PE=2 SV=1;>tr|Q5RKN9|Q5RKN9_MOUSE Capping protein (Actin filament) muscle Z-line, alpha 1 OS=Mus musculus GN=Capza1 PE=2 SV=1;>tr|Q6ZM50|Q6ZM50_DANRE No…	0.80237	0.70284	-0.31766	-0.508732
543	A2ASB2	>sp|P53004|BIEA_HUMAN Biliverdin reductase A OS=Homo sapiens GN=BLVRA PE=1 SV=2;>tr|A2ASB2|A2ASB2_MOUSE Biliverdin reductase A OS=Mus musculus GN=Blvra PE=4 SV=1;>tr|C9J1E1|C9J1E1_HUMAN Uncharacterized protein OS=Homo sapiens GN=BLVRA PE=4 SV=1	1.9715	1.8823	0.979294	0.912497
545	E9PP63	>sp|P53618|COPB_HUMAN Coatomer subunit beta OS=Homo sapiens GN=COPB1 PE=1 SV=3;>tr|E9PP73|E9PP73_HUMAN Uncharacterized protein OS=Homo sapiens GN=COPB1 PE=4 SV=1;>tr|E0VBA2|E0VBA2_PEDHC Coatomer subunit beta, putative OS=Pediculus humanus subsp. corporis GN=Phum_PHUM055740 PE=4 SV=1;>tr|E9PKQ1|E9PKQ1_HUMAN Uncharacterized protein OS=Homo sapiens GN=COPB1 PE=4 SV=1;>tr|E9PP63|E9PP63_HUMAN Uncharac…	1.1847	1.0026	0.244522	0.00374614
546	A8PT29	>sp|P53621-2|COPA_HUMAN Isoform 2 of Coatomer subunit alpha OS=Homo sapiens GN=COPA;>sp|P53621|COPA_HUMAN Coatomer subunit alpha OS=Homo sapiens GN=COPA PE=1 SV=2;>tr|Q4R3Q0|Q4R3Q0_MACFA Testis cDNA clone: QtsA-15330, similar to human coatomer protein complex, subunit alpha (COPA), OS=Macaca fascicularis PE=2 SV=1;>tr|E0VQA8|E0VQA8_PEDHC Coatomer alpha subunit, putative OS=Pediculus humanus subsp…	1.2205	1.3034	0.287472	0.38228
552	A5JZZ3	>sp|P54136|SYRC_HUMAN Arginyl-tRNA synthetase, cytoplasmic OS=Homo sapiens GN=RARS PE=1 SV=2;>sp|P54136-2|SYRC_HUMAN Isoform Monomeric of Arginyl-tRNA synthetase, cytoplasmic OS=Homo sapiens GN=RARS;>tr|B4DXW6|B4DXW6_HUMAN cDNA FLJ50285, highly similar to Arginyl-tRNA synthetase (EC 6.1.1.19) OS=Homo sapiens PE=2 SV=1;>tr|F5H3T8|F5H3T8_HUMAN Uncharacterized protein OS=Homo sapiens GN=RARS PE=4 SV…	0.92132	0.99868	-0.118226	-0.00190562
553	A2A7S7	>sp|P54577|SYYC_HUMAN Tyrosyl-tRNA synthetase, cytoplasmic OS=Homo sapiens GN=YARS PE=1 SV=4;>tr|A2A7S7|A2A7S7_MOUSE Tyrosyl-tRNA synthetase OS=Mus musculus GN=Yars PE=4 SV=1;>tr|Q4R5K5|Q4R5K5_MACFA Brain cDNA, clone: QflA-10318, similar to human tyrosyl-tRNA synthetase (YARS), OS=Macaca fascicularis PE=2 SV=1;>tr|E0W243|E0W243_PEDHC Tyrosyl-tRNA synthetase, cytoplasmic, putative OS=Pediculus hum…	1.2576	1.2571	0.330673	0.330099
554	B2RD79	>sp|P54578|UBP14_HUMAN Ubiquitin carboxyl-terminal hydrolase 14 OS=Homo sapiens GN=USP14 PE=1 SV=3;>tr|B2RD79|B2RD79_HUMAN Ubiquitin carboxyl-terminal hydrolase OS=Homo sapiens PE=2 SV=1;>tr|B7Z4N8|B7Z4N8_HUMAN Ubiquitin carboxyl-terminal hydrolase OS=Homo sapiens PE=2 SV=1;>tr|D3DUG9|D3DUG9_HUMAN Ubiquitin carboxyl-terminal hydrolase OS=Homo sapiens GN=USP14 PE=3 SV=1;>tr|A6NJA2|A6NJA2_HUMAN Ubi…	1.9835	2.0826	0.988048	1.05839
556	E0W1I7	>sp|P54727|RD23B_HUMAN UV excision repair protein RAD23 homolog B OS=Homo sapiens GN=RAD23B PE=1 SV=1;>tr|B4DEA3|B4DEA3_HUMAN cDNA FLJ56531, highly similar to UV excision repair protein RAD23 homolog B OS=Homo sapiens PE=2 SV=1;>tr|Q53F10|Q53F10_HUMAN UV excision repair protein RAD23 homolog B variant (Fragment) OS=Homo sapiens PE=2 SV=1;>tr|B7Z4W4|B7Z4W4_HUMAN cDNA FLJ50817, highly similar to UV…	0.75955	0.73986	-0.396783	-0.434676
557	Q8BGM2	>sp|P54886|P5CS_HUMAN Delta-1-pyrroline-5-carboxylate synthase OS=Homo sapiens GN=ALDH18A1 PE=1 SV=2;>sp|P54886-2|P5CS_HUMAN Isoform Short of Delta-1-pyrroline-5-carboxylate synthase OS=Homo sapiens GN=ALDH18A1;>tr|Q8BGM2|Q8BGM2_MOUSE Aldehyde dehydrogenase 18 family, member A1 OS=Mus musculus GN=Aldh18a1 PE=2 SV=1	0.85278	0.99544	-0.229754	-0.00659373
560	B4DS32	>sp|P55060|XPO2_HUMAN Exportin-2 OS=Homo sapiens GN=CSE1L PE=1 SV=3;>sp|P55060-3|XPO2_HUMAN Isoform 3 of Exportin-2 OS=Homo sapiens GN=CSE1L;>tr|A2A5S1|A2A5S1_MOUSE Chromosome segregation 1-like (S. cerevisiae) OS=Mus musculus GN=Cse1l PE=4 SV=1;>tr|A3RLL6|A3RLL6_HUMAN Cellular apoptosis susceptibility protein variant 2 OS=Homo sapiens GN=CSE1L-2 PE=2 SV=1;>tr|B4DM31|B4DM31_HUMAN cDNA FLJ54022, h…	1.0296	0.98135	0.042084	-0.0271603
561	B3L7L4	>sp|P55072|TERA_HUMAN Transitional endoplasmic reticulum ATPase OS=Homo sapiens GN=VCP PE=1 SV=4;>sp|Q01853|TERA_MOUSE Transitional endoplasmic reticulum ATPase OS=Mus musculus GN=Vcp PE=1 SV=4;>tr|Q96IF9|Q96IF9_HUMAN VCP protein (Fragment) OS=Homo sapiens GN=VCP PE=2 SV=2;>tr|Q0IIN5|Q0IIN5_HUMAN VCP protein OS=Homo sapiens GN=VCP PE=2 SV=1;>tr|Q9NTC4|Q9NTC4_HUMAN Putative uncharacterized protein…	1.0549	1.0534	0.0771062	0.0750534
562	B4DDC9	>sp|P55084|ECHB_HUMAN Trifunctional enzyme subunit beta, mitochondrial OS=Homo sapiens GN=HADHB PE=1 SV=3;>tr|B4E2W0|B4E2W0_HUMAN cDNA FLJ56214, highly similar to Trifunctional enzyme subunit beta, mitochondrial OS=Homo sapiens PE=2 SV=1;>tr|B4DY96|B4DY96_HUMAN cDNA FLJ55769, highly similar to Trifunctional enzyme subunit beta, mitochondrial OS=Homo sapiens PE=2 SV=1;>tr|F5GZQ3|F5GZQ3_HUMAN Uncha…	0.97327	0.99074	-0.039088	-0.0134216
565	Q62393-3	>sp|P55327-3|TPD52_HUMAN Isoform 3 of Tumor protein D52 OS=Homo sapiens GN=TPD52;>tr|D0UFD1|D0UFD1_HUMAN Prostate leucine zipper variant 1 OS=Homo sapiens GN=PrLZ PE=2 SV=1;>tr|C9J502|C9J502_HUMAN Prostate leucine zipper variant 2 OS=Homo sapiens GN=TPD52 PE=2 SV=2;>tr|D0UFD3|D0UFD3_HUMAN Prostate leucine zipper isoform 3 OS=Homo sapiens GN=PrLZ PE=2 SV=1;>sp|P55327|TPD52_HUMAN Tumor protein D52 …	1.013	0.96389	0.0186342	-0.0530596
567	E0VR15	>sp|P55786|PSA_HUMAN Puromycin-sensitive aminopeptidase OS=Homo sapiens GN=NPEPPS PE=1 SV=2;>tr|B7Z899|B7Z899_HUMAN cDNA FLJ55506, highly similar to Puromycin-sensitive aminopeptidase (EC3.4.11.-) OS=Homo sapiens PE=2 SV=1;>tr|E9PLK3|E9PLK3_HUMAN Uncharacterized protein OS=Homo sapiens GN=NPEPPS PE=4 SV=1;>tr|B7Z4B2|B7Z4B2_HUMAN cDNA FLJ56108, highly similar to Puromycin-sensitive aminopeptidase …	1.0343	1.219	0.0486547	0.285698
568	Q86UM1	>sp|P55884-2|EIF3B_HUMAN Isoform 2 of Eukaryotic translation initiation factor 3 subunit B OS=Homo sapiens GN=EIF3B;>tr|E7EME9|E7EME9_HUMAN Uncharacterized protein OS=Homo sapiens GN=EIF3B PE=3 SV=1;>sp|P55884|EIF3B_HUMAN Eukaryotic translation initiation factor 3 subunit B OS=Homo sapiens GN=EIF3B PE=1 SV=3;>tr|A4D210|A4D210_HUMAN Eukaryotic translation initiation factor 3, subunit 9 eta, 116kDa…	1.0244	0.93742	0.0347792	-0.0932325
571	O55135	>sp|P56537|IF6_HUMAN Eukaryotic translation initiation factor 6 OS=Homo sapiens GN=EIF6 PE=1 SV=1;>sp|O55135|IF6_MOUSE Eukaryotic translation initiation factor 6 OS=Mus musculus GN=Eif6 PE=1 SV=2;>tr|Q545K4|Q545K4_MOUSE Eukaryotic translation initiation factor 6 OS=Mus musculus GN=Eif6 PE=2 SV=1;>tr|B7ZBG9|B7ZBG9_HUMAN Eukaryotic translation initiation factor 6 OS=Homo sapiens GN=EIF6 PE=3 SV=1;>…	0.89486	1.0654	-0.160266	0.0913952
573	A6QKW0	>sp|P57088|TMM33_HUMAN Transmembrane protein 33 OS=Homo sapiens GN=TMEM33 PE=1 SV=2;>tr|A6QKW0|A6QKW0_HUMAN SHINC3 OS=Homo sapiens GN=SHINC3 PE=2 SV=1;>tr|D6RAA6|D6RAA6_HUMAN Uncharacterized protein OS=Homo sapiens GN=TMEM33 PE=4 SV=1	0.99077	0.94195	-0.0133779	-0.0862776
579	A6MKF5	>sp|P60228|EIF3E_HUMAN Eukaryotic translation initiation factor 3 subunit E OS=Homo sapiens GN=EIF3E PE=1 SV=1;>tr|B2R806|B2R806_HUMAN cDNA, FLJ93685, highly similar to Homo sapiens eukaryotic translation initiation factor 3, subunit 6 48kDa (EIF3S6), mRNA OS=Homo sapiens PE=2 SV=1;>tr|Q3UIG0|Q3UIG0_MOUSE MCG16052, isoform CRA_a OS=Mus musculus GN=Eif3e PE=2 SV=1;>tr|Q6IAX5|Q6IAX5_HUMAN EIF3S6 pr…	0.97718	0.94436	-0.0333038	-0.0825912
583	C4JZU0	>sp|P60842|IF4A1_HUMAN Eukaryotic initiation factor 4A-I OS=Homo sapiens GN=EIF4A1 PE=1 SV=1;>tr|A8K7F6|A8K7F6_HUMAN cDNA FLJ78244, highly similar to Homo sapiens eukaryotic translation initiation factor 4A, isoform 1 (EIF4A1), mRNA OS=Homo sapiens PE=2 SV=1;>tr|A8K088|A8K088_HUMAN cDNA FLJ78614, highly similar to Homo sapiens eukaryotic translation initiation factor 4A, isoform 1 (EIF4A1), mRNA …	1.0206	1.0629	0.0294175	0.0880059
585	A8Q065	>sp|P60900|PSA6_HUMAN Proteasome subunit alpha type-6 OS=Homo sapiens GN=PSMA6 PE=1 SV=1;>tr|Q4R6D8|Q4R6D8_MACFA Proteasome subunit alpha type OS=Macaca fascicularis PE=2 SV=1;>tr|B4DXJ9|B4DXJ9_HUMAN Proteasome (Prosome, macropain) subunit, alpha type, 6, isoform CRA_a OS=Homo sapiens GN=PSMA6 PE=2 SV=1;>tr|Q9BZ93|Q9BZ93_HUMAN Prosomal P27K protein (Fragment) OS=Homo sapiens GN=PSMA6 PE=2 SV=1;>t…	0.99093	1.0748	-0.0131449	0.104068
591	E9PKL7	>sp|P61019|RAB2A_HUMAN Ras-related protein Rab-2A OS=Homo sapiens GN=RAB2A PE=1 SV=1;>tr|Q0PD65|Q0PD65_MOUSE RAB2, member RAS oncogene family OS=Mus musculus GN=Rab2a PE=2 SV=1;>sp|Q8WUD1|RAB2B_HUMAN Ras-related protein Rab-2B OS=Homo sapiens GN=RAB2B PE=1 SV=1;>tr|Q0PD64|Q0PD64_MOUSE RAB2B, member RAS oncogene family, isoform CRA_a OS=Mus musculus GN=Rab2b PE=2 SV=1;>tr|A5K0B2|A5K0B2_PLAVS Small…	0.9534	1.0052	-0.0688465	0.00748258
592	Q53T70	>sp|P61026|RAB10_HUMAN Ras-related protein Rab-10 OS=Homo sapiens GN=RAB10 PE=1 SV=1;>tr|Q4FJL0|Q4FJL0_MOUSE RAB10, member RAS oncogene family OS=Mus musculus GN=Rab10 PE=2 SV=1;>tr|Q53T70|Q53T70_HUMAN Putative uncharacterized protein RAB10 (Fragment) OS=Homo sapiens GN=RAB10 PE=2 SV=1	1.1609	1.1184	0.215244	0.161436
593	B4DIZ2	>sp|P61086|UBE2K_HUMAN Ubiquitin-conjugating enzyme E2 K OS=Homo sapiens GN=UBE2K PE=1 SV=3;>tr|Q6ZWQ6|Q6ZWQ6_MOUSE Ubiquitin carrier protein OS=Mus musculus GN=Ube2k PE=2 SV=1;>tr|B4DIZ2|B4DIZ2_HUMAN cDNA FLJ57995, moderately similar to Ubiquitin-conjugating enzyme E2-25 kDa (EC 6.3.2.19) OS=Homo sapiens PE=2 SV=1;>tr|C9JGP1|C9JGP1_HUMAN Ubiquitin carrier protein OS=Homo sapiens GN=UBE2K PE=3 SV…	0.71461	0.83622	-0.484772	-0.258046
595	P61106	>sp|P61106|RAB14_HUMAN Ras-related protein Rab-14 OS=Homo sapiens GN=RAB14 PE=1 SV=4;>tr|Q50HX4|Q50HX4_MOUSE RAB14 protein OS=Mus musculus GN=Rab14 PE=2 SV=1;>tr|A8E578|A8E578_DANRE Rab14 protein OS=Danio rerio GN=rab14 PE=2 SV=1;>tr|E0VEQ8|E0VEQ8_PEDHC Predicted protein OS=Pediculus humanus subsp. corporis GN=Phum_PHUM137540 PE=3 SV=1	0.88618	0.86737	-0.174328	-0.205281
598	B4DM97	>sp|P61163|ACTZ_HUMAN Alpha-centractin OS=Homo sapiens GN=ACTR1A PE=1 SV=1;>tr|B4DM97|B4DM97_HUMAN cDNA FLJ55002, highly similar to Alpha-centractin OS=Homo sapiens PE=2 SV=1;>tr|B4DXP9|B4DXP9_HUMAN Uncharacterized protein OS=Homo sapiens GN=ACTR1A PE=2 SV=1;>tr|B4DMT4|B4DMT4_HUMAN cDNA FLJ52695, highly similar to Alpha-centractin OS=Homo sapiens PE=2 SV=1;>tr|F5H3I4|F5H3I4_HUMAN Uncharacterized …	1.2321	1.1228	0.301119	0.167101
599	Q3U344	>sp|P61204|ARF3_HUMAN ADP-ribosylation factor 3 OS=Homo sapiens GN=ARF3 PE=1 SV=2;>sp|P84077|ARF1_HUMAN ADP-ribosylation factor 1 OS=Homo sapiens GN=ARF1 PE=1 SV=2;>sp|P84079|ARF1_RAT ADP-ribosylation factor 1 OS=Rattus norvegicus GN=Arf1 PE=1 SV=2;>tr|Q3U344|Q3U344_MOUSE ADP-ribosylation factor 3 OS=Mus musculus GN=Arf3 PE=2 SV=1;>tr|Q78AP9|Q78AP9_DANRE ADP-ribosylation factor 3b OS=Danio rerio …	0.97471	0.96781	-0.036955	-0.0472042
601	D6RI02	>sp|P61247|RS3A_HUMAN 40S ribosomal protein S3a OS=Homo sapiens GN=RPS3A PE=1 SV=2;>tr|Q6NXR8|Q6NXR8_HUMAN Ribosomal protein S3A OS=Homo sapiens GN=RPS3A PE=2 SV=1;>sp|P97351|RS3A_MOUSE 40S ribosomal protein S3a OS=Mus musculus GN=Rps3a PE=1 SV=3;>tr|Q564F3|Q564F3_MOUSE MCG1128, isoform CRA_c OS=Mus musculus GN=Rps3a PE=2 SV=1;>tr|A8K4W0|A8K4W0_HUMAN cDNA FLJ78591, highly similar to Homo sapiens …	0.93474	0.95235	-0.097363	-0.0704362
602	P62854	>sp|P61251|RS26_MACFA 40S ribosomal protein S26 OS=Macaca fascicularis GN=RPS26 PE=3 SV=3;>sp|P62854|RS26_HUMAN 40S ribosomal protein S26 OS=Homo sapiens GN=RPS26 PE=1 SV=3;>tr|Q497N1|Q497N1_MOUSE MCG18667 OS=Mus musculus GN=Rps26 PE=4 SV=1;>tr|Q5JVH5|Q5JVH5_HUMAN Ribosomal protein 26 (RPS26) pseudogene OS=Homo sapiens GN=RP11-151A6.3-001 PE=2 SV=1;>tr|Q75MH1|Q75MH1_HUMAN HCG1745083 OS=Homo sapie…	0.65182	1.0076	-0.617454	0.010923
603	E5RHH1	>sp|P61254|RL26_HUMAN 60S ribosomal protein L26 OS=Homo sapiens GN=RPL26 PE=1 SV=1;>sp|P61256|RL26_MACFA 60S ribosomal protein L26 OS=Macaca fascicularis GN=RPL26 PE=2 SV=1;>tr|Q4FZH2|Q4FZH2_MOUSE MCG50660, isoform CRA_a OS=Mus musculus GN=Rpl26 PE=2 SV=1;>tr|Q6IBH6|Q6IBH6_HUMAN RPL26 protein OS=Homo sapiens GN=RPL26 PE=2 SV=1;>tr|A6NE05|A6NE05_HUMAN Uncharacterized protein OS=Homo sapiens GN=RPL…	1.0024	1.0639	0.00345832	0.0893626
604	Q3UC02	>sp|P61270|RS11_MACFA 40S ribosomal protein S11 OS=Macaca fascicularis GN=RPS11 PE=2 SV=3;>sp|P62280|RS11_HUMAN 40S ribosomal protein S11 OS=Homo sapiens GN=RPS11 PE=1 SV=3;>sp|P62281|RS11_MOUSE 40S ribosomal protein S11 OS=Mus musculus GN=Rps11 PE=2 SV=3;>tr|Q3UC02|Q3UC02_MOUSE MCG23457 OS=Mus musculus GN=Rps11 PE=2 SV=1;>tr|E0W2J2|E0W2J2_PEDHC 40S ribosomal protein S11, putative OS=Pediculus hu…	1.0218	1.1228	0.0311128	0.167101
605	B3KQ25	>sp|P61289-2|PSME3_HUMAN Isoform 2 of Proteasome activator complex subunit 3 OS=Homo sapiens GN=PSME3;>sp|P61289|PSME3_HUMAN Proteasome activator complex subunit 3 OS=Homo sapiens GN=PSME3 PE=1 SV=1;>tr|Q6FHK7|Q6FHK7_HUMAN PSME3 protein OS=Homo sapiens GN=PSME3 PE=2 SV=1;>tr|B3KQ25|B3KQ25_HUMAN cDNA FLJ32659 fis, clone TESTI1000045, highly similar to Proteasome activator complex subunit 3 OS=Homo…	0.9414	1.1436	-0.0871202	0.193583
606	E7EQV9	>sp|P61313|RL15_HUMAN 60S ribosomal protein L15 OS=Homo sapiens GN=RPL15 PE=1 SV=2;>tr|Q5M8Q0|Q5M8Q0_MOUSE Ribosomal protein L15 OS=Mus musculus GN=Rpl15 PE=2 SV=1;>tr|E7EQV9|E7EQV9_HUMAN Ribosomal protein L15 OS=Homo sapiens GN=RPL15 PE=3 SV=1;>tr|E7ENU7|E7ENU7_HUMAN Ribosomal protein L15 OS=Homo sapiens GN=RPL15 PE=3 SV=1;>tr|E7EX53|E7EX53_HUMAN Ribosomal protein L15 OS=Homo sapiens GN=RPL15 PE…	0.90522	1.0433	-0.14366	0.0611541
610	Q9BVT0	>sp|P61586|RHOA_HUMAN Transforming protein RhoA OS=Homo sapiens GN=RHOA PE=1 SV=1;>tr|Q4VAE6|Q4VAE6_MOUSE Ras homolog gene family, member A OS=Mus musculus GN=Rhoa PE=2 SV=1;>tr|B4DKN9|B4DKN9_HUMAN cDNA FLJ57740, highly similar to Transforming protein RhoA OS=Homo sapiens PE=2 SV=1;>tr|Q9BVT0|Q9BVT0_HUMAN ARHA protein (Fragment) OS=Homo sapiens GN=ARHA PE=2 SV=2	1.1874	1.0957	0.247806	0.131853
614	A8MU27	>sp|P61956|SUMO2_HUMAN Small ubiquitin-related modifier 2 OS=Homo sapiens GN=SUMO2 PE=1 SV=2;>tr|F2Z3D0|F2Z3D0_HUMAN Uncharacterized protein OS=Homo sapiens GN=SUMO2 PE=4 SV=1;>tr|A8MU27|A8MU27_HUMAN Uncharacterized protein OS=Homo sapiens GN=SUMO3 PE=4 SV=1;>tr|B4DUW4|B4DUW4_HUMAN cDNA FLJ57440, moderately similar to Small ubiquitin-related modifier 3 OS=Homo sapiens PE=2 SV=1;>tr|A8MUA9|A8MUA9_…	1.6192	1.7839	0.695281	0.835035
616	P61979-3	>sp|P61978-2|HNRPK_HUMAN Isoform 2 of Heterogeneous nuclear ribonucleoprotein K OS=Homo sapiens GN=HNRNPK;>sp|P61979-2|HNRPK_MOUSE Isoform 2 of Heterogeneous nuclear ribonucleoprotein K OS=Mus musculus GN=Hnrnpk;>tr|Q6IBN1|Q6IBN1_HUMAN HNRPK protein OS=Homo sapiens GN=HNRPK PE=2 SV=1;>sp|P61978|HNRPK_HUMAN Heterogeneous nuclear ribonucleoprotein K OS=Homo sapiens GN=HNRNPK PE=1 SV=1;>sp|P61979|HN…	0.94115	0.94475	-0.0875034	-0.0819955
617	C4JJE1	>sp|P61981|1433G_HUMAN 14-3-3 protein gamma OS=Homo sapiens GN=YWHAG PE=1 SV=2;>tr|A8IP69|A8IP69_MOUSE 14-3-3 protein gamma subtype OS=Mus musculus GN=Ywhag PE=2 SV=1;>tr|B3KNB4|B3KNB4_HUMAN cDNA FLJ14168 fis, clone NT2RP2001440, highly similar to 14-3-3 protein gamma OS=Homo sapiens PE=2 SV=1;>tr|B4DE78|B4DE78_HUMAN cDNA FLJ52141, highly similar to 14-3-3 protein gamma OS=Homo sapiens PE=2 SV=1;…	0.83359	0.82491	-0.26259	-0.277691
618	B5MCP9	>sp|P62081|RS7_HUMAN 40S ribosomal protein S7 OS=Homo sapiens GN=RPS7 PE=1 SV=1;>tr|Q57Z92|Q57Z92_HUMAN Putative uncharacterized protein RPS7 OS=Homo sapiens GN=RPS7 PE=2 SV=1;>tr|B5MCP9|B5MCP9_HUMAN Uncharacterized protein OS=Homo sapiens GN=RPS7 PE=4 SV=1;>tr|Q59FS3|Q59FS3_HUMAN Ribosomal protein S7 variant (Fragment) OS=Homo sapiens PE=2 SV=1	0.87475	0.83179	-0.193057	-0.265709
622	Q542I9	>sp|P62191|PRS4_HUMAN 26S protease regulatory subunit 4 OS=Homo sapiens GN=PSMC1 PE=1 SV=1;>tr|Q4R5I1|Q4R5I1_MACFA Brain cDNA, clone: QflA-13164, similar to human proteasome (prosome, macropain) 26S subunit, ATPase, 1(PSMC1), OS=Macaca fascicularis PE=2 SV=1;>tr|Q53HB3|Q53HB3_HUMAN Proteasome 26S ATPase subunit 1 variant (Fragment) OS=Homo sapiens PE=2 SV=1;>tr|Q53XL8|Q53XL8_HUMAN Proteasome (Pro…	0.99868	1.2699	-0.00190562	0.344715
623	Q8K1K2	>sp|P62195|PRS8_HUMAN 26S protease regulatory subunit 8 OS=Homo sapiens GN=PSMC5 PE=1 SV=1;>sp|P62197|PRS8_PIG 26S protease regulatory subunit 8 OS=Sus scrofa GN=PSMC5 PE=2 SV=1;>tr|B1ARK2|B1ARK2_MOUSE Protease (Prosome, macropain) 26S subunit, ATPase 5 OS=Mus musculus GN=Psmc5 PE=3 SV=1;>tr|A8K3Z3|A8K3Z3_HUMAN Proteasome (Prosome, macropain) 26S subunit, ATPase, 5, isoform CRA_b OS=Homo sapiens …	0.91329	1.0845	-0.130855	0.11703
624	Q5SZV3	>sp|P62241|RS8_HUMAN 40S ribosomal protein S8 OS=Homo sapiens GN=RPS8 PE=1 SV=2;>tr|Q497E9|Q497E9_MOUSE 40S ribosomal protein S8 OS=Mus musculus GN=Rps8 PE=2 SV=1;>tr|Q5JR94|Q5JR94_HUMAN 40S ribosomal protein S8 OS=Homo sapiens GN=RPS8 PE=2 SV=1;>tr|Q5JR95|Q5JR95_HUMAN Ribosomal protein S8 OS=Homo sapiens GN=RPS8 PE=4 SV=1;>tr|Q5SZV3|Q5SZV3_MOUSE 40S ribosomal protein S8 OS=Mus musculus GN=Gm1135…	0.96894	0.97829	-0.0455208	-0.0316659
625	E0V9W8	>sp|P62244|RS15A_HUMAN 40S ribosomal protein S15a OS=Homo sapiens GN=RPS15A PE=1 SV=2;>tr|B2R4W8|B2R4W8_HUMAN HCG1994130, isoform CRA_a OS=Homo sapiens GN=hCG_1994130 PE=2 SV=1;>tr|Q5M9M4|Q5M9M4_MOUSE Ribosomal protein S15A OS=Mus musculus GN=Rps15a PE=1 SV=1;>tr|A8K7H3|A8K7H3_HUMAN cDNA FLJ77670, highly similar to Homo sapiens ribosomal protein S15a (RPS15A), mRNA OS=Homo sapiens PE=2 SV=1;>tr|D…	0.93346	1.1572	-0.0993399	0.210638
626	Q6IPX4	>sp|P62249|RS16_HUMAN 40S ribosomal protein S16 OS=Homo sapiens GN=RPS16 PE=1 SV=2;>tr|A4FUS1|A4FUS1_MOUSE MCG123443 OS=Mus musculus GN=Rps16 PE=1 SV=1;>tr|Q6IPX4|Q6IPX4_HUMAN RPS16 protein OS=Homo sapiens GN=RPS16 PE=2 SV=1;>tr|E0VDR4|E0VDR4_PEDHC 40S ribosomal protein S16, putative OS=Pediculus humanus subsp. corporis GN=Phum_PHUM123620 PE=3 SV=1	0.84723	0.93276	-0.239174	-0.100422
627	P62258-2	>sp|P62258|1433E_HUMAN 14-3-3 protein epsilon OS=Homo sapiens GN=YWHAE PE=1 SV=1;>tr|Q4R4J3|Q4R4J3_MACFA Brain cDNA, clone: QtrA-11250, similar to human tyrosine 3-monooxygenase/tryptophan 5-monooxygenaseactivation protein, epsilon polypeptide (YWHAE), OS=Macaca fascicularis PE=2 SV=1;>tr|Q5SS40|Q5SS40_MOUSE Tyrosine 3-monooxygenase/tryptophan 5-monooxygenase activation protein, epsilon polypepti…	1.0242	1.0956	0.0344975	0.131721
628	A4D1M5	>sp|P62263|RS14_HUMAN 40S ribosomal protein S14 OS=Homo sapiens GN=RPS14 PE=1 SV=3;>tr|E5RH77|E5RH77_HUMAN Uncharacterized protein OS=Homo sapiens GN=RPS14 PE=4 SV=1;>tr|E0VLB2|E0VLB2_PEDHC 40S ribosomal protein S14, putative OS=Pediculus humanus subsp. corporis GN=Phum_PHUM285440 PE=3 SV=1;>tr|A4D1M5|A4D1M5_HUMAN Similar to ribosomal protein S14 OS=Homo sapiens GN=LOC401404 PE=4 SV=1;>tr|A5K9J7|…	0.77258	0.95016	-0.372244	-0.0737576
629	D6RIX0	>sp|P62266|RS23_HUMAN 40S ribosomal protein S23 OS=Homo sapiens GN=RPS23 PE=1 SV=3;>tr|A8K517|A8K517_HUMAN Ribosomal protein S23, isoform CRA_a OS=Homo sapiens GN=RPS23 PE=2 SV=1;>tr|D6RD47|D6RD47_HUMAN Uncharacterized protein OS=Homo sapiens GN=RPS23 PE=3 SV=1;>tr|E0W3Z4|E0W3Z4_PEDHC 40S ribosomal protein S23, putative OS=Pediculus humanus subsp. corporis GN=Phum_PHUM613130 PE=3 SV=1;>tr|D6R9I7|…	0.92979	0.95992	-0.105023	-0.0590139
639	E0VFQ2	>sp|P62333|PRS10_HUMAN 26S protease regulatory subunit 10B OS=Homo sapiens GN=PSMC6 PE=1 SV=1;>tr|Q14AQ1|Q14AQ1_MOUSE Proteasome (Prosome, macropain) 26S subunit, ATPase, 6 OS=Mus musculus GN=Psmc6 PE=2 SV=1;>tr|E0VFQ2|E0VFQ2_PEDHC 26S protease regulatory subunit S10B, putative OS=Pediculus humanus subsp. corporis GN=Phum_PHUM164100 PE=3 SV=1;>tr|A6MK92|A6MK92_CALJA 26S protease regulatory subuni…	0.80143	0.69565	-0.319352	-0.523566
640	Q9BY74	>sp|P62424|RL7A_HUMAN 60S ribosomal protein L7a OS=Homo sapiens GN=RPL7A PE=1 SV=2;>tr|D3YU93|D3YU93_MOUSE MCG121875 OS=Mus musculus GN=Rpl7a-ps3 PE=4 SV=1;>tr|D3YVE6|D3YVE6_MOUSE MCG18601 OS=Mus musculus GN=Rpl7a-ps10 PE=4 SV=1;>tr|Q58ET1|Q58ET1_MOUSE MCG11348 OS=Mus musculus GN=Rpl7a PE=2 SV=1;>tr|Q5T8U4|Q5T8U4_HUMAN Ribosomal protein L7a OS=Homo sapiens GN=RPL7A PE=2 SV=1;>tr|Q5T8U3|Q5T8U3_HUM…	0.93112	0.86552	-0.102961	-0.208361
641	B7Z7P8	>sp|P62495|ERF1_HUMAN Eukaryotic peptide chain release factor subunit 1 OS=Homo sapiens GN=ETF1 PE=1 SV=3;>tr|B7Z7P8|B7Z7P8_HUMAN cDNA FLJ56175, highly similar to Eukaryotic peptide chain release factor subunit1 OS=Homo sapiens PE=2 SV=1;>tr|Q96CG1|Q96CG1_HUMAN ETF1 protein OS=Homo sapiens GN=ETF1 PE=2 SV=1;>tr|A4HFU6|A4HFU6_LEIBR Putative eukaryotic translation release factor OS=Leishmania brazi…	1.3854	1.3046	0.470303	0.383608
642	Q05639	>sp|P62631|EF1A2_MOUSE Elongation factor 1-alpha 2 OS=Mus musculus GN=Eef1a2 PE=1 SV=1;>sp|Q05639|EF1A2_HUMAN Elongation factor 1-alpha 2 OS=Homo sapiens GN=EEF1A2 PE=1 SV=1;>tr|Q59GP5|Q59GP5_HUMAN Eukaryotic translation elongation factor 1 alpha 2 variant (Fragment) OS=Homo sapiens PE=2 SV=1;>tr|D1H0L8|D1H0L8_HALTU Elongation factor 1-alpha OS=Haliotis tuberculata GN=ef1a PE=2 SV=1	0.96119	1.1274	-0.0571065	0.172999
643	P22090	>sp|P62701|RS4X_HUMAN 40S ribosomal protein S4, X isoform OS=Homo sapiens GN=RPS4X PE=1 SV=2;>sp|P62704|RS4X_MESAU 40S ribosomal protein S4, X isoform OS=Mesocricetus auratus GN=RPS4X PE=2 SV=2;>tr|B2R491|B2R491_HUMAN Ribosomal protein S4, X-linked, isoform CRA_c OS=Homo sapiens GN=RPS4X PE=2 SV=1;>tr|Q545X8|Q545X8_MOUSE MCG116623 OS=Mus musculus GN=Rps4x PE=2 SV=1;>tr|Q96IR1|Q96IR1_HUMAN RPS4X p…	0.98541	0.89876	-0.021204	-0.153992
646	A2A3R5	>sp|P62753|RS6_HUMAN 40S ribosomal protein S6 OS=Homo sapiens GN=RPS6 PE=1 SV=1;>tr|A2A3R6|A2A3R6_HUMAN 40S ribosomal protein S6 OS=Homo sapiens GN=RPS6 PE=2 SV=1;>tr|D3Z6N6|D3Z6N6_MOUSE 40S ribosomal protein S6 OS=Mus musculus GN=Rps6-ps1 PE=3 SV=1;>tr|Q5BLK1|Q5BLK1_MOUSE 40S ribosomal protein S6 OS=Mus musculus GN=Rps6 PE=2 SV=1;>tr|Q96DV6|Q96DV6_HUMAN 40S ribosomal protein S6 OS=Homo sapiens G…	1.054	1.0424	0.0758749	0.059909
650	Q9BTQ7	>sp|P62829|RL23_HUMAN 60S ribosomal protein L23 OS=Homo sapiens GN=RPL23 PE=1 SV=1;>tr|A2A6F9|A2A6F9_MOUSE Ribosomal protein L23 OS=Mus musculus GN=Rpl23 PE=3 SV=1;>tr|Q9BTQ7|Q9BTQ7_HUMAN Similar to ribosomal protein L23 (Fragment) OS=Homo sapiens PE=1 SV=1;>tr|B9ZVP7|B9ZVP7_HUMAN Uncharacterized protein OS=Homo sapiens GN=RPL23 PE=3 SV=1;>tr|C9JD32|C9JD32_HUMAN Uncharacterized protein OS=Homo sa…	0.73967	0.85768	-0.435046	-0.221489
653	Q58EA6	>sp|P62851|RS25_HUMAN 40S ribosomal protein S25 OS=Homo sapiens GN=RPS25 PE=1 SV=1;>tr|Q58EA6|Q58EA6_MOUSE MCG10725, isoform CRA_a OS=Mus musculus GN=Rps25 PE=2 SV=1	0.65633	1.1052	-0.607507	0.144307
657	E5RJH3	>sp|P62888|RL30_HUMAN 60S ribosomal protein L30 OS=Homo sapiens GN=RPL30 PE=1 SV=2;>sp|Q76KA2|RL30_MACFA 60S ribosomal protein L30 OS=Macaca fascicularis GN=RPL30 PE=3 SV=3;>tr|Q58DZ3|Q58DZ3_MOUSE MCG20799 OS=Mus musculus GN=Rpl30 PE=2 SV=1;>tr|E5RI99|E5RI99_HUMAN Uncharacterized protein OS=Homo sapiens GN=RPL30 PE=3 SV=1;>tr|D3Z2H8|D3Z2H8_MOUSE MCG142345 OS=Mus musculus GN=Rpl30-ps6 PE=4 SV=1;>t…	0.71059	0.96517	-0.492911	-0.051145
659	Q99JL6	>sp|P62906|RL10A_HUMAN 60S ribosomal protein L10a OS=Homo sapiens GN=RPL10A PE=1 SV=2;>tr|Q5XJF6|Q5XJF6_MOUSE Ribosomal protein OS=Mus musculus GN=Rpl10a PE=2 SV=1;>tr|Q1JQ76|Q1JQ76_HUMAN Ribosomal protein (Fragment) OS=Homo sapiens GN=RPL10A PE=2 SV=1;>tr|Q99JL6|Q99JL6_MOUSE Ribosomal protein OS=Mus musculus GN=Rpl10a PE=2 SV=1;>tr|D3YXT2|D3YXT2_MOUSE Ribosomal protein OS=Mus musculus GN=Rpl10a-…	0.90653	1.1057	-0.141573	0.14496
661	A5ULP5	>sp|P62913|RL11_HUMAN 60S ribosomal protein L11 OS=Homo sapiens GN=RPL11 PE=1 SV=2;>tr|A2BH07|A2BH07_MOUSE MCG5487, isoform CRA_b OS=Mus musculus GN=Rpl11 PE=3 SV=1;>tr|D3Z3K1|D3Z3K1_MOUSE MCG11809 OS=Mus musculus GN=Gm10288 PE=3 SV=1;>tr|Q5VVD0|Q5VVD0_HUMAN Ribosomal protein L11 OS=Homo sapiens GN=RPL11 PE=2 SV=1;>sp|P62913-2|RL11_HUMAN Isoform 2 of 60S ribosomal protein L11 OS=Homo sapiens GN=R…	0.89504	0.99105	-0.159976	-0.0129702
662	E9PIZ3	>sp|P62917|RL8_HUMAN 60S ribosomal protein L8 OS=Homo sapiens GN=RPL8 PE=1 SV=2;>tr|E9PIZ3|E9PIZ3_HUMAN Uncharacterized protein OS=Homo sapiens GN=RPL8 PE=4 SV=1;>tr|E9PKZ0|E9PKZ0_HUMAN Uncharacterized protein OS=Homo sapiens GN=RPL8 PE=4 SV=1;>tr|E9PKU4|E9PKU4_HUMAN Uncharacterized protein OS=Homo sapiens GN=RPL8 PE=4 SV=1;>tr|B4DVG7|B4DVG7_HUMAN cDNA FLJ53750, highly similar to 60S ribosomal pr…	0.96033	0.9239	-0.0583978	-0.114191
663	Q4G0C5	>sp|P62937|PPIA_HUMAN Peptidyl-prolyl cis-trans isomerase A OS=Homo sapiens GN=PPIA PE=1 SV=2;>tr|A8K220|A8K220_HUMAN Peptidyl-prolyl cis-trans isomerase OS=Homo sapiens GN=PPIA PE=1 SV=1;>tr|A8K486|A8K486_HUMAN Peptidyl-prolyl cis-trans isomerase OS=Homo sapiens PE=2 SV=1;>tr|B2RE56|B2RE56_HUMAN Peptidyl-prolyl cis-trans isomerase OS=Homo sapiens PE=2 SV=1;>tr|B4DM82|B4DM82_HUMAN Peptidyl-prolyl…	1.1854	1.2227	0.245374	0.29007
665	E9AHX6	>sp|P62979|RS27A_HUMAN Ubiquitin-40S ribosomal protein S27a OS=Homo sapiens GN=RPS27A PE=1 SV=2;>tr|B2RDW1|B2RDW1_HUMAN Ribosomal protein S27a, isoform CRA_c OS=Homo sapiens GN=RPS27A PE=2 SV=1;>tr|Q4R580|Q4R580_MACFA Brain cDNA, clone: QccE-15346, similar to human ribosomal protein S27a (RPS27A), OS=Macaca fascicularis PE=2 SV=1;>tr|Q5RKT7|Q5RKT7_HUMAN Ribosomal protein S27a OS=Homo sapiens GN=R…	1.0674	1.0474	0.0941009	0.0668125
666	B2RDQ3	>sp|P62995|TRA2B_HUMAN Transformer-2 protein homolog beta OS=Homo sapiens GN=TRA2B PE=1 SV=1;>tr|B2RDQ3|B2RDQ3_HUMAN cDNA, FLJ96718, highly similar to Homo sapiens splicing factor, arginine/serine-rich 10 (transformer 2 homolog, Drosophila) (SFRS10), mRNA OS=Homo sapiens PE=2 SV=1;>tr|Q59GA1|Q59GA1_HUMAN Splicing factor, arginine/serine-rich 10 (Transformer 2 homolog, Drosophila) variant (Fragmen…	1.1293	1.0728	0.175429	0.101381
667	B1AH77	>sp|P63000-2|RAC1_HUMAN Isoform B of Ras-related C3 botulinum toxin substrate 1 OS=Homo sapiens GN=RAC1;>tr|A4D2P0|A4D2P0_HUMAN Ras-related C3 botulinum toxin substrate 1 (Rho family, small GTP binding protein Rac1) OS=Homo sapiens GN=RAC1 PE=1 SV=1;>tr|Q3TLP8|Q3TLP8_MOUSE RAS-related C3 botulinum substrate 1, isoform CRA_a OS=Mus musculus GN=Rac1 PE=2 SV=1;>sp|P63000|RAC1_HUMAN Ras-related C3 bo…	1.1755	1.6765	0.233275	0.745452
668	A8QAX6	>sp|P63010-2|AP2B1_HUMAN Isoform 2 of AP-2 complex subunit beta OS=Homo sapiens GN=AP2B1;>tr|A8K0G3|A8K0G3_HUMAN cDNA FLJ78733, highly similar to Homo sapiens adaptor-related protein complex 2, beta 1 subunit (AP2B1), transcript variant 1, mRNA OS=Homo sapiens PE=2 SV=1;>tr|A8K916|A8K916_HUMAN cDNA FLJ78481, highly similar to Homo sapiens adaptor-related protein complex 2, beta 1 subunit, mRNA OS…	1.1585	1.142	0.212258	0.191563
670	B7Z465	>sp|P63104|1433Z_HUMAN 14-3-3 protein zeta/delta OS=Homo sapiens GN=YWHAZ PE=1 SV=1;>tr|D0PNI1|D0PNI1_HUMAN Tyrosine 3-monooxygenase/tryptophan 5-monooxygenase activation protein zeta polypeptide OS=Homo sapiens GN=YWHAZ PE=3 SV=1;>tr|E7EX29|E7EX29_HUMAN Uncharacterized protein OS=Homo sapiens GN=YWHAZ PE=3 SV=1;>tr|B0AZS6|B0AZS6_HUMAN cDNA, FLJ79516, highly similar to 14-3-3 protein zeta/delta O…	1.0741	1.0477	0.103128	0.0672257
673	E5RJR5	>sp|P63208|SKP1_HUMAN S-phase kinase-associated protein 1 OS=Homo sapiens GN=SKP1 PE=1 SV=2;>tr|E5RJR5|E5RJR5_HUMAN Uncharacterized protein OS=Homo sapiens GN=SKP1 PE=4 SV=1;>tr|Q5SUR3|Q5SUR3_MOUSE MCG3634, isoform CRA_b OS=Mus musculus GN=Skp1a PE=2 SV=1	1.2376	1.167	0.307545	0.222805
675	P63241	>sp|P63241-2|IF5A1_HUMAN Isoform 2 of Eukaryotic translation initiation factor 5A-1 OS=Homo sapiens GN=EIF5A;>sp|P63241|IF5A1_HUMAN Eukaryotic translation initiation factor 5A-1 OS=Homo sapiens GN=EIF5A PE=1 SV=2;>sp|Q6IS14|IF5AL_HUMAN Eukaryotic translation initiation factor 5A-1-like OS=Homo sapiens GN=EIF5AL1 PE=1 SV=2;>sp|Q8BGY2|IF5A2_MOUSE Eukaryotic translation initiation factor 5A-2 OS=Mus…	0.96434	1.053	-0.0523862	0.0745054
676	D6RHH4	>sp|P63243|GBLP_BOVIN Guanine nucleotide-binding protein subunit beta-2-like 1 OS=Bos taurus GN=GNB2L1 PE=2 SV=3;>sp|P63244|GBLP_HUMAN Guanine nucleotide-binding protein subunit beta-2-like 1 OS=Homo sapiens GN=GNB2L1 PE=1 SV=3;>tr|E9KL35|E9KL35_HUMAN Epididymis tissue sperm binding protein Li 3a OS=Homo sapiens PE=2 SV=1;>tr|D6R9L0|D6R9L0_HUMAN Uncharacterized protein OS=Homo sapiens GN=GNB2L1 P…	1.0316	1.1302	0.0448837	0.176578
677	Q4KL81	>sp|P63261|ACTG_HUMAN Actin, cytoplasmic 2 OS=Homo sapiens GN=ACTG1 PE=1 SV=1;>tr|Q4KL81|Q4KL81_MOUSE Actin, gamma, cytoplasmic 1 OS=Mus musculus GN=Actg1 PE=2 SV=1;>tr|B4E3A4|B4E3A4_HUMAN cDNA FLJ57283, highly similar to Actin, cytoplasmic 2 OS=Homo sapiens PE=2 SV=1;>tr|Q4R4H6|Q4R4H6_MACFA Brain cDNA, clone: QflA-11253, similar to human actin, gamma 1 (ACTG1), OS=Macaca fascicularis PE=2 SV=1;>…	1.1093	1.1357	0.14965	0.183582
679	Q15905	>sp|P67809|YBOX1_HUMAN Nuclease-sensitive element-binding protein 1 OS=Homo sapiens GN=YBX1 PE=1 SV=3;>tr|Q05D43|Q05D43_HUMAN YBX1 protein (Fragment) OS=Homo sapiens GN=YBX1 PE=2 SV=1;>tr|Q6PKI6|Q6PKI6_HUMAN YBX1 protein (Fragment) OS=Homo sapiens GN=YBX1 PE=2 SV=1;>tr|E7ETA0|E7ETA0_HUMAN Uncharacterized protein OS=Homo sapiens GN=YBX1 PE=4 SV=1;>tr|Q7KZ24|Q7KZ24_HUMAN Nuclease sensitive element …	0.89228	0.82821	-0.164432	-0.271931
680	B4DTB1	>sp|P67936|TPM4_HUMAN Tropomyosin alpha-4 chain OS=Homo sapiens GN=TPM4 PE=1 SV=3;>tr|B4DVY2|B4DVY2_HUMAN cDNA FLJ54184, highly similar to Tropomyosin alpha-4 chain OS=Homo sapiens PE=2 SV=1;>tr|B4DTB1|B4DTB1_HUMAN cDNA FLJ52936, weakly similar to Tropomyosin alpha-4 chain OS=Homo sapiens PE=2 SV=1	1.089	1.2588	0.123004	0.332049
factor 1 (Fragment) OS=Fusarium sp. FIESC_25c KOD-2010 GN=EF1 PE=4 SV=1;>tr|D1L6X6|D1L6X6_9HYPO Translation elongation factor 1 (Fragment) OS=Fusarium sp. NRRL 32869 GN=EF1 PE=4 SV=1;>tr|D1L6X7|D1L6X7_9HYPO Translation elongation factor 1 (Fragment) OS=Fusarium sp. NRRL 32871 GN=EF1 PE=4 SV=1;>tr|D1L6X8|D1L6X8_9HYPO Translation elongation factor 1 (Fragment) OS=Fusarium sp. NRRL 32993 GN=EF1 PE=4…	Q5VTE0	>sp|P68104|EF1A1_HUMAN Elongation factor 1-alpha 1 OS=Homo sapiens GN=EEF1A1 PE=1 SV=1;>sp|Q5VTE0|EF1A3_HUMAN Putative elongation factor 1-alpha-like 3 OS=Homo sapiens GN=EEF1A1P5 PE=5 SV=1;>tr|Q4R5K0|Q4R5K0_MACFA Elongation factor 1-alpha OS=Macaca fascic	0.34742	56.3	-1.52525	5.81506
683	B3KPS3	>sp|P68363|TBA1B_HUMAN Tubulin alpha-1B chain OS=Homo sapiens GN=TUBA1B PE=1 SV=1;CON__ENSEMBL:ENSBTAP00000016242;>tr|A8JZY9|A8JZY9_HUMAN cDNA FLJ78587 OS=Homo sapiens PE=2 SV=1;>tr|B3KPS3|B3KPS3_HUMAN cDNA FLJ32131 fis, clone PEBLM2000267, highly similar to Tubulin alpha-ubiquitous chain OS=Homo sapiens PE=2 SV=1;>tr|B3KT06|B3KT06_HUMAN cDNA FLJ37398 fis, clone BRAMY2027467, highly similar to Tu…	1.277	1.3224	0.352759	0.403159
685	A3FKG2	>sp|P68371|TBB2C_HUMAN Tubulin beta-2C chain OS=Homo sapiens GN=TUBB2C PE=1 SV=1;>tr|Q8IZ29|Q8IZ29_HUMAN Tubulin, beta 2C OS=Homo sapiens GN=TUBB2C PE=2 SV=1;>tr|Q8IWP6|Q8IWP6_HUMAN Class IVb beta tubulin OS=Homo sapiens PE=2 SV=1;>tr|Q8N6N5|Q8N6N5_HUMAN Tubulin, beta 2C OS=Homo sapiens GN=TUBB2C PE=2 SV=1;>tr|B3KML9|B3KML9_HUMAN cDNA FLJ11352 fis, clone HEMBA1000020, highly similar to Tubulin be…	1.0189	0.99317	0.0270125	-0.00988741
689	A6R0Z8	>sp|P78371|TCPB_HUMAN T-complex protein 1 subunit beta OS=Homo sapiens GN=CCT2 PE=1 SV=4;>tr|B5BTY7|B5BTY7_HUMAN T-complex protein 1 subunit beta OS=Homo sapiens GN=CCT2 PE=2 SV=1;>tr|A8K402|A8K402_HUMAN cDNA FLJ75037, highly similar to Homo sapiens chaperonin containing TCP1, subunit 2 (beta) (CCT2),mRNA OS=Homo sapiens PE=2 SV=1;>tr|B7Z243|B7Z243_HUMAN cDNA FLJ50480, highly similar to T-complex…	0.88134	0.8859	-0.182229	-0.174784
692	D3DRA3	>sp|P78417|GSTO1_HUMAN Glutathione S-transferase omega-1 OS=Homo sapiens GN=GSTO1 PE=1 SV=2;>tr|B2R983|B2R983_HUMAN cDNA, FLJ94267, highly similar to Homo sapiens glutathione S-transferase omega 1 (GSTO1), mRNA OS=Homo sapiens PE=2 SV=1;>tr|D3DRA3|D3DRA3_HUMAN Glutathione S-transferase omega 1, isoform CRA_a OS=Homo sapiens GN=GSTO1 PE=4 SV=1;>tr|F5H7H0|F5H7H0_HUMAN Uncharacterized protein OS=Hom…	0.77029	0.82931	-0.376526	-0.270017
693	F5H180	>sp|P78527|PRKDC_HUMAN DNA-dependent protein kinase catalytic subunit OS=Homo sapiens GN=PRKDC PE=1 SV=3;>sp|P78527-2|PRKDC_HUMAN Isoform 2 of DNA-dependent protein kinase catalytic subunit OS=Homo sapiens GN=PRKDC;>tr|E7EUY0|E7EUY0_HUMAN Uncharacterized protein OS=Homo sapiens GN=PRKDC PE=4 SV=1;>tr|F5H180|F5H180_HUMAN Uncharacterized protein OS=Homo sapiens GN=PRKDC PE=4 SV=1;>tr|B4DL41|B4DL41_…	1.3462	1.3061	0.428893	0.385265
697	C9JXB8	>sp|P83731|RL24_HUMAN 60S ribosomal protein L24 OS=Homo sapiens GN=RPL24 PE=1 SV=1;>tr|C9JNW5|C9JNW5_HUMAN Ribosomal protein L24, isoform CRA_e OS=Homo sapiens GN=RPL24 PE=4 SV=1;>tr|C9JXB8|C9JXB8_HUMAN Uncharacterized protein OS=Homo sapiens GN=RPL24 PE=4 SV=1	1.1656	1.1436	0.221073	0.193583
700	P84098	>sp|P84098|RL19_HUMAN 60S ribosomal protein L19 OS=Homo sapiens GN=RPL19 PE=1 SV=1;>tr|Q53G49|Q53G49_HUMAN Ribosomal protein L19 (Fragment) OS=Homo sapiens PE=2 SV=1;>tr|Q5I0T8|Q5I0T8_MOUSE Ribosomal protein L19 OS=Mus musculus GN=Rpl19 PE=2 SV=1;>tr|Q8IWR8|Q8IWR8_HUMAN Ribosomal protein L19 (Fragment) OS=Homo sapiens PE=2 SV=1	0.81932	0.96861	-0.287501	-0.0460122
701	B2KF41	>sp|P84103|SRSF3_HUMAN Serine/arginine-rich splicing factor 3 OS=Homo sapiens GN=SRSF3 PE=1 SV=1;>tr|B2KF41|B2KF41_MOUSE MCG21131, isoform CRA_d OS=Mus musculus GN=Srsf3 PE=4 SV=1;>tr|B2R6F3|B2R6F3_HUMAN Splicing factor arginine/serine-rich 3 OS=Homo sapiens GN=SFRS3 PE=2 SV=1;>tr|B4E241|B4E241_HUMAN Splicing factor, arginine/serine-rich 3, isoform CRA_a OS=Homo sapiens GN=SFRS3 PE=2 SV=1;>tr|Q3U…	1.0318	0.82923	0.0451634	-0.270156
703	B2RE88	>sp|Q00325|MPCP_HUMAN Phosphate carrier protein, mitochondrial OS=Homo sapiens GN=SLC25A3 PE=1 SV=2;>sp|Q00325-2|MPCP_HUMAN Isoform B of Phosphate carrier protein, mitochondrial OS=Homo sapiens GN=SLC25A3;>tr|B2RE88|B2RE88_HUMAN cDNA, FLJ96465, highly similar to Homo sapiens solute carrier family 25 (mitochondrial carrier;phosphate carrier), member 3 (SLC25A3), nuclear gene encodingmitochondrial …	0.89631	0.89591	-0.15793	-0.158574
704	B4DTQ2	>sp|Q00341|VIGLN_HUMAN Vigilin OS=Homo sapiens GN=HDLBP PE=1 SV=2;>tr|B2R5V9|B2R5V9_HUMAN cDNA, FLJ92652, highly similar to Homo sapiens high density lipoprotein binding protein (vigilin)(HDLBP), mRNA OS=Homo sapiens PE=2 SV=1;>tr|Q3U4Z7|Q3U4Z7_MOUSE High density lipoprotein (HDL) binding protein, isoform CRA_d OS=Mus musculus GN=Hdlbp PE=2 SV=1;>tr|Q4R868|Q4R868_MACFA Testis cDNA clone: QtsA-132…	0.87614	1.3442	-0.190767	0.426748
705	P53675	>sp|Q00610|CLH1_HUMAN Clathrin heavy chain 1 OS=Homo sapiens GN=CLTC PE=1 SV=5;>sp|Q00610-2|CLH1_HUMAN Isoform 2 of Clathrin heavy chain 1 OS=Homo sapiens GN=CLTC;>sp|P53675|CLH2_HUMAN Clathrin heavy chain 2 OS=Homo sapiens GN=CLTCL1 PE=1 SV=2;>sp|P53675-2|CLH2_HUMAN Isoform 2 of Clathrin heavy chain 2 OS=Homo sapiens GN=CLTCL1;>tr|Q4R5T8|Q4R5T8_MACFA Testis cDNA, clone: QtsA-20892, similar to hu…	1.1432	1.1748	0.193078	0.232415
706	Q4R5C5	>sp|Q00688|FKBP3_HUMAN Peptidyl-prolyl cis-trans isomerase FKBP3 OS=Homo sapiens GN=FKBP3 PE=1 SV=1;>tr|Q53GD8|Q53GD8_HUMAN FK506-binding protein 3 variant (Fragment) OS=Homo sapiens PE=2 SV=1;>tr|Q4R5C5|Q4R5C5_MACFA Brain cDNA, clone: QtrA-11476, similar to human FK506 binding protein 3, 25kDa (FKBP3), OS=Macaca fascicularis PE=2 SV=1	1.2566	1.0331	0.329525	0.0469799
707	Q5RI18	>sp|Q00839|HNRPU_HUMAN Heterogeneous nuclear ribonucleoprotein U OS=Homo sapiens GN=HNRNPU PE=1 SV=6;>tr|B3KX72|B3KX72_HUMAN cDNA FLJ44920 fis, clone BRAMY3011501, highly similar to Heterogeneous nuclear ribonucleoprotein U OS=Homo sapiens PE=2 SV=1;>sp|Q00839-2|HNRPU_HUMAN Isoform Short of Heterogeneous nuclear ribonucleoprotein U OS=Homo sapiens GN=HNRNPU;>tr|B4DLR3|B4DLR3_HUMAN cDNA FLJ54020, …	1.1754	1.1892	0.233152	0.249991
708	Q69YM7	>sp|Q01081|U2AF1_HUMAN Splicing factor U2AF 35 kDa subunit OS=Homo sapiens GN=U2AF1 PE=1 SV=3;>tr|B5BU08|B5BU08_HUMAN U2 small nuclear RNA auxillary factor 1 isoform a OS=Homo sapiens GN=U2AF1 PE=2 SV=1;>tr|Q14C24|Q14C24_MOUSE MCG14259, isoform CRA_a OS=Mus musculus GN=U2af1 PE=2 SV=1;>tr|E0VP11|E0VP11_PEDHC Splicing factor U2Af 38 kDa subunit, putative OS=Pediculus humanus subsp. corporis GN=Phu…	1.3025	1.3533	0.381283	0.436482
709	O15020-2	>sp|Q01082|SPTB2_HUMAN Spectrin beta chain, brain 1 OS=Homo sapiens GN=SPTBN1 PE=1 SV=2;>tr|B2ZZ89|B2ZZ89_HUMAN Spectrin beta non-erythrocytic 1 OS=Homo sapiens GN=SPTBN1 PE=2 SV=1;>tr|D6W5C0|D6W5C0_HUMAN Spectrin, beta, non-erythrocytic 1, isoform CRA_b OS=Homo sapiens GN=SPTBN1 PE=4 SV=1;>sp|Q01082-2|SPTB2_HUMAN Isoform Short of Spectrin beta chain, brain 1 OS=Homo sapiens GN=SPTBN1;>sp|Q01082-…	1.3271	1.2508	0.408277	0.322851
710	P80349	>sp|Q01105|SET_HUMAN Protein SET OS=Homo sapiens GN=SET PE=1 SV=3;>tr|Q5VXV3|Q5VXV3_HUMAN SET nuclear oncogene OS=Homo sapiens GN=SET PE=2 SV=1;>sp|Q01105-2|SET_HUMAN Isoform 2 of Protein SET OS=Homo sapiens GN=SET;>tr|B2RCX0|B2RCX0_HUMAN cDNA, FLJ96345, Homo sapiens SET translocation (myeloid leukemia-associated) (SET),mRNA OS=Homo sapiens PE=2 SV=1;>tr|Q5VXV2|Q5VXV2_HUMAN SET nuclear oncogene O…	0.87633	0.93797	-0.190454	-0.0923863
711	Q4R7A3	>sp|Q01130|SRSF2_HUMAN Serine/arginine-rich splicing factor 2 OS=Homo sapiens GN=SRSF2 PE=1 SV=4;>tr|A2AA29|A2AA29_MOUSE Splicing factor, arginine/serine-rich 2 (SC-35) OS=Mus musculus GN=Srsf2 PE=4 SV=1;>tr|Q4R7A3|Q4R7A3_MACFA Testis cDNA, clone: QtsA-15801, similar to human splicing factor, arginine/serine-rich 2 (SFRS2), OS=Macaca fascicularis PE=2 SV=1;>tr|Q53FN0|Q53FN0_HUMAN Splicing factor,…	0.84453	0.94893	-0.243779	-0.0756264
712	E7DVW5	>sp|Q01469|FABP5_HUMAN Fatty acid-binding protein, epidermal OS=Homo sapiens GN=FABP5 PE=1 SV=3;>tr|E7DVW5|E7DVW5_HUMAN Fatty acid binding protein 5 (Psoriasis-associated) OS=Homo sapiens GN=FABP5 PE=3 SV=1;>tr|Q497I3|Q497I3_MOUSE Fatty acid binding protein 5, epidermal OS=Mus musculus GN=Fabp5 PE=2 SV=1;>sp|A8MUU1|FB5L3_HUMAN Putative fatty acid-binding protein 5-like protein 3 OS=Homo sapiens G…	0.40502	0.81258	-1.30393	-0.299418
713	Q4R7E5	>sp|Q01581|HMCS1_HUMAN Hydroxymethylglutaryl-CoA synthase, cytoplasmic OS=Homo sapiens GN=HMGCS1 PE=1 SV=2;>tr|Q5XJ04|Q5XJ04_HUMAN 3-hydroxy-3-methylglutaryl-Coenzyme A synthase 1 (Soluble) OS=Homo sapiens GN=HMGCS1 PE=2 SV=1;>tr|Q8N995|Q8N995_HUMAN cDNA FLJ38173 fis, clone FCBBF1000053, highly similar to HYDROXYMETHYLGLUTARYL-COA SYNTHASE, CYTOPLASMIC OS=Homo sapiens PE=2 SV=1;>tr|Q4R7E5|Q4R7E5_…	0.69155	0.81181	-0.532095	-0.300786
714	Q8VDX7	>sp|Q01813|K6PP_HUMAN 6-phosphofructokinase type C OS=Homo sapiens GN=PFKP PE=1 SV=2;>tr|B3KS15|B3KS15_HUMAN cDNA FLJ35278 fis, clone PROST2006579, highly similar to 6-phosphofructokinase type C (EC 2.7.1.11) OS=Homo sapiens PE=2 SV=1;>tr|Q5VSR7|Q5VSR7_HUMAN Phosphofructokinase, platelet OS=Homo sapiens GN=PFKP PE=2 SV=1;>tr|Q8WTZ9|Q8WTZ9_HUMAN Similar to phosphofructokinase, platelet (Fragment) …	1.9003	2.5352	0.926227	1.3421
716	E9PC82	>sp|Q01995|TAGL_HUMAN Transgelin OS=Homo sapiens GN=TAGLN PE=1 SV=4;>tr|Q5U0D2|Q5U0D2_HUMAN Putative uncharacterized protein DKFZp686P11128 OS=Homo sapiens GN=TAGLN PE=2 SV=1;>tr|Q53GC9|Q53GC9_HUMAN Transgelin variant (Fragment) OS=Homo sapiens PE=2 SV=1;>tr|Q6FI52|Q6FI52_HUMAN TAGLN protein OS=Homo sapiens GN=TAGLN PE=2 SV=1;>tr|E9PC82|E9PC82_HUMAN Uncharacterized protein OS=Homo sapiens GN=TAGL…	1.3607	1.3942	0.444349	0.479438
719	Q02413	>sp|Q02413|DSG1_HUMAN Desmoglein-1 OS=Homo sapiens GN=DSG1 PE=1 SV=2	0.099292	0.23299	-3.33218	-2.10166
720	B4DM74	>sp|Q02543|RL18A_HUMAN 60S ribosomal protein L18a OS=Homo sapiens GN=RPL18A PE=1 SV=2;>tr|B2R4C0|B2R4C0_HUMAN cDNA, FLJ92035, highly similar to Homo sapiens ribosomal protein L18a (RPL18A), mRNA OS=Homo sapiens PE=2 SV=1;>tr|B4DM74|B4DM74_HUMAN cDNA FLJ51501, highly similar to 60S ribosomal protein L18a OS=Homo sapiens PE=2 SV=1;>tr|Q53HD3|Q53HD3_HUMAN Ribosomal protein L18a variant (Fragment) OS…	1.1804	0.9866	0.239276	-0.0194628
721	B2R9U2	>sp|Q02790|FKBP4_HUMAN Peptidyl-prolyl cis-trans isomerase FKBP4 OS=Homo sapiens GN=FKBP4 PE=1 SV=3;>tr|B2R9U2|B2R9U2_HUMAN cDNA, FLJ94557, highly similar to Homo sapiens FK506 binding protein 4, 59kDa (FKBP4), mRNA OS=Homo sapiens PE=2 SV=1;>sp|Q9TRY0|FKBP4_BOVIN Peptidyl-prolyl cis-trans isomerase FKBP4 OS=Bos taurus GN=FKBP4 PE=1 SV=4;>tr|Q4R5V4|Q4R5V4_MACFA Testis cDNA, clone: QtsA-20611, sim…	1.0552	0.9915	0.0775165	-0.0123153
725	A9XTE5	>sp|Q03135|CAV1_HUMAN Caveolin-1 OS=Homo sapiens GN=CAV1 PE=1 SV=4;>tr|Q2TNI1|Q2TNI1_HUMAN Caveolin OS=Homo sapiens GN=CAV1 PE=2 SV=1;>tr|Q59E85|Q59E85_HUMAN Caveolin (Fragment) OS=Homo sapiens PE=2 SV=1;>tr|A9XTE5|A9XTE5_HUMAN Caveolin (Fragment) OS=Homo sapiens PE=2 SV=1;>tr|E9PCT5|E9PCT5_HUMAN Caveolin OS=Homo sapiens GN=CAV1 PE=3 SV=1;>sp|Q03135-2|CAV1_HUMAN Isoform Beta of Caveolin-1 OS=Homo…	2.3835	2.0947	1.25308	1.06674
726	Q03252	>sp|Q03252|LMNB2_HUMAN Lamin-B2 OS=Homo sapiens GN=LMNB2 PE=1 SV=3	1.0797	1.1516	0.110631	0.20364
731	A2IDB2	>sp|Q04917|1433F_HUMAN 14-3-3 protein eta OS=Homo sapiens GN=YWHAH PE=1 SV=4;>tr|Q4R5L9|Q4R5L9_MACFA Brain cDNA, clone: QccE-13821, similar to human tyrosine 3-monooxygenase/tryptophan 5-monooxygenaseactivation protein, eta polypeptide (YWHAH), OS=Macaca fascicularis PE=2 SV=1;>tr|B2R6N6|B2R6N6_HUMAN cDNA, FLJ93036, highly similar to Homo sapiens tyrosine 3-monooxygenase/tryptophan 5-monooxygenas…	0.979	1.0272	-0.0306192	0.0387171
733	C9JEK3	>sp|Q05682|CALD1_HUMAN Caldesmon OS=Homo sapiens GN=CALD1 PE=1 SV=3;>sp|Q05682-2|CALD1_HUMAN Isoform 2 of Caldesmon OS=Homo sapiens GN=CALD1;>tr|A8K0X1|A8K0X1_HUMAN cDNA FLJ76646, highly similar to Homo sapiens caldesmon 1 (CALD1), transcript variant 3, mRNA OS=Homo sapiens PE=2 SV=1;>sp|Q05682-3|CALD1_HUMAN Isoform 3 of Caldesmon OS=Homo sapiens GN=CALD1;>tr|E7EX44|E7EX44_HUMAN Uncharacterized p…	0.90953	0.91475	-0.136807	-0.128551
734	E5RJP4	>sp|Q06210|GFPT1_HUMAN Glucosamine--fructose-6-phosphate aminotransferase [isomerizing] 1 OS=Homo sapiens GN=GFPT1 PE=1 SV=3;>sp|Q06210-2|GFPT1_HUMAN Isoform 2 of Glucosamine--fructose-6-phosphate aminotransferase [isomerizing] 1 OS=Homo sapiens GN=GFPT1;>sp|Q9Z2Z9|GFPT2_MOUSE Glucosamine--fructose-6-phosphate aminotransferase [isomerizing] 2 OS=Mus musculus GN=Gfpt2 PE=2 SV=3;>sp|O94808|GFPT2_HU…	1.0475	0.89111	0.0669502	-0.166325
735	Q5HZK3	>sp|Q06323|PSME1_HUMAN Proteasome activator complex subunit 1 OS=Homo sapiens GN=PSME1 PE=1 SV=1;>tr|Q6IBM2|Q6IBM2_HUMAN PSME1 protein OS=Homo sapiens GN=PSME1 PE=2 SV=1;>tr|A6NJG9|A6NJG9_HUMAN Uncharacterized protein OS=Homo sapiens GN=PSME1 PE=4 SV=2;>tr|Q5HZK3|Q5HZK3_MOUSE Proteasome (Prosome, macropain) 28 subunit, alpha OS=Mus musculus GN=Psme1 PE=2 SV=1;>tr|Q6FHU3|Q6FHU3_HUMAN PSME1 protein…	1.3257	1.3603	0.406754	0.443925
736	B1AXW7	>sp|Q06830|PRDX1_HUMAN Peroxiredoxin-1 OS=Homo sapiens GN=PRDX1 PE=1 SV=1;>tr|B2R4P2|B2R4P2_HUMAN cDNA, FLJ92164, highly similar to Homo sapiens peroxiredoxin 1 (PRDX1), mRNA OS=Homo sapiens PE=2 SV=1;>tr|B1AXW7|B1AXW7_MOUSE MCG19655 OS=Mus musculus GN=Prdx1 PE=4 SV=1;>tr|E0VUL8|E0VUL8_PEDHC Peroxiredoxin-1, putative OS=Pediculus humanus subsp. corporis GN=Phum_PHUM452340 PE=4 SV=1;>tr|O44941|O44…	0.8283	0.80434	-0.271775	-0.314123
737	Q58EW0	>sp|Q07020|RL18_HUMAN 60S ribosomal protein L18 OS=Homo sapiens GN=RPL18 PE=1 SV=2;>tr|Q0QEW2|Q0QEW2_HUMAN Ribosomal protein L18 (Fragment) OS=Homo sapiens GN=RPL18 PE=2 SV=1;>tr|B4DDY5|B4DDY5_HUMAN Ribosomal protein L18 OS=Homo sapiens PE=2 SV=1;>tr|E7EW92|E7EW92_HUMAN Ribosomal protein L18 OS=Homo sapiens GN=RPL18 PE=3 SV=2;>tr|Q58EW0|Q58EW0_MOUSE Ribosomal protein L18 OS=Mus musculus GN=Rpl18 …	1.0127	1.0281	0.0182069	0.0399806
738	A8K651	>sp|Q07021|C1QBP_HUMAN Complement component 1 Q subcomponent-binding protein, mitochondrial OS=Homo sapiens GN=C1QBP PE=1 SV=1;>tr|A8K651|A8K651_HUMAN cDNA FLJ75700, highly similar to Homo sapiens complement component 1, q subcomponent binding protein (C1QBP), nuclear gene encoding mitochondrial protein, mRNA OS=Homo sapiens PE=2 SV=1	0.61155	0.61897	-0.709458	-0.692059
739	F5HDX5	>sp|Q07065|CKAP4_HUMAN Cytoskeleton-associated protein 4 OS=Homo sapiens GN=CKAP4 PE=1 SV=2;>tr|Q6NWZ1|Q6NWZ1_HUMAN CKAP4 protein (Fragment) OS=Homo sapiens GN=CKAP4 PE=2 SV=1;>tr|Q8TB01|Q8TB01_HUMAN Similar to cytoskeleton-associated protein 4 (Fragment) OS=Homo sapiens PE=2 SV=1;>tr|B3KVX6|B3KVX6_HUMAN cDNA FLJ41699 fis, clone HCHON2004776, highly similar to Homo sapiens cytoskeleton-associated…	1.0661	1.1368	0.0923428	0.184978
742	Q5ZPJ1	>sp|Q07812-2|BAX_HUMAN Isoform Beta of Apoptosis regulator BAX OS=Homo sapiens GN=BAX;>sp|Q07812|BAX_HUMAN Apoptosis regulator BAX OS=Homo sapiens GN=BAX PE=1 SV=1;>sp|Q07812-8|BAX_HUMAN Isoform Sigma of Apoptosis regulator BAX OS=Homo sapiens GN=BAX;>sp|Q07812-7|BAX_HUMAN Isoform Psi of Apoptosis regulator BAX OS=Homo sapiens GN=BAX;>sp|Q07812-5|BAX_HUMAN Isoform Epsilon of Apoptosis regulator B…	1.0114	0.78098	0.0163537	-0.356642
743	B7Z570	>sp|Q07955|SRSF1_HUMAN Serine/arginine-rich splicing factor 1 OS=Homo sapiens GN=SRSF1 PE=1 SV=2;>sp|Q07955-2|SRSF1_HUMAN Isoform ASF-2 of Serine/arginine-rich splicing factor 1 OS=Homo sapiens GN=SRSF1;>tr|Q59FA2|Q59FA2_HUMAN Splicing factor, arginine/serine-rich 1 (Splicing factor 2, alternate splicing factor) variant (Fragment) OS=Homo sapiens PE=2 SV=1;>sp|Q07955-3|SRSF1_HUMAN Isoform ASF-3 o…	0.85351	1.0376	-0.22852	0.0532504
744	B6ID89	>sp|Q08211|DHX9_HUMAN ATP-dependent RNA helicase A OS=Homo sapiens GN=DHX9 PE=1 SV=4;>sp|Q28141|DHX9_BOVIN ATP-dependent RNA helicase A OS=Bos taurus GN=DHX9 PE=2 SV=1;>tr|B3KU66|B3KU66_HUMAN cDNA FLJ39263 fis, clone OCBBF2009571, highly similar to ATP-dependent RNA helicase A (EC 3.6.1.-) OS=Homo sapiens PE=2 SV=1;>tr|Q32Q22|Q32Q22_HUMAN DHX9 protein (Fragment) OS=Homo sapiens GN=DHX9 PE=2 SV=1;…	1.3198	1.2597	0.400319	0.33308
745	E9PPZ7	>sp|Q08945|SSRP1_HUMAN FACT complex subunit SSRP1 OS=Homo sapiens GN=SSRP1 PE=1 SV=1;>tr|Q59GH7|Q59GH7_HUMAN Structure specific recognition protein 1 variant (Fragment) OS=Homo sapiens PE=2 SV=1;>tr|Q7SZP7|Q7SZP7_DANRE Structure specific recognition protein 1a OS=Danio rerio GN=ssrp1a PE=2 SV=1;>tr|E9PMD4|E9PMD4_HUMAN Uncharacterized protein OS=Homo sapiens GN=SSRP1 PE=4 SV=1;>tr|E9PPZ7|E9PPZ7_HU…	1.3825	1.2798	0.467279	0.355918
746	Q24572	>sp|Q09028|RBBP4_HUMAN Histone-binding protein RBBP4 OS=Homo sapiens GN=RBBP4 PE=1 SV=3;>tr|A2A875|A2A875_MOUSE Retinoblastoma binding protein 4 OS=Mus musculus GN=Rbbp4 PE=2 SV=1;>sp|Q09028-3|RBBP4_HUMAN Isoform 3 of Histone-binding protein RBBP4 OS=Homo sapiens GN=RBBP4;>tr|Q5JP00|Q5JP00_HUMAN Retinoblastoma binding protein 7 OS=Homo sapiens GN=RBBP7 PE=1 SV=1;>sp|Q24572|CAF1_DROME Probable his…	1.3034	1.4004	0.38228	0.485839
747	B3L429	>sp|Q09666|AHNK_HUMAN Neuroblast differentiation-associated protein AHNAK OS=Homo sapiens GN=AHNAK PE=1 SV=2;>tr|Q6ZQN2|Q6ZQN2_HUMAN cDNA FLJ46846 fis, clone UTERU3004635, moderately similar to Neuroblast differentiation associated protein AHNAK (Fragment) OS=Homo sapiens PE=2 SV=1;>tr|B4DTV0|B4DTV0_HUMAN cDNA FLJ57801, highly similar to Homo sapiens AHNAK nucleoprotein (desmoyokin) (AHNAK), tran…	1.6352	1.7121	0.709467	0.775767
749	Q12792-3	>sp|Q12792|TWF1_HUMAN Twinfilin-1 OS=Homo sapiens GN=TWF1 PE=1 SV=3;>sp|Q12792-3|TWF1_HUMAN Isoform 3 of Twinfilin-1 OS=Homo sapiens GN=TWF1;>sp|Q91YR1|TWF1_MOUSE Twinfilin-1 OS=Mus musculus GN=Twf1 PE=1 SV=2;>sp|Q12792-4|TWF1_HUMAN Isoform 4 of Twinfilin-1 OS=Homo sapiens GN=TWF1	0.90597	0.73724	-0.142465	-0.439794
751	B4DY09	>sp|Q12905|ILF2_HUMAN Interleukin enhancer-binding factor 2 OS=Homo sapiens GN=ILF2 PE=1 SV=2;>tr|F4ZW62|F4ZW62_HUMAN NF45 OS=Homo sapiens PE=2 SV=1;>tr|Q53FG3|Q53FG3_HUMAN Interleukin enhancer binding factor 2 variant (Fragment) OS=Homo sapiens PE=2 SV=1;>tr|B4DY09|B4DY09_HUMAN cDNA FLJ51660, highly similar to Interleukin enhancer-binding factor 2 OS=Homo sapiens PE=2 SV=1;>tr|F4ZW63|F4ZW63_HUMA…	0.89121	0.79271	-0.166163	-0.335135
753	Q53FS6	>sp|Q12931|TRAP1_HUMAN Heat shock protein 75 kDa, mitochondrial OS=Homo sapiens GN=TRAP1 PE=1 SV=3;>tr|Q53FS6|Q53FS6_HUMAN TNF receptor-associated protein 1 variant (Fragment) OS=Homo sapiens PE=2 SV=1;>tr|Q53G55|Q53G55_HUMAN TNF receptor-associated protein 1 variant (Fragment) OS=Homo sapiens PE=2 SV=1;>tr|Q9BV61|Q9BV61_HUMAN TRAP1 protein (Fragment) OS=Homo sapiens GN=TRAP1 PE=2 SV=2;>tr|B4DR68…	1.037	1.1269	0.0524159	0.172359
756	B4DRW3	>sp|Q13148-2|TADBP_HUMAN Isoform 2 of TAR DNA-binding protein 43 OS=Homo sapiens GN=TARDBP;>sp|Q13148|TADBP_HUMAN TAR DNA-binding protein 43 OS=Homo sapiens GN=TARDBP PE=1 SV=1;>tr|Q544R5|Q544R5_MOUSE MCG16669, isoform CRA_b OS=Mus musculus GN=Tardbp PE=2 SV=1;>tr|B4DRW3|B4DRW3_HUMAN cDNA FLJ57180, highly similar to TAR DNA-binding protein 43 OS=Homo sapiens PE=2 SV=1;>tr|Q8BLD4|Q8BLD4_MOUSE MCG1…	0.80552	0.70775	-0.312008	-0.498688
757	Q13151	>sp|Q13151|ROA0_HUMAN Heterogeneous nuclear ribonucleoprotein A0 OS=Homo sapiens GN=HNRNPA0 PE=1 SV=1	1.8097	1.4402	0.855751	0.526269
758	B2R7M3	>sp|Q13155|AIMP2_HUMAN Aminoacyl tRNA synthase complex-interacting multifunctional protein 2 OS=Homo sapiens GN=AIMP2 PE=1 SV=2;>tr|B2R7M3|B2R7M3_HUMAN cDNA, FLJ93510, highly similar to Homo sapiens JTV1 gene (JTV1), mRNA OS=Homo sapiens PE=2 SV=1;>tr|A8MU58|A8MU58_HUMAN Uncharacterized protein OS=Homo sapiens GN=AIMP2 PE=4 SV=2	0.60602	0.87629	-0.722563	-0.19052
759	Q13162	>sp|Q13162|PRDX4_HUMAN Peroxiredoxin-4 OS=Homo sapiens GN=PRDX4 PE=1 SV=1;>tr|E9PEN3|E9PEN3_HUMAN Uncharacterized protein OS=Homo sapiens GN=PRDX4 PE=4 SV=1;>sp|O08807|PRDX4_MOUSE Peroxiredoxin-4 OS=Mus musculus GN=Prdx4 PE=1 SV=1;>tr|A6NJJ0|A6NJJ0_HUMAN Uncharacterized protein OS=Homo sapiens GN=PRDX4 PE=4 SV=1	0.94156	0.64485	-0.0868751	-0.632964
760	E0VK99	>sp|Q13185|CBX3_HUMAN Chromobox protein homolog 3 OS=Homo sapiens GN=CBX3 PE=1 SV=4;>tr|A4D177|A4D177_HUMAN Chromobox homolog 3 (HP1 gamma homolog, Drosophila) OS=Homo sapiens GN=CBX3 PE=4 SV=1;>tr|Q9DCC5|Q9DCC5_MOUSE Cbx3 protein OS=Mus musculus GN=Cbx3 PE=2 SV=1;>tr|B8ZZ43|B8ZZ43_HUMAN Chromobox homolog 3 (HP1 gamma homolog, Drosophila), isoform CRA_b OS=Homo sapiens GN=CBX3 PE=4 SV=1;>tr|C9JMM…	1.416	1.3336	0.501821	0.415326
762	E7EMJ8	>sp|Q13247|SRSF6_HUMAN Serine/arginine-rich splicing factor 6 OS=Homo sapiens GN=SRSF6 PE=1 SV=2;>tr|A8K588|A8K588_HUMAN cDNA FLJ76823, highly similar to Homo sapiens splicing factor, arginine/serine-rich 6 (SFRS6), mRNA OS=Homo sapiens PE=2 SV=1;>sp|Q13247-3|SRSF6_HUMAN Isoform SRP55-3 of Serine/arginine-rich splicing factor 6 OS=Homo sapiens GN=SRSF6;>tr|Q59GY3|Q59GY3_HUMAN Arginine/serine-rich…	1.0266	1.1889	0.0378742	0.249627
763	Q13263-2	>sp|Q13263|TIF1B_HUMAN Transcription intermediary factor 1-beta OS=Homo sapiens GN=TRIM28 PE=1 SV=5;>tr|B2R8R5|B2R8R5_HUMAN cDNA, FLJ94025, highly similar to Homo sapiens tripartite motif-containing 28 (TRIM28), mRNA OS=Homo sapiens PE=2 SV=1;>sp|Q13263-2|TIF1B_HUMAN Isoform 2 of Transcription intermediary factor 1-beta OS=Homo sapiens GN=TRIM28	1.457	2.0469	0.543001	1.03344
765	Q32P45	>sp|Q13283|G3BP1_HUMAN Ras GTPase-activating protein-binding protein 1 OS=Homo sapiens GN=G3BP1 PE=1 SV=1;>tr|Q5U0Q1|Q5U0Q1_HUMAN Putative uncharacterized protein DKFZp686L1159 OS=Homo sapiens GN=G3BP PE=2 SV=1;>tr|Q6FI03|Q6FI03_HUMAN G3BP protein OS=Homo sapiens GN=G3BP PE=2 SV=1;>tr|Q32P45|Q32P45_HUMAN GTPase activating protein (SH3 domain) binding protein 1 OS=Homo sapiens GN=G3BP1 PE=2 SV=1;>…	1.1056	1.1437	0.14483	0.193709
766	Q9P1D9	>sp|Q13347|EIF3I_HUMAN Eukaryotic translation initiation factor 3 subunit I OS=Homo sapiens GN=EIF3I PE=1 SV=1;>tr|A2AE04|A2AE04_MOUSE Eukaryotic translation initiation factor 3, subunit 1 OS=Mus musculus GN=Eif3i PE=4 SV=1;>tr|Q53HU7|Q53HU7_HUMAN Eukaryotic translation initiation factor 3, subunit 2 beta, 36kDa variant (Fragment) OS=Homo sapiens PE=2 SV=1;>tr|Q5U0F4|Q5U0F4_HUMAN Eukaryotic trans…	1.022	1.034	0.0313952	0.0482362
770	Q3UJB0	>sp|Q13435|SF3B2_HUMAN Splicing factor 3B subunit 2 OS=Homo sapiens GN=SF3B2 PE=1 SV=2;>tr|E9PPJ0|E9PPJ0_HUMAN Uncharacterized protein OS=Homo sapiens GN=SF3B2 PE=4 SV=1;>tr|Q7Z3K9|Q7Z3K9_HUMAN Putative uncharacterized protein DKFZp781L0540 (Fragment) OS=Homo sapiens GN=DKFZp781L0540 PE=1 SV=1;>tr|Q3UJB0|Q3UJB0_MOUSE Splicing factor 3b, subunit 2 OS=Mus musculus GN=Sf3b2 PE=2 SV=1;>tr|E9PJ04|E9PJ…	1.0706	1.0405	0.0984196	0.057277
772	Q9BV28	>sp|Q13509|TBB3_HUMAN Tubulin beta-3 chain OS=Homo sapiens GN=TUBB3 PE=1 SV=2;>sp|Q9ERD7|TBB3_MOUSE Tubulin beta-3 chain OS=Mus musculus GN=Tubb3 PE=1 SV=1;>tr|B2RBD5|B2RBD5_HUMAN cDNA, FLJ95457, highly similar to Homo sapiens tubulin, beta, 4 (TUBB4), mRNA OS=Homo sapiens PE=2 SV=1;>tr|Q53G92|Q53G92_HUMAN Tubulin, beta, 4 variant (Fragment) OS=Homo sapiens PE=2 SV=1;>tr|Q9BV28|Q9BV28_HUMAN TUBB3…	1.2707	1.3056	0.345623	0.384713
774	F5H223	>sp|Q13561-2|DCTN2_HUMAN Isoform 2 of Dynactin subunit 2 OS=Homo sapiens GN=DCTN2;>tr|F5H2S7|F5H2S7_HUMAN Uncharacterized protein OS=Homo sapiens GN=DCTN2 PE=4 SV=1;>tr|Q53H88|Q53H88_HUMAN Dynactin 2 variant (Fragment) OS=Homo sapiens PE=2 SV=1;>sp|Q13561-3|DCTN2_HUMAN Isoform 3 of Dynactin subunit 2 OS=Homo sapiens GN=DCTN2;>sp|Q13561|DCTN2_HUMAN Dynactin subunit 2 OS=Homo sapiens GN=DCTN2 PE=1 …	0.97332	1.0283	-0.0390139	0.0402612
775	A6ML20	>sp|Q13573|SNW1_HUMAN SNW domain-containing protein 1 OS=Homo sapiens GN=SNW1 PE=1 SV=1;>tr|Q6I9S2|Q6I9S2_HUMAN SNW1 protein OS=Homo sapiens GN=SNW1 PE=2 SV=1;>tr|B4DY36|B4DY36_HUMAN cDNA FLJ51388, highly similar to SNW domain-containing protein 1 OS=Homo sapiens PE=2 SV=1;>tr|B7Z9X2|B7Z9X2_HUMAN cDNA, FLJ78986, highly similar to SNW domain-containing protein 1 OS=Homo sapiens PE=2 SV=1;>tr|B4DEG…	0.85296	1.0651	-0.22945	0.0909889
778	Q13619	>sp|Q13620|CUL4B_HUMAN Cullin-4B OS=Homo sapiens GN=CUL4B PE=1 SV=4;>tr|E0CX08|E0CX08_HUMAN Cullin 4B, isoform CRA_e OS=Homo sapiens GN=CUL4B PE=3 SV=1;>sp|Q13620-1|CUL4B_HUMAN Isoform 2 of Cullin-4B OS=Homo sapiens GN=CUL4B;>sp|Q13619|CUL4A_HUMAN Cullin-4A OS=Homo sapiens GN=CUL4A PE=1 SV=3;>tr|A8MSH7|A8MSH7_HUMAN Uncharacterized protein OS=Homo sapiens GN=CUL4A PE=3 SV=1;>sp|Q13620-3|CUL4B_HUMA…	1.3297	0.86266	0.411101	-0.213136
782	Q6PEY4	>sp|Q13740|CD166_HUMAN CD166 antigen OS=Homo sapiens GN=ALCAM PE=1 SV=2;>sp|Q13740-2|CD166_HUMAN Isoform 2 of CD166 antigen OS=Homo sapiens GN=ALCAM;>tr|B4DTU0|B4DTU0_HUMAN cDNA FLJ59249, highly similar to CD166 antigen OS=Homo sapiens PE=2 SV=1;>tr|Q4R603|Q4R603_MACFA Testis cDNA, clone: QtsA-19552, similar to human activated leukocyte cell adhesion molecule (ALCAM), OS=Macaca fascicularis PE=2 …	1.0667	1.0408	0.0931545	0.0576929
784	B4DGT1	>sp|Q13813-2|SPTA2_HUMAN Isoform 2 of Spectrin alpha chain, brain OS=Homo sapiens GN=SPTAN1;>tr|A6NG51|A6NG51_HUMAN Uncharacterized protein OS=Homo sapiens GN=SPTAN1 PE=4 SV=2;>sp|Q13813|SPTA2_HUMAN Spectrin alpha chain, brain OS=Homo sapiens GN=SPTAN1 PE=1 SV=3;>sp|Q13813-3|SPTA2_HUMAN Isoform 3 of Spectrin alpha chain, brain OS=Homo sapiens GN=SPTAN1;>sp|P07751|SPTA2_CHICK Spectrin alpha chain,…	1.3016	1.2942	0.380286	0.372061
577	A6PWH4	>sp|Q13838-2|DX39B_HUMAN Isoform 2 of Spliceosome RNA helicase DDX39B OS=Homo sapiens GN=DDX39B;>sp|P60024|DX39B_PANTR Spliceosome RNA helicase DDX39B OS=Pan troglodytes GN=DDX39B PE=3 SV=1;>sp|Q13838|DX39B_HUMAN Spliceosome RNA helicase DDX39B OS=Homo sapiens GN=DDX39B PE=1 SV=1;>sp|Q9Z1N5|DX39B_MOUSE Spliceosome RNA helicase Ddx39b OS=Mus musculus GN=Ddx39b PE=1 SV=1;>tr|Q5STA0|Q5STA0_HUMAN HLA…	1.1707	1.123	0.227371	0.167358
786	B4DXF3	>sp|Q13867|BLMH_HUMAN Bleomycin hydrolase OS=Homo sapiens GN=BLMH PE=1 SV=1;>tr|B4DXF3|B4DXF3_HUMAN cDNA FLJ57650, highly similar to Bleomycin hydrolase (EC 3.4.22.40) OS=Homo sapiens PE=2 SV=1;>tr|E7EMN3|E7EMN3_HUMAN Uncharacterized protein OS=Homo sapiens GN=BLMH PE=4 SV=1	0.98519	0.75749	-0.0215261	-0.400701
787	E9PQH5	>sp|Q14008-3|CKAP5_HUMAN Isoform 3 of Cytoskeleton-associated protein 5 OS=Homo sapiens GN=CKAP5;>sp|Q14008|CKAP5_HUMAN Cytoskeleton-associated protein 5 OS=Homo sapiens GN=CKAP5 PE=1 SV=3;>sp|Q14008-2|CKAP5_HUMAN Isoform 2 of Cytoskeleton-associated protein 5 OS=Homo sapiens GN=CKAP5;>sp|A2AGT5|CKAP5_MOUSE Cytoskeleton-associated protein 5 OS=Mus musculus GN=Ckap5 PE=2 SV=1;>sp|A2AGT5-3|CKAP5_MO…	1.4691	1.7469	0.554933	0.804797
789	B9ZVU1	>sp|Q14103|HNRPD_HUMAN Heterogeneous nuclear ribonucleoprotein D0 OS=Homo sapiens GN=HNRNPD PE=1 SV=1;>sp|Q14103-2|HNRPD_HUMAN Isoform 2 of Heterogeneous nuclear ribonucleoprotein D0 OS=Homo sapiens GN=HNRNPD;>sp|Q14103-3|HNRPD_HUMAN Isoform 3 of Heterogeneous nuclear ribonucleoprotein D0 OS=Homo sapiens GN=HNRNPD;>tr|B4DTC3|B4DTC3_HUMAN cDNA FLJ54150, highly similar to Heterogeneous nuclear ribo…	1.0069	0.97265	0.00992041	-0.0400073
791	Q6WWJ7	>sp|Q14116|IL18_HUMAN Interleukin-18 OS=Homo sapiens GN=IL18 PE=1 SV=1;>tr|B0YJ28|B0YJ28_HUMAN Interleukin-18 OS=Homo sapiens GN=IL18 PE=3 SV=1;>tr|Q96KJ8|Q96KJ8_HUMAN Interleukin 18 OS=Homo sapiens PE=2 SV=1;>tr|Q6WWJ7|Q6WWJ7_HUMAN DELTA3PRO-IL-18 OS=Homo sapiens GN=IL18 PE=2 SV=1;>tr|Q91Z66|Q91Z66_SIGHI Interleukin 18 OS=Sigmodon hispidus GN=IL18 PE=2 SV=1	0.96882	1.1572	-0.0456994	0.210638
793	Q7Z5T5	>sp|Q14152|EIF3A_HUMAN Eukaryotic translation initiation factor 3 subunit A OS=Homo sapiens GN=EIF3A PE=1 SV=1;>tr|Q24JU4|Q24JU4_HUMAN Eukaryotic translation initiation factor 3, subunit A OS=Homo sapiens GN=EIF3A PE=2 SV=1;>tr|F5H335|F5H335_HUMAN Uncharacterized protein OS=Homo sapiens GN=EIF3A PE=4 SV=1;>tr|Q7Z5T5|Q7Z5T5_HUMAN EIF3A protein (Fragment) OS=Homo sapiens GN=EIF3A PE=2 SV=1;>tr|B4DY…	1.0748	1.1153	0.104068	0.157432
794	Q14157-1	>sp|Q14157|UBP2L_HUMAN Ubiquitin-associated protein 2-like OS=Homo sapiens GN=UBAP2L PE=1 SV=2;>tr|B4DYY5|B4DYY5_HUMAN cDNA FLJ55671, highly similar to Ubiquitin-associated protein 2-like OS=Homo sapiens PE=2 SV=1;>sp|Q14157-3|UBP2L_HUMAN Isoform 3 of Ubiquitin-associated protein 2-like OS=Homo sapiens GN=UBAP2L;>sp|Q14157-1|UBP2L_HUMAN Isoform 2 of Ubiquitin-associated protein 2-like OS=Homo sap…	0.85536	0.88956	-0.225396	-0.168836
795	E9PFS5	>sp|Q14203|DCTN1_HUMAN Dynactin subunit 1 OS=Homo sapiens GN=DCTN1 PE=1 SV=3;>tr|Q6MZZ3|Q6MZZ3_HUMAN Putative uncharacterized protein DKFZp686I0746 OS=Homo sapiens GN=DKFZp686I0746 PE=2 SV=1;>tr|A8MY36|A8MY36_HUMAN Uncharacterized protein OS=Homo sapiens GN=DCTN1 PE=4 SV=2;>tr|A8MWX9|A8MWX9_HUMAN Uncharacterized protein OS=Homo sapiens GN=DCTN1 PE=4 SV=2;>tr|E7EX90|E7EX90_HUMAN Uncharacterized pr…	1.7712	2.687	0.824727	1.426
796	Q5KFR9	>sp|Q14204|DYHC1_HUMAN Cytoplasmic dynein 1 heavy chain 1 OS=Homo sapiens GN=DYNC1H1 PE=1 SV=5;>tr|E0VBI6|E0VBI6_PEDHC Dynein heavy chain, cytosolic, putative OS=Pediculus humanus subsp. corporis GN=Phum_PHUM061490 PE=4 SV=1;>tr|Q55QF0|Q55QF0_CRYNB Putative uncharacterized protein OS=Cryptococcus neoformans var. neoformans serotype D (strain B-3501A) GN=CNBF3870 PE=4 SV=1;>tr|Q5KFR9|Q5KFR9_CRYNJ …	1.2943	1.3054	0.372172	0.384492
798	Q76MU0	>sp|Q14247|SRC8_HUMAN Src substrate cortactin OS=Homo sapiens GN=CTTN PE=1 SV=2;>tr|Q53HG7|Q53HG7_HUMAN Cortactin isoform a variant (Fragment) OS=Homo sapiens PE=2 SV=1;>tr|Q96H99|Q96H99_HUMAN Cortactin OS=Homo sapiens GN=CTTN PE=2 SV=1;>tr|Q8N707|Q8N707_HUMAN CTTN protein OS=Homo sapiens GN=CTTN PE=2 SV=1;>tr|Q3UGC2|Q3UGC2_MOUSE Cortactin, isoform CRA_e OS=Mus musculus GN=Cttn PE=2 SV=1;>tr|Q921…	0.66147	0.6687	-0.596252	-0.580569
799	Q4R434	>sp|Q14257|RCN2_HUMAN Reticulocalbin-2 OS=Homo sapiens GN=RCN2 PE=1 SV=1;>tr|Q4R434|Q4R434_MACFA Testis cDNA clone: QtsA-12628, similar to human reticulocalbin 2, EF-hand calcium binding domain (RCN2), OS=Macaca fascicularis PE=2 SV=1;>tr|A8MXP8|A8MXP8_HUMAN Uncharacterized protein OS=Homo sapiens GN=RCN2 PE=4 SV=1	0.93842	0.9496	-0.0916943	-0.0746082
800	Q14315-2	>sp|Q14315|FLNC_HUMAN Filamin-C OS=Homo sapiens GN=FLNC PE=1 SV=3;>sp|Q14315-2|FLNC_HUMAN Isoform 2 of Filamin-C OS=Homo sapiens GN=FLNC;>tr|Q59H94|Q59H94_HUMAN Gamma filamin variant (Fragment) OS=Homo sapiens PE=1 SV=1;>tr|A4D1J9|A4D1J9_HUMAN Similar to Filamin C (Gamma-filamin) (Filamin 2) (Protein FLNc) (Actin-binding like protein) (ABP-L) (ABP-280-like protein) OS=Homo sapiens GN=LOC392787 PE…	1.1055	1.1356	0.144699	0.183455
801	Q5KGP1	>sp|Q14320|FA50A_HUMAN Protein FAM50A OS=Homo sapiens GN=FAM50A PE=1 SV=2;>sp|Q9WV03|FA50A_MOUSE Protein FAM50A OS=Mus musculus GN=Fam50a PE=2 SV=1;>tr|B0S8I6|B0S8I6_HUMAN Family with sequence similarity 50, member A (Fragment) OS=Homo sapiens GN=FAM50A PE=4 SV=1;>sp|Q9WTJ8|FA50B_MOUSE Protein FAM50B OS=Mus musculus GN=Fam50b PE=2 SV=1;>sp|Q9Y247|FA50B_HUMAN Protein FAM50B OS=Homo sapiens GN=FAM5…	0.86907	0.94007	-0.202456	-0.0891599
802	B4DSF8	>sp|Q14444|CAPR1_HUMAN Caprin-1 OS=Homo sapiens GN=CAPRIN1 PE=1 SV=2;>sp|Q60865|CAPR1_MOUSE Caprin-1 OS=Mus musculus GN=Caprin1 PE=1 SV=2;>sp|Q14444-2|CAPR1_HUMAN Isoform 2 of Caprin-1 OS=Homo sapiens GN=CAPRIN1;>tr|B3KXU8|B3KXU8_HUMAN cDNA FLJ46087 fis, clone TESTI2009497, highly similar to GPI-anchored protein p137 OS=Homo sapiens PE=2 SV=1;>tr|E9PLA9|E9PLA9_HUMAN Uncharacterized protein OS=Hom…	1.2199	1.1777	0.286763	0.235972
805	Q4ZG57	>sp|Q14566|MCM6_HUMAN DNA replication licensing factor MCM6 OS=Homo sapiens GN=MCM6 PE=1 SV=1;>tr|Q4ZG57|Q4ZG57_HUMAN Putative uncharacterized protein MCM6 (Fragment) OS=Homo sapiens GN=MCM6 PE=2 SV=1;>tr|Q4R6V0|Q4R6V0_MACFA Testis cDNA, clone: QtsA-17068, similar to human MCM6 minichromosome maintenance deficient 6 (MIS5homolog, S. pombe) (S. cerevisiae) (MCM6), OS=Macaca fascicularis PE=2 SV=1;…	1.665	1.4887	0.735522	0.574053
809	B4DDR2	>sp|Q14764|MVP_HUMAN Major vault protein OS=Homo sapiens GN=MVP PE=1 SV=4;>tr|B4DXN0|B4DXN0_HUMAN cDNA FLJ53371, highly similar to Major vault protein OS=Homo sapiens PE=2 SV=1;>tr|B4DDR2|B4DDR2_HUMAN cDNA FLJ54588, highly similar to Major vault protein OS=Homo sapiens PE=2 SV=1;>tr|E9PHL5|E9PHL5_HUMAN Uncharacterized protein OS=Homo sapiens GN=MVP PE=4 SV=2;>tr|B4DP93|B4DP93_HUMAN cDNA FLJ53437,…	1.3973	1.5144	0.482642	0.598746
810	B4DGQ0	>sp|Q14847|LASP1_HUMAN LIM and SH3 domain protein 1 OS=Homo sapiens GN=LASP1 PE=1 SV=2;>sp|Q14847-2|LASP1_HUMAN Isoform 2 of LIM and SH3 domain protein 1 OS=Homo sapiens GN=LASP1;>tr|C9JVR8|C9JVR8_HUMAN Uncharacterized protein OS=Homo sapiens GN=LASP1 PE=4 SV=1;>tr|Q543N3|Q543N3_MOUSE LIM and SH3 protein 1 OS=Mus musculus GN=Lasp1 PE=2 SV=1;>tr|A8K1D2|A8K1D2_HUMAN cDNA FLJ76601, highly similar to…	1.2031	1.3694	0.266757	0.453544
811	F5H4R7	>sp|Q14974|IMB1_HUMAN Importin subunit beta-1 OS=Homo sapiens GN=KPNB1 PE=1 SV=2;>tr|B2RBR9|B2RBR9_HUMAN cDNA, FLJ95650, highly similar to Homo sapiens karyopherin (importin) beta 1 (KPNB1), mRNA OS=Homo sapiens PE=2 SV=1;>tr|Q6GTI5|Q6GTI5_MOUSE Karyopherin (Importin) beta 1 OS=Mus musculus GN=Kpnb1 PE=2 SV=1;>tr|B7ZAV6|B7ZAV6_HUMAN cDNA, FLJ79320, highly similar to Importin beta-1 subunit OS=Hom…	1.2704	1.3098	0.345283	0.389347
812	Q14978	>sp|Q14978-2|NOLC1_HUMAN Isoform Beta of Nucleolar and coiled-body phosphoprotein 1 OS=Homo sapiens GN=NOLC1;>sp|Q14978-3|NOLC1_HUMAN Isoform 3 of Nucleolar and coiled-body phosphoprotein 1 OS=Homo sapiens GN=NOLC1;>sp|Q14978|NOLC1_HUMAN Nucleolar and coiled-body phosphoprotein 1 OS=Homo sapiens GN=NOLC1 PE=1 SV=2;>tr|B2RAU8|B2RAU8_HUMAN cDNA, FLJ95131, highly similar to Homo sapiens nucleolar an…	1.2825	1.6195	0.358959	0.695548
815	Q15019	>sp|Q15019-2|SEPT2_HUMAN Isoform 2 of Septin-2 OS=Homo sapiens GN=SEPT2;>sp|Q15019|SEPT2_HUMAN Septin-2 OS=Homo sapiens GN=SEPT2 PE=1 SV=1;>tr|B5MCX3|B5MCX3_HUMAN Uncharacterized protein OS=Homo sapiens GN=SEPT2 PE=3 SV=1;>tr|C9J2Q4|C9J2Q4_HUMAN Uncharacterized protein OS=Homo sapiens GN=SEPT2 PE=4 SV=1;>tr|C9JB25|C9JB25_HUMAN Uncharacterized protein OS=Homo sapiens GN=SEPT2 PE=4 SV=1;>tr|C9J938|…	0.73252	0.76527	-0.44906	-0.385959
817	B4DMC0	>sp|Q15029|U5S1_HUMAN 116 kDa U5 small nuclear ribonucleoprotein component OS=Homo sapiens GN=EFTUD2 PE=1 SV=1;>tr|A2AH85|A2AH85_MOUSE Elongation factor Tu GTP binding domain containing 2 OS=Mus musculus GN=Eftud2 PE=4 SV=1;>tr|A8KAP3|A8KAP3_HUMAN cDNA FLJ78483, highly similar to Homo sapiens elongation factor Tu GTP binding domain containing 2 (EFTUD2), mRNA OS=Homo sapiens PE=2 SV=1;>tr|Q6IBM8|…	1.1839	1.405	0.243547	0.49057
818	A6MK47	>sp|Q15046|SYK_HUMAN Lysyl-tRNA synthetase OS=Homo sapiens GN=KARS PE=1 SV=3;>sp|Q15046-2|SYK_HUMAN Isoform Mitochondrial of Lysyl-tRNA synthetase OS=Homo sapiens GN=KARS;>tr|E9PDU1|E9PDU1_HUMAN Uncharacterized protein OS=Homo sapiens GN=KARS PE=3 SV=2;>tr|Q6ZTI3|Q6ZTI3_HUMAN cDNA FLJ44621 fis, clone BRACE2016896, highly similar to Lysyl-tRNA synthetase (EC 6.1.1.6) OS=Homo sapiens PE=2 SV=1;>tr|…	0.74203	0.85153	-0.430451	-0.231871
819	Q9WUK2-2	>sp|Q15056|IF4H_HUMAN Eukaryotic translation initiation factor 4H OS=Homo sapiens GN=EIF4H PE=1 SV=5;>sp|Q9WUK2|IF4H_MOUSE Eukaryotic translation initiation factor 4H OS=Mus musculus GN=Eif4h PE=1 SV=3;>tr|Q564E5|Q564E5_MOUSE Williams-Beuren syndrome chromosome region 1 homolog (Human), isoform CRA_a OS=Mus musculus GN=Eif4h PE=2 SV=1;>sp|Q15056-2|IF4H_HUMAN Isoform Short of Eukaryotic translatio…	1.0301	0.99576	0.0427844	-0.00613003
820	Q53RC7	>sp|Q15084-2|PDIA6_HUMAN Isoform 2 of Protein disulfide-isomerase A6 OS=Homo sapiens GN=PDIA6;>tr|B3KY95|B3KY95_HUMAN cDNA FLJ16143 fis, clone BRAMY2038516, highly similar to Protein disulfide-isomerase A6 (EC 5.3.4.1) OS=Homo sapiens PE=2 SV=1;>tr|B5MCQ5|B5MCQ5_HUMAN Uncharacterized protein OS=Homo sapiens GN=PDIA6 PE=4 SV=1;>tr|B7Z4M8|B7Z4M8_HUMAN cDNA FLJ58023, highly similar to Protein disulf…	1.2956	1.3117	0.37362	0.391438
823	E9PMV1	>sp|Q15149|PLEC_HUMAN Plectin OS=Homo sapiens GN=PLEC PE=1 SV=3;>sp|Q15149-2|PLEC_HUMAN Isoform 2 of Plectin OS=Homo sapiens GN=PLEC;>sp|Q15149-6|PLEC_HUMAN Isoform 6 of Plectin OS=Homo sapiens GN=PLEC;>sp|Q15149-4|PLEC_HUMAN Isoform 4 of Plectin OS=Homo sapiens GN=PLEC;>sp|Q15149-5|PLEC_HUMAN Isoform 5 of Plectin OS=Homo sapiens GN=PLEC;>sp|Q15149-9|PLEC_HUMAN Isoform 9 of Plectin OS=Homo sapien…	0.91317	0.88977	-0.131045	-0.168496
825	D6RGI1	>sp|Q15181|IPYR_HUMAN Inorganic pyrophosphatase OS=Homo sapiens GN=PPA1 PE=1 SV=2;>tr|Q5SQT6|Q5SQT6_HUMAN Pyrophosphatase (Inorganic) 1 OS=Homo sapiens GN=PPA1 PE=2 SV=1;>sp|Q9H2U2-2|IPYR2_HUMAN Isoform 2 of Inorganic pyrophosphatase 2, mitochondrial OS=Homo sapiens GN=PPA2;>sp|Q9H2U2|IPYR2_HUMAN Inorganic pyrophosphatase 2, mitochondrial OS=Homo sapiens GN=PPA2 PE=1 SV=2;>tr|E2QRM6|E2QRM6_HUMAN …	0.90854	0.74703	-0.138378	-0.420762
827	C9IZL7	>sp|Q15233|NONO_HUMAN Non-POU domain-containing octamer-binding protein OS=Homo sapiens GN=NONO PE=1 SV=4;>tr|A8K525|A8K525_HUMAN cDNA FLJ76817, highly similar to Homo sapiens non-POU domain containing, octamer-binding (NONO), mRNA OS=Homo sapiens PE=2 SV=1;>tr|Q4R5E7|Q4R5E7_MACFA Brain cDNA, clone: QnpA-15907, similar to human non-POU domain containing, octamer-binding (NONO), OS=Macaca fascicul…	1.1212	1.1434	0.165044	0.19333
830	A2A3Z8	>sp|Q15293|RCN1_HUMAN Reticulocalbin-1 OS=Homo sapiens GN=RCN1 PE=1 SV=1;>tr|B7Z1M1|B7Z1M1_HUMAN cDNA FLJ55835, highly similar to Reticulocalbin-1 OS=Homo sapiens PE=2 SV=1;>tr|Q5J7V8|Q5J7V8_HUMAN Proliferation-inducing gene 20 protein OS=Homo sapiens PE=2 SV=1;>tr|A2A3Z8|A2A3Z8_MOUSE Reticulocalbin 1 OS=Mus musculus GN=Rcn1 PE=4 SV=1;>tr|E9PJD5|E9PJD5_HUMAN Uncharacterized protein OS=Homo sapien…	0.75206	0.76058	-0.41108	-0.394828
831	A6MKZ3	>sp|Q15365|PCBP1_HUMAN Poly(rC)-binding protein 1 OS=Homo sapiens GN=PCBP1 PE=1 SV=2;>tr|Q53SS8|Q53SS8_HUMAN Poly(RC) binding protein 1 OS=Homo sapiens GN=PCBP1 PE=2 SV=1;>tr|A6MKZ3|A6MKZ3_CALJA Poly (RC)-binding protein 1-like protein (Fragment) OS=Callithrix jacchus PE=2 SV=1	1.0508	1.06	0.0714881	0.0840643
834	B2RSV4	>sp|Q15393|SF3B3_HUMAN Splicing factor 3B subunit 3 OS=Homo sapiens GN=SF3B3 PE=1 SV=4;>tr|A8K6V3|A8K6V3_HUMAN cDNA FLJ78677, highly similar to Homo sapiens splicing factor 3b, subunit 3, 130kDa (SF3B3), mRNA OS=Homo sapiens PE=2 SV=1;>tr|B2RSV4|B2RSV4_MOUSE Splicing factor 3b, subunit 3 OS=Mus musculus GN=Sf3b3 PE=2 SV=1;>tr|B3KQH1|B3KQH1_HUMAN cDNA FLJ90452 fis, clone NT2RP3001475, highly simil…	1.2809	1.3467	0.357158	0.429429
835	Q9BWY6	>sp|Q15417|CNN3_HUMAN Calponin-3 OS=Homo sapiens GN=CNN3 PE=1 SV=1;>tr|Q6FHA7|Q6FHA7_HUMAN CNN3 protein (Fragment) OS=Homo sapiens GN=CNN3 PE=2 SV=1;>tr|B4DP09|B4DP09_HUMAN cDNA FLJ53072, highly similar to Calponin-3 OS=Homo sapiens PE=2 SV=1;>tr|E7ENQ7|E7ENQ7_HUMAN Uncharacterized protein OS=Homo sapiens GN=CNN3 PE=4 SV=1;>tr|B4DFK6|B4DFK6_HUMAN cDNA FLJ50126, highly similar to Calponin-3 OS=Hom…	0.87059	0.89532	-0.199935	-0.159525
838	B4E0Q9	>sp|Q15436|SC23A_HUMAN Protein transport protein Sec23A OS=Homo sapiens GN=SEC23A PE=1 SV=2;>tr|B4DSQ5|B4DSQ5_HUMAN cDNA FLJ53608, highly similar to Protein transport protein Sec23A OS=Homo sapiens PE=2 SV=1;>tr|F5H365|F5H365_HUMAN Uncharacterized protein OS=Homo sapiens GN=SEC23A PE=4 SV=1;>tr|B4E0Q9|B4E0Q9_HUMAN cDNA FLJ52821, highly similar to Protein transport protein Sec23A OS=Homo sapiens P…	1.1515	1.0428	0.203514	0.0604625
839	B4E091	>sp|Q15459|SF3A1_HUMAN Splicing factor 3A subunit 1 OS=Homo sapiens GN=SF3A1 PE=1 SV=1;>tr|B4E091|B4E091_HUMAN cDNA FLJ55438, highly similar to Splicing factor 3 subunit 1 OS=Homo sapiens PE=2 SV=1;>tr|F5H048|F5H048_HUMAN Uncharacterized protein OS=Homo sapiens GN=SF3A1 PE=4 SV=1;>tr|E9PAW1|E9PAW1_HUMAN Uncharacterized protein OS=Homo sapiens GN=SF3A1 PE=4 SV=1;>tr|Q90X41|Q90X41_DANRE Novel prote…	1.0385	1.2788	0.0545012	0.354791
840	Q545E6	>sp|Q15631|TSN_HUMAN Translin OS=Homo sapiens GN=TSN PE=1 SV=1;>tr|Q545E6|Q545E6_MOUSE RNA-binding protein OS=Mus musculus GN=Tsn PE=2 SV=1;>tr|E9PGT1|E9PGT1_HUMAN Uncharacterized protein OS=Homo sapiens GN=TSN PE=4 SV=1;>tr|Q53GR3|Q53GR3_HUMAN Translin variant (Fragment) OS=Homo sapiens PE=2 SV=1;>tr|B7Z5D9|B7Z5D9_HUMAN cDNA FLJ59957, highly similar to Translin OS=Homo sapiens PE=2 SV=1;>tr|B3KR…	0.98845	1.0362	-0.0167601	0.0513025
844	B4DR77	>sp|Q15758|AAAT_HUMAN Neutral amino acid transporter B(0) OS=Homo sapiens GN=SLC1A5 PE=1 SV=2;>tr|Q71UA6|Q71UA6_HUMAN Neutral amino acid transporter OS=Homo sapiens GN=SLC1A5 PE=2 SV=1;>tr|Q59ES3|Q59ES3_HUMAN Solute carrier family 1 (Neutral amino acid transporter), member 5 variant (Fragment) OS=Homo sapiens PE=2 SV=1;>tr|B7ZB81|B7ZB81_HUMAN cDNA, FLJ79445, highly similar to Neutral amino acid t…	1.0597	1.2002	0.0836559	0.263275
846	C4ZA52	>sp|Q15907|RB11B_HUMAN Ras-related protein Rab-11B OS=Homo sapiens GN=RAB11B PE=1 SV=4;>tr|A5YM50|A5YM50_HUMAN RAB11B protein OS=Homo sapiens GN=RAB11B PE=2 SV=1;>tr|Q6FHR0|Q6FHR0_HUMAN RAB11B protein (Fragment) OS=Homo sapiens GN=RAB11B PE=2 SV=1;>tr|Q6FI42|Q6FI42_HUMAN RAB11B protein OS=Homo sapiens GN=RAB11B PE=2 SV=1;>tr|Q78ZJ8|Q78ZJ8_MOUSE MCG22989, isoform CRA_b OS=Mus musculus GN=Rab11b PE…	1.2795	1.3021	0.35558	0.38084
848	B7ZVZ1	>sp|Q16181|SEPT7_HUMAN Septin-7 OS=Homo sapiens GN=SEPT7 PE=1 SV=2;>sp|Q16181-2|SEPT7_HUMAN Isoform 2 of Septin-7 OS=Homo sapiens GN=SEPT7;>tr|A8K3D0|A8K3D0_HUMAN cDNA FLJ75185 OS=Homo sapiens PE=2 SV=1;>tr|E7EPK1|E7EPK1_HUMAN Uncharacterized protein OS=Homo sapiens GN=SEPT7 PE=3 SV=1;>tr|E7ES33|E7ES33_HUMAN Uncharacterized protein OS=Homo sapiens GN=SEPT7 PE=3 SV=2;>tr|A4GYY8|A4GYY8_HUMAN Putati…	1.3294	1.4844	0.410775	0.56988
850	B1AR80	>sp|Q16222|UAP1_HUMAN UDP-N-acetylhexosamine pyrophosphorylase OS=Homo sapiens GN=UAP1 PE=1 SV=3;>sp|Q16222-3|UAP1_HUMAN Isoform 3 of UDP-N-acetylhexosamine pyrophosphorylase OS=Homo sapiens GN=UAP1;>sp|Q16222-2|UAP1_HUMAN Isoform AGX1 of UDP-N-acetylhexosamine pyrophosphorylase OS=Homo sapiens GN=UAP1;>sp|Q3KQV9|UAP1L_HUMAN UDP-N-acetylhexosamine pyrophosphorylase-like protein 1 OS=Homo sapiens …	1.1823	1.1033	0.241596	0.141825
851	F5GYG8	>sp|Q16531|DDB1_HUMAN DNA damage-binding protein 1 OS=Homo sapiens GN=DDB1 PE=1 SV=1;>tr|B7Z2A1|B7Z2A1_HUMAN cDNA FLJ56068, highly similar to DNA damage-binding protein 1 OS=Homo sapiens PE=2 SV=1;>tr|F5GY55|F5GY55_HUMAN Uncharacterized protein OS=Homo sapiens GN=DDB1 PE=4 SV=1;>tr|B4DSA8|B4DSA8_HUMAN cDNA FLJ51067, highly similar to DNA damage-binding protein 1 OS=Homo sapiens PE=2 SV=1;>tr|E7EP…	1.1506	1.1245	0.202386	0.169284
852	Q6FG59	>sp|Q16543|CDC37_HUMAN Hsp90 co-chaperone Cdc37 OS=Homo sapiens GN=CDC37 PE=1 SV=1;>tr|Q6FG59|Q6FG59_HUMAN CDC37 protein OS=Homo sapiens GN=CDC37 PE=2 SV=1;>tr|A1L0W4|A1L0W4_HUMAN CDC37 protein (Fragment) OS=Homo sapiens GN=MBD5 PE=2 SV=1;>tr|Q684M6|Q684M6_PIG CDC37 cell division cycle 37 protein OS=Sus scrofa GN=CDC37 PE=4 SV=1	0.95126	1.1086	-0.0720884	0.148739
854	B4DLU6	>sp|Q16629|SRSF7_HUMAN Serine/arginine-rich splicing factor 7 OS=Homo sapiens GN=SRSF7 PE=1 SV=1;>tr|Q3THA6|Q3THA6_MOUSE MCG17902, isoform CRA_a OS=Mus musculus GN=Srsf7 PE=2 SV=1;>tr|Q4R4Z7|Q4R4Z7_MACFA Brain cDNA, clone: QnpA-15417, similar to human splicing factor, arginine/serine-rich 7, 35kDa (SFRS7),mRNA, RefSeq: NM_006276.36 OS=Macaca fascicularis PE=2 SV=1;>tr|C9JAB2|C9JAB2_HUMAN Uncharac…	0.76531	0.75936	-0.385884	-0.397144
860	D6RAW4	>sp|Q16891|IMMT_HUMAN Mitochondrial inner membrane protein OS=Homo sapiens GN=IMMT PE=1 SV=1;>sp|Q16891-2|IMMT_HUMAN Isoform 2 of Mitochondrial inner membrane protein OS=Homo sapiens GN=IMMT;>tr|F5GZ32|F5GZ32_HUMAN Uncharacterized protein OS=Homo sapiens GN=IMMT PE=4 SV=1;>tr|B4DKR1|B4DKR1_HUMAN cDNA FLJ51884, highly similar to Mitochondrial inner membrane protein OS=Homo sapiens PE=2 SV=1;>sp|Q1…	0.92407	0.98721	-0.113926	-0.0185711
397	Q5KP62	>sp|Q4L7C7|METK_STAHJ S-adenosylmethionine synthase OS=Staphylococcus haemolyticus (strain JCSC1435) GN=metK PE=3 SV=1;>tr|D0K628|D0K628_STAAD S-adenosylmethionine synthase OS=Staphylococcus aureus (strain ED98) GN=metK PE=3 SV=1;>tr|D2N8B4|D2N8B4_STAA5 S-adenosylmethionine synthase OS=Staphylococcus aureus (strain MRSA ST398 / isolate S0385) GN=metK PE=3 SV=1;>tr|F5HDQ4|F5HDQ4_CRYNB Putative unc…	0.73905	0.64209	-0.436256	-0.639153
865	Q562R1	>sp|Q562R1|ACTBL_HUMAN Beta-actin-like protein 2 OS=Homo sapiens GN=ACTBL2 PE=1 SV=2	0.74076	0.70636	-0.432922	-0.501524
866	Q56VL3	>sp|Q56VL3|OCAD2_HUMAN OCIA domain-containing protein 2 OS=Homo sapiens GN=OCIAD2 PE=1 SV=1	1.2586	1.2	0.33182	0.263034
867	Q58FF6	>sp|Q58FF6|H90B4_HUMAN Putative heat shock protein HSP 90-beta 4 OS=Homo sapiens GN=HSP90AB4P PE=5 SV=1	0.81465	1.0003	-0.295748	0.000432744
869	Q5JRL0	>sp|Q5JRK9|GGEE3_HUMAN Putative G antigen family E member 3 OS=Homo sapiens GN=PAGE2B PE=2 SV=1;>sp|Q7Z2X7|GGEE2_HUMAN G antigen family E member 2 OS=Homo sapiens GN=PAGE2 PE=2 SV=1;>tr|Q5JRL0|Q5JRL0_HUMAN P antigen family, member 2B OS=Homo sapiens GN=PAGE2B PE=2 SV=1	0.58892	0.66752	-0.763856	-0.583117
870	Q5R1W8	>sp|Q5R1W8|VIME_PANTR Vimentin OS=Pan troglodytes GN=VIM PE=2 SV=4	0.46878	0.50368	-1.09302	-0.989421
152	P04632	>sp|Q64537|CPNS1_RAT Calpain small subunit 1 OS=Rattus norvegicus GN=Capns1 PE=1 SV=3;>sp|P04632|CPNS1_HUMAN Calpain small subunit 1 OS=Homo sapiens GN=CAPNS1 PE=1 SV=1	1.0206	1.1232	0.0294175	0.167615
857	Q96KK5	>sp|Q6FI13|H2A2A_HUMAN Histone H2A type 2-A OS=Homo sapiens GN=HIST2H2AA3 PE=1 SV=3;>sp|Q6GSS7|H2A2A_MOUSE Histone H2A type 2-A OS=Mus musculus GN=Hist2h2aa1 PE=1 SV=3;>tr|B2RWH3|B2RWH3_MOUSE Histone H2A OS=Mus musculus GN=Hist2h2aa1 PE=2 SV=1;>tr|Q4R7Y3|Q4R7Y3_MACFA Histone H2A OS=Macaca fascicularis PE=2 SV=1;>sp|Q16777|H2A2C_HUMAN Histone H2A type 2-C OS=Homo sapiens GN=HIST2H2AC PE=1 SV=4;>sp…	0.86658	0.97385	-0.206595	-0.0382285
874	B4E0A1	>sp|Q6IBS0|TWF2_HUMAN Twinfilin-2 OS=Homo sapiens GN=TWF2 PE=1 SV=2;>tr|D6RG15|D6RG15_HUMAN Uncharacterized protein OS=Homo sapiens GN=TWF2 PE=4 SV=1;>tr|B4E0A1|B4E0A1_HUMAN cDNA FLJ56277, highly similar to Toll-like receptor 9 OS=Homo sapiens PE=2 SV=1	1.168	1.0268	0.22404	0.0381552
876	B4DNU9	>sp|Q6NZI2|PTRF_HUMAN Polymerase I and transcript release factor OS=Homo sapiens GN=PTRF PE=1 SV=1;>tr|B4DNU9|B4DNU9_HUMAN cDNA FLJ55731, highly similar to Polymerase I and transcript release factor OS=Homo sapiens PE=2 SV=1;>tr|B4DPZ5|B4DPZ5_HUMAN cDNA FLJ53495, highly similar to Polymerase I and transcript release factor OS=Homo sapiens PE=2 SV=1;>tr|B3KRY5|B3KRY5_HUMAN Uncharacterized protein …	2.3372	2.3474	1.22478	1.23106
877	F5HG93	>sp|Q6P2Q9|PRP8_HUMAN Pre-mRNA-processing-splicing factor 8 OS=Homo sapiens GN=PRPF8 PE=1 SV=2;>tr|A6R4K4|A6R4K4_AJECN Pre-mRNA processing splicing factor 8 OS=Ajellomyces capsulata (strain NAm1 / WU24) GN=HCAG_04562 PE=4 SV=1;>tr|E0VM49|E0VM49_PEDHC Pre-mRNA-processing-splicing factor, putative OS=Pediculus humanus subsp. corporis GN=Phum_PHUM300700 PE=4 SV=1;>tr|C5P1H8|C5P1H8_COCP7 Pre-mRNA spl…	1.6015	2.2321	0.679424	1.1584
881	Q70UQ0	>sp|Q70UQ0-4|IKIP_HUMAN Isoform 4 of Inhibitor of nuclear factor kappa-B kinase-interacting protein OS=Homo sapiens GN=IKBIP;>sp|Q70UQ0|IKIP_HUMAN Inhibitor of nuclear factor kappa-B kinase-interacting protein OS=Homo sapiens GN=IKBIP PE=1 SV=1	1.1669	0.92192	0.222681	-0.117287
882	A4D1G5	>sp|Q71UM5|RS27L_HUMAN 40S ribosomal protein S27-like OS=Homo sapiens GN=RPS27L PE=1 SV=3;>tr|A4D1G5|A4D1G5_HUMAN Ribosomal protein S27 OS=Homo sapiens GN=LOC392748 PE=3 SV=1;>tr|D3YYB0|D3YYB0_MOUSE Ribosomal protein S27 OS=Mus musculus GN=Rps27l PE=3 SV=1;>tr|C9JLI6|C9JLI6_HUMAN Ribosomal protein S27 OS=Homo sapiens GN=RPS27L PE=3 SV=1;>sp|P42677|RS27_HUMAN 40S ribosomal protein S27 OS=Homo sapi…	0.94672	1.0304	-0.0789903	0.0432045
893	B4DEH8	>sp|Q86U42|PABP2_HUMAN Polyadenylate-binding protein 2 OS=Homo sapiens GN=PABPN1 PE=1 SV=3;>sp|Q86U42-2|PABP2_HUMAN Isoform 2 of Polyadenylate-binding protein 2 OS=Homo sapiens GN=PABPN1;>tr|B4DEH8|B4DEH8_HUMAN cDNA FLJ57714, highly similar to Poly(A)-binding protein 2 OS=Homo sapiens PE=2 SV=1	1.1394	1.273	0.188274	0.348232
894	E5RJU9	>sp|Q86UE4|LYRIC_HUMAN Protein LYRIC OS=Homo sapiens GN=MTDH PE=1 SV=2;>tr|E5RJU9|E5RJU9_HUMAN Uncharacterized protein OS=Homo sapiens GN=MTDH PE=4 SV=1	0.63265	0.82162	-0.660521	-0.283457
895	B3KWP6	>sp|Q86UP2|KTN1_HUMAN Kinectin OS=Homo sapiens GN=KTN1 PE=1 SV=1;>tr|B4DZ88|B4DZ88_HUMAN KTN1 protein OS=Homo sapiens GN=KTN1 PE=2 SV=1;>tr|Q17RZ5|Q17RZ5_HUMAN Kinectin 1 (Kinesin receptor) OS=Homo sapiens GN=KTN1 PE=2 SV=1;>sp|Q86UP2-2|KTN1_HUMAN Isoform 2 of Kinectin OS=Homo sapiens GN=KTN1;>tr|Q5GGW3|Q5GGW3_HUMAN Rhabdomyosarcoma antigen MU-RMS-40.19 (Fragment) OS=Homo sapiens PE=2 SV=1;>tr|B7…	1.1727	1.2454	0.229834	0.316609
897	A6ML55	>sp|Q86VP6|CAND1_HUMAN Cullin-associated NEDD8-dissociated protein 1 OS=Homo sapiens GN=CAND1 PE=1 SV=2;>tr|A8K8U1|A8K8U1_HUMAN cDNA FLJ77762, highly similar to Homo sapiens cullin-associated and neddylation-dissociated 1 (CAND1), mRNA OS=Homo sapiens PE=2 SV=1;>sp|Q86VP6-2|CAND1_HUMAN Isoform 2 of Cullin-associated NEDD8-dissociated protein 1 OS=Homo sapiens GN=CAND1;>tr|Q4R3A9|Q4R3A9_MACFA Test…	0.96303	1.5101	-0.0543474	0.594644
900	B3LDA3	>sp|Q8I4X0|ACT1_PLAF7 Actin-1 OS=Plasmodium falciparum (isolate 3D7) GN=PFL2215w PE=3 SV=1;>tr|A5K8W3|A5K8W3_PLAVS Actin OS=Plasmodium vivax (strain Salvador I) GN=PVX_101200 PE=3 SV=1;>tr|B3LDA3|B3LDA3_PLAKH Actin, putative OS=Plasmodium knowlesi (strain H) GN=PKH_146350 PE=3 SV=1	0.99934	0.97986	-0.000952493	-0.0293525
902	Q8IVF2	>sp|Q8IVF2|AHNK2_HUMAN Protein AHNAK2 OS=Homo sapiens GN=AHNAK2 PE=1 SV=2;>sp|Q8IVF2-3|AHNK2_HUMAN Isoform 3 of Protein AHNAK2 OS=Homo sapiens GN=AHNAK2;>sp|Q8IVF2-2|AHNK2_HUMAN Isoform 2 of Protein AHNAK2 OS=Homo sapiens GN=AHNAK2	2.3849	1.7982	1.25393	0.846553
904	E5RHJ4	>sp|Q8N163|K1967_HUMAN Protein KIAA1967 OS=Homo sapiens GN=KIAA1967 PE=1 SV=2;>sp|Q8N163-2|K1967_HUMAN Isoform 2 of Protein KIAA1967 OS=Homo sapiens GN=KIAA1967;>tr|B3KTJ9|B3KTJ9_HUMAN cDNA FLJ38393 fis, clone FEBRA2007212 OS=Homo sapiens PE=2 SV=1;>tr|E5RFJ3|E5RFJ3_HUMAN Uncharacterized protein OS=Homo sapiens GN=KIAA1967 PE=4 SV=1;>tr|E5RGU7|E5RGU7_HUMAN Uncharacterized protein OS=Homo sapiens …	1.1289	1.5102	0.174918	0.59474
888	B4DNU2	>sp|Q8NE71|ABCF1_HUMAN ATP-binding cassette sub-family F member 1 OS=Homo sapiens GN=ABCF1 PE=1 SV=2;>tr|A2BF75|A2BF75_HUMAN ATP-binding cassette sub-family F (GCN20) member 1 OS=Homo sapiens GN=ABCF1 PE=2 SV=1;>sp|Q7YR37|ABCF1_PANTR ATP-binding cassette sub-family F member 1 OS=Pan troglodytes GN=ABCF1 PE=3 SV=1;>sp|Q8NE71-2|ABCF1_HUMAN Isoform 2 of ATP-binding cassette sub-family F member 1 OS=…	0.98658	1.3545	-0.0194921	0.43776
914	Q8VDD5	>sp|Q8VDD5|MYH9_MOUSE Myosin-9 OS=Mus musculus GN=Myh9 PE=1 SV=4	1.8814	1.9742	0.911807	0.981268
918	B3KTG2	>sp|Q8WX93|PALLD_HUMAN Palladin OS=Homo sapiens GN=PALLD PE=1 SV=3;>sp|Q8WX93-5|PALLD_HUMAN Isoform 5 of Palladin OS=Homo sapiens GN=PALLD;>tr|B7ZMM5|B7ZMM5_HUMAN PALLD protein OS=Homo sapiens GN=PALLD PE=2 SV=1;>sp|Q8WX93-2|PALLD_HUMAN Isoform 2 of Palladin OS=Homo sapiens GN=PALLD;>tr|B2RTX2|B2RTX2_HUMAN Palladin, cytoskeletal associated protein OS=Homo sapiens GN=PALLD PE=2 SV=1;>sp|Q8WX93-3|P…	1.107	1.2152	0.146655	0.281194
920	B4DME8	>sp|Q92499|DDX1_HUMAN ATP-dependent RNA helicase DDX1 OS=Homo sapiens GN=DDX1 PE=1 SV=2;>tr|A3RJH1|A3RJH1_HUMAN ATP-dependent RNA helicase DDX1 OS=Homo sapiens GN=DDX1 PE=2 SV=1;>tr|F1T0B3|F1T0B3_HUMAN ATP-dependent RNA helicase DDX1 OS=Homo sapiens GN=DDX1 PE=2 SV=1;>tr|B4DME8|B4DME8_HUMAN cDNA FLJ57326, highly similar to ATP-dependent RNA helicase DDX1 (EC 3.6.1.-) OS=Homo sapiens PE=2 SV=1;>tr…	1.1999	1.1022	0.262914	0.140386
921	Q92522	>sp|Q92522|H1X_HUMAN Histone H1x OS=Homo sapiens GN=H1FX PE=1 SV=1	1.0501	1.0282	0.0705267	0.0401209
923	B4DZB4	>sp|Q92598|HS105_HUMAN Heat shock protein 105 kDa OS=Homo sapiens GN=HSPH1 PE=1 SV=1;>sp|Q92598-2|HS105_HUMAN Isoform Beta of Heat shock protein 105 kDa OS=Homo sapiens GN=HSPH1;>tr|B4DYH1|B4DYH1_HUMAN Heat shock 105kDa/110kDa protein 1, isoform CRA_b OS=Homo sapiens GN=HSPH1 PE=2 SV=1;>sp|Q92598-3|HS105_HUMAN Isoform 3 of Heat shock protein 105 kDa OS=Homo sapiens GN=HSPH1;>tr|B4DF68|B4DF68_HUMA…	0.96196	1.1221	-0.0559512	0.166201
924	Q5T6W8	>sp|Q92688|AN32B_HUMAN Acidic leucine-rich nuclear phosphoprotein 32 family member B OS=Homo sapiens GN=ANP32B PE=1 SV=1;>tr|Q53F35|Q53F35_HUMAN Acidic (Leucine-rich) nuclear phosphoprotein 32 family, member B variant (Fragment) OS=Homo sapiens PE=2 SV=1;>sp|Q92688-2|AN32B_HUMAN Isoform 2 of Acidic leucine-rich nuclear phosphoprotein 32 family member B OS=Homo sapiens GN=ANP32B;>tr|Q5T6W8|Q5T6W8_…	0.85386	1.0785	-0.227929	0.109026
930	Q4LE60	>sp|Q92973|TNPO1_HUMAN Transportin-1 OS=Homo sapiens GN=TNPO1 PE=1 SV=2;>sp|Q92973-2|TNPO1_HUMAN Isoform 2 of Transportin-1 OS=Homo sapiens GN=TNPO1;>sp|Q92973-3|TNPO1_HUMAN Isoform 3 of Transportin-1 OS=Homo sapiens GN=TNPO1;>tr|Q4LE60|Q4LE60_HUMAN TNPO2 variant protein (Fragment) OS=Homo sapiens GN=TNPO2 variant protein PE=2 SV=1;>tr|E0VMH2|E0VMH2_PEDHC Transportin-2, putative OS=Pediculus huma…	1.1223	1.0539	0.166458	0.075738
935	Q96AG4	>sp|Q96AG4|LRC59_HUMAN Leucine-rich repeat-containing protein 59 OS=Homo sapiens GN=LRRC59 PE=1 SV=1	0.8044	0.79623	-0.314015	-0.328743
939	Q96D15	>sp|Q96D15|RCN3_HUMAN Reticulocalbin-3 OS=Homo sapiens GN=RCN3 PE=1 SV=1	1.0106	1.0899	0.0152121	0.124196
944	Q9V3A6	>sp|Q96HE7|ERO1A_HUMAN ERO1-like protein alpha OS=Homo sapiens GN=ERO1L PE=1 SV=2;>sp|Q8R180|ERO1A_MOUSE ERO1-like protein alpha OS=Mus musculus GN=Ero1l PE=1 SV=2;>sp|Q9V3A6|ERO1L_DROME Ero1-like protein OS=Drosophila melanogaster GN=Ero1L PE=2 SV=2;>sp|Q86YB8|ERO1B_HUMAN ERO1-like protein beta OS=Homo sapiens GN=ERO1LB PE=1 SV=2;>tr|B2RD00|B2RD00_HUMAN cDNA, FLJ96396, highly similar to Homo sap…	0.98003	0.89728	-0.0291022	-0.15637
952	D6RAB9	>sp|Q96PK6|RBM14_HUMAN RNA-binding protein 14 OS=Homo sapiens GN=RBM14 PE=1 SV=2;>tr|Q59GV2|Q59GV2_HUMAN RNA binding motif protein 14 variant (Fragment) OS=Homo sapiens PE=2 SV=1;>tr|B4DNG4|B4DNG4_HUMAN cDNA FLJ59137, highly similar to RNA-binding protein 14 OS=Homo sapiens PE=2 SV=1;REV__>tr|D0A6U2|D0A6U2_TRYB9 Protein kinase, putative (Serine/threonine protein kinase, putative) OS=Trypanosoma b…	1.0307	1.0716	0.0436245	0.0997665
953	Q55VU0	>sp|Q96QK1|VPS35_HUMAN Vacuolar protein sorting-associated protein 35 OS=Homo sapiens GN=VPS35 PE=1 SV=2;>sp|Q9EQH3|VPS35_MOUSE Vacuolar protein sorting-associated protein 35 OS=Mus musculus GN=Vps35 PE=1 SV=1;>tr|Q3TRJ1|Q3TRJ1_MOUSE Vacuolar protein sorting 35, isoform CRA_a OS=Mus musculus GN=Vps35 PE=2 SV=1;>tr|Q4R536|Q4R536_MACFA Brain cDNA, clone: QccE-20816, similar to human vacuolar protei…	1.4912	1.3316	0.576474	0.413161
959	Q99460-2	>sp|Q99460|PSMD1_HUMAN 26S proteasome non-ATPase regulatory subunit 1 OS=Homo sapiens GN=PSMD1 PE=1 SV=2;>tr|B2R6D0|B2R6D0_HUMAN cDNA, FLJ92896, highly similar to Homo sapiens proteasome (prosome, macropain) 26S subunit, non-ATPase, 1 (PSMD1), mRNA OS=Homo sapiens PE=2 SV=1;>sp|Q99460-2|PSMD1_HUMAN Isoform 2 of 26S proteasome non-ATPase regulatory subunit 1 OS=Homo sapiens GN=PSMD1;>tr|Q05CW6|Q05…	0.7307	0.92674	-0.452649	-0.109763
961	Q99LX0	>sp|Q99497|PARK7_HUMAN Protein DJ-1 OS=Homo sapiens GN=PARK7 PE=1 SV=2;>sp|Q99LX0|PARK7_MOUSE Protein DJ-1 OS=Mus musculus GN=Park7 PE=1 SV=1	0.89215	0.88249	-0.164642	-0.180348
962	B3KUF8	>sp|Q99536|VAT1_HUMAN Synaptic vesicle membrane protein VAT-1 homolog OS=Homo sapiens GN=VAT1 PE=1 SV=2;>tr|B4DPX4|B4DPX4_HUMAN cDNA FLJ54106, moderately similar to Synaptic vesicle membrane protein VAT-1 homolog (EC 1.-.-.-) OS=Homo sapiens PE=2 SV=1;>tr|B3KUF8|B3KUF8_HUMAN cDNA FLJ39753 fis, clone SMINT2018343, highly similar to Synaptic vesicle membrane protein VAT-1homolog (EC 1.-.-.-) OS=Hom…	0.95665	1.0155	-0.0639369	0.0221902
967	Q99729	>sp|Q99729-2|ROAA_HUMAN Isoform 2 of Heterogeneous nuclear ribonucleoprotein A/B OS=Homo sapiens GN=HNRNPAB;>tr|Q53F64|Q53F64_HUMAN Heterogeneous nuclear ribonucleoprotein AB isoform a variant (Fragment) OS=Homo sapiens PE=2 SV=1;>tr|D6RBZ0|D6RBZ0_HUMAN Uncharacterized protein OS=Homo sapiens GN=HNRNPAB PE=4 SV=1;>tr|B4DMY3|B4DMY3_HUMAN cDNA FLJ60713, highly similar to Homo sapiens heterogeneous …	0.96807	0.96109	-0.0468167	-0.0572566
970	E0V947	>sp|Q99832|TCPH_HUMAN T-complex protein 1 subunit eta OS=Homo sapiens GN=CCT7 PE=1 SV=2;>tr|Q53HV2|Q53HV2_HUMAN Chaperonin containing TCP1, subunit 7 (Eta) variant (Fragment) OS=Homo sapiens PE=2 SV=1;>tr|Q6IBT3|Q6IBT3_HUMAN CCT7 protein OS=Homo sapiens GN=CCT7 PE=2 SV=1;>tr|B7Z4T9|B7Z4T9_HUMAN Chaperonin containing TCP1, subunit 7 (Eta), isoform CRA_c OS=Homo sapiens GN=CCT7 PE=2 SV=1;>tr|Q3TIJ7…	0.91767	0.96165	-0.123953	-0.0564162
971	B4E3C3	>sp|Q99873|ANM1_HUMAN Protein arginine N-methyltransferase 1 OS=Homo sapiens GN=PRMT1 PE=1 SV=2;>tr|B4E3C3|B4E3C3_HUMAN cDNA FLJ55610, highly similar to Protein arginine N-methyltransferase 1 (EC 2.1.1.-) OS=Homo sapiens PE=2 SV=1;>tr|Q8WUW5|Q8WUW5_HUMAN PRMT1 protein (Fragment) OS=Homo sapiens GN=PRMT1 PE=2 SV=2;>sp|Q99873-2|ANM1_HUMAN Isoform 2 of Protein arginine N-methyltransferase 1 OS=Homo …	0.77334	0.90933	-0.370825	-0.137124
977	Q9BSJ8	>sp|Q9BSJ8-2|ESYT1_HUMAN Isoform 2 of Extended synaptotagmin-1 OS=Homo sapiens GN=ESYT1;>sp|Q9BSJ8|ESYT1_HUMAN Extended synaptotagmin-1 OS=Homo sapiens GN=ESYT1 PE=1 SV=1;>tr|B3KMV5|B3KMV5_HUMAN cDNA FLJ12728 fis, clone NT2RP2000040, highly similar to Protein FAM62A OS=Homo sapiens PE=2 SV=1;>tr|B3KY56|B3KY56_HUMAN cDNA FLJ46898 fis, clone UTERU3022168, highly similar to Protein FAM62A OS=Homo sa…	1.103	1.5379	0.141433	0.620962
979	B4E386	>sp|Q9BUF5|TBB6_HUMAN Tubulin beta-6 chain OS=Homo sapiens GN=TUBB6 PE=1 SV=1;>tr|B4DP54|B4DP54_HUMAN cDNA FLJ52712, highly similar to Tubulin beta-6 chain OS=Homo sapiens PE=2 SV=1;>tr|B3KS31|B3KS31_HUMAN Tubulin, beta 6, isoform CRA_a OS=Homo sapiens GN=TUBB6 PE=2 SV=1;>tr|B4E386|B4E386_HUMAN cDNA FLJ52847, highly similar to Tubulin beta-6 chain OS=Homo sapiens PE=2 SV=1	1.485	1.6722	0.570463	0.741747
981	B2R6L0	>sp|Q9BVA1|TBB2B_HUMAN Tubulin beta-2B chain OS=Homo sapiens GN=TUBB2B PE=1 SV=1;>tr|B2RSN3|B2RSN3_MOUSE MCG1395 OS=Mus musculus GN=Tubb2b PE=2 SV=1;>sp|Q13885|TBB2A_HUMAN Tubulin beta-2A chain OS=Homo sapiens GN=TUBB2A PE=1 SV=1;>tr|B2R6L0|B2R6L0_HUMAN cDNA, FLJ93005, highly similar to Homo sapiens tubulin, beta polypeptide (TUBB), mRNA OS=Homo sapiens PE=2 SV=1;>tr|F5H8C9|F5H8C9_HUMAN Uncharact…	1.4371	1.1321	0.52316	0.179001
996	B4E392	>sp|Q9H307|PININ_HUMAN Pinin OS=Homo sapiens GN=PNN PE=1 SV=4;>tr|A8K964|A8K964_HUMAN cDNA FLJ75071, highly similar to Homo sapiens pinin, desmosome associated protein (PNN), mRNA OS=Homo sapiens PE=2 SV=1;>sp|Q9H307-2|PININ_HUMAN Isoform 2 of Pinin OS=Homo sapiens GN=PNN;>tr|B4DTD4|B4DTD4_HUMAN cDNA FLJ56361, highly similar to Pinin OS=Homo sapiens PE=2 SV=1;>tr|B4E392|B4E392_HUMAN cDNA FLJ52602…	0.81818	0.92821	-0.28951	-0.107477
999	Q5TYP7	>sp|Q9H4M9|EHD1_HUMAN EH domain-containing protein 1 OS=Homo sapiens GN=EHD1 PE=1 SV=2;>tr|B2R5U3|B2R5U3_HUMAN EH-domain containing 1, isoform CRA_b OS=Homo sapiens GN=EHD1 PE=2 SV=1;>tr|B4DTR4|B4DTR4_HUMAN cDNA FLJ55347, highly similar to EH-domain-containing protein 1 OS=Homo sapiens PE=2 SV=1;>tr|F5H5B6|F5H5B6_HUMAN Uncharacterized protein OS=Homo sapiens GN=EHD1 PE=4 SV=1;>tr|B4DR44|B4DR44_HU…	1.0423	0.86515	0.0597706	-0.208978
1002	Q5VVM0	>sp|Q9HAB8|PPCS_HUMAN Phosphopantothenate--cysteine ligase OS=Homo sapiens GN=PPCS PE=1 SV=2;>tr|Q5VVM0|Q5VVM0_HUMAN Phosphopantothenoylcysteine synthetase OS=Homo sapiens GN=PPCS PE=2 SV=1	0.84571	0.77909	-0.241765	-0.360138
1003	B4DLV5	>sp|Q9HAV0|GBB4_HUMAN Guanine nucleotide-binding protein subunit beta-4 OS=Homo sapiens GN=GNB4 PE=1 SV=3;>tr|A8K3F6|A8K3F6_HUMAN cDNA FLJ77654, highly similar to Homo sapiens guanine nucleotide binding protein (G protein), beta polypeptide 4 (GNB4), mRNA OS=Homo sapiens PE=2 SV=1;>sp|P29387|GBB4_MOUSE Guanine nucleotide-binding protein subunit beta-4 OS=Mus musculus GN=Gnb4 PE=2 SV=4;>tr|B4DLV5|…	1.358	1.4129	0.441483	0.498659
1004	Q5JTE7	>sp|Q9HAV4|XPO5_HUMAN Exportin-5 OS=Homo sapiens GN=XPO5 PE=1 SV=1;>tr|A8K5Y7|A8K5Y7_HUMAN cDNA FLJ78655, highly similar to Homo sapiens exportin 5 (XPO5), mRNA OS=Homo sapiens PE=2 SV=1;>tr|B3KPQ5|B3KPQ5_HUMAN cDNA FLJ32057 fis, clone NTONG2001642, highly similar to Exportin-5 OS=Homo sapiens PE=2 SV=1;>tr|C9J4N8|C9J4N8_HUMAN Uncharacterized protein OS=Homo sapiens GN=XPO5 PE=4 SV=2;>tr|E7EQK9|E…	0.78615	0.90622	-0.347123	-0.142067
1005	Q6NVY0	>sp|Q9HB71|CYBP_HUMAN Calcyclin-binding protein OS=Homo sapiens GN=CACYBP PE=1 SV=2;>tr|Q5R371|Q5R371_HUMAN Calcyclin binding protein OS=Homo sapiens GN=CACYBP PE=2 SV=1;>tr|Q6NVY0|Q6NVY0_HUMAN Calcyclin binding protein OS=Homo sapiens GN=CACYBP PE=2 SV=1;>tr|B3KSF1|B3KSF1_HUMAN cDNA FLJ36106 fis, clone TESTI2021531, highly similar to Calcyclin-binding protein OS=Homo sapiens PE=2 SV=1;>tr|Q5R370…	0.83574	0.83974	-0.258874	-0.251985
1007	A2A2F9	>sp|Q9HDC9|APMAP_HUMAN Adipocyte plasma membrane-associated protein OS=Homo sapiens GN=APMAP PE=1 SV=2;>tr|A2A2F9|A2A2F9_HUMAN Chromosome 20 open reading frame 3 (Fragment) OS=Homo sapiens GN=C20orf3 PE=4 SV=1;>sp|Q9HDC9-2|APMAP_HUMAN Isoform 2 of Adipocyte plasma membrane-associated protein OS=Homo sapiens GN=APMAP	1.2127	1.0987	0.278223	0.135798
1009		>sp|Q9NQ88|TIGAR_HUMAN Probable fructose-2,6-bisphosphatase TIGAR OS=Homo sapiens GN=TIGAR PE=1 SV=1	0.86831	1.0438	-0.203718	0.0618453
1010	A6XGP7	>sp|Q9NQC3|RTN4_HUMAN Reticulon-4 OS=Homo sapiens GN=RTN4 PE=1 SV=2;>sp|Q9NQC3-5|RTN4_HUMAN Isoform 5 of Reticulon-4 OS=Homo sapiens GN=RTN4;>sp|Q9NQC3-2|RTN4_HUMAN Isoform 2 of Reticulon-4 OS=Homo sapiens GN=RTN4;>tr|Q7L7Q6|Q7L7Q6_HUMAN RTN4 OS=Homo sapiens GN=RTN4 PE=2 SV=1;>sp|Q9NQC3-4|RTN4_HUMAN Isoform 4 of Reticulon-4 OS=Homo sapiens GN=RTN4;>tr|Q6IPN0|Q6IPN0_HUMAN RTN4 protein OS=Homo sapi…	0.82856	0.76814	-0.271322	-0.380559
1013	Q9NR12-2	>sp|Q9NR12|PDLI7_HUMAN PDZ and LIM domain protein 7 OS=Homo sapiens GN=PDLIM7 PE=1 SV=1;>tr|B8JJB6|B8JJB6_MOUSE PDZ and LIM domain 7 OS=Mus musculus GN=Pdlim7 PE=4 SV=1;>sp|Q9NR12-2|PDLI7_HUMAN Isoform 2 of PDZ and LIM domain protein 7 OS=Homo sapiens GN=PDLIM7;>sp|Q9NR12-4|PDLI7_HUMAN Isoform 4 of PDZ and LIM domain protein 7 OS=Homo sapiens GN=PDLIM7;>tr|D6RH06|D6RH06_HUMAN Uncharacterized prot…	1.1944	1.3358	0.256286	0.417704
1015	B4DED6	>sp|Q9NR30|DDX21_HUMAN Nucleolar RNA helicase 2 OS=Homo sapiens GN=DDX21 PE=1 SV=5;>sp|Q9NR30-2|DDX21_HUMAN Isoform 2 of Nucleolar RNA helicase 2 OS=Homo sapiens GN=DDX21;>tr|Q3TVJ3|Q3TVJ3_MOUSE DEAD (Asp-Glu-Ala-Asp) box polypeptide 21 OS=Mus musculus GN=Ddx21 PE=2 SV=1;>sp|Q9BQ39|DDX50_HUMAN ATP-dependent RNA helicase DDX50 OS=Homo sapiens GN=DDX50 PE=1 SV=1;>tr|B4DW97|B4DW97_HUMAN cDNA FLJ6143…	0.81819	0.86211	-0.289492	-0.214056
1016	E9PBN0	>sp|Q9NR31|SAR1A_HUMAN GTP-binding protein SAR1a OS=Homo sapiens GN=SAR1A PE=1 SV=1;>tr|B2R679|B2R679_HUMAN cDNA, FLJ92825, highly similar to Homo sapiens SAR1a gene homolog 1 (S. cerevisiae) (SARA1), mRNA OS=Homo sapiens PE=2 SV=1;>tr|Q5SQT9|Q5SQT9_HUMAN SAR1 gene homolog A (S. cerevisiae) OS=Homo sapiens GN=SAR1A PE=2 SV=1;>tr|Q6FID4|Q6FID4_HUMAN SARA1 protein OS=Homo sapiens GN=SARA1 PE=2 SV=1…	1.7318	1.4126	0.792272	0.498353
1020	B4DK14	>sp|Q9NTK5|OLA1_HUMAN Obg-like ATPase 1 OS=Homo sapiens GN=OLA1 PE=1 SV=2;>tr|D7EHM2|D7EHM2_HUMAN DNA damage-regulated overexpressed in cancer 45 protein OS=Homo sapiens GN=PTD004 PE=2 SV=1;>sp|Q9NTK5-3|OLA1_HUMAN Isoform 3 of Obg-like ATPase 1 OS=Homo sapiens GN=OLA1;>tr|B4DK14|B4DK14_HUMAN cDNA FLJ58890, highly similar to GTP-binding protein PTD004 OS=Homo sapiens PE=2 SV=1;>sp|Q9NTK5-2|OLA1_HU…	0.85149	0.7735	-0.231939	-0.370527
1021	E5RGI7	>sp|Q9NUQ9|FA49B_HUMAN Protein FAM49B OS=Homo sapiens GN=FAM49B PE=1 SV=1;>tr|Q68D08|Q68D08_HUMAN Putative uncharacterized protein DKFZp686B04128 OS=Homo sapiens GN=DKFZp686B04128 PE=2 SV=1;>tr|E5RI16|E5RI16_HUMAN Uncharacterized protein OS=Homo sapiens GN=FAM49B PE=4 SV=1;>tr|E5RJL8|E5RJL8_HUMAN Uncharacterized protein OS=Homo sapiens GN=FAM49B PE=4 SV=1;>tr|E5RIR8|E5RIR8_HUMAN Uncharacterized p…	0.82679	0.73488	-0.274407	-0.444419
1022	B4DPT4	>sp|Q9NVA2-2|SEP11_HUMAN Isoform 2 of Septin-11 OS=Homo sapiens GN=SEPT11;>tr|D6RER5|D6RER5_HUMAN Uncharacterized protein OS=Homo sapiens GN=SEPT11 PE=3 SV=1;>sp|Q9NVA2|SEP11_HUMAN Septin-11 OS=Homo sapiens GN=SEPT11 PE=1 SV=3;>tr|E9KL32|E9KL32_HUMAN Epididymis tissue protein Li 179 OS=Homo sapiens GN=SEPT11 PE=2 SV=1;>tr|D6RGI3|D6RGI3_HUMAN Septin 11, isoform CRA_b OS=Homo sapiens GN=SEPT11 PE=3…	1.3838	1.6531	0.468635	0.725174
1027	Q9NYU2-2	>sp|Q9NYU2|UGGG1_HUMAN UDP-glucose:glycoprotein glucosyltransferase 1 OS=Homo sapiens GN=UGGT1 PE=1 SV=3;>sp|Q9NYU2-2|UGGG1_HUMAN Isoform 2 of UDP-glucose:glycoprotein glucosyltransferase 1 OS=Homo sapiens GN=UGGT1;>tr|A8KAK1|A8KAK1_HUMAN cDNA FLJ77398, highly similar to Homo sapiens UDP-glucose ceramide glucosyltransferase-like 1, transcript variant 2, mRNA OS=Homo sapiens PE=2 SV=1	1.3246	1.2485	0.405557	0.320196
1028	B4DRF4	>sp|Q9P035|HACD3_HUMAN 3-hydroxyacyl-CoA dehydratase 3 OS=Homo sapiens GN=PTPLAD1 PE=1 SV=2;>tr|B4DRF4|B4DRF4_HUMAN cDNA FLJ54138, highly similar to Homo sapiens butyrate-induced transcript 1 (HSPC121), mRNA OS=Homo sapiens PE=2 SV=1	1.0758	0.83297	0.10541	-0.263664
1029	Q53XM7	>sp|Q9P0L0-2|VAPA_HUMAN Isoform 2 of Vesicle-associated membrane protein-associated protein A OS=Homo sapiens GN=VAPA;>sp|Q9P0L0|VAPA_HUMAN Vesicle-associated membrane protein-associated protein A OS=Homo sapiens GN=VAPA PE=1 SV=3;>tr|A8KA83|A8KA83_HUMAN cDNA FLJ78586, highly similar to Homo sapiens VAMP (vesicle-associated membrane protein)-associated protein A, 33kDa (VAPA), mRNA OS=Homo sapien…	1.1286	1.0006	0.174534	0.000865357
1032	F5H2Z9	>sp|Q9P2J5|SYLC_HUMAN Leucyl-tRNA synthetase, cytoplasmic OS=Homo sapiens GN=LARS PE=1 SV=2;>tr|B2RCM2|B2RCM2_HUMAN cDNA, FLJ96156, highly similar to Homo sapiens leucyl-tRNA synthetase (LARS), mRNA OS=Homo sapiens PE=2 SV=1;>tr|B4DER1|B4DER1_HUMAN cDNA FLJ58157, highly similar to Leucyl-tRNA synthetase, cytoplasmic (EC 6.1.1.4) OS=Homo sapiens PE=2 SV=1;>tr|B4E266|B4E266_HUMAN cDNA FLJ58466, hig…	1.1871	1.2522	0.247441	0.324465
1035	Q9UBI6	>sp|Q9UBI6|GBG12_HUMAN Guanine nucleotide-binding protein G(I)/G(S)/G(O) subunit gamma-12 OS=Homo sapiens GN=GNG12 PE=1 SV=3;>tr|Q69YP5|Q69YP5_HUMAN G-protein gamma-12 subunit OS=Homo sapiens GN=DKFZp762E193 PE=2 SV=1;>tr|Q53GD1|Q53GD1_HUMAN G-protein gamma-12 subunit variant (Fragment) OS=Homo sapiens PE=2 SV=1	1.1095	1.2283	0.14991	0.296663
1038	B3KW63	>sp|Q9UBS4|DJB11_HUMAN DnaJ homolog subfamily B member 11 OS=Homo sapiens GN=DNAJB11 PE=1 SV=1;>tr|B3KW63|B3KW63_HUMAN cDNA FLJ42295 fis, clone TLIVE2008213, highly similar to DnaJ homolog subfamily B member 11 OS=Homo sapiens PE=2 SV=1	0.59326	0.59004	-0.753264	-0.761115
1047	B4DZF1	>sp|Q9UHD9|UBQL2_HUMAN Ubiquilin-2 OS=Homo sapiens GN=UBQLN2 PE=1 SV=2;>tr|B4DZF1|B4DZF1_HUMAN cDNA FLJ56541, highly similar to Ubiquilin-2 OS=Homo sapiens PE=2 SV=1;>tr|B4DM19|B4DM19_HUMAN cDNA FLJ60127, highly similar to Ubiquilin-2 OS=Homo sapiens PE=2 SV=1;>tr|F5H2G2|F5H2G2_HUMAN Uncharacterized protein OS=Homo sapiens GN=UBQLN2 PE=4 SV=1;>tr|B1AY62|B1AY62_MOUSE Ubiquilin 2 OS=Mus musculus GN…	0.74047	0.70711	-0.433487	-0.499993
1051	B4E1K7	>sp|Q9UJZ1|STML2_HUMAN Stomatin-like protein 2 OS=Homo sapiens GN=STOML2 PE=1 SV=1;>tr|B4E1K7|B4E1K7_HUMAN cDNA FLJ61039, highly similar to Stomatin-like protein 2 OS=Homo sapiens PE=2 SV=1;>tr|A2AG40|A2AG40_MOUSE MCG1040650 OS=Mus musculus GN=Stoml2 PE=4 SV=1;>tr|Q6ZNW0|Q6ZNW0_HUMAN cDNA FLJ27036 fis, clone SLV08019, highly similar to Homo sapiens stomatin (EPB72)-like 2 (STOML2) OS=Homo sapiens…	0.77448	0.69221	-0.3687	-0.530718
1054	Q9UKY7-2	>sp|Q9UKY7|CDV3_HUMAN Protein CDV3 homolog OS=Homo sapiens GN=CDV3 PE=1 SV=1;>tr|D3DND1|D3DND1_HUMAN CDV3 homolog (Mouse), isoform CRA_a OS=Homo sapiens GN=CDV3 PE=4 SV=1;>sp|Q9UKY7-2|CDV3_HUMAN Isoform 2 of Protein CDV3 homolog OS=Homo sapiens GN=CDV3;>tr|D6R9V8|D6R9V8_HUMAN Uncharacterized protein OS=Homo sapiens GN=CDV3 PE=4 SV=1	1.2522	1.2245	0.324465	0.292193
1061	Q53GN6	>sp|Q9UNM6-2|PSD13_HUMAN Isoform 2 of 26S proteasome non-ATPase regulatory subunit 13 OS=Homo sapiens GN=PSMD13;>tr|Q9Y6E3|Q9Y6E3_HUMAN HSPC027 OS=Homo sapiens PE=2 SV=1;>sp|Q9UNM6|PSD13_HUMAN 26S proteasome non-ATPase regulatory subunit 13 OS=Homo sapiens GN=PSMD13 PE=1 SV=2;>tr|B2RBM7|B2RBM7_HUMAN cDNA, FLJ95595, highly similar to Homo sapiens proteasome (prosome, macropain) 26S subunit, non-AT…	0.85182	1.1093	-0.231379	0.14965
1063	Q53FE8	>sp|Q9UNZ2-5|NSF1C_HUMAN Isoform 3 of NSFL1 cofactor p47 OS=Homo sapiens GN=NSFL1C;>sp|Q9UNZ2|NSF1C_HUMAN NSFL1 cofactor p47 OS=Homo sapiens GN=NSFL1C PE=1 SV=2;>tr|Q53FE8|Q53FE8_HUMAN cDNA FLJ36526 fis, clone TRACH2003347, highly similar to NSFL1 cofactor p47 (Fragment) OS=Homo sapiens PE=2 SV=1;>tr|Q53FF5|Q53FF5_HUMAN p47 protein isoform a variant (Fragment) OS=Homo sapiens PE=2 SV=1;>sp|Q9UNZ2…	0.99274	0.87673	-0.0105122	-0.189795
1064	Q8AW82	>sp|Q9UQ80|PA2G4_HUMAN Proliferation-associated protein 2G4 OS=Homo sapiens GN=PA2G4 PE=1 SV=3;>tr|Q3TGU7|Q3TGU7_MOUSE Proliferation-associated 2G4 OS=Mus musculus GN=Pa2g4 PE=2 SV=1;>tr|Q6PIN5|Q6PIN5_HUMAN PA2G4 protein (Fragment) OS=Homo sapiens GN=PA2G4 PE=2 SV=1;>tr|A8K6Y1|A8K6Y1_HUMAN cDNA FLJ75526, highly similar to Homo sapiens proliferation-associated 2G4, 38kDa (PA2G4), mRNA (Fragment) O…	1.294	1.2198	0.371838	0.286645
1065	Q4VA29	>sp|Q9Y224|CN166_HUMAN UPF0568 protein C14orf166 OS=Homo sapiens GN=C14orf166 PE=1 SV=1;>tr|Q4VA29|Q4VA29_MOUSE MCG140066 OS=Mus musculus GN=2700060E02Rik PE=2 SV=1;>tr|Q549M8|Q549M8_HUMAN CLE7 OS=Homo sapiens GN=C14orf166 PE=2 SV=1;>tr|Q5RLJ0|Q5RLJ0_HUMAN CLE OS=Homo sapiens PE=2 SV=1	1.008	0.88665	0.0114956	-0.173563
1066	B4DW30	>sp|Q9Y230|RUVB2_HUMAN RuvB-like 2 OS=Homo sapiens GN=RUVBL2 PE=1 SV=3;>sp|Q9WTM5|RUVB2_MOUSE RuvB-like 2 OS=Mus musculus GN=Ruvbl2 PE=2 SV=3;>tr|Q3TXT7|Q3TXT7_MOUSE RuvB-like protein 2 OS=Mus musculus GN=Ruvbl2 PE=2 SV=1;>tr|B3KNL2|B3KNL2_HUMAN RuvB-like 2 (E. coli), isoform CRA_d OS=Homo sapiens GN=RUVBL2 PE=2 SV=1;>tr|B3KQ59|B3KQ59_HUMAN RuvB-like 2 (E. coli), isoform CRA_a OS=Homo sapiens GN=…	0.79703	0.93383	-0.327294	-0.0987682
1067	Q9Y265-2	>sp|Q9Y265|RUVB1_HUMAN RuvB-like 1 OS=Homo sapiens GN=RUVBL1 PE=1 SV=1;>tr|B5BUB1|B5BUB1_HUMAN RuvB-like 1 (Fragment) OS=Homo sapiens GN=RUVBL1 PE=2 SV=1;>tr|Q3U1C2|Q3U1C2_MOUSE MCG130614 OS=Mus musculus GN=Ruvbl1 PE=2 SV=1;>sp|Q9Y265-2|RUVB1_HUMAN Isoform 2 of RuvB-like 1 OS=Homo sapiens GN=RUVBL1;>tr|B3KRS7|B3KRS7_HUMAN cDNA FLJ34844 fis, clone NT2NE2011154, highly similar to RuvB-like 1 OS=Hom…	0.88304	1.2309	-0.179449	0.299714
1068	Q9Y266	>sp|Q9Y266|NUDC_HUMAN Nuclear migration protein nudC OS=Homo sapiens GN=NUDC PE=1 SV=1;>tr|A2A9F5|A2A9F5_MOUSE MCG20813 OS=Mus musculus GN=Nudc PE=4 SV=1;>tr|Q9H2R7|Q9H2R7_HUMAN NPD011 OS=Homo sapiens GN=NUDC PE=2 SV=1	1.0275	1.0663	0.0391384	0.0926134
1071	B7XJ94	>sp|Q9Y295|DRG1_HUMAN Developmentally-regulated GTP-binding protein 1 OS=Homo sapiens GN=DRG1 PE=1 SV=1;>tr|E0W1M9|E0W1M9_PEDHC GTP-binding protein 128up, putative OS=Pediculus humanus subsp. corporis GN=Phum_PHUM579650 PE=4 SV=1;>tr|B7XJ94|B7XJ94_ENTBH GTPase, predicted OS=Enterocytozoon bieneusi (strain H348) GN=EBI_21798 PE=4 SV=1;>tr|F5HG38|F5HG38_CRYNB Putative uncharacterized protein OS=Cry…	1.3026	0.99308	0.381394	-0.0100182
1073	Q95JK9	>sp|Q9Y2J2-2|E41L3_HUMAN Isoform B of Band 4.1-like protein 3 OS=Homo sapiens GN=EPB41L3;>tr|A8K968|A8K968_HUMAN cDNA FLJ77757 OS=Homo sapiens PE=2 SV=1;>tr|B3KY28|B3KY28_HUMAN cDNA FLJ46689 fis, clone TRACH3012106, highly similar to Band 4.1-like protein 3 OS=Homo sapiens PE=2 SV=1;>tr|B7Z4I5|B7Z4I5_HUMAN cDNA FLJ58675, highly similar to Band 4.1-like protein 3 OS=Homo sapiens PE=2 SV=1;>tr|F5GX…	1.793	1.9545	0.842375	0.9668
1075	Q05D20	>sp|Q9Y2W1|TR150_HUMAN Thyroid hormone receptor-associated protein 3 OS=Homo sapiens GN=THRAP3 PE=1 SV=2;>tr|Q6PJV4|Q6PJV4_HUMAN THRAP3 protein (Fragment) OS=Homo sapiens GN=THRAP3 PE=2 SV=1;>tr|Q6P0P7|Q6P0P7_HUMAN THRAP3 protein (Fragment) OS=Homo sapiens GN=THRAP3 PE=2 SV=1;>tr|Q05D20|Q05D20_HUMAN THRAP3 protein (Fragment) OS=Homo sapiens GN=THRAP3 PE=2 SV=1;>tr|Q7Z5U1|Q7Z5U1_HUMAN THRAP3 prote…	1.0914	1.0964	0.12618	0.132774
1084	Q9Y3I0	>sp|Q9Y3I0|RTCB_HUMAN tRNA-splicing ligase RtcB homolog OS=Homo sapiens GN=C22orf28 PE=1 SV=1;>tr|E9PCW3|E9PCW3_HUMAN Uncharacterized protein OS=Homo sapiens GN=C22orf28 PE=4 SV=1;>tr|B4DNA0|B4DNA0_HUMAN cDNA FLJ58027 OS=Homo sapiens PE=2 SV=1;>tr|E0W052|E0W052_PEDHC Putative uncharacterized protein OS=Pediculus humanus subsp. corporis GN=Phum_PHUM545510 PE=4 SV=1;>tr|B4DNG5|B4DNG5_HUMAN cDNA FLJ…	1.0276	1.0343	0.0392788	0.0486547
1085	Q5TCU5	>sp|Q9Y490|TLN1_HUMAN Talin-1 OS=Homo sapiens GN=TLN1 PE=1 SV=3;>tr|Q5TCU6|Q5TCU6_HUMAN Talin 1 OS=Homo sapiens GN=TLN1 PE=2 SV=1;>tr|Q5TCU5|Q5TCU5_HUMAN Talin 1 OS=Homo sapiens GN=TLN1 PE=2 SV=1;>sp|Q9Y4G6|TLN2_HUMAN Talin-2 OS=Homo sapiens GN=TLN2 PE=1 SV=4;>tr|E0W1B5|E0W1B5_PEDHC Talin-2, putative OS=Pediculus humanus subsp. corporis GN=Phum_PHUM574140 PE=4 SV=1;>tr|Q5SPK7|Q5SPK7_DANRE Novel p…	1.4414	1.4254	0.527471	0.511367
1086	E9PL22	>sp|Q9Y4L1|HYOU1_HUMAN Hypoxia up-regulated protein 1 OS=Homo sapiens GN=HYOU1 PE=1 SV=1;>tr|A8C1Z0|A8C1Z0_HUMAN 150 kDa oxygen-regulated protein OS=Homo sapiens GN=ORP150 PE=2 SV=1;>tr|B3KXH0|B3KXH0_HUMAN cDNA FLJ45395 fis, clone BRHIP3027191, highly similar to 150 kDa oxygen-regulated protein (Orp150) OS=Homo sapiens PE=2 SV=1;>tr|B7Z2N4|B7Z2N4_HUMAN cDNA FLJ56074, highly similar to 150 kDa oxy…	1.1398	1.1495	0.188781	0.201006
1089	Q0VGA3	>sp|Q9Y5B9|SP16H_HUMAN FACT complex subunit SPT16 OS=Homo sapiens GN=SUPT16H PE=1 SV=1;>tr|F5H063|F5H063_HUMAN Uncharacterized protein OS=Homo sapiens GN=SUPT16H PE=4 SV=1;>tr|Q0VGA3|Q0VGA3_HUMAN SUPT16H protein (Fragment) OS=Homo sapiens GN=SUPT16H PE=2 SV=1	1.433	0.91331	0.519039	-0.130823
1091	Q8IM34	>sp|Q9Y5S9|RBM8A_HUMAN RNA-binding protein 8A OS=Homo sapiens GN=RBM8A PE=1 SV=1;>sp|Q9Y5S9-2|RBM8A_HUMAN Isoform 2 of RNA-binding protein 8A OS=Homo sapiens GN=RBM8A;>tr|Q8JJC6|Q8JJC6_ORYLA RNA binding motif protein 8 OS=Oryzias latipes GN=RBM8 PE=2 SV=1;>tr|Q8JJC5|Q8JJC5_ORYLA RNA binding motif protein 8 (Fragment) OS=Oryzias latipes GN=RBM8 PE=4 SV=1;>tr|E0VR06|E0VR06_PEDHC RNA-binding protein…	1.0876	1.047	0.121148	0.0662614
1093	B3KND4	>sp|Q9Y678|COPG_HUMAN Coatomer subunit gamma OS=Homo sapiens GN=COPG PE=1 SV=1;>tr|Q8WUI6|Q8WUI6_HUMAN Coatomer subunit gamma (Fragment) OS=Homo sapiens GN=COPG PE=2 SV=2;>tr|B3KW21|B3KW21_HUMAN cDNA FLJ41945 fis, clone PLACE6019676, highly similar to Coatomer subunit gamma OS=Homo sapiens PE=2 SV=1;>tr|F5GXH1|F5GXH1_HUMAN Uncharacterized protein OS=Homo sapiens GN=COPG PE=4 SV=1;>tr|E0VLD3|E0VLD…	1.2562	1.377	0.329066	0.461529
1094	B4DWC4	>sp|Q9Y696|CLIC4_HUMAN Chloride intracellular channel protein 4 OS=Homo sapiens GN=CLIC4 PE=1 SV=4;>tr|Q6FIC5|Q6FIC5_HUMAN CLIC4 protein OS=Homo sapiens GN=CLIC4 PE=2 SV=1;>tr|B4DWC4|B4DWC4_HUMAN cDNA FLJ61180, highly similar to Chloride intracellular channel protein 4 OS=Homo sapiens PE=2 SV=1;>tr|B3KTR3|B3KTR3_HUMAN cDNA FLJ38640 fis, clone HHDPC2003472, highly similar to CHLORIDE INTRACELLULAR…	1.1659	1.1739	0.221444	0.23131
1095	O00425	>sp|Q9Y6M1|IF2B2_HUMAN Insulin-like growth factor 2 mRNA-binding protein 2 OS=Homo sapiens GN=IGF2BP2 PE=1 SV=2;>sp|Q9Y6M1-1|IF2B2_HUMAN Isoform 2 of Insulin-like growth factor 2 mRNA-binding protein 2 OS=Homo sapiens GN=IGF2BP2;>sp|Q9Y6M1-4|IF2B2_HUMAN Isoform 4 of Insulin-like growth factor 2 mRNA-binding protein 2 OS=Homo sapiens GN=IGF2BP2;>sp|Q9Y6M1-3|IF2B2_HUMAN Isoform 3 of Insulin-like gr…	1.0147	1.0548	0.0210533	0.0769695
969	B4DZ08	>tr|A2A274|A2A274_HUMAN Aconitase 2, mitochondrial OS=Homo sapiens GN=ACO2 PE=4 SV=1;>sp|Q99798|ACON_HUMAN Aconitate hydratase, mitochondrial OS=Homo sapiens GN=ACO2 PE=1 SV=2;>tr|B2RBW5|B2RBW5_HUMAN cDNA, FLJ95737, highly similar to Homo sapiens aconitase 2, mitochondrial (ACO2), nuclear geneencoding mitochondrial protein, mRNA OS=Homo sapiens PE=2 SV=1;>tr|B4DZ08|B4DZ08_HUMAN cDNA FLJ51705, hig…	0.84044	1.1338	-0.250783	0.181166
1097	F1ASE0	>tr|A4HAC1|A4HAC1_LEIBR Malate dehydrogenase OS=Leishmania braziliensis GN=LBRM_20_0040 PE=4 SV=2;>tr|A4I9I2|A4I9I2_LEIIN Malate dehydrogenase OS=Leishmania infantum GN=LINJ_34_0140 PE=4 SV=2;>tr|F1ASB4|F1ASB4_VIBVU Mdh (Fragment) OS=Vibrio vulnificus PE=4 SV=1;>tr|F1ASE0|F1ASE0_VIBVU Mdh (Fragment) OS=Vibrio vulnificus PE=4 SV=1	0.8706	0.80593	-0.199918	-0.311274
1098	A4HLC8	>tr|A4HLC8|A4HLC8_LEIBR Beta-tubulin OS=Leishmania braziliensis GN=LBRM_33_0920 PE=3 SV=1;>tr|A4HLC9|A4HLC9_LEIBR Beta-tubulin OS=Leishmania braziliensis GN=LBRM_33_0930 PE=3 SV=1;>tr|A4HLD5|A4HLD5_LEIBR Beta-tubulin OS=Leishmania braziliensis GN=LBRM_33_0990 PE=3 SV=1	1.2183	1.3986	0.284869	0.483983
694	Q53YJ2	>tr|A5JHP3|A5JHP3_HUMAN Dermcidin isoform 2 OS=Homo sapiens GN=DCD PE=2 SV=1;>sp|P81605|DCD_HUMAN Dermcidin OS=Homo sapiens GN=DCD PE=1 SV=2;>tr|Q53YJ2|Q53YJ2_HUMAN Dermcidin OS=Homo sapiens GN=PIF PE=2 SV=1	0.11728	0.032884	-3.09197	-4.92647
1105	A6QXG1	>tr|A6QXG1|A6QXG1_AJECN Tubulin alpha chain OS=Ajellomyces capsulata (strain NAm1 / WU24) GN=HCAG_02068 PE=3 SV=1	1.0632	1.138	0.088413	0.186501
1107	A6R9B0	>tr|A6R9B0|A6R9B0_AJECN Malate dehydrogenase OS=Ajellomyces capsulata (strain NAm1 / WU24) GN=HCAG_06901 PE=4 SV=1	0.64278	0.71119	-0.637603	-0.491693
186	Q3SY20	>tr|A6XMV9|A6XMV9_HUMAN Protease serine 2 preproprotein OS=Homo sapiens PE=2 SV=1;>tr|E7EQ64|E7EQ64_HUMAN Uncharacterized protein OS=Homo sapiens GN=PRSS1 PE=3 SV=1;>tr|Q7Z5F3|Q7Z5F3_HUMAN Protease serine 2 isoform B OS=Homo sapiens PE=2 SV=1;CON__P07477;>sp|P07477|TRY1_HUMAN Trypsin-1 OS=Homo sapiens GN=PRSS1 PE=1 SV=1;>sp|P07478|TRY2_HUMAN Trypsin-2 OS=Homo sapiens GN=PRSS2 PE=1 SV=1;>sp|Q8NHM4…	0.00072693	0.0012206	-10.4259	-9.67819
1031	Q05DK7	>tr|A7BI36|A7BI36_HUMAN p180/ribosome receptor OS=Homo sapiens GN=RRBP1 PE=2 SV=1;>sp|Q9P2E9|RRBP1_HUMAN Ribosome-binding protein 1 OS=Homo sapiens GN=RRBP1 PE=1 SV=4;>sp|Q9P2E9-2|RRBP1_HUMAN Isoform 1 of Ribosome-binding protein 1 OS=Homo sapiens GN=RRBP1;>tr|A1A5C4|A1A5C4_HUMAN RRBP1 protein OS=Homo sapiens GN=RRBP1 PE=2 SV=1;>sp|Q9P2E9-3|RRBP1_HUMAN Isoform 2 of Ribosome-binding protein 1 OS=H…	1.0786	1.0935	0.10916	0.128953
1057	Q9ULV4	>tr|A7MAP1|A7MAP1_HUMAN Coronin-1C_i3 protein OS=Homo sapiens GN=CORO1C PE=2 SV=1;>tr|Q59EA2|Q59EA2_HUMAN Coronin, actin binding protein, 1C variant (Fragment) OS=Homo sapiens PE=2 SV=1;>tr|A7MAP0|A7MAP0_HUMAN Coronin-1C_i2 protein OS=Homo sapiens GN=CORO1C PE=2 SV=1;>sp|Q9ULV4|COR1C_HUMAN Coronin-1C OS=Homo sapiens GN=CORO1C PE=1 SV=1;>tr|B3KN06|B3KN06_HUMAN cDNA FLJ13143 fis, clone NT2RP3003230…	1.2879	1.2149	0.365021	0.280838
425	Q05CU6	>tr|A7YIJ8|A7YIJ8_HUMAN Radixin isoform b OS=Homo sapiens GN=RDX PE=2 SV=1;>sp|P35241|RADI_HUMAN Radixin OS=Homo sapiens GN=RDX PE=1 SV=1;>tr|B0YJ88|B0YJ88_HUMAN Radixin OS=Homo sapiens GN=RDX PE=2 SV=1;>tr|B7Z2S7|B7Z2S7_HUMAN cDNA FLJ58499, highly similar to Radixin OS=Homo sapiens PE=2 SV=1;>tr|F5H1A7|F5H1A7_HUMAN Uncharacterized protein OS=Homo sapiens GN=RDX PE=4 SV=1;>tr|Q05CU6|Q05CU6_HUMAN …	1.0626	1.1543	0.0875986	0.207018
1113	B2R7P8	>tr|A8K202|A8K202_HUMAN 5-aminoimidazole-4-carboxamide ribonucleotide formyltransferase/IMP cyclohydrolase, isoform CRA_g OS=Homo sapiens GN=ATIC PE=2 SV=1;>sp|P31939|PUR9_HUMAN Bifunctional purine biosynthesis protein PURH OS=Homo sapiens GN=ATIC PE=1 SV=3;>tr|E9PBU3|E9PBU3_HUMAN Uncharacterized protein OS=Homo sapiens GN=ATIC PE=4 SV=1;>tr|B2R7P8|B2R7P8_HUMAN cDNA, FLJ93545, highly similar to H…	0.76799	0.76721	-0.380841	-0.382307
1114	P02786	>tr|A8K6Q8|A8K6Q8_HUMAN cDNA FLJ75881, highly similar to Homo sapiens transferrin receptor (p90, CD71) (TFRC), mRNA OS=Homo sapiens PE=2 SV=1;>sp|P02786|TFR1_HUMAN Transferrin receptor protein 1 OS=Homo sapiens GN=TFRC PE=1 SV=2;>tr|B7Z2I6|B7Z2I6_HUMAN cDNA FLJ57106, highly similar to Transferrin receptor protein 1 OS=Homo sapiens PE=2 SV=1;>tr|F5H6B1|F5H6B1_HUMAN Uncharacterized protein OS=Homo …	1.3662	1.4713	0.450169	0.557091
1115	E7EPB3	>tr|A8K7N0|A8K7N0_HUMAN cDNA FLJ75556, highly similar to Homo sapiens ribosomal protein L14, mRNA OS=Homo sapiens PE=2 SV=1;>tr|Q6IPH7|Q6IPH7_HUMAN RPL14 protein OS=Homo sapiens GN=RPL14 PE=2 SV=1;>sp|P50914|RL14_HUMAN 60S ribosomal protein L14 OS=Homo sapiens GN=RPL14 PE=1 SV=4;>tr|B7Z6S8|B7Z6S8_HUMAN cDNA FLJ51325, highly similar to 60S ribosomal protein L14 OS=Homo sapiens PE=2 SV=1;>tr|A0PJ62…	0.82075	0.86399	-0.284985	-0.210913
645	Q53RC5	>tr|A8MUS3|A8MUS3_HUMAN Ribosomal protein L23a, isoform CRA_a OS=Homo sapiens GN=RPL23A PE=3 SV=1;>tr|A8MXA8|A8MXA8_HUMAN Uncharacterized protein OS=Homo sapiens GN=RPL23A PE=3 SV=1;>sp|P62750|RL23A_HUMAN 60S ribosomal protein L23a OS=Homo sapiens GN=RPL23A PE=1 SV=1;>tr|D3YWP3|D3YWP3_MOUSE MCG1034428 OS=Mus musculus GN=Rpl23a-ps3 PE=3 SV=1;>tr|Q5M9M5|Q5M9M5_MOUSE MCG10806 OS=Mus musculus GN=Rpl2…	0.95828	0.97447	-0.0614808	-0.0373103
855	D6R9W4	>tr|A8MV58|A8MV58_HUMAN Uncharacterized protein OS=Homo sapiens GN=DBN1 PE=4 SV=1;>tr|Q4R565|Q4R565_MACFA Brain cDNA, clone: QccE-17231, similar to human drebrin 1 (DBN1), transcript variant 2, OS=Macaca fascicularis PE=2 SV=1;>sp|Q16643|DREB_HUMAN Drebrin OS=Homo sapiens GN=DBN1 PE=1 SV=4;>sp|Q16643-2|DREB_HUMAN Isoform 2 of Drebrin OS=Homo sapiens GN=DBN1;>tr|D6RFI1|D6RFI1_HUMAN Uncharacterized…	1.1343	1.1214	0.181802	0.165301
467	B4DF66	>tr|A8MXP9|A8MXP9_HUMAN Uncharacterized protein OS=Homo sapiens GN=MATR3 PE=4 SV=1;>sp|P43243|MATR3_HUMAN Matrin-3 OS=Homo sapiens GN=MATR3 PE=1 SV=2;>tr|Q68D11|Q68D11_HUMAN Putative uncharacterized protein DKFZp686K23100 OS=Homo sapiens GN=DKFZp686K23100 PE=2 SV=1;>tr|Q6ZQ61|Q6ZQ61_MOUSE MCG121979, isoform CRA_c (Fragment) OS=Mus musculus GN=Matr3 PE=2 SV=1;>tr|D6REM6|D6REM6_HUMAN Uncharacterize…	1.2041	1.2751	0.267955	0.35061
968	A8MXH2	>tr|A8MZ22|A8MZ22_HUMAN Uncharacterized protein OS=Homo sapiens GN=NAP1L4 PE=3 SV=3;>tr|B4DS05|B4DS05_HUMAN cDNA FLJ59403, highly similar to Nucleosome assembly protein 1-like 4 OS=Homo sapiens PE=2 SV=1;>tr|B7ZB83|B7ZB83_HUMAN cDNA, FLJ79447, highly similar to Nucleosome assembly protein 1-like 4 OS=Homo sapiens PE=2 SV=1;>tr|F5HFY4|F5HFY4_HUMAN Nucleosome assembly protein 1-like 4b OS=Homo sapi…	0.78121	0.79631	-0.356218	-0.328598
1116	P0CY99	>tr|A8Q4X6|A8Q4X6_MALGO Putative uncharacterized protein OS=Malassezia globosa (strain ATCC 96807 / CBS 7966) GN=MGL_2666 PE=3 SV=1;>sp|A6L2X7|DNAK_BACV8 Chaperone protein DnaK OS=Bacteroides vulgatus (strain ATCC 8482 / DSM 1447 / NCTC 11154) GN=dnaK PE=2 SV=1;>sp|Q89YW6|DNAK_BACTN Chaperone protein DnaK OS=Bacteroides thetaiotaomicron GN=dnaK PE=2 SV=1;>sp|Q5GSE1|DNAK_WOLTR Chaperone protein Dn…	1.0978	1.2558	0.134615	0.328607
1118	A8QDI8	>tr|A8QDI8|A8QDI8_MALGO Putative uncharacterized protein OS=Malassezia globosa (strain ATCC 96807 / CBS 7966) GN=MGL_4211 PE=3 SV=1	0.91271	0.77773	-0.131772	-0.362659
86	Q68CT4	>tr|B2ZZ83|B2ZZ83_HUMAN Filamin B OS=Homo sapiens GN=FLNB PE=2 SV=1;>sp|O75369|FLNB_HUMAN Filamin-B OS=Homo sapiens GN=FLNB PE=1 SV=2;>tr|Q60FE7|Q60FE7_HUMAN Filamin B OS=Homo sapiens GN=FLNB PE=2 SV=1;>sp|O75369-2|FLNB_HUMAN Isoform 2 of Filamin-B OS=Homo sapiens GN=FLNB;>sp|O75369-3|FLNB_HUMAN Isoform 3 of Filamin-B OS=Homo sapiens GN=FLNB;>sp|O75369-6|FLNB_HUMAN Isoform 6 of Filamin-B OS=Homo …	1.1316	1.0836	0.178364	0.115832
70	Q3TUF3	>tr|B3KPG9|B3KPG9_HUMAN Calumenin isoform 3 OS=Homo sapiens GN=CALU PE=2 SV=1;>sp|O43852|CALU_HUMAN Calumenin OS=Homo sapiens GN=CALU PE=1 SV=2;>tr|Q6IAW5|Q6IAW5_HUMAN CALU protein OS=Homo sapiens GN=CALU PE=2 SV=1;>tr|D6QS48|D6QS48_HUMAN Calumenin isoform 4 OS=Homo sapiens GN=CALU PE=2 SV=1;>tr|B3KQF5|B3KQF5_HUMAN cDNA FLJ90381 fis, clone NT2RP2005035, highly similar to Calumenin OS=Homo sapiens…	0.70887	0.73643	-0.496407	-0.44138
530	C9JSP1	>tr|B3KQ79|B3KQ79_HUMAN B-cell receptor-associated protein 31, isoform CRA_b OS=Homo sapiens GN=BCAP31 PE=2 SV=1;>sp|P51572|BAP31_HUMAN B-cell receptor-associated protein 31 OS=Homo sapiens GN=BCAP31 PE=1 SV=3;>tr|Q53G72|Q53G72_HUMAN B-cell receptor-associated protein 31 variant (Fragment) OS=Homo sapiens PE=2 SV=1;>tr|Q53HT6|Q53HT6_HUMAN B-cell receptor-associated protein 31 variant (Fragment) O…	0.99228	1.1743	-0.0111808	0.231801
4	A5A6I3	>tr|B3KSH1|B3KSH1_HUMAN HCG1784554, isoform CRA_a OS=Homo sapiens GN=hCG_1784554 PE=2 SV=1;>sp|A5A6I3|EIF3F_PANTR Eukaryotic translation initiation factor 3 subunit F OS=Pan troglodytes GN=EIF3F PE=2 SV=1;>tr|Q5XJV3|Q5XJV3_MOUSE Eukaryotic translation initiation factor 3, subunit 5 (Epsilon), isoform CRA_d OS=Mus musculus GN=Eif3f PE=2 SV=1;>sp|O00303|EIF3F_HUMAN Eukaryotic translation initiation…	1.045	0.88095	0.0635029	-0.182868
826	B4DDC6	>tr|B3KUY2|B3KUY2_HUMAN Prostaglandin E synthase 3 (Cytosolic), isoform CRA_c OS=Homo sapiens GN=PTGES3 PE=2 SV=1;>sp|Q15185|TEBP_HUMAN Prostaglandin E synthase 3 OS=Homo sapiens GN=PTGES3 PE=1 SV=1;>tr|B4DP11|B4DP11_HUMAN cDNA FLJ59942, highly similar to Prostaglandin E synthase 3 (EC 5.3.99.3) OS=Homo sapiens PE=2 SV=1;>tr|B4DP21|B4DP21_HUMAN Prostaglandin E synthase 3 (Cytosolic), isoform CRA_…	1.2455	1.3518	0.316725	0.434882
885	E7EWA4	>tr|B3KWV6|B3KWV6_HUMAN cDNA FLJ43948 fis, clone TESTI4014924, highly similar to Homo sapiens cytoplasmic FMR1 interacting protein 1 (CYFIP1), transcript variant 1, mRNA OS=Homo sapiens PE=2 SV=1;>tr|E7EQ04|E7EQ04_HUMAN Uncharacterized protein OS=Homo sapiens GN=CYFIP1 PE=4 SV=1;>sp|Q7L576|CYFP1_HUMAN Cytoplasmic FMR1-interacting protein 1 OS=Homo sapiens GN=CYFIP1 PE=1 SV=1;>sp|Q5SQX6|CYFP2_MOUS…	1.2496	1.3514	0.321466	0.434455
306	P19367	>tr|B3KXY9|B3KXY9_HUMAN cDNA FLJ46359 fis, clone TESTI4049786, highly similar to Hexokinase-1 (EC 2.7.1.1) OS=Homo sapiens PE=2 SV=1;>tr|E7ENR4|E7ENR4_HUMAN Uncharacterized protein OS=Homo sapiens GN=HK1 PE=3 SV=1;>tr|Q59FD4|Q59FD4_HUMAN Hexokinase 1 isoform HKI variant (Fragment) OS=Homo sapiens PE=2 SV=1;>sp|P19367-3|HXK1_HUMAN Isoform 3 of Hexokinase-1 OS=Homo sapiens GN=HK1;>sp|P19367|HXK1_HU…	1.0058	0.99041	0.00834346	-0.0139022
374	B3KPZ8	>tr|B4DE31|B4DE31_HUMAN cDNA FLJ54957, highly similar to Transketolase (EC 2.2.1.1) OS=Homo sapiens PE=2 SV=1;>tr|E7EPA7|E7EPA7_HUMAN Uncharacterized protein OS=Homo sapiens GN=TKT PE=4 SV=1;>sp|P29401|TKT_HUMAN Transketolase OS=Homo sapiens GN=TKT PE=1 SV=3;>tr|Q53EM5|Q53EM5_HUMAN Transketolase variant (Fragment) OS=Homo sapiens PE=2 SV=1;>tr|B4E022|B4E022_HUMAN cDNA FLJ56274, highly similar to …	0.47842	0.46458	-1.06365	-1.106
471	B7Z6U1	>tr|B4DE76|B4DE76_HUMAN cDNA FLJ57507, highly similar to Ran-specific GTPase-activating protein OS=Homo sapiens PE=2 SV=1;>sp|P43487|RANG_HUMAN Ran-specific GTPase-activating protein OS=Homo sapiens GN=RANBP1 PE=1 SV=1;>tr|B7Z6U1|B7Z6U1_HUMAN cDNA FLJ54173, highly similar to Ran-specific GTPase-activating protein OS=Homo sapiens PE=2 SV=1;>tr|C9JDM3|C9JDM3_HUMAN Uncharacterized protein OS=Homo sa…	1.1081	0.92955	0.148088	-0.105396
356	Q8IIA4	>tr|B4DEG8|B4DEG8_HUMAN cDNA FLJ53464, highly similar to Threonyl-tRNA synthetase, cytoplasmic (EC 6.1.1.3) OS=Homo sapiens PE=2 SV=1;>sp|P26639|SYTC_HUMAN Threonyl-tRNA synthetase, cytoplasmic OS=Homo sapiens GN=TARS PE=1 SV=3;>tr|Q53GX7|Q53GX7_HUMAN Threonyl-tRNA synthetase variant (Fragment) OS=Homo sapiens PE=2 SV=1;>tr|Q5M7Z9|Q5M7Z9_HUMAN TARS protein (Fragment) OS=Homo sapiens GN=TARS PE=2 …	1.0775	1.0432	0.107688	0.0610158
173	Q5PL07	>tr|B4DG39|B4DG39_HUMAN Glucose-6-phosphate isomerase OS=Homo sapiens PE=2 SV=1;>sp|P06744|G6PI_HUMAN Glucose-6-phosphate isomerase OS=Homo sapiens GN=GPI PE=1 SV=4;>tr|B4DVJ0|B4DVJ0_HUMAN Glucose-6-phosphate isomerase OS=Homo sapiens PE=2 SV=1;>tr|B4DE36|B4DE36_HUMAN Glucose-6-phosphate isomerase OS=Homo sapiens PE=2 SV=1;CON__Q3ZBD7;>sp|P06745|G6PI_MOUSE Glucose-6-phosphate isomerase OS=Mus mus…	1.0668	1.0313	0.0932897	0.0444641
366	D6RAU8	>tr|B4DGP8|B4DGP8_HUMAN cDNA FLJ55574, highly similar to Calnexin OS=Homo sapiens PE=2 SV=1;>sp|P27824|CALX_HUMAN Calnexin OS=Homo sapiens GN=CANX PE=1 SV=2;>tr|B4E2T8|B4E2T8_HUMAN Uncharacterized protein OS=Homo sapiens GN=CANX PE=2 SV=1;>sp|P35565|CALX_RAT Calnexin OS=Rattus norvegicus GN=Canx PE=1 SV=1;>sp|P35564|CALX_MOUSE Calnexin OS=Mus musculus GN=Canx PE=1 SV=1;>tr|Q5SUC3|Q5SUC3_MOUSE Cal…	1.0785	1.0571	0.109026	0.0801119
327	B4DDI9	>tr|B4DHX5|B4DHX5_HUMAN cDNA FLJ53329, highly similar to NADPH:adrenodoxin oxidoreductase, mitochondrial (EC 1.18.1.2) OS=Homo sapiens PE=2 SV=1;>tr|B4DDI7|B4DDI7_HUMAN cDNA FLJ59457, highly similar to NADPH:adrenodoxin oxidoreductase, mitochondrial (EC 1.18.1.2) OS=Homo sapiens PE=2 SV=1;>tr|E7EQC1|E7EQC1_HUMAN Uncharacterized protein OS=Homo sapiens GN=FDXR PE=4 SV=1;>sp|P22570|ADRO_HUMAN NADPH…	1.4163	1.1497	0.502127	0.201257
807	E9PRF8	>tr|B4DJ30|B4DJ30_HUMAN cDNA FLJ61290, highly similar to Neutral alpha-glucosidase AB OS=Homo sapiens PE=2 SV=1;>sp|Q14697|GANAB_HUMAN Neutral alpha-glucosidase AB OS=Homo sapiens GN=GANAB PE=1 SV=3;>sp|Q14697-2|GANAB_HUMAN Isoform 2 of Neutral alpha-glucosidase AB OS=Homo sapiens GN=GANAB;>tr|B4DSM6|B4DSM6_HUMAN cDNA FLJ54057, highly similar to Neutral alpha-glucosidase AB OS=Homo sapiens PE=2 S…	1.0974	1.1268	0.134089	0.172231
265	Q28034	>tr|B4DJQ5|B4DJQ5_HUMAN cDNA FLJ59211, highly similar to Glucosidase 2 subunit beta OS=Homo sapiens PE=2 SV=1;>tr|E7EQZ9|E7EQZ9_HUMAN Uncharacterized protein OS=Homo sapiens GN=PRKCSH PE=4 SV=1;>sp|P14314|GLU2B_HUMAN Glucosidase 2 subunit beta OS=Homo sapiens GN=PRKCSH PE=1 SV=2;>tr|A8K318|A8K318_HUMAN cDNA FLJ78273, highly similar to Homo sapiens protein kinase C substrate 80K-H (PRKCSH), transc…	1.1001	1.1016	0.137635	0.1396
520	C4JF43	>tr|B4DLV7|B4DLV7_HUMAN cDNA FLJ60299, highly similar to Rab GDP dissociation inhibitor beta OS=Homo sapiens PE=2 SV=1;>tr|E7EU23|E7EU23_HUMAN Uncharacterized protein OS=Homo sapiens GN=GDI2 PE=4 SV=1;>sp|P50395|GDIB_HUMAN Rab GDP dissociation inhibitor beta OS=Homo sapiens GN=GDI2 PE=1 SV=2;>tr|Q6IAT1|Q6IAT1_HUMAN GDI2 protein OS=Homo sapiens GN=GDI2 PE=2 SV=1;>tr|Q5SX88|Q5SX88_HUMAN GDP dissoci…	0.90571	0.95334	-0.142879	-0.0689373
408	B7Z8T1	>tr|B4DMU0|B4DMU0_HUMAN Pyrroline-5-carboxylate reductase OS=Homo sapiens PE=2 SV=1;>sp|P32322|P5CR1_HUMAN Pyrroline-5-carboxylate reductase 1, mitochondrial OS=Homo sapiens GN=PYCR1 PE=1 SV=2;>tr|E7D7X9|E7D7X9_HUMAN Pyrroline-5-carboxylate reductase OS=Homo sapiens PE=2 SV=1;>tr|E7D7Y0|E7D7Y0_HUMAN Pyrroline-5-carboxylate reductase OS=Homo sapiens PE=2 SV=1;>tr|A6NFM2|A6NFM2_HUMAN Pyrroline-5-ca…	1.3457	1.495	0.428357	0.580145
891	Q8NA80	>tr|B4DPX9|B4DPX9_HUMAN cDNA FLJ56221, highly similar to YTH domain protein 3 OS=Homo sapiens PE=2 SV=1;>sp|Q7Z739|YTHD3_HUMAN YTH domain family protein 3 OS=Homo sapiens GN=YTHDF3 PE=1 SV=1;>tr|Q8NA80|Q8NA80_HUMAN cDNA FLJ35762 fis, clone TESTI2004793, moderately similar to Homo sapiens NY-REN-2 antigen mRNA OS=Homo sapiens PE=2 SV=1;>tr|Q8N3V9|Q8N3V9_HUMAN Putative uncharacterized protein DKFZp…	0.89299	0.82466	-0.163284	-0.278129
508	Q8BGQ7	>tr|B4DR45|B4DR45_HUMAN cDNA FLJ61339, highly similar to Alanyl-tRNA synthetase (EC 6.1.1.7) OS=Homo sapiens PE=2 SV=1;>tr|E7ETK8|E7ETK8_HUMAN Uncharacterized protein OS=Homo sapiens GN=AARS PE=3 SV=1;>sp|P49588|SYAC_HUMAN Alanyl-tRNA synthetase, cytoplasmic OS=Homo sapiens GN=AARS PE=1 SV=2;>sp|Q8BGQ7|SYAC_MOUSE Alanyl-tRNA synthetase, cytoplasmic OS=Mus musculus GN=Aars PE=1 SV=1;>tr|A6ML60|A6M…	1.2988	1.3941	0.377179	0.479334
336	Q7Z5Y0	>tr|B4DRM3|B4DRM3_HUMAN cDNA FLJ54492, highly similar to Eukaryotic translation initiation factor 4B OS=Homo sapiens PE=2 SV=1;>tr|E7EX17|E7EX17_HUMAN Uncharacterized protein OS=Homo sapiens GN=EIF4B PE=4 SV=1;>sp|P23588|IF4B_HUMAN Eukaryotic translation initiation factor 4B OS=Homo sapiens GN=EIF4B PE=1 SV=2;>tr|B4DEP6|B4DEP6_HUMAN cDNA FLJ59206, highly similar to Eukaryotic translation initiati…	0.76265	0.69352	-0.390907	-0.527991
681	B4DDG1	>tr|B4DSZ4|B4DSZ4_HUMAN Ubiquitin carrier protein OS=Homo sapiens PE=2 SV=1;>tr|E7EWS7|E7EWS7_HUMAN Ubiquitin carrier protein OS=Homo sapiens GN=UBE2L3 PE=3 SV=1;>sp|P68036|UB2L3_HUMAN Ubiquitin-conjugating enzyme E2 L3 OS=Homo sapiens GN=UBE2L3 PE=1 SV=1;>sp|P68037|UB2L3_MOUSE Ubiquitin-conjugating enzyme E2 L3 OS=Mus musculus GN=Ube2l3 PE=2 SV=1;>tr|A8K4W8|A8K4W8_HUMAN Ubiquitin carrier protein…	0.99173	1.0303	-0.0119807	0.0430645
470	O15480	>tr|B4DTE6|B4DTE6_HUMAN cDNA FLJ56243, highly similar to Melanoma-associated antigen 4 OS=Homo sapiens PE=2 SV=1;>sp|P43358|MAGA4_HUMAN Melanoma-associated antigen 4 OS=Homo sapiens GN=MAGEA4 PE=1 SV=2;>tr|Q1RN33|Q1RN33_HUMAN Melanoma antigen A 4 OS=Homo sapiens GN=MAGEA4 PE=2 SV=1;>sp|P43363|MAGAA_HUMAN Melanoma-associated antigen 10 OS=Homo sapiens GN=MAGEA10 PE=2 SV=2;>tr|B2RAE8|B2RAE8_HUMAN c…	0.56683	0.60218	-0.819012	-0.731733
858	Q53QE9	>tr|B4DUP2|B4DUP2_HUMAN cDNA FLJ56155, highly similar to UTP--glucose-1-phosphate uridylyltransferase 2 (EC 2.7.7.9) OS=Homo sapiens PE=2 SV=1;>tr|E7EUC7|E7EUC7_HUMAN Uncharacterized protein OS=Homo sapiens GN=UGP2 PE=4 SV=1;>sp|Q16851|UGPA_HUMAN UTP--glucose-1-phosphate uridylyltransferase OS=Homo sapiens GN=UGP2 PE=1 SV=5;>sp|Q91ZJ5|UGPA_MOUSE UTP--glucose-1-phosphate uridylyltransferase OS=Mus…	0.90678	0.95086	-0.141176	-0.0726952
843	Q15717	>tr|B4DVB8|B4DVB8_HUMAN cDNA FLJ60076, highly similar to ELAV-like protein 1 OS=Homo sapiens PE=2 SV=1;>sp|Q15717|ELAV1_HUMAN ELAV-like protein 1 OS=Homo sapiens GN=ELAVL1 PE=1 SV=2;>tr|Q4R855|Q4R855_MACFA Testis cDNA clone: QtsA-13418, similar to human ELAV (embryonic lethal, abnormal vision,Drosophila)-like 1 (Hu antigen R) (ELAVL1), OS=Macaca fascicularis PE=2 SV=1;>tr|Q78QY3|Q78QY3_MOUSE ELAV…	1.1327	1.0873	0.179766	0.12075
584	Q5BLK2	>tr|B4DW28|B4DW28_HUMAN cDNA FLJ58953, highly similar to 40S ribosomal protein S20 OS=Homo sapiens PE=2 SV=1;>sp|P60866|RS20_HUMAN 40S ribosomal protein S20 OS=Homo sapiens GN=RPS20 PE=1 SV=1;>tr|Q5BLK2|Q5BLK2_MOUSE MCG3574 OS=Mus musculus GN=Rps20 PE=2 SV=1;>tr|E5RJX2|E5RJX2_HUMAN Uncharacterized protein OS=Homo sapiens GN=RPS20 PE=4 SV=1;>tr|E5RIP1|E5RIP1_HUMAN Uncharacterized protein OS=Homo s…	1.2608	0.86103	0.334339	-0.215865
489	Q7L4N0	>tr|B4DWA6|B4DWA6_HUMAN cDNA FLJ60094, highly similar to F-actin capping protein subunit beta OS=Homo sapiens PE=2 SV=1;>tr|E7EQ40|E7EQ40_HUMAN Uncharacterized protein OS=Homo sapiens GN=CAPZB PE=4 SV=1;>tr|B1AK88|B1AK88_HUMAN Capping protein (Actin filament) muscle Z-line, beta OS=Homo sapiens GN=CAPZB PE=4 SV=1;>sp|P47756|CAPZB_HUMAN F-actin-capping protein subunit beta OS=Homo sapiens GN=CAPZB…	1.0673	1.1596	0.0939658	0.213627
342	P25205	>tr|B4DWW4|B4DWW4_HUMAN MCM3 minichromosome maintenance deficient 3 (S. cerevisiae), isoform CRA_b OS=Homo sapiens GN=MCM3 PE=2 SV=1;>sp|P25205|MCM3_HUMAN DNA replication licensing factor MCM3 OS=Homo sapiens GN=MCM3 PE=1 SV=3;>tr|B2R7C5|B2R7C5_HUMAN cDNA, FLJ93378, highly similar to Homo sapiens MCM3 minichromosome maintenance deficient 3 (S. cerevisiae) (MCM3), mRNA OS=Homo sapiens PE=2 SV=1;>t…	1.454	1.567	0.540027	0.648005
1120	E9PCI3	>tr|B4DY32|B4DY32_HUMAN cDNA FLJ51387, highly similar to Asparagine synthetase (glutamine-hydrolyzing) (EC 6.3.5.4) OS=Homo sapiens PE=2 SV=1;>tr|B7ZAA9|B7ZAA9_HUMAN cDNA, FLJ79123, highly similar to Asparagine synthetase (glutamine-hydrolyzing) (EC 6.3.5.4) OS=Homo sapiens PE=2 SV=1;>sp|P08243|ASNS_HUMAN Asparagine synthetase [glutamine-hydrolyzing] OS=Homo sapiens GN=ASNS PE=1 SV=4;>tr|B4DXZ1|B…	1.7872	1.6145	0.837701	0.691087
688	P78344-2	>tr|B4DZF2|B4DZF2_HUMAN cDNA FLJ59571, highly similar to Eukaryotic translation initiation factor 4gamma 2 OS=Homo sapiens PE=2 SV=1;>tr|Q59G42|Q59G42_HUMAN Eukaryotic translation initiation factor 4 gamma, 2 variant (Fragment) OS=Homo sapiens PE=2 SV=1;>sp|P78344|IF4G2_HUMAN Eukaryotic translation initiation factor 4 gamma 2 OS=Homo sapiens GN=EIF4G2 PE=1 SV=1;>tr|D3DQV9|D3DQV9_HUMAN Eukaryotic …	1.19	1.4501	0.250962	0.536152
1121		>tr|B4E1T1|B4E1T1_HUMAN cDNA FLJ54081, highly similar to Keratin, type II cytoskeletal 5 OS=Homo sapiens PE=2 SV=1	0.060312	0.08376	-4.05141	-3.57759
587	Q5KFY4	>tr|B4E1U9|B4E1U9_HUMAN cDNA FLJ54776, highly similar to Cell division control protein 42 homolog OS=Homo sapiens PE=2 SV=1;>tr|B4DMH5|B4DMH5_HUMAN cDNA FLJ55107, highly similar to Cell division control protein 42 homolog OS=Homo sapiens PE=2 SV=1;>tr|B7ZAY4|B7ZAY4_HUMAN cDNA, FLJ79348, highly similar to Cell division control protein 42 homolog OS=Homo sapiens PE=2 SV=1;>tr|E7ETU3|E7ETU3_HUMAN Un…	1.2092	1.3581	0.274053	0.44159
1122		>tr|B4E3B6|B4E3B6_HUMAN cDNA FLJ54408, highly similar to Heat shock 70 kDa protein 1 OS=Homo sapiens PE=2 SV=1	1.0666	1.1456	0.0930192	0.196103
649	A8Q6H9	>tr|B5MDF5|B5MDF5_HUMAN RAN, member RAS oncogene family, isoform CRA_c OS=Homo sapiens GN=RAN PE=4 SV=1;>sp|P62826|RAN_HUMAN GTP-binding nuclear protein Ran OS=Homo sapiens GN=RAN PE=1 SV=3;>tr|A8K3Z8|A8K3Z8_HUMAN RAN, member RAS oncogene family, isoform CRA_b OS=Homo sapiens GN=RAN PE=1 SV=1;>tr|F5H018|F5H018_HUMAN Uncharacterized protein OS=Homo sapiens GN=RAN PE=4 SV=1;>tr|E0VCR9|E0VCR9_PEDHC …	0.90415	0.88648	-0.145366	-0.17384
965	A1KYQ7	>tr|B5ME19|B5ME19_HUMAN Uncharacterized protein OS=Homo sapiens GN=EIF3CL PE=4 SV=1;>sp|Q99613|EIF3C_HUMAN Eukaryotic translation initiation factor 3 subunit C OS=Homo sapiens GN=EIF3C PE=1 SV=1;>tr|A1KYQ7|A1KYQ7_HUMAN Cell migration-inducing protein 17 OS=Homo sapiens PE=2 SV=1;>tr|B4E1D5|B4E1D5_HUMAN cDNA FLJ54400, highly similar to Eukaryotic translation initiation factor 3 subunit 8 OS=Homo s…	1.1508	1.1366	0.202637	0.184725
1124	B6F2F5	>tr|B6F2F5|B6F2F5_9ENTO Polyprotein OS=Human enterovirus 71 PE=3 SV=1;CON__Q9U6Y5	0.19127	0.5724	-2.38632	-0.804904
1125		>tr|B7XJK0|B7XJK0_ENTBH RNA-binding protein, predicted OS=Enterocytozoon bieneusi (strain H348) GN=EBI_25957 PE=4 SV=1	0.035909	0.02793	-4.79951	-5.16204
454	C9JLV6	>tr|B7Z3I7|B7Z3I7_HUMAN Malate dehydrogenase OS=Homo sapiens PE=2 SV=1;>tr|F5H098|F5H098_HUMAN Uncharacterized protein OS=Homo sapiens GN=MDH1 PE=4 SV=1;>sp|P40925|MDHC_HUMAN Malate dehydrogenase, cytoplasmic OS=Homo sapiens GN=MDH1 PE=1 SV=4;>tr|B4DUN2|B4DUN2_HUMAN Malate dehydrogenase OS=Homo sapiens PE=2 SV=1;>tr|B9A041|B9A041_HUMAN Uncharacterized protein OS=Homo sapiens GN=MDH1 PE=4 SV=1;>tr…	0.9406	0.91596	-0.0883468	-0.126643
119	A5K8X7	>tr|B7Z5E3|B7Z5E3_HUMAN L-lactate dehydrogenase OS=Homo sapiens PE=2 SV=1;>sp|P00338|LDHA_HUMAN L-lactate dehydrogenase A chain OS=Homo sapiens GN=LDHA PE=1 SV=2;>sp|Q5R1W9|LDHA_PANTR L-lactate dehydrogenase A chain OS=Pan troglodytes GN=LDHA PE=2 SV=3;>sp|P00338-2|LDHA_HUMAN Isoform 2 of L-lactate dehydrogenase A chain OS=Homo sapiens GN=LDHA;>tr|B4DJI1|B4DJI1_HUMAN L-lactate dehydrogenase OS=Ho…	1.1534	1.2429	0.205893	0.31371
806	Q14677-2	>tr|B7Z6F8|B7Z6F8_HUMAN cDNA FLJ61629, highly similar to Clathrin interactor 1 OS=Homo sapiens PE=2 SV=1;>tr|Q5SUH6|Q5SUH6_MOUSE Clathrin interactor 1 OS=Mus musculus GN=Clint1 PE=2 SV=1;>sp|Q14677|EPN4_HUMAN Clathrin interactor 1 OS=Homo sapiens GN=CLINT1 PE=1 SV=1;>sp|Q14677-2|EPN4_HUMAN Isoform 2 of Clathrin interactor 1 OS=Homo sapiens GN=CLINT1	0.79199	0.83576	-0.336446	-0.258839
526	Q59EP1	>tr|B7Z6L0|B7Z6L0_HUMAN cDNA FLJ55482, highly similar to Annexin A11 OS=Homo sapiens PE=2 SV=1;>tr|Q59EP1|Q59EP1_HUMAN Annexin A11 variant (Fragment) OS=Homo sapiens PE=2 SV=1;>sp|P50995|ANX11_HUMAN Annexin A11 OS=Homo sapiens GN=ANXA11 PE=1 SV=1;>tr|Q5T0G8|Q5T0G8_HUMAN Annexin A11 OS=Homo sapiens GN=ANXA11 PE=2 SV=1;>tr|Q6ICS0|Q6ICS0_HUMAN ANXA11 protein (Fragment) OS=Homo sapiens GN=ANXA11 PE=2…	1.2411	1.2618	0.311619	0.335483
581	P60660	>tr|B7Z6Z4|B7Z6Z4_HUMAN cDNA FLJ56329, highly similar to Myosin light polypeptide 6 OS=Homo sapiens PE=2 SV=1;>sp|P60660|MYL6_HUMAN Myosin light polypeptide 6 OS=Homo sapiens GN=MYL6 PE=1 SV=2;>sp|P60660-2|MYL6_HUMAN Isoform Smooth muscle of Myosin light polypeptide 6 OS=Homo sapiens GN=MYL6;>tr|Q642K0|Q642K0_MOUSE MCG140959, isoform CRA_a OS=Mus musculus GN=Myl6 PE=2 SV=1;>tr|Q6IBG5|Q6IBG5_HUMAN…	1.0102	1.2307	0.0146409	0.299479
121	P00387	>tr|B7Z7L3|B7Z7L3_HUMAN cDNA FLJ56301, highly similar to NADH-cytochrome b5 reductase (EC 1.6.2.2) OS=Homo sapiens PE=2 SV=1;>sp|P00387|NB5R3_HUMAN NADH-cytochrome b5 reductase 3 OS=Homo sapiens GN=CYB5R3 PE=1 SV=3;>sp|P00387-2|NB5R3_HUMAN Isoform 2 of NADH-cytochrome b5 reductase 3 OS=Homo sapiens GN=CYB5R3;>tr|Q4R2X7|Q4R2X7_MACFA Testis cDNA clone: QtsA-21542, similar to human diaphorase (NADH)…	1.0916	0.79663	0.126444	-0.328018
498	C9JW90	>tr|B7Z7Q0|B7Z7Q0_HUMAN Phosphatidylinositol transfer protein, beta, isoform CRA_a OS=Homo sapiens GN=PITPNB PE=2 SV=1;>sp|P48739-2|PIPNB_HUMAN Isoform 2 of Phosphatidylinositol transfer protein beta isoform OS=Homo sapiens GN=PITPNB;>sp|P48739|PIPNB_HUMAN Phosphatidylinositol transfer protein beta isoform OS=Homo sapiens GN=PITPNB PE=1 SV=2;>tr|B2R7P6|B2R7P6_HUMAN cDNA, FLJ93543, highly similar …	0.81555	0.83023	-0.294155	-0.268417
513	P97310	>tr|B7Z8Z6|B7Z8Z6_HUMAN cDNA FLJ53276, moderately similar to DNA replication licensing factor MCM2 OS=Homo sapiens PE=2 SV=1;>tr|F5H1E9|F5H1E9_HUMAN Uncharacterized protein OS=Homo sapiens GN=MCM2 PE=4 SV=1;>sp|P49736|MCM2_HUMAN DNA replication licensing factor MCM2 OS=Homo sapiens GN=MCM2 PE=1 SV=4;>tr|B3KXZ4|B3KXZ4_HUMAN cDNA FLJ46429 fis, clone THYMU3014372, highly similar to DNA replication l…	1.8861	1.5887	0.915406	0.667847
767	Q13404	>tr|B7ZBY8|B7ZBY8_MOUSE Novel protein, possible orthologue of human TMEM189-UBE2V1 (Fragment) OS=Mus musculus GN=Ube2v1 PE=4 SV=1;>sp|Q13404-1|UB2V1_HUMAN Isoform 1 of Ubiquitin-conjugating enzyme E2 variant 1 OS=Homo sapiens GN=UBE2V1;>sp|Q13404-2|UB2V1_HUMAN Isoform 2 of Ubiquitin-conjugating enzyme E2 variant 1 OS=Homo sapiens GN=UBE2V1;>sp|Q13404-7|UB2V1_HUMAN Isoform 5 of Ubiquitin-conjugati…	0.82431	0.94047	-0.278741	-0.0885462
30	F5H3W1	>tr|B7ZKQ8|B7ZKQ8_HUMAN PODXL protein OS=Homo sapiens GN=PODXL PE=2 SV=1;>tr|F5GWY5|F5GWY5_HUMAN Uncharacterized protein OS=Homo sapiens GN=PODXL PE=4 SV=1;>sp|O00592|PODXL_HUMAN Podocalyxin OS=Homo sapiens GN=PODXL PE=1 SV=2;>sp|O00592-2|PODXL_HUMAN Isoform 2 of Podocalyxin OS=Homo sapiens GN=PODXL;>tr|F5H7A2|F5H7A2_HUMAN Uncharacterized protein OS=Homo sapiens GN=PODXL PE=4 SV=1;>tr|Q96N83|Q96N…	1.6474	1.6339	0.720191	0.70832
1131	C5P7T9	>tr|C5P7T9|C5P7T9_COCP7 Tubulin/FtsZ family protein OS=Coccidioides posadasii (strain C735) GN=CPC735_028250 PE=3 SV=1	1.4656	1.5044	0.551491	0.589188
1136	C7DJS2	>tr|C7DJS2|C7DJS2_HUMAN Glutathione S-transferase pi (Fragment) OS=Homo sapiens GN=GSTP1 PE=2 SV=1	1.1661	1.2725	0.221692	0.347666
1137	C7T922	>tr|C7T922|C7T922_LACRG Conserved protein OS=Lactobacillus rhamnosus (strain ATCC 53103 / GG) GN=LGG_00220 PE=4 SV=1	0.021164	0.038684	-5.56224	-4.69212
469	C9J5W0	>tr|C9IZQ1|C9IZQ1_HUMAN Uncharacterized protein OS=Homo sapiens GN=SSR1 PE=4 SV=1;>tr|E9PAL7|E9PAL7_HUMAN Uncharacterized protein OS=Homo sapiens GN=SSR1 PE=4 SV=1;>tr|Q4R4P7|Q4R4P7_MACFA Brain cDNA, clone: QtrA-12586, similar to human signal sequence receptor, alpha (translocon-associatedprotein alpha) (SSR1), OS=Macaca fascicularis PE=2 SV=1;>sp|P43307|SSRA_HUMAN Translocon-associated protein s…	0.81532	0.80602	-0.294562	-0.311112
1056	A8MZ76	>tr|C9JE52|C9JE52_HUMAN Uncharacterized protein OS=Homo sapiens GN=PSME2 PE=4 SV=1;>tr|A8MZ76|A8MZ76_HUMAN Uncharacterized protein OS=Homo sapiens GN=PSME2 PE=4 SV=1;>sp|Q9UL46|PSME2_HUMAN Proteasome activator complex subunit 2 OS=Homo sapiens GN=PSME2 PE=1 SV=4;>tr|Q2TNB3|Q2TNB3_HUMAN Cell migration-inducing protein 22 OS=Homo sapiens PE=2 SV=1;>tr|Q6FHK9|Q6FHK9_HUMAN PSME2 protein OS=Homo sapie…	1.2411	1.1954	0.311619	0.257493
261	P13798	>tr|C9JIF9|C9JIF9_HUMAN Uncharacterized protein OS=Homo sapiens GN=APEH PE=4 SV=1;>sp|P13798|ACPH_HUMAN Acylamino-acid-releasing enzyme OS=Homo sapiens GN=APEH PE=1 SV=4;>tr|C9JLK2|C9JLK2_HUMAN Uncharacterized protein OS=Homo sapiens GN=APEH PE=4 SV=1;>tr|A6MKE3|A6MKE3_CALJA Acylamino acid-releasing enzyme-like protein (Fragment) OS=Callithrix jacchus PE=2 SV=1;>tr|A6ML46|A6ML46_CALJA Acylamino a…	1.0189	1.0283	0.0270125	0.0402612
917	Q4R5J9	>tr|D3DN52|D3DN52_HUMAN PEST proteolytic signal containing nuclear protein, isoform CRA_a OS=Homo sapiens GN=PCNP PE=4 SV=1;>sp|Q8WW12|PCNP_HUMAN PEST proteolytic signal-containing nuclear protein OS=Homo sapiens GN=PCNP PE=1 SV=2;>tr|Q53GF3|Q53GF3_HUMAN PEST-containing nuclear protein variant (Fragment) OS=Homo sapiens PE=2 SV=1;>sp|Q8WW12-2|PCNP_HUMAN Isoform 2 of PEST proteolytic signal-contai…	0.85666	0.88119	-0.223205	-0.182475
421	P35080-2	>tr|D3DNI3|D3DNI3_HUMAN Profilin (Fragment) OS=Homo sapiens GN=PFN2 PE=3 SV=1;>tr|D3DNI2|D3DNI2_HUMAN Profilin (Fragment) OS=Homo sapiens GN=PFN2 PE=3 SV=1;>tr|B4DNH1|B4DNH1_HUMAN Profilin OS=Homo sapiens PE=2 SV=1;>sp|P35080-2|PROF2_HUMAN Isoform IIb of Profilin-2 OS=Homo sapiens GN=PFN2;>tr|C9J0J7|C9J0J7_HUMAN Uncharacterized protein OS=Homo sapiens GN=PFN2 PE=4 SV=1;>sp|P35080|PROF2_HUMAN Prof…	1.6805	1.1495	0.748891	0.201006
1143	E9PDI2	>tr|D3DPU2|D3DPU2_HUMAN Adenylyl cyclase-associated protein OS=Homo sapiens GN=CAP1 PE=3 SV=1;>tr|B2RDY9|B2RDY9_HUMAN Adenylyl cyclase-associated protein OS=Homo sapiens PE=2 SV=1;>sp|Q01518|CAP1_HUMAN Adenylyl cyclase-associated protein 1 OS=Homo sapiens GN=CAP1 PE=1 SV=5;>sp|Q01518-2|CAP1_HUMAN Isoform 2 of Adenylyl cyclase-associated protein 1 OS=Homo sapiens GN=CAP1;>tr|B4DNW7|B4DNW7_HUMAN Ad…	1.0633	1.0913	0.0885487	0.126048
907	Q8NC51-3	>tr|D3DQ70|D3DQ70_HUMAN SERPINE1 mRNA binding protein 1, isoform CRA_d OS=Homo sapiens GN=SERBP1 PE=4 SV=1;>tr|D3DQ69|D3DQ69_HUMAN SERPINE1 mRNA binding protein 1, isoform CRA_c OS=Homo sapiens GN=SERBP1 PE=4 SV=1;>sp|Q8NC51|PAIRB_HUMAN Plasminogen activator inhibitor 1 RNA-binding protein OS=Homo sapiens GN=SERBP1 PE=1 SV=2;>sp|Q8NC51-2|PAIRB_HUMAN Isoform 2 of Plasminogen activator inhibitor 1 …	0.85903	0.97376	-0.21922	-0.0383619
764	Q59F08	>tr|D3DS54|D3DS54_HUMAN Dehydrogenase/reductase (SDR family) member 2, isoform CRA_a OS=Homo sapiens GN=DHRS2 PE=3 SV=1;>sp|Q13268-2|DHRS2_HUMAN Isoform 2 of Dehydrogenase/reductase SDR family member 2 OS=Homo sapiens GN=DHRS2;>sp|Q13268|DHRS2_HUMAN Dehydrogenase/reductase SDR family member 2 OS=Homo sapiens GN=DHRS2 PE=1 SV=3;>tr|C9JZP6|C9JZP6_HUMAN Uncharacterized protein OS=Homo sapiens GN=DHR…	0.27097	0.29929	-1.88379	-1.74038
578	Q2QD07	>tr|D3DUS9|D3DUS9_HUMAN Triosephosphate isomerase OS=Homo sapiens GN=TPI1 PE=3 SV=1;>sp|P60174|TPIS_HUMAN Triosephosphate isomerase OS=Homo sapiens GN=TPI1 PE=1 SV=2;>sp|P60175|TPIS_PANTR Triosephosphate isomerase OS=Pan troglodytes GN=TPI1 PE=2 SV=2;>tr|Q53HE2|Q53HE2_HUMAN Triosephosphate isomerase (Fragment) OS=Homo sapiens PE=2 SV=1;>sp|Q2QD07|TPIS_GORGO Triosephosphate isomerase OS=Gorilla go…	1.4047	1.4408	0.490262	0.52687
1144	E7EMJ2	>tr|D3DVC4|D3DVC4_HUMAN Nestin, isoform CRA_c OS=Homo sapiens GN=NES PE=3 SV=1;>sp|P48681|NEST_HUMAN Nestin OS=Homo sapiens GN=NES PE=1 SV=2;>tr|A5PKT9|A5PKT9_HUMAN NES protein (Fragment) OS=Homo sapiens GN=NES PE=2 SV=1;>tr|Q05BW3|Q05BW3_HUMAN NES protein (Fragment) OS=Homo sapiens GN=NES PE=2 SV=1;>tr|E7EMJ2|E7EMJ2_HUMAN Uncharacterized protein OS=Homo sapiens GN=NES PE=3 SV=1	2.8663	3.1398	1.51919	1.65067
1146	D6ZNC5	>tr|D6ZNC5|D6ZNC5_STRP0 Glycerol-3-phosphate dehydrogenase [NAD(P)+] OS=Streptococcus pneumoniae serotype A19 (strain TCH8431) GN=gpsA PE=3 SV=1	0.0029879	0.001814	-8.38665	-9.10661
647	Q5K8H5	>tr|E0V939|E0V939_PEDHC Histone H4 OS=Pediculus humanus subsp. corporis GN=Phum_PHUM003570 PE=3 SV=1;>tr|E0VXR4|E0VXR4_PEDHC Histone H4 OS=Pediculus humanus subsp. corporis GN=Phum_PHUM503960 PE=3 SV=1;>sp|P62805|H4_HUMAN Histone H4 OS=Homo sapiens GN=HIST1H4A PE=1 SV=2;>sp|P62806|H4_MOUSE Histone H4 OS=Mus musculus GN=Hist1h4a PE=1 SV=2;>tr|B2R4R0|B2R4R0_HUMAN Histone H4 OS=Homo sapiens GN=HIST1…	0.40396	1.1779	-1.30772	0.236217
686	B4E380	>tr|E0V960|E0V960_PEDHC Histone H3 OS=Pediculus humanus subsp. corporis GN=Phum_PHUM004190 PE=3 SV=1;>tr|E0V938|E0V938_PEDHC Histone H3 OS=Pediculus humanus subsp. corporis GN=Phum_PHUM003560 PE=3 SV=1;>tr|C7TNU4|C7TNU4_9BILA Histone H3 (Fragment) OS=Angiostrongylus cantonensis PE=2 SV=1;>sp|P68431|H31_HUMAN Histone H3.1 OS=Homo sapiens GN=HIST1H3A PE=1 SV=2;>sp|P68433|H31_MOUSE Histone H3.1 OS=M…	0.95163	1.0612	-0.0715273	0.0856966
1152		>tr|E0VKP4|E0VKP4_PEDHC Actin, muscle OS=Pediculus humanus subsp. corporis GN=Phum_PHUM268330 PE=3 SV=1	1.0447	1.0388	0.0630887	0.0549179
1154		>tr|E0VM84|E0VM84_PEDHC Tubulin alpha-3 chain, putative OS=Pediculus humanus subsp. corporis GN=Phum_PHUM304110 PE=3 SV=1	1.124	1.1807	0.168642	0.239642
1155	E0VTC4	>tr|E0VTC4|E0VTC4_PEDHC Actin-5C OS=Pediculus humanus subsp. corporis GN=Phum_PHUM430440 PE=3 SV=1	0.90419	0.88509	-0.145302	-0.176104
1156		>tr|E0VWK4|E0VWK4_PEDHC Spectrin beta chain, putative OS=Pediculus humanus subsp. corporis GN=Phum_PHUM488290 PE=4 SV=1	1.2637	1.1965	0.337654	0.25882
1159	Q7T160	>tr|E1NZA1|E1NZA1_HUMAN Peroxisome proliferator activated receptor interacting complex protein OS=Homo sapiens GN=PRIC295 PE=2 SV=1;>sp|Q92616|GCN1L_HUMAN Translational activator GCN1 OS=Homo sapiens GN=GCN1L1 PE=1 SV=6;>tr|B4DM32|B4DM32_HUMAN cDNA FLJ54481, highly similar to GCN1-like protein 1 (Fragment) OS=Homo sapiens PE=2 SV=1;>tr|Q7T160|Q7T160_DANRE Novel protein similar to human general co…	1.3057	1.458	0.384823	0.543991
544	B4DIM0	>tr|E7ENH9|E7ENH9_HUMAN Uncharacterized protein OS=Homo sapiens GN=ACLY PE=4 SV=2;>tr|B4DIM0|B4DIM0_HUMAN cDNA FLJ56442, highly similar to ATP-citrate synthase (EC 2.3.3.8) OS=Homo sapiens PE=2 SV=1;>tr|Q4LE36|Q4LE36_HUMAN ACLY variant protein (Fragment) OS=Homo sapiens GN=ACLY variant protein PE=2 SV=1;>sp|P53396|ACLY_HUMAN ATP-citrate synthase OS=Homo sapiens GN=ACLY PE=1 SV=3;>tr|B4E3P0|B4E3P0…	1.2598	1.245	0.333195	0.316146
1160	Q7KZX8	>tr|E7EQZ3|E7EQZ3_HUMAN Uncharacterized protein OS=Homo sapiens GN=GSPT1 PE=4 SV=1;>tr|Q96GF2|Q96GF2_HUMAN GSPT1 protein OS=Homo sapiens GN=GSPT1 PE=1 SV=2;>sp|Q8IYD1|ERF3B_HUMAN Eukaryotic peptide chain release factor GTP-binding subunit ERF3B OS=Homo sapiens GN=GSPT2 PE=1 SV=2;>sp|P15170|ERF3A_HUMAN Eukaryotic peptide chain release factor GTP-binding subunit ERF3A OS=Homo sapiens GN=GSPT1 PE=1 …	0.88849	0.79446	-0.170573	-0.331954
364	P27816	>tr|E7EVA0|E7EVA0_HUMAN Microtubule-associated protein OS=Homo sapiens GN=MAP4 PE=4 SV=1;>sp|P27816|MAP4_HUMAN Microtubule-associated protein 4 OS=Homo sapiens GN=MAP4 PE=1 SV=3;>sp|P27816-6|MAP4_HUMAN Isoform 6 of Microtubule-associated protein 4 OS=Homo sapiens GN=MAP4;>sp|P27816-2|MAP4_HUMAN Isoform 2 of Microtubule-associated protein 4 OS=Homo sapiens GN=MAP4;>tr|B4DM10|B4DM10_HUMAN cDNA FLJ5…	1.131	1.0772	0.177599	0.107286
783	B2R4P8	>tr|E9PAV3|E9PAV3_HUMAN Uncharacterized protein OS=Homo sapiens GN=NACA PE=4 SV=1;>sp|Q13765|NACA_HUMAN Nascent polypeptide-associated complex subunit alpha OS=Homo sapiens GN=NACA PE=1 SV=1;>tr|B2R4P8|B2R4P8_HUMAN HCG2016482, isoform CRA_b OS=Homo sapiens GN=hCG_2016482 PE=2 SV=1;>tr|B4DDI8|B4DDI8_HUMAN cDNA FLJ53704, moderately similar to Nascent polypeptide-associated complex subunit alpha OS=…	0.98706	0.89131	-0.0187903	-0.166001
481	Q59F34	>tr|E9PB24|E9PB24_HUMAN Uncharacterized protein OS=Homo sapiens GN=RPL28 PE=4 SV=1;>tr|B4DEP9|B4DEP9_HUMAN cDNA FLJ57954, highly similar to 60S ribosomal protein L28 OS=Homo sapiens PE=2 SV=1;>sp|P46779|RL28_HUMAN 60S ribosomal protein L28 OS=Homo sapiens GN=RPL28 PE=1 SV=3;>tr|Q5M9J8|Q5M9J8_MOUSE MCG13936 OS=Mus musculus GN=Rpl28 PE=2 SV=1;>tr|Q59F34|Q59F34_HUMAN Ribosomal protein L28 variant (F…	1.2265	1.0176	0.294547	0.0251706
896	E9PB61	>tr|E9PB61|E9PB61_HUMAN Uncharacterized protein OS=Homo sapiens GN=THOC4 PE=4 SV=1;>sp|Q86V81|THOC4_HUMAN THO complex subunit 4 OS=Homo sapiens GN=THOC4 PE=1 SV=3;>tr|A7MBY2|A7MBY2_DANRE Zgc:171753 protein OS=Danio rerio GN=zgc:171753 PE=2 SV=1	0.82802	0.8654	-0.272262	-0.208561
934	Q96I24-2	>tr|E9PEB5|E9PEB5_HUMAN Uncharacterized protein OS=Homo sapiens GN=FUBP1 PE=4 SV=1;>tr|C9JT73|C9JT73_HUMAN Uncharacterized protein OS=Homo sapiens GN=FUBP1 PE=4 SV=1;>sp|Q96AE4-2|FUBP1_HUMAN Isoform 2 of Far upstream element-binding protein 1 OS=Homo sapiens GN=FUBP1;>sp|Q96AE4|FUBP1_HUMAN Far upstream element-binding protein 1 OS=Homo sapiens GN=FUBP1 PE=1 SV=3;>tr|B4DWL1|B4DWL1_HUMAN cDNA FLJ59…	0.81053	0.92532	-0.303063	-0.111976
597	B4DWQ5	>tr|E9PF41|E9PF41_HUMAN Uncharacterized protein OS=Homo sapiens GN=ACTR2 PE=3 SV=1;>sp|P61160|ARP2_HUMAN Actin-related protein 2 OS=Homo sapiens GN=ACTR2 PE=1 SV=1;>tr|Q5SW83|Q5SW83_MOUSE ARP2 actin-related protein 2 homolog (Yeast) OS=Mus musculus GN=Actr2 PE=2 SV=1;>tr|B4DHK9|B4DHK9_HUMAN cDNA FLJ51656, highly similar to Actin-like protein 2 OS=Homo sapiens PE=2 SV=1;>tr|Q8IY98|Q8IY98_HUMAN ACT…	0.88076	0.7786	-0.183179	-0.361046
214	D3Z351	>tr|E9PFF0|E9PFF0_HUMAN Uncharacterized protein OS=Homo sapiens GN=HMGB1 PE=4 SV=1;>sp|P09429|HMGB1_HUMAN High mobility group protein B1 OS=Homo sapiens GN=HMGB1 PE=1 SV=3;>tr|Q59GW1|Q59GW1_HUMAN High-mobility group box 1 variant (Fragment) OS=Homo sapiens PE=2 SV=1;>tr|B7Z965|B7Z965_HUMAN cDNA FLJ56337, highly similar to High mobility group protein B1 OS=Homo sapiens PE=2 SV=1;>tr|F5GZ29|F5GZ29_…	0.99672	1.0178	-0.00473982	0.0254541
916	C5MQH7	>tr|E9PFU1|E9PFU1_HUMAN Uncharacterized protein OS=Homo sapiens GN=PDCD6IP PE=4 SV=1;>tr|Q6NUS1|Q6NUS1_HUMAN PDCD6IP protein OS=Homo sapiens GN=PDCD6IP PE=1 SV=1;>tr|Q3TED2|Q3TED2_MOUSE Programmed cell death 6 interacting protein OS=Mus musculus GN=Pdcd6ip PE=2 SV=1;>sp|Q8WUM4|PDC6I_HUMAN Programmed cell death 6-interacting protein OS=Homo sapiens GN=PDCD6IP PE=1 SV=1;>tr|Q4W4Y1|Q4W4Y1_HUMAN Dopa…	1.0399	1.1102	0.0564448	0.15082
335	E9PS23	>tr|E9PK25|E9PK25_HUMAN Uncharacterized protein OS=Homo sapiens GN=CFL1 PE=4 SV=1;>sp|P23528|COF1_HUMAN Cofilin-1 OS=Homo sapiens GN=CFL1 PE=1 SV=3;>tr|E9PP50|E9PP50_HUMAN Uncharacterized protein OS=Homo sapiens GN=CFL1 PE=4 SV=1;>tr|Q544Y7|Q544Y7_MOUSE Cofilin 1, non-muscle OS=Mus musculus GN=Cfl1 PE=2 SV=1;>tr|E9PQB7|E9PQB7_HUMAN Uncharacterized protein OS=Homo sapiens GN=CFL1 PE=4 SV=1;>tr|B4E…	1.0495	1.1059	0.0697022	0.145221
376	E9PK01	>tr|E9PRY8|E9PRY8_HUMAN Uncharacterized protein OS=Homo sapiens GN=EEF1D PE=3 SV=1;>sp|P29692-2|EF1D_HUMAN Isoform 2 of Elongation factor 1-delta OS=Homo sapiens GN=EEF1D;>tr|B2RAR6|B2RAR6_HUMAN cDNA, FLJ95068, highly similar to Homo sapiens eukaryotic translation elongation factor 1 delta (guanine nucleotide exchange protein) (EEF1D), transcript variant 1, mRNA OS=Homo sapiens PE=2 SV=1;>tr|D3DW…	0.56249	0.57479	-0.830101	-0.798893
752	F4ZW65	>tr|F4ZW66|F4ZW66_HUMAN NF110b OS=Homo sapiens PE=2 SV=1;>sp|Q12906|ILF3_HUMAN Interleukin enhancer-binding factor 3 OS=Homo sapiens GN=ILF3 PE=1 SV=3;>sp|Q12906-3|ILF3_HUMAN Isoform 3 of Interleukin enhancer-binding factor 3 OS=Homo sapiens GN=ILF3;>tr|C9JFV5|C9JFV5_HUMAN Uncharacterized protein OS=Homo sapiens GN=ILF3 PE=4 SV=1;>sp|Q12906-6|ILF3_HUMAN Isoform 6 of Interleukin enhancer-binding f…	1.0876	1.0321	0.121148	0.0455828
1162	C9J826	>tr|F5GWP8|F5GWP8_HUMAN Uncharacterized protein OS=Homo sapiens GN=JUP PE=4 SV=1;>tr|C9JKY1|C9JKY1_HUMAN Uncharacterized protein OS=Homo sapiens GN=JUP PE=4 SV=1;>tr|C9JK18|C9JK18_HUMAN Uncharacterized protein OS=Homo sapiens GN=JUP PE=4 SV=1;>tr|C9J826|C9J826_HUMAN Uncharacterized protein OS=Homo sapiens GN=JUP PE=4 SV=1;>tr|Q14666|Q14666_HUMAN Radiated keratinocyte mRNA 266 (keratin-related pro…	0.1002	0.031978	-3.31905	-4.96678
974	A6NHL2	>tr|F5H5D3|F5H5D3_HUMAN Uncharacterized protein OS=Homo sapiens GN=TUBA1C PE=4 SV=1;>sp|Q9BQE3|TBA1C_HUMAN Tubulin alpha-1C chain OS=Homo sapiens GN=TUBA1C PE=1 SV=1;>tr|Q53GA7|Q53GA7_HUMAN Tubulin alpha 6 variant (Fragment) OS=Homo sapiens PE=2 SV=1;>tr|B7Z1K5|B7Z1K5_HUMAN cDNA FLJ55956, highly similar to Tubulin alpha-6 chain OS=Homo sapiens PE=2 SV=1;>tr|E9PGK3|E9PGK3_HUMAN Uncharacterized pro…	1.0222	1.1164	0.0316775	0.158854
619	A5K185	>tr|Q07161|Q07161_HUMAN Serine/threonine-protein phosphatase OS=Homo sapiens PE=2 SV=1;>sp|P62136|PP1A_HUMAN Serine/threonine-protein phosphatase PP1-alpha catalytic subunit OS=Homo sapiens GN=PPP1CA PE=1 SV=1;>tr|E9PDP1|E9PDP1_HUMAN Serine/threonine-protein phosphatase OS=Homo sapiens GN=PPP1CA PE=3 SV=2;>tr|B3KXM2|B3KXM2_HUMAN Serine/threonine-protein phosphatase OS=Homo sapiens PE=2 SV=1;>sp|P…	0.97278	0.93097	-0.0398145	-0.103193
432	P35637-2	>tr|Q13344|Q13344_HUMAN Fus-like protein (Fragment) OS=Homo sapiens PE=2 SV=1;>sp|P35637|FUS_HUMAN RNA-binding protein FUS OS=Homo sapiens GN=FUS PE=1 SV=1;>tr|Q6IBQ5|Q6IBQ5_HUMAN FUS protein OS=Homo sapiens GN=FUS PE=2 SV=1;>tr|Q8TBR3|Q8TBR3_HUMAN Fusion (Involved in t(12;16) in malignant liposarcoma) OS=Homo sapiens GN=FUS PE=2 SV=1;>sp|P35637-2|FUS_HUMAN Isoform Short of RNA-binding protein FU…	0.77139	0.93675	-0.374468	-0.094264
246	B7Z565	>tr|Q1HE25|Q1HE25_HUMAN Actinin alpha 1 isoform b OS=Homo sapiens GN=ACTN1 PE=2 SV=1;>sp|P12814|ACTN1_HUMAN Alpha-actinin-1 OS=Homo sapiens GN=ACTN1 PE=1 SV=2;>tr|B7TY16|B7TY16_HUMAN Actinin alpha 1 isoform 3 OS=Homo sapiens GN=ACTN1 PE=2 SV=1;>sp|P12814-2|ACTN1_HUMAN Isoform 2 of Alpha-actinin-1 OS=Homo sapiens GN=ACTN1;>tr|B7Z565|B7Z565_HUMAN cDNA FLJ54739, highly similar to Alpha-actinin-1 OS=…	1.2688	1.3229	0.343465	0.403704
326	E0VL29	>tr|Q32Q12|Q32Q12_HUMAN Nucleoside diphosphate kinase OS=Homo sapiens GN=NME1-NME2 PE=2 SV=1;>sp|P22392-2|NDKB_HUMAN Isoform 3 of Nucleoside diphosphate kinase B OS=Homo sapiens GN=NME2;>sp|P22392|NDKB_HUMAN Nucleoside diphosphate kinase B OS=Homo sapiens GN=NME2 PE=1 SV=1;>tr|Q6FHN3|Q6FHN3_HUMAN Nucleoside diphosphate kinase OS=Homo sapiens GN=NME2 PE=2 SV=1;>tr|E7ERL0|E7ERL0_HUMAN Uncharacteriz…	0.79903	0.81483	-0.323678	-0.295429
477	P46087-2	>tr|Q3KQS4|Q3KQS4_HUMAN NOP2 protein OS=Homo sapiens GN=NOP2 PE=2 SV=1;>sp|P46087|NOP2_HUMAN Putative ribosomal RNA methyltransferase NOP2 OS=Homo sapiens GN=NOP2 PE=1 SV=2;>sp|P46087-2|NOP2_HUMAN Isoform 2 of Putative ribosomal RNA methyltransferase NOP2 OS=Homo sapiens GN=NOP2;>tr|Q05BA7|Q05BA7_HUMAN NOP2 protein OS=Homo sapiens GN=NOP2 PE=2 SV=1;>sp|Q922K7|NOP2_MOUSE Putative ribosomal RNA met…	1.0459	0.95612	0.0647449	-0.0647364
727	E9PFM1	>tr|Q4LE58|Q4LE58_HUMAN EIF4G1 variant protein (Fragment) OS=Homo sapiens GN=EIF4G1 variant protein PE=2 SV=1;>tr|B2RU06|B2RU06_HUMAN EIF4G1 protein OS=Homo sapiens GN=EIF4G1 PE=2 SV=1;>tr|B2RU10|B2RU10_HUMAN EIF4G1 protein OS=Homo sapiens GN=EIF4G1 PE=2 SV=1;>tr|E9PFM1|E9PFM1_HUMAN Uncharacterized protein OS=Homo sapiens GN=EIF4G1 PE=4 SV=1;>tr|D3DNT2|D3DNT2_HUMAN Eukaryotic translation initiati…	1.328	1.3501	0.409255	0.433066
813	Q14980	>tr|Q4LE64|Q4LE64_HUMAN NUMA1 variant protein (Fragment) OS=Homo sapiens GN=NUMA1 variant protein PE=2 SV=1;>sp|Q14980|NUMA1_HUMAN Nuclear mitotic apparatus protein 1 OS=Homo sapiens GN=NUMA1 PE=1 SV=2;>sp|Q14980-2|NUMA1_HUMAN Isoform 2 of Nuclear mitotic apparatus protein 1 OS=Homo sapiens GN=NUMA1;>tr|Q59HB8|Q59HB8_HUMAN Nuclear mitotic apparatus protein 1 variant (Fragment) OS=Homo sapiens PE=…	1.7231	1.5155	0.785006	0.599794
564	F5H4R6	>tr|Q4R5C4|Q4R5C4_MACFA Brain cDNA, clone: QtrA-11611, similar to human nucleosome assembly protein 1-like 1 (NAP1L1),transcript variant 1, OS=Macaca fascicularis PE=2 SV=1;>sp|P55209|NP1L1_HUMAN Nucleosome assembly protein 1-like 1 OS=Homo sapiens GN=NAP1L1 PE=1 SV=1;>tr|B7Z2V4|B7Z2V4_HUMAN cDNA FLJ60539, highly similar to Nucleosome assembly protein 1-like 1 OS=Homo sapiens PE=2 SV=1;>tr|F5H4R6…	1.0086	1.0884	0.0123541	0.122209
19	Q91V12-2	>tr|Q4R7D6|Q4R7D6_MACFA Testis cDNA, clone: QtsA-15551, similar to human brain acyl-CoA hydrolase (BACH), transcript varianthBACHa, OS=Macaca fascicularis PE=2 SV=1;>sp|O00154|BACH_HUMAN Cytosolic acyl coenzyme A thioester hydrolase OS=Homo sapiens GN=ACOT7 PE=1 SV=3;>sp|O00154-5|BACH_HUMAN Isoform 5 of Cytosolic acyl coenzyme A thioester hydrolase OS=Homo sapiens GN=ACOT7;>sp|O00154-4|BACH_HUMAN…	1.2568	1.1605	0.329755	0.214747
21	Q5BKQ9	>tr|Q53FT5|Q53FT5_HUMAN Proteasome 26S non-ATPase subunit 11 variant (Fragment) OS=Homo sapiens PE=2 SV=1;>sp|O00231|PSD11_HUMAN 26S proteasome non-ATPase regulatory subunit 11 OS=Homo sapiens GN=PSMD11 PE=1 SV=3;>tr|Q4R330|Q4R330_MACFA Testis cDNA clone: QtsA-20009, similar to human proteasome (prosome, macropain) 26S subunit, non-ATPase,11 (PSMD11), OS=Macaca fascicularis PE=2 SV=1;>tr|Q5BKQ9|Q…	1.0619	0.92208	0.0866479	-0.117036
1053	Q5QPM0	>tr|Q53GL6|Q53GL6_HUMAN RNA binding protein (Autoantigenic, hnRNP-associated with lethal yellow) long isoform variant (Fragment) OS=Homo sapiens GN=RALY PE=2 SV=1;>sp|Q9UKM9|RALY_HUMAN RNA-binding protein Raly OS=Homo sapiens GN=RALY PE=1 SV=1;>tr|A8K4T9|A8K4T9_HUMAN cDNA FLJ77421, highly similar to Homo sapiens autoantigen p542 mRNA OS=Homo sapiens PE=2 SV=1;>sp|Q9UKM9-2|RALY_HUMAN Isoform 1 of …	0.88838	0.73615	-0.170751	-0.441928
1169	B3KUH9	>tr|Q59EF6|Q59EF6_HUMAN Calpain 2, large [catalytic] subunit variant (Fragment) OS=Homo sapiens PE=2 SV=1;>tr|B2RCM3|B2RCM3_HUMAN cDNA, FLJ96158, highly similar to Homo sapiens calpain 2, (m/II) large subunit (CAPN2), mRNA OS=Homo sapiens PE=2 SV=1;>sp|P17655|CAN2_HUMAN Calpain-2 catalytic subunit OS=Homo sapiens GN=CAPN2 PE=1 SV=6;>tr|B4E1R7|B4E1R7_HUMAN cDNA FLJ58224, highly similar to Calpain-…	1.4372	1.2721	0.523261	0.347212
761	Q4R4N2	>tr|Q59EG8|Q59EG8_HUMAN Proteasome 26S non-ATPase subunit 2 variant (Fragment) OS=Homo sapiens PE=2 SV=1;>sp|Q13200|PSMD2_HUMAN 26S proteasome non-ATPase regulatory subunit 2 OS=Homo sapiens GN=PSMD2 PE=1 SV=3;>tr|Q3TKV1|Q3TKV1_MOUSE MCG129789, isoform CRA_b OS=Mus musculus GN=Psmd2 PE=2 SV=1;>tr|Q53XQ4|Q53XQ4_HUMAN Proteasome (Prosome, macropain) 26S subunit, non-ATPase, 2 OS=Homo sapiens PE=2 S…	1.1839	1.32	0.243547	0.400538
242	Q3V132	>tr|Q59EI9|Q59EI9_HUMAN ADP,ATP carrier protein, liver isoform T2 variant (Fragment) OS=Homo sapiens PE=2 SV=1;>sp|P12236|ADT3_HUMAN ADP/ATP translocase 3 OS=Homo sapiens GN=SLC25A6 PE=1 SV=4;>tr|Q6I9V5|Q6I9V5_HUMAN SLC25A6 protein OS=Homo sapiens GN=SLC25A6 PE=2 SV=1;>sp|P12235|ADT1_HUMAN ADP/ATP translocase 1 OS=Homo sapiens GN=SLC25A4 PE=1 SV=4;>sp|P48962|ADT1_MOUSE ADP/ATP translocase 1 OS=Mu…	0.82644	1.054	-0.275018	0.0758749
194	P08107	>tr|Q59EJ3|Q59EJ3_HUMAN Heat shock 70kDa protein 1A variant (Fragment) OS=Homo sapiens PE=2 SV=1;>sp|P08107|HSP71_HUMAN Heat shock 70 kDa protein 1A/1B OS=Homo sapiens GN=HSPA1A PE=1 SV=5;>tr|A8K5I0|A8K5I0_HUMAN Heat shock 70kDa protein 1A OS=Homo sapiens GN=HSPA1A PE=2 SV=1;>tr|B4DNT8|B4DNT8_HUMAN cDNA FLJ54370, highly similar to Heat shock 70 kDa protein 1 OS=Homo sapiens PE=2 SV=1;>tr|F5GZ62|F…	0.98335	1.0389	-0.0242231	0.0550568
729	A5GZX3	>tr|Q59EL0|Q59EL0_HUMAN Glyoxalase I variant (Fragment) OS=Homo sapiens PE=2 SV=1;>sp|Q04760|LGUL_HUMAN Lactoylglutathione lyase OS=Homo sapiens GN=GLO1 PE=1 SV=4;>tr|B4DDV0|B4DDV0_HUMAN cDNA FLJ51791, highly similar to Lactoylglutathione lyase (EC 4.4.1.5) OS=Homo sapiens PE=2 SV=1;>tr|A5GZX3|A5GZX3_MOUSE Glyoxalase 1 OS=Mus musculus GN=Glo1 PE=2 SV=1;>tr|A6L4H3|A6L4H3_BACV8 Putative uncharacter…	0.6578	0.64298	-0.604279	-0.637154
82	Q53H17	>tr|Q59ER5|Q59ER5_HUMAN WD repeat-containing protein 1 isoform 1 variant (Fragment) OS=Homo sapiens PE=2 SV=1;>tr|A8MVA9|A8MVA9_HUMAN Uncharacterized protein OS=Homo sapiens GN=WDR1 PE=4 SV=2;>sp|O75083|WDR1_HUMAN WD repeat-containing protein 1 OS=Homo sapiens GN=WDR1 PE=1 SV=4;>tr|Q53GN4|Q53GN4_HUMAN WD repeat domain 1, isoform CRA_a (Fragment) OS=Homo sapiens GN=WDR1 PE=2 SV=1;>tr|Q53H17|Q53H17…	1.0319	0.89182	0.0453032	-0.165176
928	Q92841-2	>tr|Q59F66|Q59F66_HUMAN DEAD box polypeptide 17 isoform p82 variant (Fragment) OS=Homo sapiens PE=2 SV=1;>sp|Q92841-4|DDX17_HUMAN Isoform 4 of Probable ATP-dependent RNA helicase DDX17 OS=Homo sapiens GN=DDX17;>sp|Q92841-2|DDX17_HUMAN Isoform 2 of Probable ATP-dependent RNA helicase DDX17 OS=Homo sapiens GN=DDX17;>sp|Q92841-3|DDX17_HUMAN Isoform 3 of Probable ATP-dependent RNA helicase DDX17 OS=H…	1.466	1.384	0.551885	0.468844
1043	B4DN52	>tr|Q59FE8|Q59FE8_HUMAN Epithelial protein lost in neoplasm beta variant (Fragment) OS=Homo sapiens PE=1 SV=1;>sp|Q9UHB6-4|LIMA1_HUMAN Isoform 4 of LIM domain and actin-binding protein 1 OS=Homo sapiens GN=LIMA1;>sp|Q9UHB6|LIMA1_HUMAN LIM domain and actin-binding protein 1 OS=Homo sapiens GN=LIMA1 PE=1 SV=1;>tr|Q53GG0|Q53GG0_HUMAN Epithelial protein lost in neoplasm beta variant (Fragment) OS=Hom…	1.1298	1.2034	0.176067	0.267116
883	E7ESM6	>tr|Q59FF0|Q59FF0_HUMAN EBNA-2 co-activator variant (Fragment) OS=Homo sapiens PE=2 SV=1;>sp|Q7KZF4|SND1_HUMAN Staphylococcal nuclease domain-containing protein 1 OS=Homo sapiens GN=SND1 PE=1 SV=1;>tr|B3KU67|B3KU67_HUMAN cDNA FLJ39264 fis, clone OCBBF2009603, highly similar to Staphylococcal nuclease domain-containing protein 1 OS=Homo sapiens PE=2 SV=1;>tr|E7ESM6|E7ESM6_HUMAN Uncharacterized pro…	0.96944	1.2563	-0.0447765	0.329181
459	Q7Z355	>tr|Q59G75|Q59G75_HUMAN Isoleucyl-tRNA synthetase, cytoplasmic variant (Fragment) OS=Homo sapiens PE=2 SV=1;>sp|P41252|SYIC_HUMAN Isoleucyl-tRNA synthetase, cytoplasmic OS=Homo sapiens GN=IARS PE=1 SV=2;>tr|Q7Z355|Q7Z355_HUMAN Putative uncharacterized protein DKFZp686L17145 OS=Homo sapiens GN=DKFZp686L17145 PE=2 SV=1;>tr|Q7Z3U5|Q7Z3U5_HUMAN Putative uncharacterized protein DKFZp686L0869 OS=Homo s…	1.1876	1.3179	0.248049	0.398241
853	Q8NAN9	>tr|Q59GB4|Q59GB4_HUMAN Dihydropyrimidinase-like 2 variant (Fragment) OS=Homo sapiens PE=2 SV=1;>sp|Q16555|DPYL2_HUMAN Dihydropyrimidinase-related protein 2 OS=Homo sapiens GN=DPYSL2 PE=1 SV=1;>tr|B4DR31|B4DR31_HUMAN cDNA FLJ53166, highly similar to Dihydropyrimidinase-related protein 2 OS=Homo sapiens PE=2 SV=1;>tr|Q53ET2|Q53ET2_HUMAN Dihydropyrimidinase-like 2 variant (Fragment) OS=Homo sapiens…	1.3702	1.4156	0.454386	0.501414
480	Q9CQM8	>tr|Q59GK9|Q59GK9_HUMAN Ribosomal protein L21 variant (Fragment) OS=Homo sapiens PE=2 SV=1;>sp|P46778|RL21_HUMAN 60S ribosomal protein L21 OS=Homo sapiens GN=RPL21 PE=1 SV=2;>tr|Q6IAX2|Q6IAX2_HUMAN RPL21 protein OS=Homo sapiens GN=RPL21 PE=2 SV=1;>tr|D3YWQ7|D3YWQ7_MOUSE MCG11578 OS=Mus musculus GN=Gm16415 PE=4 SV=1;>tr|D3Z3K3|D3Z3K3_MOUSE MCG132291 OS=Mus musculus GN=Gm10155 PE=4 SV=1;>tr|Q9CQM8|…	0.86414	0.77775	-0.210663	-0.362622
29	B4DXX7	>tr|Q59GX6|Q59GX6_HUMAN DEAD/H (Asp-Glu-Ala-Asp/His) box polypeptide 3 variant (Fragment) OS=Homo sapiens PE=2 SV=1;>sp|O00571|DDX3X_HUMAN ATP-dependent RNA helicase DDX3X OS=Homo sapiens GN=DDX3X PE=1 SV=3;>sp|Q62167|DDX3X_MOUSE ATP-dependent RNA helicase DDX3X OS=Mus musculus GN=Ddx3x PE=1 SV=3;>tr|B5BTY4|B5BTY4_HUMAN ATP-dependent RNA helicase DDX3X OS=Homo sapiens GN=DDX3X PE=2 SV=1;>tr|B4E3E…	0.91209	0.97615	-0.132752	-0.0348252
438	B4DMJ6	>tr|Q59GY2|Q59GY2_HUMAN Ribosomal protein L4 variant (Fragment) OS=Homo sapiens PE=2 SV=1;>sp|P36578|RL4_HUMAN 60S ribosomal protein L4 OS=Homo sapiens GN=RPL4 PE=1 SV=5;>tr|E7EWF1|E7EWF1_HUMAN Uncharacterized protein OS=Homo sapiens GN=RPL4 PE=4 SV=1;>tr|Q564E8|Q564E8_MOUSE Ribosomal protein L4 OS=Mus musculus GN=Rpl4 PE=2 SV=1;>tr|B4DMJ6|B4DMJ6_HUMAN cDNA FLJ50996, highly similar to 60S ribosom…	0.87298	0.85	-0.195979	-0.234465
504	B3KX11	>tr|Q59H77|Q59H77_HUMAN Chaperonin containing TCP1, subunit 3 (Gamma) variant (Fragment) OS=Homo sapiens PE=2 SV=1;>sp|P49368|TCPG_HUMAN T-complex protein 1 subunit gamma OS=Homo sapiens GN=CCT3 PE=1 SV=4;>tr|Q3U4U6|Q3U4U6_MOUSE Chaperonin containing Tcp1, subunit 3 (Gamma) OS=Mus musculus GN=Cct3 PE=2 SV=1;>tr|E9PAQ6|E9PAQ6_HUMAN Uncharacterized protein OS=Homo sapiens GN=CCT3 PE=3 SV=1;>tr|B3KX…	1.1337	1.0948	0.181039	0.130667
832	A8MX33	>tr|Q59HD4|Q59HD4_HUMAN Poly(RC)-binding protein 2 isoform b variant (Fragment) OS=Homo sapiens PE=2 SV=1;>tr|Q6IPF4|Q6IPF4_HUMAN Poly(RC) binding protein 2 OS=Homo sapiens GN=PCBP2 PE=2 SV=1;>sp|Q15366|PCBP2_HUMAN Poly(rC)-binding protein 2 OS=Homo sapiens GN=PCBP2 PE=1 SV=1;>tr|A8K7X6|A8K7X6_HUMAN Poly(RC) binding protein 2, isoform CRA_b OS=Homo sapiens GN=PCBP2 PE=2 SV=1;>tr|Q32Q82|Q32Q82_HUM…	1.2214	1.1564	0.288536	0.209641
323	P22102-2	>tr|Q59HH3|Q59HH3_HUMAN Phosphoribosylglycinamide formyltransferase, phosphoribosylglycinamide synthetase, phosphoribosylaminoimidazole synthetase isoform 1 variant (Fragment) OS=Homo sapiens PE=2 SV=1;>sp|P22102|PUR2_HUMAN Trifunctional purine biosynthetic protein adenosine-3 OS=Homo sapiens GN=GART PE=1 SV=1;>tr|Q3B7A7|Q3B7A7_HUMAN Phosphoribosylglycinamide formyltransferase, phosphoribosylglyc…	1.1195	1.1997	0.162855	0.262674
284	O14983-2	>tr|Q5DTI2|Q5DTI2_MOUSE ATPase, Ca++ transporting, cardiac muscle, slow twitch 2, isoform CRA_b (Fragment) OS=Mus musculus GN=Atp2a2 PE=2 SV=1;>sp|P16615|AT2A2_HUMAN Sarcoplasmic/endoplasmic reticulum calcium ATPase 2 OS=Homo sapiens GN=ATP2A2 PE=1 SV=1;>sp|P16615-3|AT2A2_HUMAN Isoform 3 of Sarcoplasmic/endoplasmic reticulum calcium ATPase 2 OS=Homo sapiens GN=ATP2A2;>tr|F5GXP6|F5GXP6_HUMAN Uncha…	1.4002	1.0053	0.485633	0.00762609
533	B4E3E6	>tr|Q5FB19|Q5FB19_MOUSE Heterogeneous nuclear ribonucleoprotein A3 OS=Mus musculus GN=Hnrnpa3 PE=2 SV=1;>sp|P51991|ROA3_HUMAN Heterogeneous nuclear ribonucleoprotein A3 OS=Homo sapiens GN=HNRNPA3 PE=1 SV=2;>tr|Q0VG47|Q0VG47_MOUSE Heterogeneous nuclear ribonucleoprotein A3 OS=Mus musculus GN=Hnrnpa3 PE=2 SV=1;>sp|P51991-2|ROA3_HUMAN Isoform 2 of Heterogeneous nuclear ribonucleoprotein A3 OS=Homo s…	1.087	1.0851	0.120352	0.117828
169	A6RA88	>tr|Q5H9N4|Q5H9N4_HUMAN Putative uncharacterized protein DKFZp686L20222 OS=Homo sapiens GN=DKFZp686L20222 PE=2 SV=1;>sp|P06493|CDK1_HUMAN Cyclin-dependent kinase 1 OS=Homo sapiens GN=CDK1 PE=1 SV=3;>tr|Q4R6Z7|Q4R6Z7_MACFA Testis cDNA, clone: QtsA-16794, similar to human cell division cycle 2, G1 to S and G2 to M (CDC2),transcript variant 1, OS=Macaca fascicularis PE=2 SV=1;>sp|P06493-2|CDK1_HUMAN…	0.79723	0.95281	-0.326932	-0.0697395
361	B8A6G2	>tr|Q5HY50|Q5HY50_HUMAN Ribosomal protein L10 (Fragment) OS=Homo sapiens GN=RPL10 PE=2 SV=1;>sp|P27635|RL10_HUMAN 60S ribosomal protein L10 OS=Homo sapiens GN=RPL10 PE=1 SV=4;>tr|C9J7T6|C9J7T6_HUMAN Uncharacterized protein OS=Homo sapiens GN=RPL10 PE=4 SV=1;>tr|E0VGQ3|E0VGQ3_PEDHC 60S ribosomal protein L10, putative OS=Pediculus humanus subsp. corporis GN=Phum_PHUM190090 PE=4 SV=1;>sp|Q96L21|RL10…	0.98106	1.1627	-0.0275867	0.217479
509	Q53HG6	>tr|Q5HYE4|Q5HYE4_HUMAN Cysteinyl-tRNA synthetase, isoform CRA_e OS=Homo sapiens GN=DKFZp686F1612 PE=1 SV=1;>tr|B4DPV7|B4DPV7_HUMAN cDNA FLJ54534, highly similar to Homo sapiens cysteinyl-tRNA synthetase (CARS), transcript variant 3, mRNA OS=Homo sapiens PE=2 SV=1;>sp|P49589|SYCC_HUMAN Cysteinyl-tRNA synthetase, cytoplasmic OS=Homo sapiens GN=CARS PE=1 SV=3;>tr|B4DKY1|B4DKY1_HUMAN cDNA FLJ59563, …	1.2399	1.064	0.310224	0.0894982
63	Q3TAI4	>tr|Q5JWU6|Q5JWU6_HUMAN Tumor protein D52-like 2 OS=Homo sapiens GN=TPD52L2 PE=2 SV=1;>tr|A2AUD6|A2AUD6_MOUSE Tumor protein D52-like 2 OS=Mus musculus GN=Tpd52l2 PE=4 SV=1;>tr|Q5U0E0|Q5U0E0_HUMAN Tumor protein D52-like 2 OS=Homo sapiens GN=TPD52L2 PE=2 SV=1;>sp|O43399-3|TPD54_HUMAN Isoform 3 of Tumor protein D54 OS=Homo sapiens GN=TPD52L2;>sp|O43399|TPD54_HUMAN Tumor protein D54 OS=Homo sapiens G…	0.60397	0.65216	-0.727451	-0.616702
157	Q5JW64	>tr|Q6B6N3|Q6B6N3_HUMAN Galphai2 protein OS=Homo sapiens PE=2 SV=1;>tr|F5H4U5|F5H4U5_HUMAN Uncharacterized protein OS=Homo sapiens GN=GNAI2 PE=4 SV=1;>sp|P04899|GNAI2_HUMAN Guanine nucleotide-binding protein G(i) subunit alpha-2 OS=Homo sapiens GN=GNAI2 PE=1 SV=3;>tr|Q93020|Q93020_HUMAN GTP-binding regulatory protein Gi alpha-2 chain (Fragment) OS=Homo sapiens GN=WUGSC:H_LUCA16.1 PE=2 SV=2;>tr|Q9…	1.4411	1.4899	0.52717	0.575216
1171	Q6FG99	>tr|Q6FG99|Q6FG99_HUMAN RPLP1 protein OS=Homo sapiens GN=RPLP1 PE=4 SV=1;>sp|P05386|RLA1_HUMAN 60S acidic ribosomal protein P1 OS=Homo sapiens GN=RPLP1 PE=1 SV=1;>tr|Q7Z612|Q7Z612_HUMAN Acidic ribosomal phosphoprotein P1 OS=Homo sapiens PE=4 SV=1;>tr|Q6ICQ4|Q6ICQ4_HUMAN RPLP1 protein (Fragment) OS=Homo sapiens GN=RPLP1 PE=2 SV=1	0.67205	0.76708	-0.57336	-0.382551
491	Q5T1D1	>tr|Q6IPI1|Q6IPI1_HUMAN Ribosomal protein L29 OS=Homo sapiens GN=RPL29 PE=2 SV=1;>sp|P47914|RL29_HUMAN 60S ribosomal protein L29 OS=Homo sapiens GN=RPL29 PE=1 SV=2;>tr|A8K0H3|A8K0H3_HUMAN cDNA FLJ78093, highly similar to Homo sapiens ribosomal protein L29 (RPL29), mRNA OS=Homo sapiens PE=2 SV=1;>tr|Q5T1D1|Q5T1D1_HUMAN Ribosomal protein L29 (RPL29) pseudogene OS=Homo sapiens GN=RP11-632C17__A.1-00…	0.57343	0.64215	-0.802311	-0.639018
161	Q545A2	>tr|Q6NVC0|Q6NVC0_HUMAN SLC25A5 protein (Fragment) OS=Homo sapiens GN=SLC25A5 PE=2 SV=1;>sp|P05141|ADT2_HUMAN ADP/ATP translocase 2 OS=Homo sapiens GN=SLC25A5 PE=1 SV=7;>sp|P51881|ADT2_MOUSE ADP/ATP translocase 2 OS=Mus musculus GN=Slc25a5 PE=1 SV=3;>tr|Q545A2|Q545A2_MOUSE MCG11560 OS=Mus musculus GN=Slc25a5 PE=2 SV=1;>tr|B2RCV1|B2RCV1_HUMAN cDNA, FLJ96310, highly similar to Homo sapiens solute c…	0.84344	0.82517	-0.245643	-0.277237
252	B7Z2R9	>tr|Q6Q3G8|Q6Q3G8_HUMAN Lysosomal-associated membrane protein 2, isoform CRA_b OS=Homo sapiens GN=LAMP2 PE=2 SV=1;>sp|P13473|LAMP2_HUMAN Lysosome-associated membrane glycoprotein 2 OS=Homo sapiens GN=LAMP2 PE=1 SV=2;>sp|P13473-2|LAMP2_HUMAN Isoform LAMP-2B of Lysosome-associated membrane glycoprotein 2 OS=Homo sapiens GN=LAMP2;>tr|B4E2S7|B4E2S7_HUMAN cDNA FLJ58780, highly similar to Homo sapiens …	0.81229	0.8211	-0.299933	-0.28437
777	Q8WNV0	>tr|Q6ZRJ8|Q6ZRJ8_HUMAN cDNA FLJ46302 fis, clone TESTI4036048, highly similar to Sorting nexin 1 OS=Homo sapiens PE=2 SV=1;>sp|Q13596|SNX1_HUMAN Sorting nexin-1 OS=Homo sapiens GN=SNX1 PE=1 SV=3;>tr|Q53GY8|Q53GY8_HUMAN Sorting nexin 1 isoform a variant (Fragment) OS=Homo sapiens PE=2 SV=1;>tr|Q53HL9|Q53HL9_HUMAN Sorting nexin 1 isoform a variant (Fragment) OS=Homo sapiens PE=2 SV=1;>tr|A6NKH4|A6N…	1.3462	1.4636	0.428893	0.549521
1173	Q792Z1	>tr|Q792Z1|Q792Z1_MOUSE MCG140784 OS=Mus musculus GN=Try10 PE=2 SV=1;>tr|Q7M754|Q7M754_MOUSE Try10-like trypsinogen OS=Mus musculus GN=Gm5409 PE=2 SV=1	0.0011515	0.00086102	-9.76227	-10.1817
1174	E7EWA5	>tr|Q7ZSZ0|Q7ZSZ0_DANRE Novel protein similar to human RAS oncogene family member RAB1B OS=Danio rerio GN=rab1a PE=2 SV=1;>sp|Q9H0U4|RAB1B_HUMAN Ras-related protein Rab-1B OS=Homo sapiens GN=RAB1B PE=1 SV=1;>tr|C5P7U9|C5P7U9_COCP7 Secretion related GTPase, putative OS=Coccidioides posadasii (strain C735) GN=CPC735_028350 PE=3 SV=1;>tr|Q6FIG4|Q6FIG4_HUMAN RAB1B protein OS=Homo sapiens GN=RAB1B PE=…	0.81826	0.93804	-0.289369	-0.0922787
1175	Q86S93	>tr|Q86S93|Q86S93_BABRO 70 kDa heat shock protein OS=Babesia rodhaini GN=HSP70 PE=2 SV=1	0.75804	0.82864	-0.399654	-0.271183
1176	Q8A0Y2	>tr|Q8A0Y2|Q8A0Y2_BACTN Subtilisin-like serine protease OS=Bacteroides thetaiotaomicron GN=BT_3889 PE=3 SV=1	1.0688	1.0063	0.0959919	0.00906047
1177	Q545Y3	>tr|Q8BP43|Q8BP43_MOUSE Tropomyosin 1, alpha, isoform CRA_c OS=Mus musculus GN=Tpm1 PE=2 SV=1;>tr|Q545Y3|Q545Y3_MOUSE Tropomyosin 1, alpha, isoform CRA_l OS=Mus musculus GN=Tpm1 PE=2 SV=1	1.9745	2.1008	0.981487	1.07094
1180		>tr|Q8IIW4|Q8IIW4_PLAF7 NOT family protein, putative OS=Plasmodium falciparum (isolate 3D7) GN=PF11_0049 PE=4 SV=1	1.5221	1.3919	0.606063	0.477056
123	P00491	>tr|Q8N7G1|Q8N7G1_HUMAN cDNA FLJ25678 fis, clone TST04067, highly similar to PURINE NUCLEOSIDE PHOSPHORYLASE (EC 2.4.2.1) OS=Homo sapiens PE=2 SV=1;>sp|P00491|PNPH_HUMAN Purine nucleoside phosphorylase OS=Homo sapiens GN=PNP PE=1 SV=2;>sp|P23492|PNPH_MOUSE Purine nucleoside phosphorylase OS=Mus musculus GN=Pnp PE=1 SV=2;>tr|A6MJU5|A6MJU5_CALJA Purine nucleoside phosphorylase-like protein (Fragmen…	0.92592	0.77416	-0.111041	-0.369296
925	Q7Z426	>tr|Q8TDJ5|Q8TDJ5_HUMAN Tyrosine-protein kinase receptor OS=Homo sapiens GN=TFG/ALK fusion PE=2 SV=1;>sp|Q92734|TFG_HUMAN Protein TFG OS=Homo sapiens GN=TFG PE=1 SV=2;>tr|Q4R553|Q4R553_MACFA Brain cDNA, clone: QccE-18589, similar to human TRK-fused gene (TFG), OS=Macaca fascicularis PE=2 SV=1;>tr|Q7Z426|Q7Z426_HUMAN Putative MAPK activating protein OS=Homo sapiens PE=2 SV=1;>tr|Q05BK6|Q05BK6_HUMA…	0.76336	0.92849	-0.389565	-0.107042
856	B3KTM9	>tr|Q96IH1|Q96IH1_HUMAN FSCN1 protein (Fragment) OS=Homo sapiens GN=FSCN1 PE=2 SV=1;>sp|Q16658|FSCN1_HUMAN Fascin OS=Homo sapiens GN=FSCN1 PE=1 SV=3;>tr|B3KTA3|B3KTA3_HUMAN cDNA FLJ37935 fis, clone CTONG2005290, highly similar to FASCIN OS=Homo sapiens PE=2 SV=1;>tr|B3KTM9|B3KTM9_HUMAN cDNA FLJ38511 fis, clone HCHON2000417, highly similar to FASCIN OS=Homo sapiens PE=2 SV=1;>tr|C9JFI7|C9JFI7_HUMA…	1.5098	1.6683	0.594357	0.738379
715	Q96MN4	>tr|Q96MX4|Q96MX4_HUMAN Ewing sarcoma breakpoint region 1, isoform CRA_h OS=Homo sapiens GN=EWSR1 PE=2 SV=1;>sp|Q01844|EWS_HUMAN RNA-binding protein EWS OS=Homo sapiens GN=EWSR1 PE=1 SV=1;>tr|Q4R3Q5|Q4R3Q5_MACFA Testis cDNA clone: QtsA-15176, similar to human Ewing sarcoma breakpoint region 1 (EWSR1), transcriptvariant EWS, OS=Macaca fascicularis PE=2 SV=1;>tr|Q96FE8|Q96FE8_HUMAN EWSR1 protein OS…	0.87215	0.91663	-0.197352	-0.125589
1182	Q9BGM6	>tr|Q9BGM6|Q9BGM6_SHEEP Type I wool keratin intermediate filament 8c1 OS=Ovis aries PE=2 SV=1	0.002576	0.0037835	-8.60065	-8.04606
355	Q9UKA9	>tr|Q9BUQ0|Q9BUQ0_HUMAN Polypyrimidine tract binding protein 1 OS=Homo sapiens GN=PTBP1 PE=2 SV=1;>sp|P26599-2|PTBP1_HUMAN Isoform 2 of Polypyrimidine tract-binding protein 1 OS=Homo sapiens GN=PTBP1;>sp|P26599|PTBP1_HUMAN Polypyrimidine tract-binding protein 1 OS=Homo sapiens GN=PTBP1 PE=1 SV=1;>tr|Q922I7|Q922I7_MOUSE MCG13402, isoform CRA_c OS=Mus musculus GN=Ptbp1 PE=2 SV=1;>tr|Q8BGJ5|Q8BGJ5_M…	0.7991	0.79456	-0.323552	-0.331772
722	B2R4K7	>tr|Q9HBB3|Q9HBB3_HUMAN 60S ribosomal protein L6 OS=Homo sapiens PE=2 SV=1;>sp|Q02878|RL6_HUMAN 60S ribosomal protein L6 OS=Homo sapiens GN=RPL6 PE=1 SV=3;>tr|Q8N5Z7|Q8N5Z7_HUMAN 60S ribosomal protein L6 OS=Homo sapiens GN=RPL6 PE=2 SV=1;>tr|Q8TBK5|Q8TBK5_HUMAN 60S ribosomal protein L6 OS=Homo sapiens GN=RPL6 PE=2 SV=1;>tr|B2R4K7|B2R4K7_HUMAN 60S ribosomal protein L6 OS=Homo sapiens PE=2 SV=1;>tr…	0.94079	0.95378	-0.0880554	-0.0682716
