# Supplementary material for: Analysis of Human Protein Replacement Stable Cell Lines Established using snoMEN-PR Vector
Source: PLoS One. 2013 Apr 25;8(4):e62305. doi: 10.1371/journal.pone.0062305 (PMC3636044; doi:10.1371/journal.pone.0062305)
Supplement: Table S2 — The list of SILAC ratio values of top 10% labelled proteins described in Figure 5B . (XLSX) [file pone.0062305.s007.xlsx]

## Sheet: Sheet1
Protein IDs	Protein Names	Gene Names	Protein Descriptions	Ratio M/L Count	Ratio H/L Count	Ratio M/L Normalized	Ratio H/L Normalized	Log2(Ratio M/L)	Log2(RatioH/L)
IPI00220726;IPI00305242;IPI00000149;IPI00220721;IPI00220722	Caspase-8;ICE-like apoptotic protease 5;MORT1-associated CED-3 homolog;FADD-homologous ICE/CED-3-like protease;FADD-like ICE;Apoptotic cysteine protease;Apoptotic protease Mch-5;CAP4;Caspase-8 subunit p18;Caspase-8 subunit p10	CASP8;MCH5	Isoform 9 of Caspase-8;Isoform 4 of Caspase-8;Isoform 1 of Caspase-8;Isoform 2 of Caspase-8;Isoform 3 of Caspase-8	2	2	0.021193	0.013325	-5.56027	-6.22972
IPI00000892	LP3298		HSPC237	2	2	0.037085	0.039754	-4.75302	-4.65276
IPI00001676;IPI00290543	Nuclear protein localization protein 4 homolog	NPLOC4;KIAA1499;NPL4	Isoform 2 of Nuclear protein localization protein 4 homolog;Isoform 1 of Nuclear protein localization protein 4 homolog	2	2	0.6978	0.59019	-0.519114	-0.760749
IPI00001735;IPI00219555;IPI00878336;IPI00878158;IPI00878709;IPI00878871;IPI00879250;IPI00879430	Nuclear receptor corepressor 2;Silencing mediator of retinoic acid and thyroid hormone receptor;Thyroid-, retinoic-acid-receptor-associated corepressor;T3 receptor-associating factor;CTG repeat protein 26;SMAP270;Putative uncharacterized protein	NCOR2;CTG26	nuclear receptor co-repressor 2 isoform 1;Putative uncharacterized protein;nuclear receptor co-repressor 2 isoform 2	2	2	0.053388	0.065011	-4.22734	-3.94317
IPI00001757;IPI00216659	RNA-binding protein 8A;RNA-binding motif protein 8A;Ribonucleoprotein RBM8A;RNA-binding protein Y14;Binder of OVCA1-1	RBM8A;RBM8;HSPC114;MDS014	Isoform 1 of RNA-binding protein 8A;Isoform 2 of RNA-binding protein 8A	2	2	1.9181	0.14171	0.939678	-2.81899
IPI00001780;IPI00428464	Ubiquitin carboxyl-terminal hydrolase 16;Ubiquitin thioesterase 16;Ubiquitin-specific-processing protease 16;Deubiquitinating enzyme 16;Ubiquitin-processing protease UBP-M	USP16;MSTP039	Ubiquitin carboxyl-terminal hydrolase 16;ubiquitin specific protease 16 isoform b	2	2	1.613	2.9401	0.689746	1.55587
IPI00001786;IPI00843790;IPI00902886	Ubiquitin carboxyl-terminal hydrolase 36;Ubiquitin thioesterase 36;Ubiquitin-specific-processing protease 36;Deubiquitinating enzyme 36;cDNA FLJ12778 fis, clone NT2RP2001740, moderately similar to Ubiquitin carboxyl-terminal hydrolase 36 (EC 3.1.2.15)	USP36;KIAA1453	Isoform 2 of Ubiquitin carboxyl-terminal hydrolase 36;Isoform 1 of Ubiquitin carboxyl-terminal hydrolase 36;cDNA FLJ12778 fis, clone NT2RP2001740, moderately similar to Ubiquitin carboxyl-terminal hydrolase 36	2	2	5.7591	2.0131	2.52584	1.00942
IPI00002225	LAG1 longevity assurance homolog 4	LASS4	LAG1 longevity assurance homolog 4	2	2	0.50377	0.62352	-0.989163	-0.681492
IPI00908804;IPI00002372;IPI00185503	cDNA FLJ53353, highly similar to ATP-binding cassette sub-family D member 3;ATP-binding cassette sub-family D member 3;70 kDa peroxisomal membrane protein;PMP70	ABCD3;PMP70;PXMP1	cDNA FLJ53353, highly similar to ATP-binding cassette sub-family D member 3;Isoform 1 of ATP-binding cassette sub-family D member 3;Isoform 2 of ATP-binding cassette sub-family D member 3	2	2	0.30903	0.57388	-1.69418	-0.801179
IPI00002526	Dermatan-sulfate epimerase;Chondroitin-glucuronate 5-epimerase;Squamous cell carcinoma antigen recognized by T-cells 2	DSE;SART2	Dermatan-sulfate epimerase	2	2	0.62235	3.1422	-0.684202	1.65178
IPI00002543	Procollagen C-endopeptidase enhancer 2;Procollagen COOH-terminal proteinase enhancer 2	PCOLCE2;PCPE2;UNQ250/PRO287	Procollagen C-endopeptidase enhancer 2	2	2	1.4151	28.678	0.500904	4.84187
IPI00002564;IPI00911037;IPI00880055;IPI00879881	DNA repair protein XRCC1;X-ray repair cross-complementing protein 1;cDNA FLJ56491, highly similar to DNA-repair protein XRCC1	XRCC1	DNA repair protein XRCC1;cDNA FLJ56491, highly similar to DNA-repair protein XRCC1	2	2	5.5151	4.2101	2.46339	2.07385
IPI00002580	Phosphatidylinositol-4-phosphate 3-kinase C2 domain-containing alpha polypeptide;Phosphoinositide 3-Kinase-C2-alpha;PtdIns-3-kinase C2 alpha	PIK3C2A	Phosphatidylinositol-4-phosphate 3-kinase C2 domain-containing alpha polypeptide	2	2	0.20484	1.4284	-2.28743	0.5144
IPI00008498;IPI00002602;IPI00185169;IPI00902506;IPI00760842	RING finger protein 32	RNF32;HSD15;FKSG33	Isoform 1 of RING finger protein 32;Isoform 2 of RING finger protein 32;Isoform 3 of RING finger protein 32;29 kDa protein;Isoform 4 of RING finger protein 32	2	2	0.93933	1.2255	-0.090296	0.29337
IPI00002732;IPI00641761;IPI00640273	Exostosin-like 2;Glucuronyl-galactosyl-proteoglycan 4-alpha-N-acetylglucosaminyltransferase;Alpha-1,4-N-acetylhexosaminyltransferase EXTL2;Alpha-GalNAcT EXTL2;EXT-related protein 2;Processed exostosin-like 2	EXTL2;EXTR2	EXTL2 protein (Fragment);30 kDa protein;13 kDa protein	2	2	0.46138	0.20179	-1.11597	-2.30907
IPI00412672;IPI00002803;IPI00745366	cDNA FLJ77926, highly similar to Homo sapiens protein kinase N1 (PKN1), transcript variant 1, mRNA;Serine/threonine-protein kinase N1;Protein kinase C-like 1;Protein-kinase C-related kinase 1;Protein kinase C-like PKN;Serine-threonine protein kinase N;Protein kinase PKN-alpha	PKN1;PKN;PRK1;PRKCL1	protein kinase N1 isoform 1;Serine/threonine-protein kinase N1	2	2	1.9407	0.14895	0.956577	-2.7471
IPI00655631;IPI00002894;IPI00556021	DNA polymerase;DNA polymerase delta catalytic subunit;DNA polymerase subunit delta p125	POLD1;POLD	DNA polymerase;DNA polymerase delta catalytic subunit;DNA polymerase	2	2	1.0337	1.0936	0.0478175	0.129085
IPI00003309;IPI00791273;IPI00790361	DNA-directed RNA polymerases I, II, and III subunit RPABC3;DNA-directed RNA polymerase II subunit H;DNA-directed RNA polymerases I, II, and III 17.1 kDa polypeptide;RPB17;hRPB8	POLR2H	DNA-directed RNA polymerases I, II, and III subunit RPABC3;9 kDa protein;5 kDa protein	2	2	1.2659	1.0934	0.340163	0.128821
IPI00003627;IPI00216622;IPI00790197;IPI00793214	Actin-like protein 6A;53 kDa BRG1-associated factor A;Actin-related protein Baf53a;ArpNbeta;INO80 complex subunit K	ACTL6A;BAF53;BAF53A;INO80K	Isoform 1 of Actin-like protein 6A;Isoform 2 of Actin-like protein 6A;8 kDa protein;4 kDa protein	2	2	1.1512	0.73071	0.203138	-0.452629
IPI00003819;IPI00027728	Low affinity cationic amino acid transporter 2;Solute carrier family 7 member 2;High affinity cationic amino acid transporter 1;System Y+ basic amino acid transporter;Solute carrier family 7 member 1;Ecotropic retroviral leukemia receptor homolog;Ecotropic retrovirus receptor homolog	SLC7A2;ATRC2;SLC7A1;ATRC1;ERR;REC1L	Isoform 1 of Low affinity cationic amino acid transporter 2;High affinity cationic amino acid transporter 1	2	2	0.60421	0.72124	-0.726878	-0.471449
IPI00003933;IPI00745553	cDNA FLJ77033, highly similar to Homo sapiens hydroxyacylglutathione hydrolase (HAGH), mRNA;Hydroxyacylglutathione hydrolase;Glyoxalase II	HAGH;GLO2;HAGH1	hydroxyacyl glutathione hydrolase isoform 1;Hydroxyacylglutathione hydrolase	2	2	0.14825	0.13412	-2.7539	-2.8984
IPI00004387	Interleukin-17B;Cytokine-like protein Zcyto7;Neuronal interleukin-17-related factor;Interleukin-20	IL17B;IL20;NIRF;ZCYTO7;UNQ516/PRO1031	Interleukin-17B	2	2	9.1197	0.37222	3.18899	-1.42577
IPI00004388	Tyrosine-protein phosphatase non-receptor type 21;Protein-tyrosine phosphatase D1	PTPN21;PTPD1	Tyrosine-protein phosphatase non-receptor type 21	2	2	0.48797	0.6036	-1.03514	-0.728335
IPI00004406;IPI00910040	Uridine phosphorylase 1;cDNA FLJ60728, highly similar to Uridine phosphorylase 1 (EC 2.4.2.3)	UPP1;UP	Isoform 1 of Uridine phosphorylase 1;cDNA FLJ60728, highly similar to Uridine phosphorylase 1	2	2	0.62431	0.78989	-0.679666	-0.340276
IPI00012894;IPI00004431;IPI00719545;IPI00375388;IPI00375387;IPI00895878;IPI00012896;IPI00328760;IPI00328761;IPI00219092;IPI00219093	Paired box protein Pax-7;HUP1;PAX7 transcriptional factor isoform B;Paired box 3;cDNA FLJ77133, highly similar to Homo sapiens paired box gene 3 (Waardenburg syndrome 1) (PAX3), transcript variant PAX3D, mRNA;Paired box gene 3 (Waardenburg syndrome 1), isoform CRA_f;Paired box protein Pax-3;HUP2;Paired box 3 splice variant PAX3H;Paired box 3 splice variant PAX3G	PAX7;HUP1;PAX7B;PAX3;hCG_1811890;HUP2	Isoform Long of Paired box protein Pax-7;Isoform Short of Paired box protein Pax-7;paired box 7 isoform 3;paired box 3 isoform PAX3e;paired box 3 isoform PAX3d;paired box 3 isoform PAX3i;Isoform Pax3 of Paired box protein Pax-3;paired box 3 isoform PAX3h;p	2	2	0.29628	0.51548	-1.75497	-0.956012
IPI00004450;IPI00398308	RNA-binding motif protein, X-linked-like-2;Testis-specific heterogeneous nuclear ribonucleoprotein G-T	RBMXL2;HNRNPGT	RNA-binding motif protein, X-linked-like-2	2	2	0.7525	1.0469	-0.410237	0.0661236
IPI00328123;IPI00004551;IPI00651756;IPI00335800;IPI00099688	NACHT, LRR and PYD domains-containing protein 1;Death effector filament-forming ced-4-like apoptosis protein;Nucleotide-binding domain and caspase recruitment domain;Caspase recruitment domain-containing protein 7;cDNA: FLJ22745 fis, clone HUV01168	NLRP1;CARD7;DEFCAP;KIAA0926;NAC;NALP1	Isoform 1 of NACHT, LRR and PYD domains-containing protein 1;Isoform 4 of NACHT, LRR and PYD domains-containing protein 1;NLR family, pyrin domain containing 1 isoform 5;Isoform 2 of NACHT, LRR and PYD domains-containing protein 1;Isoform 3 of NACHT, LRR a	2	2	0.023723	0.13186	-5.39757	-2.92292
IPI00004668;IPI00302523;IPI00215828	Alpha-(1,6)-fucosyltransferase;Glycoprotein 6-alpha-L-fucosyltransferase;GDP-fucose--glycoprotein fucosyltransferase;GDP-L-Fuc:N-acetyl-beta-D-glucosaminide alpha1,6-fucosyltransferase;Fucosyltransferase 8;cDNA FLJ61225, highly similar to Alpha-(1,6)-fucosyltransferase (EC 2.4.1.68)	FUT8	Isoform 1 of Alpha-(1,6)-fucosyltransferase;fucosyltransferase 8 isoform b;Isoform 2 of Alpha-(1,6)-fucosyltransferase	2	2	1.1957	0.67213	0.257855	-0.573188
IPI00004795	Methylosome subunit pICln;Chloride conductance regulatory protein ICln;Chloride channel, nucleotide sensitive 1A;Chloride ion current inducer protein;Reticulocyte pICln	CLNS1A;CLCI;ICLN	Methylosome subunit pICln	2	2	0.73876	0.95178	-0.436822	-0.0713
IPI00004859	Bloom syndrome protein;RecQ protein-like 3;DNA helicase, RecQ-like type 2	BLM;RECQ2;RECQL3	Bloom syndrome protein	2	2	1.1836	1.19	0.243182	0.250962
IPI00004964	Putative P2Y purinoceptor 10;P2Y-like receptor	P2RY10	Putative P2Y purinoceptor 10	2	2	0.052439	0.056329	-4.25322	-4.14998
IPI00005030	SH3 domain-binding protein 4;Transferrin receptor-trafficking protein;EH-binding protein 10	SH3BP4;BOG25;EHB10;TTP	Isoform 1 of SH3 domain-binding protein 4	2	2	1.4142	1.397	0.499986	0.482332
IPI00005716	Vitamin D3 receptor;1,25-dihydroxyvitamin D3 receptor;Nuclear receptor subfamily 1 group I member 1	VDR;NR1I1	Vitamin D3 receptor	2	2	1.4487	1.0685	0.534759	0.0955869
IPI00005782;IPI00791057	Protein phosphatase 1D;Protein phosphatase 2C isoform delta;p53-induced protein phosphatase 1;Protein phosphatase magnesium-dependent 1 delta;cDNA FLJ52238, highly similar to Protein phosphatase 2C isoform delta (EC 3.1.3.16)	PPM1D;WIP1;hCG_1640230	Protein phosphatase 1D;Protein phosphatase 1D magnesium-dependent, delta isoform, isoform CRA_b	2	2	0.039126	0.24668	-4.67573	-2.01929
IPI00006030;IPI00873826;IPI00909607	Dynein intermediate chain 1, axonemal;Axonemal dynein intermediate chain 1;cDNA FLJ58552, highly similar to Dynein intermediate chain 1, axonemal;cDNA FLJ61532, moderately similar to Dynein intermediate chain 1, axonemal	DNAI1	Dynein intermediate chain 1, axonemal;cDNA FLJ58552, highly similar to Dynein intermediate chain 1, axonemal;cDNA FLJ61532, moderately similar to Dynein intermediate chain 1, axonemal	2	2	1.0144	0.91969	0.0206267	-0.12078
IPI00006153	Class E basic helix-loop-helix protein 41;Class B basic helix-loop-helix protein 3;Differentially expressed in chondrocytes protein 2;Enhancer-of-split and hairy-related protein 1	BHLHE41;BHLHB3;DEC2;SHARP1	Class B basic helix-loop-helix protein 3	2	2	4.2901	9.5126	2.10101	3.24984
IPI00006451;IPI00787942;IPI00794412	Vesicle-fusing ATPase;N-ethylmaleimide-sensitive fusion protein;Vesicular-fusion protein NSF	NSF	Vesicle-fusing ATPase;similar to Vesicle-fusing ATPase	2	2	4.5116	0.081946	2.17364	-3.60918
IPI00006618;IPI00297480	Ankyrin repeat domain-containing protein 13C	ANKRD13C	Isoform 2 of Ankyrin repeat domain-containing protein 13C;Isoform 1 of Ankyrin repeat domain-containing protein 13C	2	2	0.94688	0.79763	-0.0787465	-0.326208
IPI00006665	Steroid 17-alpha-hydroxylase/17,20 lyase;Cytochrome P450 17A1;CYPXVII;P450-C17;Steroid 17-alpha-monooxygenase	CYP17A1;CYP17;S17AH	Cytochrome P450 17A1	2	2	0.62043	0.070818	-0.68866	-3.81974
IPI00470418;IPI00006957;IPI00339238	Putative uncharacterized protein DKFZp564H1664;Dehydrogenase/reductase SDR family member 7;Retinal short-chain dehydrogenase/reductase 4	DKFZp564H1664;DHRS7;DHRS7A;RETSDR4;CGI-86;UNQ285/PRO3448	Putative uncharacterized protein DKFZp564H1664;Isoform 1 of Dehydrogenase/reductase SDR family member 7;Isoform 2 of Dehydrogenase/reductase SDR family member 7	2	2	0.88569	0.52281	-0.175126	-0.935641
IPI00007088	Anaphase-promoting complex subunit 10;Cyclosome subunit 10	ANAPC10;APC10	Anaphase-promoting complex subunit 10	2	2	0.1757	0.28213	-2.50881	-1.82557
IPI00007089	Ribosome biogenesis protein NSA2 homolog;TGF-beta-inducible nuclear protein 1;Hairy cell leukemia protein 1	TINP1;HUSSY-29	Ribosome biogenesis protein NSA2 homolog	2	2	0.67015	1.0461	-0.577444	0.0650208
IPI00514471;IPI00007201;IPI00844231;IPI00827524;IPI00872440;IPI00384950;IPI00748188;IPI00513794	Androgen-induced protein 1;AIG-1;Androgen-induced 1;cDNA FLJ61152, highly similar to Androgen-induced protein 1 (AIG-1)	AIG1;CGI-103;RP1-95L4.1-006;RP1-95L4.1-004	Isoform 1 of Androgen-induced protein 1;28 kDa protein;Isoform 2 of Androgen-induced protein 1;Isoform 4 of Androgen-induced protein 1;OTTHUMP00000017328;Isoform 3 of Androgen-induced protein 1;cDNA FLJ61152, highly similar to Androgen-induced protein 1;Is	2	2	0.0083843	0.21849	-6.89809	-2.19436
IPI00007234	Zinc finger protein 510	ZNF510;KIAA0972	Zinc finger protein 510	2	2	0.19104	1.0854	-2.38805	0.118227
IPI00007280;IPI00550234;IPI00903330;IPI00640779	Actin-related protein 2/3 complex subunit 5;Arp2/3 complex 16 kDa subunit	ARPC5;ARC16;RP1-127C7.3-004	Isoform 2 of Actin-related protein 2/3 complex subunit 5;Isoform 1 of Actin-related protein 2/3 complex subunit 5;cDNA FLJ38105 fis, clone D3OST2001328, highly similar to Actin-related protein 2/3 complex subunit 5;Actin-related protein 2/3 complex subunit	2	2	1.6993	1.84	0.764941	0.879706
IPI00007402	Importin-7;Ran-binding protein 7	IPO7;RANBP7	Importin-7	2	2	1.8302	1.5406	0.872001	0.623492
IPI00007577	Tumor necrosis factor ligand superfamily member 6;Fas antigen ligand;CD95L protein;Apoptosis antigen ligand;Tumor necrosis factor ligand superfamily member 6, membrane form;Tumor necrosis factor ligand superfamily member 6, soluble form	FASLG;APT1LG1;FASL;TNFSF6	Isoform 1 of Tumor necrosis factor ligand superfamily member 6	2	2	0.82108	0.61037	-0.284405	-0.712244
IPI00007632;IPI00718977;IPI00791228	Glutamate receptor 4;GluR-D;Glutamate receptor ionotropic, AMPA 4;AMPA-selective glutamate receptor 4;GRIA4 protein;Glutamate receptor, ionotrophic, AMPA 4	GRIA4;GLUR4	Glutamate receptor 4;glutamate receptor, ionotrophic, AMPA 4 isoform 2 precursor;glutamate receptor, ionotrophic, AMPA 4 isoform 3 precursor	2	2	0.43404	0.61263	-1.2041	-0.706912
IPI00007812;IPI00848320	V-type proton ATPase subunit B, brain isoform;Vacuolar proton pump subunit B 2;Endomembrane proton pump 58 kDa subunit;HO57	ATP6V1B2;ATP6B2;VPP3	V-type proton ATPase subunit B, brain isoform;Similar to Vacuolar ATP synthase subunit B, brain isoform	2	2	0.37749	0.21995	-1.40549	-2.18475
IPI00007836	Short transient receptor potential channel 5	TRPC5;TRP5	Short transient receptor potential channel 5	2	2	1.2034	0.56236	0.267116	-0.830434
IPI00007955;IPI00789219;IPI00394650;IPI00549368;IPI00797647	Tripartite motif-containing protein 16;Estrogen-responsive B box protein;cDNA FLJ31464 fis, clone NT2NE2001337, highly similar to Tripartite motif-containing protein 16	TRIM16;EBBP	Isoform 1 of Tripartite motif-containing protein 16;cDNA FLJ31464 fis, clone NT2NE2001337, highly similar to Tripartite motif-containing protein 16;Isoform 2 of Tripartite motif-containing protein 16	2	2	1.4067	1.2756	0.492315	0.351176
IPI00008176;IPI00845416	Protein Shroom4;Second homolog of apical protein	SHROOM4;KIAA1202;SHAP	Isoform 1 of Protein Shroom4;Isoform 2 of Protein Shroom4	2	2	3.7556	1.2906	1.90904	0.368042
IPI00008200;IPI00155568;IPI00797863;REV_IPI00328266;REV_IPI00793438;REV_IPI00853367;REV_IPI00441941	YEATS domain-containing protein 2;cDNA FLJ13308 fis, clone OVARC1001436, weakly similar to ENL PROTEIN	YEATS2;KIAA1197	Isoform 1 of YEATS domain-containing protein 2;cDNA FLJ13308 fis, clone OVARC1001436, weakly similar to ENL PROTEIN;30 kDa protein	2	2	0.71409	1.1709	-0.485822	0.227618
IPI00291016;IPI00008214;IPI00657937	NADH dehydrogenase (Ubiquinone) flavoprotein 3, 10kDa;NADH dehydrogenase [ubiquinone] flavoprotein 3, mitochondrial;NADH-ubiquinone oxidoreductase 9 kDa subunit;Complex I-9kD;Renal carcinoma antigen NY-REN-4;Mitochondrial NADH oxidoreductase-like protein	NDUFV3	NADH-ubiquinone oxidoreductase flavoprotein 3 isoform a precursor;NADH dehydrogenase [ubiquinone] flavoprotein 3, mitochondrial;Mitochondrial NADH oxidoreductase-like protein	2	2	0.74892	0.29842	-0.417116	-1.74458
IPI00816452;IPI00069126;IPI00816461;IPI00008455;IPI00844172;IPI00642722;IPI00736464;IPI00218638;IPI00910866;IPI00552641	Myosin-VI;Unconventional myosin VI;Myosin	MYO6;KIAA0389	Isoform 3 of Myosin-VI;Isoform 1 of Myosin-VI;Isoform 4 of Myosin-VI;Isoform 2 of Myosin-VI;Myosin;Isoform 5 of Myosin-VI	2	2	0.090005	6.5718	-3.47385	2.71629
IPI00008499	Teratocarcinoma-derived growth factor 1;Epidermal growth factor-like cripto protein CR1;Cripto-1 growth factor	TDGF1;CRIPTO	Teratocarcinoma-derived growth factor 1	2	2	0.24819	0.18286	-2.01048	-2.45119
IPI00008579;IPI00645207	Phenylalanyl-tRNA synthetase, mitochondrial;Phenylalanine--tRNA ligase	FARS2;FARS1;HSPC320	Phenylalanyl-tRNA synthetase, mitochondrial	2	2	0.88545	0.67627	-0.175517	-0.564329
IPI00008632;IPI00220044;IPI00643376;IPI00480198;IPI00909861;IPI00642436	Putative homeodomain transcription factor 1;cDNA FLJ60502, highly similar to homeodomain transcription factor 1	PHTF1;PHTF;RP4-730K3.2-011;RP4-730K3.2-010;RP4-730K3.2-006	Isoform 1 of Putative homeodomain transcription factor 1;Isoform 2 of Putative homeodomain transcription factor 1;Putative homeodomain transcription factor 1;Putative homeodomain transcription factor 1;cDNA FLJ60502, highly similar to homeodomain transcrip	2	2	0.19417	0.23583	-2.36461	-2.08418
IPI00008791;IPI00908614	Protein CIAO1;WD repeat-containing protein 39;cDNA FLJ51287, highly similar to WD repeat protein 39	CIAO1;WDR39	Protein CIAO1;cDNA FLJ51287, highly similar to WD repeat protein 39	2	2	1.444	1.048	0.530071	0.0676387
IPI00008800;IPI00168859;IPI00869267;IPI00741332;IPI00903180	Myc-associated zinc finger protein;Purine-binding transcription factor;Pur-1;ZF87;ZIF87;MAZ protein;Zinc finger protein;Serum amyloid A activating factor 2 variant;Similar to of MAZ DNA binding protein	MAZ;A-328A3.4	Similar to Serum amyloid A-activating factor SAF-1;MYC-associated zinc finger protein isoform 2;Zinc finger protein;Serum amyloid A activating factor 2 variant (Fragment);Similar to of MAZ DNA binding protein (Fragment)	2	2	0.34687	0.74261	-1.52753	-0.429323
IPI00216172;IPI00009030;IPI00739827;IPI00910397	Lysosomal-associated membrane protein 2C;Lysosomal-associated membrane protein 2, isoform CRA_b;Lysosome-associated membrane glycoprotein 2;CD107 antigen-like family member B;cDNA FLJ52535, highly similar to Homo sapiens lysosomal-associated membrane protein 2 (LAMP2), transcript variant LAMP2B, mRNA	LAMP2;hCG_39412	lysosomal-associated membrane protein 2 isoform C precursor;Isoform LAMP-2A of Lysosome-associated membrane glycoprotein 2;Isoform LAMP-2B of Lysosome-associated membrane glycoprotein 2;cDNA FLJ52535, highly similar to Homo sapiens lysosomal-associated mem	2	2	0.46791	0.52556	-1.0957	-0.928073
IPI00009032	Lupus La protein;Sjoegren syndrome type B antigen;La ribonucleoprotein;La autoantigen	SSB	Lupus La protein	2	2	0.83117	0.61209	-0.266785	-0.708184
IPI00742887;IPI00009756;IPI00028127;IPI00218351;IPI00884353	Putative uncharacterized protein DKFZp686D0662;Protein C-ets-2;Protein C-ets-1;p54;Ets-1 p27	DKFZp686D0662;ETS2;ETS1;EWSR2	Putative uncharacterized protein DKFZp686D0662;Protein C-ets-2;Isoform c-ETS-1A of Protein C-ets-1;Isoform c-ETS-1B of Protein C-ets-1;Ets-1 transcript variant ets-1 delta	2	2	4.3255	0.81985	2.11287	-0.286568
IPI00009805;IPI00335760	Homologous-pairing protein 2 homolog;Proteasome 26S ATPase subunit 3-interacting protein;PSMC3-interacting protein;Tat-binding protein 1-interacting protein;Nuclear receptor coactivator GT198	PSMC3IP;HOP2;TBPIP	Isoform 1 of Homologous-pairing protein 2 homolog;Isoform 2 of Homologous-pairing protein 2 homolog	2	2	0.96253	0.9178	-0.0550966	-0.123748
IPI00009852;IPI00382415	V-type proton ATPase 116 kDa subunit a isoform 4;Vacuolar proton translocating ATPase 116 kDa subunit a isoform 4;Vacuolar proton translocating ATPase 116 kDa subunit a kidney isoform;cDNA FLJ31227 fis, clone KIDNE2004411, highly similar to Homo sapiens vacuolar proton pump 116 kDa accessory subunit (ATP6N1B) mRNA	ATP6V0A4;ATP6N1B;ATP6N2	V-type proton ATPase 116 kDa subunit a isoform 4;cDNA FLJ31227 fis, clone KIDNE2004411, highly similar to Homo sapiens vacuolar proton pump 116 kDa accessory subunit (ATP6N1B) mRNA	2	2	0.061375	0.081314	-4.02621	-3.62035
IPI00641990;IPI00645869;IPI00009917;IPI00152781	LAS1-like protein	LAS1L;MSTP060	Isoform 1 of LAS1-like protein;Isoform 2 of LAS1-like protein;Isoform 3 of LAS1-like protein;Isoform 4 of LAS1-like protein	2	2	5.2771	2.7981	2.39975	1.48445
IPI00010090	Glutamate--cysteine ligase regulatory subunit;Gamma-glutamylcysteine synthetase regulatory subunit;Gamma-ECS regulatory subunit;GCS light chain;Glutamate--cysteine ligase modifier subunit	GCLM;GLCLR	Glutamate--cysteine ligase regulatory subunit	2	2	0.95958	0.68605	-0.059525	-0.543614
IPI00010176	G protein-activated inward rectifier potassium channel 1;GIRK1;Potassium channel, inwardly rectifying subfamily J member 3;Inward rectifier K(+) channel Kir3.1	KCNJ3;GIRK1	G protein-activated inward rectifier potassium channel 1	2	2	0.091545	0.13098	-3.44938	-2.93258
IPI00010207;IPI00645510	Ubiquitin-fold modifier 1	UFM1;C13orf20;BM-002;RP11-131P10.1-005	Ubiquitin-fold modifier 1;Ubiquitin-fold modifier 1	2	2	0.84851	0.73885	-0.236996	-0.436647
IPI00745939;IPI00010309;IPI00102239	Thromboxane A2 receptor;Prostanoid TP receptor;TBXA2R protein	TBXA2R	Isoform 2 of Thromboxane A2 receptor;Isoform 1 of Thromboxane A2 receptor;thromboxane A2 receptor isoform 2	2	2	0.43203	0.49086	-1.2108	-1.02662
IPI00010471;IPI00909658	Plastin-2;L-plastin;Lymphocyte cytosolic protein 1;LC64P	LCP1;PLS2	Plastin-2	2	2	0.8139	3.0166	-0.297077	1.59292
IPI00844388;IPI00010590;IPI00807455;IPI00807574;IPI00807597;IPI00807726;IPI00807553;IPI00807667;IPI00807698;IPI00807418	Lymphoid-specific helicase;SWI/SNF2-related matrix-associated actin-dependent regulator of chromatin subfamily A member 6;Proliferation-associated SNF2-like protein	HELLS;PASG;SMARCA6;Nbla10143	103 kDa protein;Isoform 1 of Lymphoid-specific helicase;Isoform 2 of Lymphoid-specific helicase;Isoform 3 of Lymphoid-specific helicase;Isoform 4 of Lymphoid-specific helicase;Isoform 5 of Lymphoid-specific helicase;Isoform 6 of Lymphoid-specific helicase	2	2	0.2974	0.38441	-1.74952	-1.37928
IPI00010653;IPI00642137;IPI00513877;IPI00643219	RNA exonuclease 4;Exonuclease XPMC2;Prevents mitotic catastrophe 2 protein homolog	REXO4;PMC2;XPMC2H	Isoform 1 of RNA exonuclease 4;41 kDa protein;Isoform 2 of RNA exonuclease 4;20 kDa protein	2	2	13.264	1.4633	3.72944	0.549226
IPI00011126;IPI00848107;IPI00895901;IPI00888701	26S protease regulatory subunit 4;P26s4;Proteasome 26S subunit ATPase 1	PSMC1	26S protease regulatory subunit 4;33 kDa protein;26S protease regulatory subunit 4	2	2	1.0404	1.0255	0.0571383	0.0363275
IPI00011148	Putative transcript Y 12 protein	TTTY12;TTY12	Putative transcript Y 12 protein	2	2	0.16407	19.918	-2.60762	4.316
IPI00011592;IPI00470463;IPI00909090;IPI00909455	Cytoplasmic dynein 1 light intermediate chain 2;Dynein light intermediate chain 2, cytosolic;LIC53/55;Putative uncharacterized protein DKFZp686J08252;cDNA FLJ52924, highly similar to Cytoplasmic dynein 1 light intermediate chain 2;cDNA FLJ54239, highly similar to Cytoplasmic dynein 1 light intermediate chain 2	DYNC1LI2;DNCLI2;LIC2;DKFZp686J08252	Cytoplasmic dynein 1 light intermediate chain 2;Putative uncharacterized protein DKFZp686J08252;cDNA FLJ52924, highly similar to Cytoplasmic dynein 1 light intermediate chain 2;cDNA FLJ54239, highly similar to Cytoplasmic dynein 1 light intermediate chain	2	2	1.9429	0.72425	0.958212	-0.46544
IPI00011970;IPI00220886;IPI00807691;IPI00550942	3-keto-steroid reductase;Estradiol 17-beta-dehydrogenase 7;17-beta-hydroxysteroid dehydrogenase 7;cDNA FLJ60462, highly similar to 3-keto-steroid reductase (EC 1.1.1.270)	HSD17B7;UNQ2563/PRO6243	Isoform 1 of 3-keto-steroid reductase;Isoform 2 of 3-keto-steroid reductase;Isoform 3 of 3-keto-steroid reductase;17beta-hydroxysteroid dehydrogenase type 7 form 2	2	2	0.68716	0.8771	-0.541282	-0.189187
IPI00012093;IPI00893500;IPI00893092;IPI00893361	Serine/threonine-protein kinase 25;Sterile 20/oxidant stress-response kinase 1;Ste20-like kinase;STK25 protein;cDNA FLJ78718	STK25;SOK1;YSK1;DKFZp686J1430	Serine/threonine-protein kinase 25;STK25 protein;cDNA FLJ78718;Protein	2	2	0.31243	0.29253	-1.6784	-1.77334
IPI00012164	Putative uncharacterized protein		Putative uncharacterized protein	2	2	0.02909	0.029947	-5.10333	-5.06144
IPI00012426;IPI00477895;IPI00789511	Retinoid-inducible serine carboxypeptidase;Serine carboxypeptidase 1	SCPEP1;RISC;SCP1;MSTP034;UNQ265/PRO302	Isoform 1 of Retinoid-inducible serine carboxypeptidase;Isoform 2 of Retinoid-inducible serine carboxypeptidase;33 kDa protein	2	2	0.78906	0.72371	-0.341793	-0.466516
IPI00012545;IPI00219049;IPI00855872;IPI00297543;IPI00855725;IPI00445166	Trans-Golgi network integral membrane protein 2;Trans-Golgi network protein TGN51;TGN46;TGN48;TGN38 homolog	TGOLN2;TGN46;TGN51	Isoform TGN51 of Trans-Golgi network integral membrane protein 2;Isoform TGN48 of Trans-Golgi network integral membrane protein 2;Isoform 5 of Trans-Golgi network integral membrane protein 2;Isoform TGN46 of Trans-Golgi network integral membrane protein 2;	2	2	0.16145	0.12459	-2.63084	-3.00474
IPI00012895;IPI00221392;IPI00903233	Carbonic anhydrase 12;Carbonic anhydrase XII;Carbonate dehydratase XII;HOM-RCC-3.1.3 tumor antigen;cDNA FLJ39526 fis, clone PUAEN2003018, highly similar to CARBONIC ANHYDRASE XII (EC 4.2.1.1);Carbonic anhydrase XII, isoform CRA_d	CA12;hCG_2003428	Isoform 1 of Carbonic anhydrase 12;Isoform 2 of Carbonic anhydrase 12;Carbonic anhydrase XII, isoform CRA_d	2	2	0.96405	1.1696	-0.0528201	0.226015
IPI00030654;IPI00012998;IPI00647126;IPI00910864;IPI00797184	Cleavage and polyadenylation specificity factor subunit 6;Cleavage and polyadenylation specificity factor 68 kDa subunit;Pre-mRNA cleavage factor Im 68 kDa subunit;Protein HPBRII-4/7	CPSF6;CFIM68	Isoform 2 of Cleavage and polyadenylation specificity factor subunit 6;Isoform 1 of Cleavage and polyadenylation specificity factor subunit 6;Isoform 3 of Cleavage and polyadenylation specificity factor subunit 6	2	2	6.0212	0.99973	2.59005	-0.00038958
IPI00013290;IPI00885081;IPI00645387;IPI00007063	Hepatoma-derived growth factor-related protein 2;Hepatoma-derived growth factor-related protein 2 isoform 1 variant;Hepatoma-derived growth factor-related protein 3;Hepatoma-derived growth factor 2	HDGFRP2;HDGF2;UNQ785/PRO1604;HDGFRP3;CGI-142	Isoform 1 of Hepatoma-derived growth factor-related protein 2;Isoform 2 of Hepatoma-derived growth factor-related protein 2;Hepatoma-derived growth factor-related protein 2 isoform 1 variant;Hepatoma-derived growth factor-related protein 3	2	2	0.35176	0.46757	-1.50734	-1.09675
IPI00013423	Uncharacterized protein MGC16385		Conserved hypothetical protein	2	2	2.8316	1.2961	1.50162	0.374177
IPI00013439	Transcription factor jun-B	JUNB	Transcription factor jun-B	2	2	0.3828	0.098031	-1.38534	-3.35062
IPI00013455;IPI00027172;IPI00217113;IPI00747225	CLIP1 protein;CAP-Gly domain-containing linker protein 1;Restin;Cytoplasmic linker protein 170 alpha-2;Reed-Sternberg intermediate filament-associated protein;Cytoplasmic linker protein 1;cDNA FLJ45045 fis, clone BRAWH3021580, highly similar to Restin (Cytoplasmic linker protein 170 alpha-2)	CLIP1;CYLN1;RSN	CLIP1 protein;Isoform Long of CAP-Gly domain-containing linker protein 1;Isoform Short of CAP-Gly domain-containing linker protein 1;cDNA FLJ45045 fis, clone BRAWH3021580, highly similar to Restin	2	2	0.31319	1.6163	-1.67489	0.692695
IPI00760962;IPI00470559;IPI00760928;IPI00013537	KN motif and ankyrin repeat domain-containing protein 2;Ankyrin repeat domain-containing protein 25;SRC-1-interacting protein;SRC1-interacting protein;Matrix-remodeling-associated protein 3;cDNA FLJ20004 fis, clone ADKA02391	KANK2;ANKRD25;KIAA1518;MXRA3;SIP	Isoform 2 of KN motif and ankyrin repeat domain-containing protein 2;Isoform 1 of KN motif and ankyrin repeat domain-containing protein 2;Isoform 3 of KN motif and ankyrin repeat domain-containing protein 2;cDNA FLJ20004 fis, clone ADKA02391	2	2	0.26096	0.27262	-1.9381	-1.87504
IPI00013679;IPI00749113;IPI00793322;IPI00375015;IPI00794545	Deoxyuridine 5'-triphosphate nucleotidohydrolase, mitochondrial;dUTP pyrophosphatase	DUT	Isoform 1 of Deoxyuridine 5'-triphosphate nucleotidohydrolase, mitochondrial;Isoform 3 of Deoxyuridine 5'-triphosphate nucleotidohydrolase, mitochondrial;24 kDa protein;Isoform 2 of Deoxyuridine 5'-triphosphate nucleotidohydrolase, mitochondrial;deoxyuridi	2	2	0.27907	0.34131	-1.8413	-1.55085
IPI00013721;IPI00552169	Serine/threonine-protein kinase PRP4 homolog;PRP4 pre-mRNA-processing factor 4 homolog;PRP4 kinase	PRPF4B;KIAA0536;PRP4;PRP4H;PRP4K	Serine/threonine-protein kinase PRP4 homolog	2	2	1.2119	0.73233	0.277271	-0.449434
IPI00013862;IPI00895938;IPI00787559;IPI00892966;IPI00787756	Thymidylate kinase;dTMP kinase	DTYMK;CDC8;TMPK;TYMK	Thymidylate kinase;Thymidylate kinase;similar to Deoxythymidylate kinase (thymidylate kinase) isoform 1;Protein	2	2	0.24079	0.26623	-2.05415	-1.90925
IPI00014053	Mitochondrial import receptor subunit TOM40 homolog;Translocase of outer membrane 40 kDa subunit homolog;Protein Haymaker;p38.5	TOMM40;C19orf1;PEREC1;TOM40	Isoform 1 of Mitochondrial import receptor subunit TOM40 homolog	2	2	0.52232	0.48898	-0.936994	-1.03215
IPI00014312;IPI00382458;IPI00382459	Cullin-3	CUL3;KIAA0617	Isoform 1 of Cullin-3;Isoform 2 of Cullin-3;Isoform 3 of Cullin-3	2	2	1.5622	1.1888	0.643579	0.249506
IPI00014444;IPI00643398	Protein SERAC1	SERAC1	Isoform 1 of Protein SERAC1;Isoform 2 of Protein SERAC1	2	2	1.1711	0.89489	0.227864	-0.160218
IPI00014482	Alkylated DNA repair protein alkB homolog 1	ALKBH1;ABH;ALKBH	Alkylated DNA repair protein alkB homolog 1	2	2	0.07152	0.17983	-3.80551	-2.47529
IPI00014629;IPI00894234	Protein kinase-like protein SgK493;Sugen kinase 493	SGK493	protein kinase-like protein SgK493	2	2	0.65168	0.44554	-0.617764	-1.16637
IPI00014843;IPI00873593	Leucine-rich repeat-containing protein 16A;CARMIL homolog	LRRC16A;CARMIL;LRRC16	Isoform 1 of Leucine-rich repeat-containing protein 16A;Isoform 2 of Leucine-rich repeat-containing protein 16A	2	2	0.73546	0.3268	-0.443281	-1.61352
IPI00015137;IPI00218945;IPI00743929	C-C chemokine receptor type 2;Monocyte chemoattractant protein 1 receptor;C-C chemokine receptor type 5;HIV-1 fusion coreceptor;CHEMR13	CCR2;CMKBR2;CCR5;CMKBR5	Isoform A of C-C chemokine receptor type 2;Isoform B of C-C chemokine receptor type 2;C-C chemokine receptor type 5	2	2	0.68615	0.040793	-0.543404	-4.61553
IPI00015149;IPI00853285	Autoimmune regulator;Autoimmune polyendocrinopathy candidiasis ectodermal dystrophy protein	AIRE;APECED	Isoform 1 of Autoimmune regulator;AIRE protein	2	2	9.327	3.0352	3.22141	1.60179
IPI00015228;IPI00908336;IPI00910648;IPI00183778;IPI00853301;IPI00853361;IPI00556147;IPI00908530	Cytohesin-2;PH, SEC7 and coiled-coil domain-containing protein 2;ARF nucleotide-binding site opener;ARF exchange factor;Pleckstrin homology, Sec7 and coiled/coil domains 2 isoform 2 variant	CYTH2;ARNO;PSCD2;PSCD2L	Isoform 1 of Cytohesin-2;47 kDa protein;47 kDa protein;Isoform 2 of Cytohesin-2;34 kDa protein;29 kDa protein;Pleckstrin homology, Sec7 and coiled/coil domains 2 isoform 2 variant (Fragment)	2	2	1.6236	4.9636	0.699196	2.31139
IPI00015802;IPI00903263;IPI00410662	Zinc finger protein ZFPM2;Zinc finger protein multitype 2;Friend of GATA protein 2	ZFPM2;FOG2	Isoform 1 of Zinc finger protein ZFPM2;128 kDa protein;Isoform 2 of Zinc finger protein ZFPM2	2	2	0.35965	427.55	-1.47533	8.73995
IPI00015865;IPI00844174	Poly(ADP-ribose) glycohydrolase ARH3;ADP-ribosylhydrolase 3;[Protein ADP-ribosylarginine] hydrolase-like protein 2;Putative uncharacterized protein ADPRHL2	ADPRHL2;ARH3	Poly(ADP-ribose) glycohydrolase ARH3;cDNA FLJ51852, highly similar to Homo sapiens ADP-ribosylhydrolase like 2 (ADPRHL2), mRNA	2	2	1.567	0.70194	0.648005	-0.51058
IPI00015891	Prefoldin subunit 4;Protein C-1	PFDN4;PFD4	Prefoldin subunit 4	2	2	0.76871	1.0367	-0.379489	0.0519985
IPI00015905;IPI00646511;IPI00645362;IPI00647528;IPI00644896	Exosome complex exonuclease RRP4;Ribosomal RNA-processing protein 4;Exosome component 2;Exosome component 2, isoform CRA_b	EXOSC2;RRP4;RP11-57C19.4-006;RP11-57C19.4-003;RP11-57C19.4-002;hCG_2024976;RP11-57C19.4-005	Exosome complex exonuclease RRP4;Exosome component 2;Exosome component 2;Exosome component 2;Exosome component 2	2	2	0.7648	0.66903	-0.386846	-0.579857
IPI00029513;IPI00016494	Nucleolar protein 10	NOL10	Isoform 1 of Nucleolar protein 10;Isoform 2 of Nucleolar protein 10	2	2	1.5611	1.2294	0.642563	0.297954
IPI00477050;IPI00872707;IPI00016653	Centrosomal protein of 152 kDa;cDNA FLJ54319, highly similar to Centrosomal protein of 152 kDa	CEP152;KIAA0912	Isoform 2 of Centrosomal protein of 152 kDa;CEP152 protein;Isoform 1 of Centrosomal protein of 152 kDa	2	2	0.50789	0.29151	-0.977412	-1.77838
IPI00830120;IPI00830041;IPI00016697	UPF0419 protein C12orf48	C12orf48	cDNA FLJ57054;Isoform 1 of UPF0419 protein C12orf48;Isoform 2 of UPF0419 protein C12orf48	2	2	0.74772	1.0649	-0.41943	0.090718
IPI00646839;IPI00016910;IPI00910003;IPI00873286	Putative uncharacterized protein EIF3CL;Eukaryotic translation initiation factor 3 subunit C;Eukaryotic translation initiation factor 3 subunit 8;eIF3 p110;cDNA FLJ53378, highly similar to Eukaryotic translation initiation factor 3 subunit 8;cDNA FLJ55750, highly similar to Eukaryotic translation initiation factor 3 subunit 8	EIF3CL;EIF3C;EIF3S8	Putative uncharacterized protein EIF3CL;Eukaryotic translation initiation factor 3 subunit C;cDNA FLJ53378, highly similar to Eukaryotic translation initiation factor 3 subunit 8;cDNA FLJ55750, highly similar to Eukaryotic translation initiation factor 3 s	2	2	0.77348	0.72946	-0.370564	-0.455099
IPI00017334;IPI00791634;IPI00793442;IPI00793658;IPI00386679;IPI00909721	Prohibitin;Prohibitin variant;Putative uncharacterized protein PHB;ZNF607 protein;cDNA FLJ51562, highly similar to Prohibitin	PHB;ZNF607	Prohibitin;Prohibitin variant (Fragment);Putative uncharacterized protein PHB;23 kDa protein;ZNF607 protein;cDNA FLJ51562, highly similar to Prohibitin	2	2	0.85816	1.6456	-0.220681	0.718614
IPI00017376;IPI00642931	Protein transport protein Sec23B;SEC23-related protein B;Sec23 homolog B (S. cerevisiae)	SEC23B;RP11-379J5.1-001	Protein transport protein Sec23B;Sec23 homolog B	2	2	0.21194	0.12853	-2.23827	-2.95982
IPI00025190;IPI00880059;IPI00017891	Adenomatous polyposis coli protein 2;Adenomatous polyposis coli protein-like	APC2;APCL	Isoform 1 of Adenomatous polyposis coli protein 2;Isoform 3 of Adenomatous polyposis coli protein 2;Isoform 2 of Adenomatous polyposis coli protein 2	2	2	1.0254	0.94257	0.0361868	-0.0853283
IPI00017925;IPI00793711;IPI00746514	ATP-dependent DNA helicase PIF1;PIF1/RRM3 DNA helicase-like protein	PIF1;C15orf20	Isoform 3 of ATP-dependent DNA helicase PIF1;Isoform 1 of ATP-dependent DNA helicase PIF1;Isoform 2 of ATP-dependent DNA helicase PIF1	2	2	18.576	3.8414	4.21537	1.94163
IPI00018235	Peflin;PEF protein with a long N-terminal hydrophobic domain;Penta-EF hand domain-containing protein 1	PEF1;ABP32;UNQ1845/PRO3573	Peflin	2	2	0.46581	0.49793	-1.10219	-1.00599
IPI00018335;IPI00216043	Vascular endothelial growth factor receptor 1;Vascular permeability factor receptor;Tyrosine-protein kinase receptor FLT;Flt-1;Tyrosine-protein kinase FRT;Fms-like tyrosine kinase 1	FLT1;FLT;FRT	Isoform Flt1 of Vascular endothelial growth factor receptor 1	2	2	1.2833	1.1085	0.359858	0.148609
IPI00018597;IPI00218278	Tyrosine-protein kinase SYK;Spleen tyrosine kinase	SYK	Isoform Long of Tyrosine-protein kinase SYK;Isoform Short of Tyrosine-protein kinase SYK	2	2	1.5937	0.81174	0.67238	-0.30091
IPI00018798	DnaJ homolog subfamily C member 17	DNAJC17	DnaJ homolog subfamily C member 17	2	2	0.82222	0.74928	-0.282404	-0.416423
IPI00018837;IPI00793050;IPI00792398	Pleckstrin homology domain-containing family G member 6;Myosin-interacting guanine nucleotide exchange factor	PLEKHG6	Isoform 1 of Pleckstrin homology domain-containing family G member 6;Isoform 2 of Pleckstrin homology domain-containing family G member 6;39 kDa protein	2	2	0.33765	0.19685	-1.5664	-2.34483
IPI00019269;IPI00789452	WD repeat-containing protein 61;Meiotic recombination REC14 protein homolog	WDR61	WD repeat-containing protein 61;23 kDa protein	2	2	0.92787	0.69278	-0.108005	-0.529531
IPI00019427;IPI00215762	Exocyst complex component 1;Exocyst complex component Sec3	EXOC1;SEC3;SEC3L1;BM-012	Isoform 1 of Exocyst complex component 1;Isoform 2 of Exocyst complex component 1	2	2	1.958	4.2997	0.969381	2.10424
IPI00019472	Neutral amino acid transporter B(0);Sodium-dependent neutral amino acid transporter type 2;RD114/simian type D retrovirus receptor;Baboon M7 virus receptor;Solute carrier family 1 member 5	SLC1A5;ASCT2;M7V1;RDR;RDRC	Neutral amino acid transporter B(0)	2	2	0.91919	0.93015	-0.121565	-0.104465
IPI00019774	Homeobox protein Nkx-6.1	NKX6-1;NKX6A	Homeobox protein Nkx-6.1	2	2	4.309	1.8753	2.10735	0.907121
IPI00019994;IPI00737270	Gamma-taxilin;Lipopolysaccharide-specific response protein 5;CXORF15	TXLNG;CXorf15;LSR5	Gamma-taxilin;CXORF15	2	2	0.81034	0.68378	-0.303401	-0.548396
IPI00020005	Arylsulfatase E	ARSE	Arylsulfatase E	2	2	0.8368	1.2236	-0.257045	0.291132
IPI00871695;IPI00020021;IPI00909779	Protein DEK;cDNA FLJ53031, highly similar to Protein DEK	DEK	48 kDa protein;Protein DEK;cDNA FLJ53031, highly similar to Protein DEK	2	2	1.7789	1.1045	0.830985	0.143393
IPI00020127	Replication protein A 70 kDa DNA-binding subunit;Replication factor A protein 1;Single-stranded DNA-binding protein	RPA1;REPA1;RPA70	Replication protein A 70 kDa DNA-binding subunit	2	2	1.376	1.0199	0.46048	0.0284277
IPI00020131;IPI00873613	Son of sevenless homolog 1;cDNA FLJ53939, highly similar to Son of sevenless homolog 1	SOS1	Son of sevenless homolog 1;Alternate SOS1	2	2	1.2059	4.8151	0.27011	2.26757
IPI00020513;IPI00871311;IPI00658086	Zyxin;Zyxin-2;cDNA FLJ53160, highly similar to Zyxin	ZYX;hCG_96060	Zyxin;cDNA FLJ53160, highly similar to Zyxin	2	2	0.16986	2.8003	-2.55758	1.48558
IPI00874277;IPI00022628;IPI00797162;IPI00020771	Putative uncharacterized protein MAP7;Ensconsin;Microtubule-associated protein 7;Epithelial microtubule-associated protein of 115 kDa	MAP7	Putative uncharacterized protein MAP7;Isoform 1 of Ensconsin;Isoform 2 of Ensconsin;Isoform 3 of Ensconsin	2	2	1.3641	1.093	0.447949	0.128293
IPI00021129;IPI00397887	AP-3 complex subunit beta-1;Adapter-related protein complex 3 subunit beta-1;Adaptor protein complex AP-3 beta-1 subunit;Beta3A-adaptin;Clathrin assembly protein complex 3 beta-1 large chain	AP3B1;ADTB3A	Isoform 1 of AP-3 complex subunit beta-1;cDNA FLJ51426, highly similar to Adapter-related protein complex 3 beta-1 subunit	2	2	0.82671	0.89029	-0.274547	-0.167653
IPI00021320	7SK snRNA methylphosphate capping enzyme;Bicoid-interacting protein 3 homolog	MEPCE;BCDIN3	7SK snRNA methylphosphate capping enzyme	2	2	0.38755	0.17218	-1.36755	-2.53801
IPI00216446;IPI00021557;IPI00873218;IPI00009453;IPI00844409;IPI00640894;IPI00181288	Transcription factor AP-2 beta;Activating enhancer-binding protein 2 beta;cDNA FLJ78195, highly similar to Homo sapiens transcription factor AP-2 beta (activating enhancer binding protein 2 beta), mRNA	TFAP2B	Isoform 2 of Transcription factor AP-2 beta;Isoform 1 of Transcription factor AP-2 beta;cDNA FLJ78195, highly similar to Homo sapiens transcription factor AP-2 beta (activating enhancer binding protein 2 beta), mRNA	2	2	0.84577	0.16163	-0.241663	-2.62923
IPI00021569;IPI00902567	Membrane-bound transcription factor site-1 protease;S1P endopeptidase;Site-1 protease;Subtilisin/kexin-isozyme 1	MBTPS1;KIAA0091;S1P;SKI1	Membrane-bound transcription factor site-1 protease	2	2	0.17498	0.13935	-2.51474	-2.84322
IPI00021924	Histone H1x	H1FX	Histone H1x	2	2	2.3528	13.391	1.23438	3.74319
IPI00022305;IPI00894416;IPI00892775;IPI00892893;IPI00807524;IPI00893174;IPI00893030	Basic leucine zipper and W2 domain-containing protein 2;Putative uncharacterized protein BZW2;BZW2 protein;Basic leucine zipper and W2 domains 2, isoform CRA_b	BZW2;HSPC028;MSTP017	Basic leucine zipper and W2 domain-containing protein 2;47 kDa protein;Putative uncharacterized protein BZW2;Putative uncharacterized protein BZW2;BZW2 protein;Putative uncharacterized protein BZW2;23 kDa protein	2	2	2.671	1.0067	1.41738	0.00963382
IPI00022449	Dedicator of cytokinesis protein 2	DOCK2;KIAA0209	Isoform 1 of Dedicator of cytokinesis protein 2	2	2	0.64329	2.3764	-0.636459	1.24878
IPI00719285;IPI00022465;IPI00607850;IPI00793453	Putative uncharacterized protein CIT;Citron Rho-interacting kinase;Rho-interacting, serine/threonine-protein kinase 21	CIT;KIAA0949;STK21	Citron;Isoform 1 of Citron Rho-interacting kinase;Isoform 3 of Citron Rho-interacting kinase;99 kDa protein	2	2	0.25779	0.15032	-1.95573	-2.73389
IPI00022479	Probable E3 ubiquitin-protein ligase HERC1;HECT domain and RCC1-like domain-containing protein 1;p532;p619	HERC1	Probable E3 ubiquitin-protein ligase HERC1	2	2	0.49769	0.56621	-1.00668	-0.820591
IPI00022937;IPI00478809	Coagulation factor V;Activated protein C cofactor;Proaccelerin, labile factor;Coagulation factor V heavy chain;Coagulation factor V light chain	F5	Coagulation factor V;Coagulation factor V	2	2	1.0565	1.4171	0.0792928	0.502942
IPI00023064	Protein HRPAP20;Hormone-regulated proliferation-associated protein of 20 kDa	HRPAP20;C6orf66;HSPC125;My013	Protein HRPAP20	2	2	1.0004	0.87165	0.000576963	-0.198179
IPI00023161;IPI00798240;IPI00797533;IPI00796428;IPI00795938;IPI00383092	39S ribosomal protein L46, mitochondrial;P2ECSL	MRPL46;C15orf4;LIECG2	39S ribosomal protein L46, mitochondrial;32 kDa protein;26 kDa protein;19 kDa protein	2	2	0.5304	0.56679	-0.914847	-0.819114
IPI00552701;IPI00023343;IPI00647338	Discs, large homolog 3 (Neuroendocrine-dlg, Drosophila);Discs, large homolog 3 (Neuroendocrine-dlg, Drosophila), isoform CRA_b;Disks large homolog 3;Synapse-associated protein 102;Neuroendocrine-DLG;XLMR;cDNA FLJ50431, highly similar to Discs large homolog 3	DLG3;RP11-291O7.3-003;hCG_15353;KIAA1232;RP11-291O7.3-002	Discs, large homolog 3;Disks large homolog 3;synapse-associated protein 102 isoform b	2	2	0.32558	0.14681	-1.61892	-2.76798
IPI00023406	Cytochrome c-type heme lyase;Holocytochrome c-type synthase	HCCS;CCHL	Cytochrome c-type heme lyase	2	2	0.15536	0.20902	-2.68631	-2.25829
IPI00023442;IPI00853086;IPI00853302;IPI00426029	Protein transport protein Sec31B;SEC31-related protein B;SEC31B-1;SEC31-like 2	SEC31B;SEC31L2	Isoform 1 of Protein transport protein Sec31B;Isoform 4 of Protein transport protein Sec31B;Isoform 2 of Protein transport protein Sec31B	2	2	1.013	0.97596	0.0186342	-0.0351061
IPI00023711	Envoplakin;210 kDa paraneoplastic pemphigus antigen;210 kDa cornified envelope precursor protein;p210	EVPL	Envoplakin	2	2	0.93692	0.83155	-0.0940022	-0.266125
IPI00024167	ESF1 homolog;ABT1-associated protein	ESF1;ABTAP;C20orf6;HDCMC28P	ESF1 homolog	2	2	0.066087	0.11417	-3.91949	-3.13074
IPI00024175;IPI00647380;IPI00218372	Proteasome subunit alpha type-7;Proteasome subunit RC6-1;Proteasome subunit XAPC7;Proteasome (Prosome, macropain) subunit, alpha type, 7	PSMA7;RP5-1005F21.4-006	Isoform 1 of Proteasome subunit alpha type-7;Proteasome (Prosome, macropain) subunit, alpha type, 7;Isoform 2 of Proteasome subunit alpha type-7	2	2	0.31684	0.56383	-1.65817	-0.826668
IPI00024292	Low-density lipoprotein receptor-related protein 2;Megalin;Glycoprotein 330	LRP2	Low-density lipoprotein receptor-related protein 2	2	2	0.54919	0.48822	-0.864623	-1.0344
IPI00910443;IPI00024567;IPI00908955;IPI00909733;IPI00908500;IPI00645965	cDNA FLJ61695, highly similar to Glioma tumor suppressor candidate region gene 2 protein;Glioma tumor suppressor candidate region gene 2 protein;p60;cDNA FLJ58318, highly similar to Glioma tumor suppressor candidate region gene 2 protein;cDNA FLJ52137, moderately similar to Glioma tumor suppressor candidate region gene 2 protein;cDNA FLJ57014, highly similar to Glioma tumor suppressor candidate r…	GLTSCR2	cDNA FLJ61695, highly similar to Glioma tumor suppressor candidate region gene 2 protein;Glioma tumor suppressor candidate region gene 2 protein;cDNA FLJ58318, highly similar to Glioma tumor suppressor candidate region gene 2 protein;cDNA FLJ52137, moderat	2	2	2.0546	1.6257	1.03886	0.701061
IPI00024686;IPI00643618	CD40 ligand;Tumor necrosis factor ligand superfamily member 5;TNF-related activation protein;T-cell antigen Gp39;CD40 ligand, membrane form;CD40 ligand, soluble form;CD154 protein	CD40LG;CD40L;TNFSF5;TRAP	CD40 ligand;CD154 protein	2	2	0.10514	46.543	-3.24962	5.54049
IPI00024802	TATA-binding protein-associated factor 172;ATP-dependent helicase BTAF1;TBP-associated factor 172;TAF(II)170;B-TFIID transcription factor-associated 170 kDa subunit	BTAF1;TAF172	TATA-binding protein-associated factor 172	2	2	0.24407	0.30215	-2.03463	-1.72666
IPI00024913;IPI00793677;IPI00218482;IPI00798025	ES1 protein homolog, mitochondrial;Protein KNP-I;Protein GT335	C21orf33;HES1;KNPI	Isoform Long of ES1 protein homolog, mitochondrial;Protein;Isoform Short of ES1 protein homolog, mitochondrial;Protein	2	2	0.47436	0.50041	-1.07595	-0.998817
IPI00025468;IPI00216660;IPI00867729;IPI00216658;IPI00216661	Ski-like protein;Ski-related protein;Ski-related oncogene	SKIL;SNO	Isoform SNON of Ski-like protein;Isoform SNON2 of Ski-like protein;Similar to SNON protein	2	2	0.34409	0.21288	-1.53914	-2.23189
IPI00025477;IPI00642867;IPI00645750;IPI00889565;IPI00220431	Voltage-dependent N-type calcium channel subunit alpha-1B;Voltage-gated calcium channel subunit alpha Cav2.2;Calcium channel, L type, alpha-1 polypeptide isoform 5;Brain calcium channel III;Calcium channel, voltage-dependent, N type, alpha 1B subunit	CACNA1B;CACH5;CACNL1A5;RP11-424E7.1-005;RP11-424E7.1-003;RP11-424E7.1-002	Isoform Alpha-1B-1 of Voltage-dependent N-type calcium channel subunit alpha-1B;Calcium channel, voltage-dependent, N type, alpha 1B subunit;Calcium channel, voltage-dependent, N type, alpha 1B subunit;Calcium channel, voltage-dependent, N type, alpha 1B s	2	2	1.0701	1.0283	0.0977456	0.0402612
IPI00025714;IPI00215935	Receptor-interacting serine/threonine-protein kinase 4;Ankyrin repeat domain-containing protein 3;PKC-delta-interacting protein kinase	RIPK4;ANKRD3;DIK	Isoform 1 of Receptor-interacting serine/threonine-protein kinase 4;Isoform 2 of Receptor-interacting serine/threonine-protein kinase 4	2	2	0.042998	0.4281	-4.53959	-1.22398
IPI00025721;IPI00797970;IPI00788801	COP9 signalosome complex subunit 3;JAB1-containing signalosome subunit 3	COPS3;CSN3	COP9 signalosome complex subunit 3;36 kDa protein;12 kDa protein	2	2	1.0376	0.87089	0.0532504	-0.199438
IPI00025753	Desmoglein-1;Desmosomal glycoprotein 1;Pemphigus foliaceus antigen	DSG1;CDHF4	Desmoglein-1	2	2	0.36095	1.0119	-1.47013	0.0170667
IPI00026059;IPI00216858	Beta-1-syntrophin;59 kDa dystrophin-associated protein A1 basic component 1;Tax interaction protein 43;Syntrophin-2;BSYN2	SNTB1;SNT2B1	Isoform 1 of Beta-1-syntrophin;Isoform 2 of Beta-1-syntrophin	2	2	1.0307	0.67701	0.0436245	-0.562751
IPI00026103;IPI00552259;IPI00220026;IPI00913969;IPI00844209	Acetylcholinesterase;Acetylcholinesterase isoform E4-E6 variant	ACHE	Isoform T of Acetylcholinesterase;Acetylcholinesterase isoform E4-E6 variant;Isoform H of Acetylcholinesterase;Isoform R of Acetylcholinesterase;Isoform 4 of Acetylcholinesterase	2	2	0.20628	3.8547	-2.27732	1.94662
IPI00026268;IPI00642117	Guanine nucleotide-binding protein G(I)/G(S)/G(T) subunit beta-1;Transducin beta chain 1;cDNA FLJ16663 fis, clone THYMU2005759, highly similar to Guanine nucleotide-binding proteinG(I)/G(S)/G(T) subunit beta 1	GNB1;RP1-283E3.7-004	Guanine nucleotide-binding protein G(I)/G(S)/G(T) subunit beta-1;cDNA FLJ16663 fis, clone THYMU2005759, highly similar to Guanine nucleotide-binding proteinG(I)/G(S)/G(T) subunit beta 1	2	2	2.6927	2.4327	1.42905	1.28256
IPI00848331;IPI00026302;IPI00856058;IPI00743317	60S ribosomal protein L31;RPL31 protein	RPL31	ribosomal protein L31 isoform 2;60S ribosomal protein L31;ribosomal protein L31 isoform 3;Similar to 60S ribosomal protein L31	2	2	1.166	1.1046	0.221568	0.143524
IPI00026321	cDNA FLJ12662 fis, clone NT2RM4002205, moderately similar to ELONGATION FACTOR G, MITOCHONDRIAL		cDNA FLJ12662 fis, clone NT2RM4002205, moderately similar to ELONGATION FACTOR G, MITOCHONDRIAL	2	2	1.0479	0.91865	0.067501	-0.122413
IPI00026328	Thioredoxin domain-containing protein 12;Thioredoxin-like protein p19;Endoplasmic reticulum protein ERp19;ERp18;hTLP19	TXNDC12;TLP19;UNQ713/PRO1376	Thioredoxin domain-containing protein 12	2	2	1.1504	0.82491	0.202136	-0.277691
IPI00026512;IPI00216548;IPI00795864	GTP-binding protein era homolog;ERA-W;Conserved ERA-like GTPase	ERAL1;HERA	Isoform HERA-A of GTP-binding protein era homolog;Isoform HERA-B of GTP-binding protein era homolog;28 kDa protein	2	2	0.46623	0.47949	-1.10089	-1.06043
IPI00026513;IPI00872436	Ribose-5-phosphate isomerase;Phosphoriboisomerase;Putative uncharacterized protein RPIA	RPIA;RPI	Ribose-5-phosphate isomerase;Ribose-5-phosphate isomerase	2	2	0.92177	0.99232	-0.117521	-0.0111227
IPI00026516	Succinyl-CoA:3-ketoacid-coenzyme A transferase 1, mitochondrial;3-oxoacid-CoA transferase 1;Somatic-type succinyl CoA:3-oxoacid CoA-transferase	OXCT1;OXCT;SCOT	Succinyl-CoA:3-ketoacid-coenzyme A transferase 1, mitochondrial	2	2	1.0455	1.3861	0.0641931	0.471031
IPI00026627	Protein XRP2	RP2	Protein XRP2	2	2	1.0143	0.6498	0.0204844	-0.621932
IPI00419894;IPI00026673;IPI00472000;IPI00472247;IPI00873332;IPI00742111;IPI00736943;IPI00741668;IPI00877848;IPI00022370;IPI00071696	Homeobox protein cut-like 1;CCAAT displacement protein	CUX1;CUTL1	Isoform 3 of Homeobox protein cut-like 1;Isoform 1 of Homeobox protein cut-like 1;163 kDa protein;Isoform 2 of Homeobox protein cut-like 1;159 kDa protein;Isoform 6 of Homeobox protein cut-like 1;Isoform 5 of Homeobox protein cut-like 1;Isoform 7 of Homeob	2	2	0.026851	0.072775	-5.21888	-3.78041
IPI00026813;IPI00607601;IPI00845384;IPI00789666	Protein farnesyltransferase/geranylgeranyltransferase type-1 subunit alpha;CAAX farnesyltransferase subunit alpha;Ras proteins prenyltransferase subunit alpha;FTase-alpha;Type I protein geranyl-geranyltransferase subunit alpha;Putative uncharacterized protein FNTA	FNTA	Protein farnesyltransferase/geranylgeranyltransferase type-1 subunit alpha;farnesyltransferase, CAAX box, alpha isoform c;farnesyltransferase, CAAX box, alpha isoform b;26 kDa protein	2	2	1.3197	1.4423	0.40021	0.528371
IPI00889196;IPI00883602;IPI00026964;IPI00886920	Cytochrome b-c1 complex subunit Rieske-like protein 1;Cytochrome b-c1 complex subunit Rieske, mitochondrial;Ubiquinol-cytochrome c reductase iron-sulfur subunit;Rieske iron-sulfur protein;Complex III subunit 5;Cytochrome b-c1 complex subunit 11;Ubiquinol-cytochrome c reductase 8 kDa protein;Complex III subunit IX	UQCRFSL1;UQCRFS1	Cytochrome b-c1 complex subunit Rieske-like protein 1;cDNA FLJ76502, highly similar to Homo sapiens ubiquinol-cytochrome c reductase, Rieske iron-sulfur polypeptide 1 (UQCRFS1), mRNA;Cytochrome b-c1 complex subunit Rieske, mitochondrial;similar to hCG16414	2	2	0.2909	0.35646	-1.7814	-1.48819
IPI00027078	Carboxypeptidase D;Metallocarboxypeptidase D;gp180	CPD	Carboxypeptidase D	2	2	1.0036	1.1076	0.00518438	0.147437
IPI00027195;IPI00385546;IPI00759781	NADPH oxidase 4;Kidney superoxide-producing NADPH oxidase;KOX-1;Renal NAD(P)H-oxidase	NOX4;RENOX	Isoform 1 of NADPH oxidase 4;Isoform 6 of NADPH oxidase 4;Isoform 2 of NADPH oxidase 4	2	2	0.16154	0.10144	-2.63004	-3.3013
IPI00027223	Isocitrate dehydrogenase [NADP] cytoplasmic;Cytosolic NADP-isocitrate dehydrogenase;Oxalosuccinate decarboxylase;NADP(+)-specific ICDH;IDP	IDH1;PICD	Isocitrate dehydrogenase [NADP] cytoplasmic	2	2	1.5367	2.0747	0.619836	1.0529
IPI00027235;IPI00218460;IPI00162735	Attractin;Mahogany homolog;DPPT-L	ATRN;KIAA0548;MGCA	Isoform 1 of Attractin;Isoform 3 of Attractin;Isoform 2 of Attractin	2	2	8.2625	0.13902	3.04658	-2.84664
IPI00027286;IPI00218270;IPI00872166;IPI00027045	Tyrosinase;Monophenol monooxygenase;Tumor rejection antigen AB;SK29-AB;LB24-AB	TYR	Isoform 1 of Tyrosinase;Isoform 2 of Tyrosinase;40 kDa protein	2	2	0.67129	0.84717	-0.574992	-0.239277
IPI00028160;IPI00219877	Porphobilinogen deaminase;Pre-uroporphyrinogen synthase;Hydroxymethylbilane synthase	HMBS;PBGD;UPS	Isoform 1 of Porphobilinogen deaminase;Isoform 2 of Porphobilinogen deaminase	2	2	4.1461	236.8	2.05175	7.88753
IPI00028492;IPI00908839	Thrombospondin type-1 domain-containing protein 7B	THSD7B;KIAA1679	Thrombospondin type-1 domain-containing protein 7B	2	2	0.17299	0.16874	-2.53124	-2.56713
IPI00028493;IPI00218883;IPI00218881;IPI00218882;IPI00879496;IPI00877641;IPI00877797;IPI00552156	Tuberin;Tuberous sclerosis 2 protein;cDNA FLJ43106 fis, clone CTONG2016869, highly similar to Tuberin	TSC2;TSC4;SLC9A3R2 variant protein	Isoform 1 of Tuberin;Isoform 4 of Tuberin;Isoform 2 of Tuberin;Isoform 3 of Tuberin;tuberous sclerosis 2 isoform 4	2	2	0.26605	0.49969	-1.91023	-1.00089
IPI00028561;IPI00889664;IPI00896384	Kinesin heavy chain isoform 5C;Kinesin heavy chain neuron-specific 2	KIF5C;KIAA0531;NKHC2	Isoform 1 of Kinesin heavy chain isoform 5C;Isoform 2 of Kinesin heavy chain isoform 5C	2	2	0.97246	0.85315	-0.0402892	-0.229129
IPI00028635;IPI00872681;IPI00844076;IPI00383680;IPI00552972;IPI00552146;IPI00552307	Ribophorin II;Ribophorin II, isoform CRA_d;cDNA, FLJ96923, highly similar to Homo sapiens ribophorin II (RPN2), mRNA;Dolichyl-diphosphooligosaccharide--protein glycosyltransferase subunit 2;Dolichyl-diphosphooligosaccharide--protein glycosyltransferase 63 kDa subunit;Ribophorin-2;RIBIIR;cDNA FLJ38924 fis, clone NT2NE2011896, highly similar to Dolichyl-diphosphooligosaccharide--protein glycosyltra…	RPN2;RP3-343K2.2-002;hCG_37142;RP3-343K2.2-003;RP3-343K2.2-007;RP3-343K2.2-006	Ribophorin II;cDNA, FLJ96923, highly similar to Homo sapiens ribophorin II (RPN2), mRNA;Dolichyl-diphosphooligosaccharide--protein glycosyltransferase subunit 2;ribophorin II isoform 2 precursor;Putative uncharacterized protein RPN2;Ribophorin II;Ribophori	2	2	0.74076	0.66028	-0.432922	-0.59885
IPI00398765;IPI00028928;IPI00215657;IPI00872156;IPI00221140;IPI00221139;IPI00377231;IPI00008282;IPI00399272;IPI00335536;IPI00395024;IPI00171816;IPI00395021	cDNA FLJ34415 fis, clone HEART2004764, highly similar to CALCIUM/CALMODULIN-DEPENDENT 3',5'-CYCLIC NUCLEOTIDE PHOSPHODIESTERASE 1C (EC 3.1.4.17);Calcium/calmodulin-dependent 3',5'-cyclic nucleotide phosphodiesterase 1C	PDE1C	cDNA FLJ34415 fis, clone HEART2004764, highly similar to CALCIUM/CALMODULIN-DEPENDENT 3',5'-CYCLIC NUCLEOTIDE PHOSPHODIESTERASE 1C;Isoform PDE1C2 of Calcium/calmodulin-dependent 3',5'-cyclic nucleotide phosphodiesterase 1C;Isoform PDE1C1 of Calcium/calmodu	2	2	0.051908	0.086439	-4.2679	-3.53217
IPI00028931	Desmoglein-2;HDGC	DSG2;CDHF5	Desmoglein-2	2	2	1.1842	2.4836	0.243913	1.31243
IPI00029014	Uncharacterized protein KIAA0141, mitochondrial	KIAA0141	Uncharacterized protein KIAA0141	2	2	0.85138	2.5979	-0.232125	1.37735
IPI00029021	Uncharacterized protein KIAA0146	KIAA0146	Uncharacterized protein KIAA0146	2	2	0.053044	0.045139	-4.23667	-4.46948
IPI00029144	Serine/threonine-protein phosphatase 2A regulatory subunit B'' subunit alpha;Serine/threonine-protein phosphatase 2A 72/130 kDa regulatory subunit B;PP2A, subunit B, B''-PR72/PR130;PP2A, subunit B, B72/B130 isoforms;PP2A, subunit B, PR72/PR130 isoforms	PPP2R3A;PPP2R3	Isoform PR130 of Serine/threonine-protein phosphatase 2A regulatory subunit B'' subunit alpha	2	2	0.50918	1.934	-0.973752	0.951588
IPI00029168;IPI00739995	Apolipoprotein(a);Antiangiogenic AK38 protein	LPA	Apolipoprotein(a);Antiangiogenic AK38 protein	2	2	0.45579	0.36346	-1.13356	-1.46013
IPI00900269;IPI00029822;IPI00293426;IPI00900285;IPI00900338;IPI00900328	SMARCA4 isoform 2;SWI/SNF related, matrix associated, actin dependent regulator of chromatin, subfamily a, member 4, isoform CRA_c;SMARCA4 isoform 4;Probable global transcription activator SNF2L4;ATP-dependent helicase SMARCA4;SNF2-beta;BRG-1 protein;Mitotic growth and transcription activator;Brahma protein homolog 1;SWI/SNF-related matrix-associated actin-dependent regulator of chromatin subfami…	SMARCA4;hCG_29955;BRG1;SNF2B;SNF2L4	SWI/SNF-related matrix-associated actin-dependent regulator of chromatin a4 isoform A;SWI/SNF-related matrix-associated actin-dependent regulator of chromatin a4 isoform D;Probable global transcription activator SNF2L4;SWI/SNF-related matrix-associated act	2	2	0.76324	0.12714	-0.389791	-2.97551
IPI00030578	Synaptic vesicle membrane protein VAT-1 homolog-like	VAT1L;KIAA1576	Probable oxidoreductase KIAA1576	2	2	0.48331	1.7834	-1.04898	0.83463
IPI00031047;IPI00794993;IPI00795508	IQ domain-containing protein G	IQCG	cDNA: FLJ23571 fis, clone LNG12303;Isoform 1 of IQ domain-containing protein G;36 kDa protein	2	2	1.083	0.68446	0.115033	-0.546962
IPI00031115	Golgin subfamily A member 1;Golgin-97	GOLGA1	Golgin subfamily A member 1	2	2	0.80579	1.149	-0.311524	0.200379
IPI00102896;IPI00873632;IPI00031169;IPI00798089;IPI00794027	Ras-related protein Rab-2B;Ras-related protein Rab-2A	RAB2B;RAB2A;RAB2	Ras-related protein Rab-2B;24 kDa protein;Ras-related protein Rab-2A;21 kDa protein;Protein	2	2	0.90939	1.3306	-0.137029	0.412077
IPI00031420	UDP-glucose 6-dehydrogenase	UGDH	UDP-glucose 6-dehydrogenase	2	2	0.43691	0.54614	-1.19459	-0.872657
IPI00031514;IPI00373883;IPI00908568	Replication factor C subunit 5;Activator 1 subunit 5;Replication factor C 36 kDa subunit;Activator 1 36 kDa subunit;cDNA FLJ77120, highly similar to Homo sapiens replication factor C (activator 1) 5, 36.5kDa (RFC5), transcript variant 2, mRNA;Putative uncharacterized protein RFC5	RFC5	Replication factor C subunit 5;replication factor C 5 isoform 2;replication factor C 5 isoform 3	2	2	3.4802	6.5608	1.79917	2.71387
IPI00031545	Inositol 1,4,5-trisphosphate receptor type 2;Type 2 inositol 1,4,5-trisphosphate receptor;Type 2 InsP3 receptor;IP3 receptor isoform 2;InsP3R2	ITPR2	Isoform Long of Inositol 1,4,5-trisphosphate receptor type 2	2	2	0.80349	24.281	-0.315648	4.60176
IPI00031627	DNA-directed RNA polymerase II subunit RPB1;DNA-directed RNA polymerase II subunit A;DNA-directed RNA polymerase III largest subunit;RNA-directed RNA polymerase II subunit RPB1	POLR2A	DNA-directed RNA polymerase II subunit RPB1	2	2	0.85138	0.47904	-0.232125	-1.06178
IPI00031678;IPI00908711	Coiled-coil domain-containing protein 77;cDNA FLJ58763;cDNA, FLJ78928;Coiled-coil domain containing 77, isoform CRA_a	CCDC77;hCG_25275	Coiled-coil domain-containing protein 77;coiled-coil domain containing 77 isoform b	2	2	3.0098	12.737	1.58967	3.67095
IPI00031679;IPI00795094;IPI00795790	Uncharacterized protein C3orf26	C3orf26	Uncharacterized protein C3orf26;20 kDa protein	2	2	0.39636	0.40361	-1.33512	-1.30897
IPI00031681;IPI00260318;IPI00910650;IPI00023503;IPI00797954	Cell division protein kinase 2;p33 protein kinase;D-HSCDK2;cDNA FLJ54979, highly similar to Homo sapiens cyclin-dependent kinase 2 (CDK2), transcript variant 2, mRNA;Cell division protein kinase 3	CDK2;CDK2deltaT;CDK3	Cell division protein kinase 2;cyclin-dependent kinase 2 isoform 2;cDNA FLJ54979, highly similar to Homo sapiens cyclin-dependent kinase 2 (CDK2), transcript variant 2, mRNA;Cell division protein kinase 3;29 kDa protein	2	2	0.8952	1.2204	-0.159718	0.287354
IPI00031775	Angiopoietin-4;ANG-3	ANGPT4;ANG3;ANG4	Angiopoietin-4	2	2	0.44204	0.45046	-1.17775	-1.15053
IPI00032236;IPI00478030;IPI00792347	Angiomotin-like protein 2;Leman coiled-coil protein;cDNA FLJ90250 fis, clone NT2RM4000100, highly similar to Angiomotin-like protein 2	AMOTL2;KIAA0989	Isoform 2 of Angiomotin-like protein 2;Isoform 1 of Angiomotin-like protein 2;cDNA FLJ90250 fis, clone NT2RM4000100, highly similar to Angiomotin-like protein 2	2	2	0.78184	1.0696	-0.355055	0.0970714
IPI00032291;IPI00816741	Complement C5;C3 and PZP-like alpha-2-macroglobulin domain-containing protein 4;Complement C5 beta chain;Complement C5 alpha chain;C5a anaphylatoxin;Complement C5 alpha' chain;Complement component 5 variant	C5;CPAMD4	Complement C5;Complement component 5 variant (Fragment)	2	2	1.1142	2.7815	0.156008	1.47586
IPI00032498;IPI00909903	Dynactin subunit 5;Dynactin subunit p25;cDNA FLJ57579, highly similar to Dynactin subunit 5	DCTN5	Dynactin subunit 5;cDNA FLJ57579, highly similar to Dynactin subunit 5	2	2	1.2463	1.4882	0.317651	0.573568
IPI00032995	LanC-like protein 2;Testis-specific adriamycin sensitivity protein	LANCL2;GPR69B;TASP	LanC-like protein 2	2	2	1.1342	1.1921	0.181675	0.253505
IPI00719269;IPI00033009;IPI00740208	RIMS-binding protein 3C;RIMS-binding protein 3B;RIM-BP3.2;RIMS-binding protein 3A	RIMBP3C;RIMBP3B;RIMBP3;KIAA1666;RIMBP3A	RIMS binding protein 3C;RIMS binding protein 3B;DKFZP434H0735 protein	2	2	0.13306	0.20342	-2.90985	-2.29747
IPI00034319;IPI00554634;IPI00554556;IPI00382454	Protein CutA;Brain acetylcholinesterase putative membrane anchor;Acetylcholinesterase-associated protein;Nuclear mitotic apparatus protein	CUTA;ACHAP;C6orf82;NuMA	Isoform A of Protein CutA;Isoform B of Protein CutA;Isoform C of Protein CutA;Nuclear mitotic apparatus protein (Fragment)	2	2	0.90816	0.82369	-0.138982	-0.279827
IPI00043302	WD repeat-containing protein 65	WDR65	WD repeat-containing protein 65	2	2	0.4636	126.54	-1.10905	6.98345
IPI00043363;REV_IPI00816688;IPI00847926	Prickle-like protein 1;REST/NRSF-interacting LIM domain protein 1	PRICKLE1;RILP	Prickle-like protein 1	2	2	0.5417	0.41792	-0.884434	-1.2587
IPI00043479	Uncharacterized protein C14orf28;Dopamine receptor-interacting protein 1	C14orf28;DRIP1	Uncharacterized protein C14orf28	2	2	1.144	2.2979	0.194087	1.20032
IPI00747017;IPI00044749;IPI00219958;IPI00909179;IPI00909379	Serine/threonine-protein kinase Nek1;NimA-related protein kinase 1;Renal carcinoma antigen NY-REN-55	NEK1;KIAA1901	Isoform 3 of Serine/threonine-protein kinase Nek1;Isoform 1 of Serine/threonine-protein kinase Nek1;Isoform 2 of Serine/threonine-protein kinase Nek1;Isoform 4 of Serine/threonine-protein kinase Nek1;Isoform 5 of Serine/threonine-protein kinase Nek1	2	2	0.038022	0.14976	-4.71702	-2.73928
IPI00827503;IPI00044751;IPI00412862;IPI00644494;IPI00877020;IPI00827980	M-phase phosphoprotein 1;Kinesin-related motor interacting with PIN1;Cancer/testis antigen 90	MPHOSPH1;KRMP1	Isoform 2 of M-phase phosphoprotein 1;Isoform 1 of M-phase phosphoprotein 1;Isoform 3 of M-phase phosphoprotein 1;Isoform 4 of M-phase phosphoprotein 1	2	2	3.5159	1.2182	1.81389	0.284751
IPI00045527	Hyaluronan and proteoglycan link protein 3	HAPLN3;EXLD1;UNQ238/PRO271	Hyaluronan and proteoglycan link protein 3	2	2	41.918	5.8862	5.3895	2.55734
IPI00046309	Diacylglycerol kinase kappa;Diglyceride kinase kappa;142 kDa diacylglycerol kinase	DGKK	Diacylglycerol kinase kappa	2	2	0.61921	0.42177	-0.691499	-1.24547
IPI00057620	Putative UPF0528 protein FAM172B	FAM172B	Putative UPF0528 protein FAM172B	2	2	1.2153	3.1382	0.281312	1.64994
IPI00736813;IPI00063544;IPI00060144;IPI00869035;IPI00735552;IPI00395508	Protein YIF1B;YIP1-interacting factor homolog B	YIF1B;PP4519;UNQ3073/PRO9905	Isoform 1 of Protein YIF1B;Isoform 3 of Protein YIF1B;Isoform 5 of Protein YIF1B;Isoform 4 of Protein YIF1B;Yip1 interacting factor homolog B isoform 3;Isoform 2 of Protein YIF1B	2	2	16.345	1.6897	4.03078	0.756767
IPI00061055			14 kDa protein	2	2	0.38551	0.29662	-1.37516	-1.75331
IPI00064951;IPI00644153;IPI00167103	Fc receptor-like protein 1;Fc receptor homolog 1;IFGP family protein 1;Immune receptor translocation-associated protein 5	FCRL1;FCRH1;IFGP1;IRTA5	Isoform 1 of Fc receptor-like protein 1;Isoform 2 of Fc receptor-like protein 1;Isoform 3 of Fc receptor-like protein 1	2	2	5.0512	15.318	2.33663	3.93716
IPI00065253;IPI00794655	Uncharacterized protein C3orf30	C3orf30	Uncharacterized protein C3orf30	2	2	0.062994	0.060863	-3.98864	-4.03829
IPI00790251;IPI00641085;IPI00068355;IPI00452763	Probable fibrosin-1 long transcript protein	FBRS;FBS;FBS1	104 kDa protein;fibrosin;Isoform 1 of Probable fibrosin-1 long transcript protein;Isoform 2 of Probable fibrosin-1 long transcript protein	2	2	0.12369	0.13125	-3.0152	-2.92961
IPI00069750;IPI00100716;IPI00856076;IPI00797595;IPI00855912;IPI00788826	Poly(U)-binding-splicing factor PUF60;60 kDa poly(U)-binding-splicing factor;FUSE-binding protein-interacting repressor;Siah-binding protein 1;Ro-binding protein 1	PUF60;FIR;ROBPI;SIAHBP1	Isoform 1 of Poly(U)-binding-splicing factor PUF60;Isoform 2 of Poly(U)-binding-splicing factor PUF60;Isoform 5 of Poly(U)-binding-splicing factor PUF60;Isoform 3 of Poly(U)-binding-splicing factor PUF60;Isoform 6 of Poly(U)-binding-splicing factor PUF60;I	2	2	1.2189	1.0894	0.28558	0.123534
IPI00073602	Exosome complex exonuclease MTR3;mRNA transport regulator 3 homolog;Exosome component 6;p11	EXOSC6;MTR3	Exosome complex exonuclease MTR3	2	2	1.0435	0.69067	0.0614306	-0.533932
IPI00074893	Zinc finger protein 512B	ZNF512B;KIAA1196	Zinc finger protein 512B	2	2	0.42922	0.48341	-1.22021	-1.04868
IPI00745701;IPI00553058;IPI00872278;IPI00642761;IPI00099110;IPI00647000;IPI00873417;IPI00658218;IPI00871790;IPI00478115;IPI00900355;IPI00418512;IPI00413835;IPI00871206;IPI00909670	Putative uncharacterized protein DMBT1;Deleted in malignant brain tumors 1 protein;Glycoprotein 340;Surfactant pulmonary-associated D-binding protein;Hensin;Salivary agglutinin	DMBT1;GP340	Putative uncharacterized protein DMBT1;Isoform 6 of Deleted in malignant brain tumors 1 protein;Isoform 7 of Deleted in malignant brain tumors 1 protein;261 kDa protein;Isoform 1 of Deleted in malignant brain tumors 1 protein;Putative uncharacterized prote	2	2	0.47111	0.66431	-1.08586	-0.590071
IPI00099332	Dedicator of cytokinesis protein 2	DOCK2;KIAA0209	Isoform 2 of Dedicator of cytokinesis protein 2	2	2	0.38155	1.1255	-1.39006	0.170566
IPI00099996	Mitochondrial ribonuclease P protein 1;RNA (guanine-9-)-methyltransferase domain-containing protein 1;Renal carcinoma antigen NY-REN-49;HBV pre-S2 trans-regulated protein 2	RG9MTD1;MRPP1	RNA (guanine-9-) methyltransferase domain containing 1	2	2	0.61561	0.42842	-0.699911	-1.2229
IPI00100213;IPI00741117;IPI00438859;IPI00876866	Ribonucleoside-diphosphate reductase subunit M2 B;TP53-inducible ribonucleotide reductase M2 B;p53-inducible ribonucleotide reductase small subunit 2-like protein;Putative uncharacterized protein RRM2B	RRM2B;P53R2	Isoform 1 of Ribonucleoside-diphosphate reductase subunit M2 B;Isoform 2 of Ribonucleoside-diphosphate reductase subunit M2 B;Isoform 3 of Ribonucleoside-diphosphate reductase subunit M2 B;Putative uncharacterized protein RRM2B (Fragment)	2	2	0.85266	0.71837	-0.229958	-0.477201
IPI00909091;IPI00100673;IPI00478935	cDNA FLJ58988, highly similar to Charged multivesicular body protein 3;Charged multivesicular body protein 3;Chromatin-modifying protein 3;Vacuolar protein-sorting-associated protein 24;Neuroendocrine differentiation factor;cDNA FLJ78338, highly similar to Homo sapiens vacuolar protein sorting 24 homolog (S. cerevisiae) (VPS24), transcript variant 2, mRNA;Putative uncharacterized protein RNF103;V…	VPS24;CHMP3;NEDF;CGI-149;RNF103;hCG_34193	cDNA FLJ58988, highly similar to Charged multivesicular body protein 3;Charged multivesicular body protein 3;vacuolar protein sorting 24 isoform 2	2	2	1.2981	1.157	0.376402	0.210389
IPI00100798	CASP8-associated protein 2;FLICE-associated huge protein	CASP8AP2;FLASH;KIAA1315;RIP25	CASP8-associated protein 2	2	2	0.96552	0.76544	-0.050622	-0.385639
IPI00100910;IPI00843868	Armadillo repeat-containing protein 5	ARMC5	Isoform 2 of Armadillo repeat-containing protein 5;Isoform 3 of Armadillo repeat-containing protein 5	2	2	0.40564	0.40027	-1.30173	-1.32095
IPI00101600;IPI00478313;IPI00386343	CWF19-like protein 1	CWF19L1	Isoform 1 of CWF19-like protein 1;Isoform 3 of CWF19-like protein 1	2	2	1.3412	1.1113	0.423524	0.152248
IPI00102107;IPI00332367;IPI00173901	Histone-lysine N-methyltransferase, H3 lysine-36 and H4 lysine-20 specific;H3-K36-HMTase;H4-K20-HMTase;Nuclear receptor-binding SET domain-containing protein 1;Androgen receptor-associated coregulator 267;Lysine N-methyltransferase 3B	NSD1;ARA267;KMT3B	Isoform 1 of Histone-lysine N-methyltransferase, H3 lysine-36 and H4 lysine-20 specific;Isoform 3 of Histone-lysine N-methyltransferase, H3 lysine-36 and H4 lysine-20 specific;Isoform 2 of Histone-lysine N-methyltransferase, H3 lysine-36 and H4 lysine-20 s	2	2	0.59635	0.59057	-0.745769	-0.75982
IPI00102678;IPI00375256	Pecanex-like protein 1;Pecanex homolog	PCNX;KIAA0805;KIAA0995;PCNXL1	Isoform 1 of Pecanex-like protein 1;Isoform 3 of Pecanex-like protein 1	2	2	0.64248	0.77098	-0.638277	-0.375235
IPI00102800	Uncharacterized protein C16orf78	C16orf78	Uncharacterized protein C16orf78	2	2	0.39044	0.35384	-1.35683	-1.49883
IPI00103090;IPI00154162	RNA polymerase-associated protein LEO1;Replicative senescence down-regulated leo1-like protein	LEO1;RDL	Isoform 1 of RNA polymerase-associated protein LEO1;Isoform 2 of RNA polymerase-associated protein LEO1	2	2	1.0011	1.1594	0.00158609	0.213378
IPI00291792;IPI00103356	Integrin beta-2;Cell surface adhesion glycoproteins LFA-1/CR3/p150,95 subunit beta;Complement receptor C3 subunit beta;Putative uncharacterized protein ITGB2	ITGB2;CD18;MFI7	Integrin beta-2;Integrin beta	2	2	46.181	0.66746	5.52923	-0.583247
IPI00873253;IPI00873608;IPI00104128;IPI00790799	cDNA FLJ51313, highly similar to Microsomal signal peptidase 18 kDa subunit(EC 3.4.-.-);SEC11-like 1 (S. cerevisiae), isoform CRA_d;Signal peptidase complex catalytic subunit SEC11A;SEC11 homolog A;SEC11-like protein 1;Microsomal signal peptidase 18 kDa subunit;SPC18;Endopeptidase SP18	SEC11L1;hCG_26624;SEC11A;SPC18;SPCS4A	28 kDa protein;Signal peptidase complex SPC-18;Signal peptidase complex catalytic subunit SEC11A;16 kDa protein	2	2	0.22288	0.19946	-2.16566	-2.32583
IPI00456146;IPI00106988;IPI00848321;IPI00242273;IPI00853043;IPI00903013	SWI/SNF-related matrix-associated actin-dependent regulator of chromatin subfamily D member 3;60 kDa BRG-1/Brm-associated factor subunit C;BRG1-associated factor 60C;SMARCD2 protein;Putative uncharacterized protein SMARCD2;SWI/SNF-related matrix-associated actin-dependent regulator of chromatin subfamily D member 2;60 kDa BRG-1/Brm-associated factor subunit B;BRG1-associated factor 60B;cDNA FLJ45…	SMARCD3;BAF60C;SMARCD2;BAF60B;PRO2451	Isoform 1 of SWI/SNF-related matrix-associated actin-dependent regulator of chromatin subfamily D member 3;Isoform 2 of SWI/SNF-related matrix-associated actin-dependent regulator of chromatin subfamily D member 3;SWI/SNF-related matrix-associated actin-de	2	2	0.98074	2.6772	-0.0280574	1.42072
IPI00479360;IPI00872807;IPI00151908	Leucine-rich repeat-containing G-protein coupled receptor 6;Putative uncharacterized protein LGR6	LGR6;UNQ6427/PRO21331;VTS20631	Isoform 2 of Leucine-rich repeat-containing G-protein coupled receptor 6;Putative uncharacterized protein LGR6 (Fragment);Isoform 1 of Leucine-rich repeat-containing G-protein coupled receptor 6	2	2	0.027788	0.13625	-5.16939	-2.87567
IPI00152542	DmX-like protein 2;Rabconnectin-3	DMXL2;KIAA0856	DmX-like protein 2	2	2	3.3824	16.738	1.75805	4.06506
IPI00152618	Putative vomeronasal receptor-like protein 4	VNRL4	Putative vomeronasal receptor-like protein 4	2	2	0.55546	241.29	-0.848245	7.91462
IPI00152658;IPI00643850;IPI00396662;IPI00550738;IPI00479896;IPI00642737;IPI00645296;IPI00647464;IPI00642169;IPI00640945;IPI00641516;IPI00646684	Serine/threonine-protein kinase Nek7;NimA-related protein kinase 7;NIMA (Never in mitosis gene a)-related kinase 7, isoform CRA_b;Putative uncharacterized protein NEK7	NEK7	Serine/threonine-protein kinase Nek7;Putative uncharacterized protein NEK7	2	2	0.33494	0.077027	-1.57803	-3.69849
IPI00152661;IPI00554464	Polycystic kidney disease protein 1-like 1;Polycystin-1L1;PC1-like 1 protein	PKD1L1;UNQ5785/PRO19563	Isoform 1 of Polycystic kidney disease protein 1-like 1;Isoform 2 of Polycystic kidney disease protein 1-like 1	2	2	0.36859	0.395	-1.43991	-1.34008
IPI00152668;IPI00414555;IPI00375532;IPI00377073	Grainyhead-like protein 3 homolog;Sister of mammalian grainyhead;Transcription factor CP2-like 4	GRHL3;SOM;TFCP2L4	Isoform 1 of Grainyhead-like protein 3 homolog;sister-of-mammalian grainyhead protein isoform 2;Isoform 2 of Grainyhead-like protein 3 homolog	2	2	0.083177	0.21012	-3.58767	-2.25071
IPI00152946;IPI00386477	Rac GTPase-activating protein 1;Male germ cell RacGap;cDNA FLJ12664 fis, clone NT2RM4002226, weakly similar to GTPASE ACTIVATING PROTEIN ROTUND	RACGAP1;KIAA1478;MGCRACGAP	Rac GTPase-activating protein 1;cDNA FLJ12664 fis, clone NT2RM4002226, weakly similar to GTPASE ACTIVATING PROTEIN ROTUND	2	2	0.057446	2.6112	-4.12165	1.38471
IPI00455818;IPI00156871;IPI00639902	Ubiquitin carboxyl-terminal hydrolase 49;Ubiquitin thioesterase 49;Ubiquitin-specific-processing protease 49;Deubiquitinating enzyme 49;Ubiquitin specific peptidase 49	USP49;RP11-298J23.4-002	Isoform 1 of Ubiquitin carboxyl-terminal hydrolase 49;Isoform 2 of Ubiquitin carboxyl-terminal hydrolase 49;Ubiquitin specific peptidase 49	2	2	0.2078	2.27	-2.26673	1.18269
IPI00157215	Uncharacterized protein C19orf52	C19orf52	Uncharacterized protein C19orf52	2	2	0.30124	0.28698	-1.73101	-1.80098
IPI00157828;IPI00783230;IPI00643612;IPI00642225	Translin-associated factor X-interacting protein 1	TSNAXIP1;TXI1	cDNA FLJ56264, highly similar to Homo sapiens translin-associated factor X interacting protein 1 (TSNAXIP1), mRNA;cDNA FLJ57059, highly similar to Homo sapiens translin-associated factor X interacting protein 1 (TSNAXIP1), mRNA	2	2	5.1109	4.5422	2.35358	2.18339
IPI00160290;IPI00909009	B-cell CLL/lymphoma 9 protein;Protein legless homolog	BCL9	B-cell CLL/lymphoma 9 protein	2	2	0.03696	0.36364	-4.75789	-1.45942
IPI00160552;IPI00554760	Tenascin-R;Restrictin;Janusin	TNR	Isoform 1 of Tenascin-R;Isoform 2 of Tenascin-R	2	2	1.647	0.24464	0.719841	-2.03127
IPI00160622;IPI00292871;IPI00411661	Centrosome-associated protein CEP250;Centrosomal protein 2;Centrosomal Nek2-associated protein 1	CEP250;CEP2;CNAP1	Isoform 1 of Centrosome-associated protein CEP250;Isoform 2 of Centrosome-associated protein CEP250;Centrosomal protein 250kDa	2	2	0.26699	1.0443	-1.90514	0.0625362
IPI00165138	GRIP and coiled-coil domain-containing protein 1;Golgi coiled-coil protein 1	GCC1	GRIP and coiled-coil domain-containing protein 1	2	2	3.2482	3.492	1.69964	1.80405
IPI00165454;IPI00894339;IPI00465018	WD repeat-containing protein 60;Putative uncharacterized protein DKFZp686O23112	WDR60;DKFZp686O23112	WD repeat-containing protein 60;61 kDa protein;Putative uncharacterized protein DKFZp686O23112	2	2	2.1128	0.22818	1.07916	-2.13176
IPI00165598	Transcription factor COE2;Early B-cell factor 2	EBF2;COE2	Transcription factor COE2	2	2	1.4464	0.84226	0.532467	-0.247662
IPI00167904;IPI00887514;IPI00787351;REV_IPI00005347	Coiled-coil domain-containing protein 63	CCDC63	Coiled-coil domain-containing protein 63	2	2	0.57581	0.40476	-0.796335	-1.30486
IPI00167941;IPI00514014;IPI00446473	Midasin;MIDAS-containing protein	MDN1;KIAA0301	Midasin	2	2	1.4461	1.118	0.532167	0.16092
IPI00168344	Uncharacterized protein C20orf151	C20orf151	Uncharacterized protein C20orf151	2	2	1.2624	0.27449	0.336169	-1.86517
IPI00168568;IPI00847356;IPI00442104;IPI00383994;IPI00065351;IPI00031589	Zinc finger protein 540	ZNF540	Isoform 1 of Zinc finger protein 540;KRAB box family protein	2	2	0.92942	2.6218	-0.105597	1.39056
IPI00168607;IPI00798044;IPI00847388;IPI00794354;IPI00791207	Tetratricopeptide repeat protein 21A;Stress-inducible protein 2	TTC21A;STI2	tetratricopeptide repeat domain 21A isoform 1;Isoform 1 of Tetratricopeptide repeat protein 21A;Isoform 4 of Tetratricopeptide repeat protein 21A;24 kDa protein	2	2	0.90748	0.99115	-0.140062	-0.0128247
IPI00168655	Putative uncharacterized protein C2orf19	C2orf19	Putative uncharacterized protein C2orf19	2	2	0.21353	5.0847	-2.22749	2.34616
IPI00168698	PDZ domain-containing protein 8;Sarcoma antigen NY-SAR-84/NY-SAR-104	PDZD8;PDZK8	PDZ domain-containing protein 8	2	2	0.033428	2.2319	-4.9028	1.15827
IPI00168885;IPI00749029;IPI00399364;IPI00477424;IPI00166858;IPI00902674;IPI00514937;IPI00514720	Putative ATP-dependent RNA helicase DHX57;DEAH box protein 57	DHX57	Isoform 1 of Putative ATP-dependent RNA helicase DHX57;Isoform 2 of Putative ATP-dependent RNA helicase DHX57	2	2	2.8249	0.60048	1.4982	-0.735812
IPI00168930	Seven transmembrane helix receptor		Seven transmembrane helix receptor	2	2	0.27935	0.051393	-1.83985	-4.28228
IPI00168934	Olfactory receptor 2T12;Olfactory receptor OR1-57	OR2T12	Olfactory receptor 2T12	2	2	1.0554	0.17218	0.0777899	-2.53801
IPI00169037	Olfactory receptor 51L1;Olfactory receptor OR11-31	OR51L1	Olfactory receptor 51L1	2	2	0.0070692	0.016301	-7.14424	-5.9389
IPI00169107	Olfactory receptor 1J2;Olfactory receptor OR9-19;OST044;HSA5;HTPCRX15	OR1J2;OR1J3;OR1J5	Olfactory receptor 1J2	2	2	0.58228	0.023144	-0.780215	-5.43322
IPI00178302;IPI00374169;IPI00657834;IPI00465042;IPI00332846;IPI00170551;IPI00783744;IPI00170617	Semaphorin-6D;Putative uncharacterized protein SEMA6D	SEMA6D;KIAA1479	Isoform 4 of Semaphorin-6D;Isoform 6 of Semaphorin-6D;Isoform 5 of Semaphorin-6D;Isoform 3 of Semaphorin-6D;Isoform 1 of Semaphorin-6D;Isoform 2 of Semaphorin-6D;semaphorin 6D isoform 5 precursor;Isoform 7 of Semaphorin-6D	2	2	0.76655	2.0393	-0.383548	1.02807
IPI00895871;IPI00170865;IPI00387038;IPI00514954	Membrane-associated guanylate kinase, WW and PDZ domain-containing protein 3;Membrane-associated guanylate kinase inverted 3	MAGI3;KIAA1634	Isoform 1 of Membrane-associated guanylate kinase, WW and PDZ domain-containing protein 3;Isoform 4 of Membrane-associated guanylate kinase, WW and PDZ domain-containing protein 3;Isoform 2 of Membrane-associated guanylate kinase, WW and PDZ domain-contain	2	2	0.47322	1.0781	-1.07942	0.108491
IPI00170921;IPI00827806	Tigger transposable element-derived protein 7	TIGD7	Isoform 1 of Tigger transposable element-derived protein 7;Isoform 2 of Tigger transposable element-derived protein 7	2	2	0.39513	1.0484	-1.3396	0.0681893
IPI00171127;IPI00383229;IPI00053288;IPI00478960	Ubiquitin-associated protein 2;AD-012 protein;Ubiquitin associated protein 2	UBAP2;KIAA1491;RP11-176F3.6-005	Ubiquitin-associated protein 2;AD-012 protein;60 kDa protein;Ubiquitin associated protein 2	2	2	0.30334	0.16607	-1.72099	-2.59014
IPI00171134;IPI00654603;IPI00893391;IPI00892916	Girdin;Girders of actin filament;Coiled-coil domain-containing protein 88A;Akt phosphorylation enhancer;Hook-related protein 1;G alpha-interacting vesicle-associated protein	CCDC88A;APE;GRDN;KIAA1212	Isoform 1 of Girdin;Isoform 2 of Girdin	2	2	1.0594	1.8399	0.0832474	0.879627
IPI00171516	Plasmalemma vesicle-associated protein;Plasmalemma vesicle protein 1;Fenestrated endothelial-linked structure protein	PLVAP;FELS;PV1	Plasmalemma vesicle-associated protein	2	2	0.47298	0.50482	-1.08015	-0.986159
IPI00171716;IPI00879193	Tetratricopeptide repeat protein 28	TTC28;KIAA1043	OTTHUMP00000028696;Tetratricopeptide repeat protein 28	2	2	0.50307	0.30345	-0.991169	-1.72047
IPI00173449	Uncharacterized protein FLJ35848		Isoform 2 of Uncharacterized protein FLJ35848	2	2	1.5245	0.18454	0.608336	-2.43799
IPI00174390;IPI00886797;IPI00795797	2',5'-phosphodiesterase 12	PDE12	Isoform 1 of 2',5'-phosphodiesterase 12;Isoform 2 of 2',5'-phosphodiesterase 12;Isoform 3 of 2',5'-phosphodiesterase 12	2	2	0.60102	1.1136	-0.734515	0.155231
IPI00175416;IPI00783616;IPI00889624;IPI00848061;IPI00026386	1-phosphatidylinositol-4,5-bisphosphate phosphodiesterase eta-1;Phospholipase C-eta-1;Phospholipase C-like protein 3	PLCH1;KIAA1069;PLCL3	Isoform 1 of 1-phosphatidylinositol-4,5-bisphosphate phosphodiesterase eta-1;Isoform 2 of 1-phosphatidylinositol-4,5-bisphosphate phosphodiesterase eta-1;Isoform 4 of 1-phosphatidylinositol-4,5-bisphosphate phosphodiesterase eta-1;Isoform 3 of 1-phosphatid	2	2	1.0819	2.9375	0.113567	1.55459
IPI00178714	Serine/threonine-protein kinase PAK 4;p21-activated kinase 4	PAK4;KIAA1142	Isoform 2 of Serine/threonine-protein kinase PAK 4	2	2	0.10528	0.091298	-3.2477	-3.45327
IPI00178743;IPI00740123;IPI00740909;IPI00854639	Alstrom syndrome protein 1;Putative uncharacterized protein ALMS1	ALMS1;KIAA0328	ALMS1;Isoform 2 of Alstrom syndrome protein 1;Isoform 3 of Alstrom syndrome protein 1;Putative uncharacterized protein ALMS1	2	2	1.6597	1.077	0.730922	0.107018
IPI00178972;IPI00328589;IPI00328631	WD repeat-containing protein 23	WDR23;GL014;PRO2389	Isoform 1 of WD repeat-containing protein 23;Isoform 2 of WD repeat-containing protein 23;Isoform 3 of WD repeat-containing protein 23	2	2	0.098862	0.10391	-3.33844	-3.26659
IPI00180154;IPI00455363;IPI00719520;IPI00455359;IPI00792334;IPI00795276	Ataxin-2;Spinocerebellar ataxia type 2 protein;Trinucleotide repeat-containing gene 13 protein;Putative uncharacterized protein ATXN2;cDNA FLJ37698 fis, clone BRHIP2015679, highly similar to Ataxin-2	ATXN2;ATX2;SCA2;TNRC13	Isoform 1 of Ataxin-2;Isoform 4 of Ataxin-2;Putative uncharacterized protein ATXN2;Isoform 2 of Ataxin-2;Putative uncharacterized protein ATXN2;cDNA FLJ37698 fis, clone BRHIP2015679, highly similar to Ataxin-2	2	2	0.14133	6.1354	-2.82286	2.61716
IPI00784076;IPI00181047	Calcium-independent phospholipase A2-gamma;Intracellular membrane-associated calcium-independent phospholipase A2 gamma;iPLA2-2;Patatin-like phospholipase domain-containing protein 8;PNPLA-gamma	PNPLA8;IPLA22;IPLA2G;BM-043	Isoform 1 of Calcium-independent phospholipase A2-gamma;Isoform 2 of Calcium-independent phospholipase A2-gamma	2	2	8.728	3.3803	3.12565	1.75715
IPI00181116	U3 small nucleolar ribonucleoprotein protein IMP4;Brix domain-containing protein 4	IMP4;BXDC4	U3 small nucleolar ribonucleoprotein protein IMP4	2	2	0.79651	1.2508	-0.328236	0.322851
IPI00182194;IPI00902666	Teneurin-2;Tenascin-M2;Protein Odd Oz/ten-m homolog 2;cDNA FLJ56615, highly similar to Mus musculus odd Oz/ten-m homolog 2 (Drosophila) (Odz2), transcript variant 1, mRNA	ODZ2;KIAA1127;TNM2	Teneurin-2;Similar to Teneurin-2 (Ten-2) (Tenascin-M2) (Ten-m2) (Protein Odd Oz/ten-m homolog 2) (Neurestin). Isoform 3	2	2	0.08678	0.065135	-3.52649	-3.94042
IPI00183002;IPI00397728;IPI00413191;IPI00397730	Protein phosphatase 1 regulatory subunit 12A;Myosin phosphatase-targeting subunit 1;Myosin phosphatase target subunit 1;Protein phosphatase myosin-binding subunit	PPP1R12A;MBS;MYPT1	Isoform 1 of Protein phosphatase 1 regulatory subunit 12A;Isoform 2 of Protein phosphatase 1 regulatory subunit 12A;Isoform 3 of Protein phosphatase 1 regulatory subunit 12A;Isoform 4 of Protein phosphatase 1 regulatory subunit 12A	2	2	0.88229	0.472	-0.180675	-1.08314
IPI00893532;IPI00183414;IPI00894306;IPI00472560;IPI00893662;IPI00893245;IPI00334186;IPI00893445	von Willebrand factor A domain-containing protein 3B	VWA3B	Isoform 6 of von Willebrand factor A domain-containing protein 3B;Isoform 1 of von Willebrand factor A domain-containing protein 3B;Isoform 8 of von Willebrand factor A domain-containing protein 3B;Isoform 5 of von Willebrand factor A domain-containing pro	2	2	0.90354	0.4741	-0.14634	-1.07674
IPI00184265;IPI00640455	Leucine-rich repeats and immunoglobulin-like domains protein 3	LRIG3;LIG3;UNQ287/PRO326/PRO335	Isoform 1 of Leucine-rich repeats and immunoglobulin-like domains protein 3;Isoform 2 of Leucine-rich repeats and immunoglobulin-like domains protein 3	2	2	32.041	3.7821	5.00185	1.91919
IPI00187159	FERM and PDZ domain-containing protein 4;PDZ domain-containing protein 10	FRMPD4;KIAA0316;PDZD10;PDZK10	FERM and PDZ domain-containing protein 4	2	2	4.2072	0.56507	2.07286	-0.823498
IPI00216408;IPI00719015;IPI00743652;IPI00332567;IPI00871965;IPI00151888;IPI00911071	Dedicator of cytokinesis protein 9;Cdc42 guanine nucleotide exchange factor zizimin-1;DOCK9 protein;cDNA FLJ45400 fis, clone BRHIP3028570;cDNA FLJ44528 fis, clone UTERU3003523, highly similar to Dedicator of cytokinesis protein 9	DOCK9;KIAA1058	Isoform 1 of Dedicator of cytokinesis protein 9;Putative uncharacterized protein DOCK9;Isoform 3 of Dedicator of cytokinesis protein 9;Isoform 4 of Dedicator of cytokinesis protein 9;dedicator of cytokinesis 9 isoform c;cDNA FLJ45400 fis, clone BRHIP302857	2	2	0.052598	0.40296	-4.24885	-1.31129
IPI00646907;IPI00893513;IPI00216438	Solute carrier family 12 member 3;Thiazide-sensitive sodium-chloride cotransporter;Na-Cl symporter	SLC12A3;TSC	solute carrier family 12, member 3 isoform 1;solute carrier family 12, member 3 isoform 2;Solute carrier family 12 member 3	2	2	0.052801	0.026787	-4.24329	-5.22232
IPI00471944;IPI00550044;IPI00216533;IPI00909834;IPI00216534	Zinc finger protein 317;cDNA FLJ58239, highly similar to Zinc finger protein 317	ZNF317;KIAA1588	Zinc finger protein 317, isoform CRA_b;Isoform 2 of Zinc finger protein 317;Isoform 1 of Zinc finger protein 317;cDNA FLJ58239, highly similar to Zinc finger protein 317;Isoform 3 of Zinc finger protein 317	2	2	1.0204	1.377	0.0291348	0.461529
IPI00216750;IPI00789303;IPI00552178;IPI00383543	RNA-binding protein 45;RNA-binding motif protein 45;Developmentally-regulated RNA-binding protein 1	RBM45;DRB1;DRBP1	Isoform 1 of RNA-binding protein 45;Isoform 3 of RNA-binding protein 45;Isoform 2 of RNA-binding protein 45;RBM45 protein	2	2	2.2086	19.699	1.14313	4.30005
IPI00217013;IPI00479778;IPI00792955;IPI00384714;IPI00017290;IPI00793513	Serine/threonine-protein phosphatase 4 regulatory subunit 3A;SMEK homolog 1	SMEK1;KIAA2010;PP4R3A;PPP4R3A;MSTP033	Isoform 1 of SMEK homolog 1;Isoform 2 of SMEK homolog 1;Isoform 3 of SMEK homolog 1;Isoform 4 of SMEK homolog 1;Isoform 5 of SMEK homolog 1	2	2	2.8986	1.5452	1.53536	0.627794
IPI00256535;IPI00217034;IPI00794592;IPI00883972	AP20 region protein 1	APRG1;C3orf35	Isoform 1 of AP20 region protein 1;Isoform 3 of AP20 region protein 1;11 kDa protein;Isoform 2 of AP20 region protein 1	2	2	0.76013	0.70626	-0.395682	-0.501729
IPI00217185;IPI00329784;IPI00893362;IPI00217188	Ryanodine receptor 3;Brain-type ryanodine receptor;Brain ryanodine receptor-calcium release channel;Putative uncharacterized protein RYR3	RYR3;HBRR	Putative uncharacterized protein RYR3;Isoform 1 of Ryanodine receptor 3;Putative uncharacterized protein RYR3	2	2	2.1352	1.4385	1.09437	0.524565
IPI00217244	Coiled-coil domain-containing protein 60	CCDC60	Coiled-coil domain-containing protein 60	2	2	0.9445	4.2064	-0.0823773	2.07259
IPI00217261;IPI00761041	Testis-expressed sequence 2 protein	TEX2;KIAA1738	Isoform 2 of Testis-expressed sequence 2 protein;Isoform 1 of Testis-expressed sequence 2 protein	2	2	0.25675	0.46674	-1.96156	-1.09931
IPI00217437;IPI00217145;IPI00743694	Tau-tubulin kinase	TTBK2	Tau-tubulin kinase	2	2	0.11908	0.12121	-3.07	-3.04442
IPI00217507;IPI00853115;IPI00908745	Neurofilament medium polypeptide;Neurofilament triplet M protein;160 kDa neurofilament protein;Neurofilament 3;NEFM protein;cDNA FLJ56511, highly similar to Neurofilament triplet M protein	NEFM;NEF3;NFM	Neurofilament medium polypeptide;NEFM protein;cDNA FLJ56511, highly similar to Neurofilament triplet M protein	2	2	4.5039	15.275	2.17117	3.9331
IPI00217561;IPI00217562;IPI00549336;IPI00217563;IPI00645194;IPI00293305	Integrin beta-1;Fibronectin receptor subunit beta;Integrin VLA-4 subunit beta	ITGB1;FNRB;MDF2;MSK12	Isoform Beta-1C of Integrin beta-1;Isoform Beta-1C-2 of Integrin beta-1;Isoform Beta-1D of Integrin beta-1;Isoform Beta-1A of Integrin beta-1;integrin beta 1 isoform 1A precursor;Isoform Beta-1B of Integrin beta-1	2	2	0.43557	0.40523	-1.19902	-1.30319
IPI00217620	Nitric oxide-inducible gene protein	NOXIN;C11orf82	Isoform 1 of Nitric oxide-inducible gene protein	2	2	0.88308	0.80991	-0.179384	-0.304166
IPI00217630;IPI00796689	Probable ATP-dependent RNA helicase DHX37;DEAH box protein 37	DHX37;DDX37;KIAA1517	Probable ATP-dependent RNA helicase DHX37;107 kDa protein	2	2	0.32875	0.74103	-1.60494	-0.432396
IPI00217691;IPI00794001;IPI00334251	EF-hand domain-containing protein C17orf57;cDNA FLJ40342 fis, clone TESTI2032768	C17orf57	Isoform 1 of EF-hand domain-containing protein C17orf57;Isoform 2 of EF-hand domain-containing protein C17orf57;cDNA FLJ40342 fis, clone TESTI2032768	2	2	0.11061	0.17565	-3.17645	-2.50922
IPI00396630;IPI00217960	cAMP-dependent protein kinase catalytic subunit alpha	PRKACA;PKACA	Isoform 1 of cAMP-dependent protein kinase catalytic subunit alpha;Isoform 2 of cAMP-dependent protein kinase catalytic subunit alpha	2	2	2.4533	2.1988	1.29472	1.13672
IPI00217973	Zinc finger protein 101;Zinc finger protein 12;HZF12	ZNF101	Zinc finger protein 101	2	2	0.7039	1.5449	-0.506558	0.627513
IPI00816460;IPI00217994;IPI00217993;IPI00217992;IPI00217995	Bullous pemphigoid antigen 1, isoforms 1/2/3/4/5/8;230 kDa bullous pemphigoid antigen;Hemidesmosomal plaque protein;Dystonia musculorum protein	DST;BPAG1;DMH;DT;KIAA0728	Isoform 2 of Bullous pemphigoid antigen 1, isoforms 1/2/3/4/5/8 (Fragment);Isoform 5 of Bullous pemphigoid antigen 1, isoforms 1/2/3/4/5/8 (Fragment);Isoform 4 of Bullous pemphigoid antigen 1, isoforms 1/2/3/4/5/8 (Fragment);Isoform 3 of Bullous pemphigoid	2	2	0.14089	2.808	-2.82736	1.48954
IPI00333215;IPI00218106	Transcription elongation factor A protein 1;Transcription elongation factor S-II protein 1;Transcription elongation factor TFIIS.o	TCEA1;GTF2S;TFIIS	Isoform 1 of Transcription elongation factor A protein 1;Isoform 2 of Transcription elongation factor A protein 1	2	2	0.87118	0.74165	-0.198957	-0.43119
IPI00480160;IPI00218140;IPI00794814;IPI00789770;IPI00029954;IPI00796579;IPI00218143;IPI00218141;IPI00789899	Vezatin	VEZT	Isoform 6 of Vezatin;Isoform 2 of Vezatin;Isoform 4 of Vezatin;28 kDa protein;Isoform 1 of Vezatin;86 kDa protein;Isoform 5 of Vezatin;Isoform 3 of Vezatin;29 kDa protein	2	2	0.85986	0.87242	-0.217826	-0.196905
IPI00218696;IPI00333771	Caldesmon	CALD1;CAD;CDM	Isoform 4 of Caldesmon;Isoform 5 of Caldesmon	2	2	1.0004	1.3171	0.000576963	0.397365
IPI00219244;IPI00008315;IPI00334334;IPI00219245	Ephrin type-B receptor 1;Tyrosine-protein kinase receptor EPH-2;HEK6;ELK	EPHB1;EPHT2;NET	Isoform 3 of Ephrin type-B receptor 1;Isoform 1 of Ephrin type-B receptor 1;Isoform 2 of Ephrin type-B receptor 1;Isoform 4 of Ephrin type-B receptor 1	2	2	0.13234	0.10899	-2.91768	-3.19773
IPI00219511;IPI00398099;IPI00398104;IPI00788005;IPI00888925;IPI00398098;IPI00398100;IPI00398102			similar to hCG1809904;similar to hCG1809904;similar to hCG1809904;similar to hCG1809904;similar to hCG1809904;similar to hCG1809904;similar to hCG1809904;similar to hCG1809904	2	2	0.23246	0.12382	-2.10495	-3.01368
IPI00219563;IPI00395561	1-phosphatidylinositol-4,5-bisphosphate phosphodiesterase beta-1;Phosphoinositide phospholipase C;Phospholipase C-beta-1;PLC-I;PLC-154	PLCB1;KIAA0581	Isoform A of 1-phosphatidylinositol-4,5-bisphosphate phosphodiesterase beta-1;Isoform B of 1-phosphatidylinositol-4,5-bisphosphate phosphodiesterase beta-1	2	2	5.7368	0.98627	2.52025	-0.0199454
IPI00219622	Proteasome subunit alpha type-2;Proteasome component C3;Macropain subunit C3;Multicatalytic endopeptidase complex subunit C3	PSMA2;PSC3	Proteasome subunit alpha type-2	2	2	1.0429	1.2979	0.0606008	0.376179
IPI00219813;IPI00219812;IPI00794113	Reticulon-1;Neuroendocrine-specific protein;Putative uncharacterized protein RTN1	RTN1;NSP	Isoform RTN1-C of Reticulon-1;Isoform RTN1-B of Reticulon-1;Putative uncharacterized protein RTN1	2	2	0.15672	0.19731	-2.67374	-2.34146
IPI00376570;IPI00219839	Hypermethylated in cancer 2 protein;Hic-3;HIC1-related gene on chromosome 22;Zinc finger and BTB domain-containing protein 30	HIC2;HRG22;KIAA1020;ZBTB30	Isoform 1 of Hypermethylated in cancer 2 protein;Isoform 2 of Hypermethylated in cancer 2 protein	2	2	0.75318	0.57878	-0.408933	-0.788913
IPI00220045;IPI00643874;IPI00221314;IPI00018245	DNA-directed RNA polymerase III subunit RPC5;DNA-directed RNA polymerase III 80 kDa polypeptide;cDNA FLJ55674, highly similar to DNA-directed RNA polymerases III 80 kDa polypeptide (EC 2.7.7.6)	POLR3E;KIAA1452	Isoform 1 of DNA-directed RNA polymerase III subunit RPC5;cDNA FLJ55674, highly similar to DNA-directed RNA polymerases III 80 kDa polypeptide;cDNA FLJ59434, highly similar to DNA-directed RNA polymerases III 80 kDa polypeptide;Isoform 3 of DNA-directed RN	2	2	0.4796	0.22862	-1.0601	-2.12898
IPI00396171;IPI00888475;IPI00220113;IPI00878314;IPI00878651	Microtubule-associated protein 4	MAP4	Isoform 1 of Microtubule-associated protein 4;Isoform 6 of Microtubule-associated protein 4;Isoform 2 of Microtubule-associated protein 4;110 kDa protein	2	2	1.0353	0.50837	0.0500489	-0.976049
IPI00220219;IPI00789674	Coatomer subunit beta';Beta'-coat protein;p102	COPB2	Coatomer subunit beta'	2	2	0.12988	0.19701	-2.94475	-2.34366
IPI00303283;IPI00220351;IPI00220350	Integrin beta-3;Platelet membrane glycoprotein IIIa	ITGB3;GP3A	Isoform Beta-3A of Integrin beta-3;Isoform Beta-3C of Integrin beta-3;Isoform Beta-3B of Integrin beta-3	2	2	0.69677	3.8088	-0.521246	1.92934
IPI00221224	Aminopeptidase N;Alanyl aminopeptidase;Microsomal aminopeptidase;Aminopeptidase M;gp150;Myeloid plasma membrane glycoprotein CD13	ANPEP;APN;CD13;PEPN	Aminopeptidase N	2	2	0.83513	0.71364	-0.259927	-0.486732
IPI00221232	Guanine nucleotide-binding protein G(I)/G(S)/G(O) subunit gamma-12	GNG12	Guanine nucleotide-binding protein G(I)/G(S)/G(O) subunit gamma-12	2	2	0.35623	0.52847	-1.48912	-0.920107
IPI00871815;IPI00307017;IPI00221240;IPI00221241	cDNA, FLJ94965, highly similar to Homo sapiens leucyl/cystinyl aminopeptidase (LNPEP), mRNA;Leucyl-cystinyl aminopeptidase;Oxytocinase;Insulin-regulated membrane aminopeptidase;Insulin-responsive aminopeptidase;Placental leucine aminopeptidase;Leucyl-cystinyl aminopeptidase, pregnancy serum form	LNPEP;OTASE	cDNA, FLJ94965, highly similar to Homo sapiens leucyl/cystinyl aminopeptidase (LNPEP), mRNA;Isoform 1 of Leucyl-cystinyl aminopeptidase;Isoform 2 of Leucyl-cystinyl aminopeptidase;Isoform 3 of Leucyl-cystinyl aminopeptidase	2	2	1.5592	7.5972	0.640806	2.92547
IPI00336081;IPI00791924;IPI00221259;IPI00855853;IPI00413604;IPI00855888;IPI00221255;IPI00790383;IPI00376019;IPI00791032;IPI00793070	Myosin light chain kinase, smooth muscle;Telokin;Kinase-related protein;Long myosin light chain kinase	MYLK;MLCK	Isoform 1 of Myosin light chain kinase, smooth muscle;Isoform 4 of Myosin light chain kinase, smooth muscle;Isoform Del-1790 of Myosin light chain kinase, smooth muscle;Isoform 3A of Myosin light chain kinase, smooth muscle;162 kDa protein;Long myosin ligh	2	2	0.010964	0.030454	-6.51108	-5.03722
IPI00221277;IPI00473029;IPI00478577;IPI00641037;IPI00903042;IPI00854572	Potassium voltage-gated channel subfamily KQT member 5;Voltage-gated potassium channel subunit Kv7.5;Potassium channel subunit alpha KvLQT5;KQT-like 5;Putative uncharacterized protein KCNQ5	KCNQ5	Potassium voltage-gated channel, KQT-like subfamily, member 5;Putative uncharacterized protein KCNQ5;Isoform 1 of Potassium voltage-gated channel subfamily KQT member 5;Isoform 4 of Potassium voltage-gated channel subfamily KQT member 5;Putative uncharacte	2	2	0.069438	0.15196	-3.84813	-2.71824
IPI00738362;IPI00241802	Protein FAM186A	FAM186A	hypothetical protein;hypothetical protein	2	2	2.4711	0.81169	1.30515	-0.300999
IPI00246058	Programmed cell death 6-interacting protein;ALG-2-interacting protein 1;Hp95	PDCD6IP;AIP1;ALIX;KIAA1375	PDCD6IP protein	2	2	0.84065	0.96324	-0.250423	-0.0540328
IPI00247063	Neprilysin;Neutral endopeptidase 24.11;Enkephalinase;Atriopeptidase;Common acute lymphocytic leukemia antigen	MME;EPN	Neprilysin	2	2	5.1601	2.6095	2.3674	1.38377
IPI00785110;IPI00254408;IPI00376404;IPI00911006;IPI00024532	Nucleosome-remodeling factor subunit BPTF;Bromodomain and PHD finger-containing transcription factor;Fetal Alzheimer antigen;Fetal Alz-50 clone 1 protein	BPTF;FAC1;FALZ	Isoform 1 of Nucleosome-remodeling factor subunit BPTF;Isoform 2 of Nucleosome-remodeling factor subunit BPTF;Isoform 4 of Nucleosome-remodeling factor subunit BPTF	2	2	0.47303	0.83246	-1.08	-0.264547
IPI00288890;IPI00887251;IPI00375894;IPI00879857;IPI00883613;IPI00888717	Histone-lysine N-methyltransferase SETD8;H4-K20-HMTase SETD8;SET domain-containing protein 8;PR/SET domain-containing protein 07;Lysine N-methyltransferase 5A	SETD8;KMT5A;PRSET7;SET07;SET8	Isoform 1 of Histone-lysine N-methyltransferase SETD8;hypothetical LOC647597;Isoform 2 of Histone-lysine N-methyltransferase SETD8;34 kDa protein;31 kDa protein;similar to SET domain containing (lysine methyltransferase) 8	2	2	0.10678	0.095051	-3.22729	-3.39515
IPI00289131;IPI00893985;IPI00793511	Transmembrane protein 8;Protein M83;Transmembrane protein 6;Transmembrane protein 8 (Five membrane-spanning domains)	TMEM8;TMEM6;Z97634.2-002	Transmembrane protein 8;Transmembrane protein 8;64 kDa protein	2	2	0.45244	0.56423	-1.1442	-0.825645
IPI00289207	Tripartite motif-containing protein 8;RING finger protein 27;Glioblastoma-expressed RING finger protein	TRIM8;GERP;RNF27	Tripartite motif-containing protein 8	2	2	11.521	1.6119	3.52619	0.688762
IPI00289914	MutS protein homolog 4	MSH4	MutS protein homolog 4	2	2	0.70801	0.81842	-0.498158	-0.289087
IPI00290429	E3 ubiquitin-protein ligase Hakai;Casitas B-lineage lymphoma-transforming sequence-like protein 1;c-Cbl-like protein 1;RING finger protein 188	CBLL1;HAKAI;RNF188	E3 ubiquitin-protein ligase Hakai	2	2	0.25779	0.26782	-1.95573	-1.90066
IPI00742670;IPI00290945;IPI00014958;IPI00844348	Serum paraoxonase/arylesterase 2;Serum aryldialkylphosphatase 2;A-esterase 2;Aromatic esterase 2;cDNA FLJ78444, highly similar to Homo sapiens paraoxonase 2, transcript variant 1, mRNA;Paraoxonase 2	PON2;tcag7.307	cDNA FLJ55597, highly similar to Serum paraoxonase/arylesterase 2;paraoxonase 2 isoform 1;Isoform 1 of Serum paraoxonase/arylesterase 2;39 kDa protein	2	2	0.95478	1.0671	-0.0667597	0.0936954
IPI00290950;IPI00844142;IPI00796018;IPI00910280;IPI00329787;IPI00168408	WD repeat-containing protein 20;Protein DMR;Dystrophia myotonica WD repeat-containing protein;Dystrophia myotonica-containing WD repeat motif protein;DMR-N9 protein;Protein 59	WDR20;DMWD;DM9	Isoform 2 of WD repeat-containing protein 20;Isoform 1 of WD repeat-containing protein 20;Dystrophia myotonica WD repeat-containing protein	2	2	0.58434	0.80899	-0.77512	-0.305806
IPI00290979	1-acylglycerol-3-phosphate O-acyltransferase ABHD5;Abhydrolase domain-containing protein 5;Lipid droplet-binding protein CGI-58	ABHD5;NCIE2;CGI-58	Abhydrolase domain-containing protein 5	2	2	0.80222	0.32564	-0.31793	-1.61865
IPI00291607	Inositol 1,4,5-trisphosphate receptor type 3;Type 3 inositol 1,4,5-trisphosphate receptor;Type 3 InsP3 receptor;IP3 receptor isoform 3;InsP3R3	ITPR3	Inositol 1,4,5-trisphosphate receptor type 3	2	2	2.9735	0.52157	1.57216	-0.939067
IPI00291922	Proteasome subunit alpha type-5;Proteasome zeta chain;Macropain zeta chain;Multicatalytic endopeptidase complex zeta chain	PSMA5	Proteasome subunit alpha type-5	2	2	1.1177	2.5241	0.160533	1.33577
IPI00292228;IPI00880060	Glycogen synthase kinase-3 alpha;Putative uncharacterized protein GSK3A	GSK3A	Glycogen synthase kinase-3 alpha;Putative uncharacterized protein GSK3A	2	2	0.66603	0.59413	-0.586341	-0.751149
IPI00292354	E3 ubiquitin-protein ligase RNF181;RING finger protein 181	RNF181;HSPC238	RING finger protein 181	2	2	0.31389	0.38467	-1.67167	-1.37831
IPI00292763	Peroxisomal carnitine O-octanoyltransferase	CROT;COT	Peroxisomal carnitine O-octanoyltransferase	2	2	2.8572	3.8176	1.5146	1.93267
IPI00294481;IPI00790958;IPI00790370	UPF0172 protein FAM158A;Putative uncharacterized protein FAM158A	FAM158A;C14orf122;CGI-112	UPF0172 protein FAM158A;20 kDa protein;Putative uncharacterized protein FAM158A	2	2	1.4563	3.5123	0.542308	1.81242
IPI00295081;IPI00299830;IPI00789213;IPI00888531	Tubulin gamma-1 chain;Gamma-1-tubulin;Gamma-tubulin complex component 1;Tubulin gamma-2 chain;Gamma-2-tubulin	TUBG1;TUBG;TUBG2	Tubulin gamma-1 chain;Tubulin gamma-2 chain;34 kDa protein;similar to Tubulin, gamma 1	2	2	0.43991	0.42214	-1.18472	-1.24421
IPI00296608	Complement component C7	C7	Complement component C7	2	2	1.5258	2.297	0.609566	1.19975
IPI00554705;IPI00296863;IPI00910904	dCMP deaminase;DCMP deaminase, isoform CRA_a;Deoxycytidylate deaminase;cDNA FLJ52248, highly similar to Deoxycytidylate deaminase (EC 3.5.4.12)	DCTD;hCG_17052	dCMP deaminase isoform a;Deoxycytidylate deaminase;cDNA FLJ52248, highly similar to Deoxycytidylate deaminase	2	2	0.504	0.90029	-0.988504	-0.151538
IPI00296947	PR domain zinc finger protein 4;PR domain-containing protein 4	PRDM4;PFM1	PR domain zinc finger protein 4	2	2	0.02774	0.035221	-5.17189	-4.82742
IPI00297261	Tyrosine-protein phosphatase non-receptor type 1;Protein-tyrosine phosphatase 1B	PTPN1;PTP1B	Tyrosine-protein phosphatase non-receptor type 1	2	2	1.2572	0.58105	0.330214	-0.783266
IPI00297450;IPI00747963;IPI00797291	Uncharacterized protein C12orf26	C12orf26	Uncharacterized protein C12orf26	2	2	0.001822	0.017693	-9.10026	-5.82068
IPI00297959;IPI00064797;IPI00450789;IPI00020326;IPI00384052	MAP/microtubule affinity-regulating kinase 4;MAP/microtubule affinity-regulating kinase-like 1;MARK4 protein;R31237_1,;cDNA FLJ90097 fis, clone HEMBA1005929, weakly similar to H.sapiens serine/threonine protein kinase EMK	MARK4;KIAA1860;MARKL1	Isoform 2 of MAP/microtubule affinity-regulating kinase 4;Isoform 1 of MAP/microtubule affinity-regulating kinase 4;MARK4 protein;R31237_1 (Fragment);cDNA FLJ90097 fis, clone HEMBA1005929, weakly similar to H.sapiens serine/threonine protein kinase EMK	2	2	0.54069	0.32451	-0.887126	-1.62367
IPI00298007;IPI00853050;IPI00607846	Uncharacterized protein C6orf150;Chromosome 6 open reading frame 150	C6orf150;RP11-398K22.2-004	Isoform 1 of Uncharacterized protein C6orf150;Chromosome 6 open reading frame 150;Isoform 2 of Uncharacterized protein C6orf150	2	2	0.37107	0.92342	-1.43024	-0.114941
IPI00298057	Periplakin;195 kDa cornified envelope precursor protein;190 kDa paraneoplastic pemphigus antigen	PPL;KIAA0568	Periplakin	2	2	0.7392	0.88786	-0.435963	-0.171596
IPI00298105;IPI00418427;IPI00219172;IPI00783604;IPI00871574	Ephrin type-A receptor 3;Tyrosine-protein kinase receptor ETK1;HEK;HEK4;Tyrosine-protein kinase TYRO4;Ephrin receptor	EPHA3;ETK;ETK1;HEK;TYRO4	Isoform 1 of Ephrin type-A receptor 3;Ephrin receptor;Isoform 2 of Ephrin type-A receptor 3	2	2	14.85	7.5086	3.89239	2.90854
IPI00298625;IPI00432416	Tyrosine-protein kinase Lyn	LYN	Isoform LYN A of Tyrosine-protein kinase Lyn;Isoform LYN B of Tyrosine-protein kinase Lyn	2	2	0.75098	0.80395	-0.413154	-0.314822
IPI00871809;IPI00299048;IPI00871709	Ras GTPase-activating-like protein IQGAP2	IQGAP2	cDNA FLJ76812, highly similar to Homo sapiens IQ motif containing GTPase activating protein 2 (IQGAP2), mRNA;Isoform 1 of Ras GTPase-activating-like protein IQGAP2;180 kDa protein	2	2	0.081678	0.50669	-3.61391	-0.980825
IPI00300384;IPI00845478	Receptor tyrosine-protein kinase erbB-2;p185erbB2;C-erbB-2;NEU proto-oncogene;Tyrosine kinase-type cell surface receptor HER2;MLN 19;cDNA FLJ55711, highly similar to Receptor tyrosine-protein kinase erbB-2 (EC 2.7.10.1)	ERBB2;HER2;NEU;NGL	Receptor tyrosine-protein kinase erbB-2;erbB-2 isoform b	2	2	0.20253	0.096058	-2.30379	-3.37995
IPI00300407;IPI00794290	Syndecan-2;Fibroglycan;Heparan sulfate proteoglycan core protein;Syndecan	SDC2;HSPG1	Syndecan-2;cDNA FLJ50203, highly similar to Syndecan-2	2	2	1.409	0.68679	0.494672	-0.542059
IPI00300587	Olfactory receptor 10A2;Olfactory receptor OR11-86;HP4	OR10A2;OR10A2P	Olfactory receptor 10A2	2	2	0.0099683	0.0059206	-6.64844	-7.40004
IPI00302030	Ras-related protein Rab-30	RAB30	Ras-related protein Rab-30	2	2	0.53054	1.3819	-0.914467	0.466653
IPI00302344	Sperm flagellar protein 2;Protein KPL2	SPEF2;KIAA1770;KPL2	Isoform 4 of Sperm flagellar protein 2	2	2	0.73811	0.59477	-0.438092	-0.749596
IPI00302453;IPI00795394	Dynein heavy chain 9, axonemal;Axonemal beta dynein heavy chain 9;Ciliary dynein heavy chain 9	DNAH9;DNAH17L;DNAL1;KIAA0357	Isoform 1 of Dynein heavy chain 9, axonemal;Isoform 2 of Dynein heavy chain 9, axonemal	2	2	0.29756	0.13162	-1.74875	-2.92555
IPI00303158;IPI00479958	N-acylneuraminate cytidylyltransferase;CMP-N-acetylneuraminic acid synthetase	CMAS	Isoform 1 of N-acylneuraminate cytidylyltransferase;Isoform 2 of N-acylneuraminate cytidylyltransferase	2	2	0.78988	0.65216	-0.340295	-0.616702
IPI00644135;IPI00303331;IPI00853196;IPI00102065	cDNA FLJ58606, highly similar to Zinc finger SWIM domain-containing protein 4;Zinc finger SWIM domain-containing protein 4	ZSWIM4	cDNA FLJ58606, highly similar to Zinc finger SWIM domain-containing protein 4;Zinc finger SWIM domain-containing protein 4	2	2	3.47	1.7749	1.79494	0.827738
IPI00303388	Olfactory receptor 52B6;Olfactory receptor OR11-47	OR52B6	olfactory receptor, family 52, subfamily B, member 6	2	2	0.14417	0.18118	-2.79416	-2.4645
IPI00303476;IPI00791498;IPI00790847;IPI00793271	ATP synthase subunit beta, mitochondrial	ATP5B;ATPMB;ATPSB	ATP synthase subunit beta, mitochondrial	2	2	1.0087	0.7828	0.0124972	-0.353284
IPI00303530;IPI00480140;IPI00639993	Methenyltetrahydrofolate synthetase domain-containing protein	MTHFSD	Isoform 2 of Methenyltetrahydrofolate synthetase domain-containing protein;Isoform 1 of Methenyltetrahydrofolate synthetase domain-containing protein;25 kDa protein	2	2	4.6373	1.6349	2.21329	0.709202
IPI00303732	Uncharacterized protein C20orf106	C20orf106	Uncharacterized protein C20orf106	2	2	0.34821	0.099997	-1.52197	-3.32197
IPI00304670;IPI00787751;IPI00883878;IPI00909778	PH and SEC7 domain-containing protein 4;Pleckstrin homology and SEC7 domain-containing protein 4;Exchange factor for ADP-ribosylation factor guanine nucleotide factor 6B;Telomeric of interleukin-1 cluster protein;Pleckstrin and Sec7 domain containing 4 variant	PSD4;EFA6B;TIC	Isoform 1 of PH and SEC7 domain-containing protein 4;Isoform 2 of PH and SEC7 domain-containing protein 4;Pleckstrin and Sec7 domain containing 4 variant (Fragment)	2	2	0.11003	0.083164	-3.18403	-3.5879
IPI00304754;IPI00643475;IPI00383562	Fermitin family homolog 1;Unc-112-related protein 1;Kindlin-1;Kindlerin;Kindlin syndrome protein	FERMT1;C20orf42;KIND1;URP1	Isoform 1 of Fermitin family homolog 1;Isoform 2 of Fermitin family homolog 1;Isoform 4 of Fermitin family homolog 1	2	2	0.050752	0.1183	-4.30039	-3.07948
IPI00304986	Interleukin-1 receptor-associated kinase-like 2	IRAK2	Interleukin-1 receptor-associated kinase-like 2	2	2	0.045231	41.216	-4.46654	5.36513
IPI00305068	Pre-mRNA-processing factor 6;U5 snRNP-associated 102 kDa protein;PRP6 homolog	PRPF6;C20orf14	Pre-mRNA-processing factor 6	2	2	3.5384	2.275	1.8231	1.18587
IPI00305227;IPI00220707;IPI00220708	Choline O-acetyltransferase	CHAT	Isoform M of Choline O-acetyltransferase;Isoform S of Choline O-acetyltransferase;Isoform R of Choline O-acetyltransferase	2	2	0.46728	0.3376	-1.09764	-1.56661
IPI00909569;IPI00889185;IPI00386808;IPI00743474;IPI00306189;IPI00790919	cDNA FLJ59774, highly similar to Histone deacetylase 7a;Histone deacetylase 7;HD7a	HDAC7;HDAC7A	cDNA FLJ59774, highly similar to Histone deacetylase 7a;histone deacetylase 7 isoform a;histone deacetylase 7 isoform d;Isoform 1 of Histone deacetylase 7;Isoform 2 of Histone deacetylase 7;29 kDa protein	2	2	0.085979	0.050567	-3.53987	-4.30566
IPI00306260	tRNA pseudouridine synthase 3;tRNA-uridine isomerase 3;tRNA pseudouridylate synthase 3	PUS3;FKSG32	tRNA pseudouridine synthase 3	2	2	0.48625	1.8367	-1.04023	0.877116
IPI00556553;IPI00306748	ATP-binding cassette sub-family B member 7, mitochondrial;ATP-binding cassette transporter 7	ABCB7;ABC7	Isoform 2 of ATP-binding cassette sub-family B member 7, mitochondrial;Isoform 1 of ATP-binding cassette sub-family B member 7, mitochondrial	2	2	0.67813	1.1294	-0.560366	0.175557
IPI00306749	Kanadaptin;Kidney anion exchanger adapter protein;Solute carrier family 4 anion exchanger member 1 adapter protein;Human lung cancer oncogene 3 protein	SLC4A1AP;HLC3	Kanadaptin	2	2	1.6195	1.7045	0.695548	0.769349
IPI00307536;IPI00470495;IPI00645332;IPI00646019	Testis-expressed sequence 11 protein;Testis expressed 11	TEX11;RP11-291O7.2-004	Isoform 1 of Testis-expressed sequence 11 protein;Isoform 3 of Testis-expressed sequence 11 protein;Testis expressed 11	2	2	0.038832	0.66307	-4.68661	-0.592767
IPI00793155;IPI00791799;IPI00328180;IPI00797402;IPI00410673;IPI00908406;IPI00788998;IPI00790959;IPI00794306;IPI00796900;IPI00794226;IPI00795399;IPI00795889;IPI00794062	cDNA FLJ61141, highly similar to Ras-related protein Rab-34;Ras-related protein Rab-34;Rab-39;Ras-related protein Rah;Putative uncharacterized protein RAB34;cDNA FLJ54253, highly similar to Ras-related protein Rab-34;Ras-related GTP-binding protein RAB39	RAB34;RAB39;RAH	cDNA FLJ61141, highly similar to Ras-related protein Rab-34;29 kDa protein;Isoform 1 of Ras-related protein Rab-34;Putative uncharacterized protein RAB34;Isoform 2 of Ras-related protein Rab-34;cDNA FLJ54253, highly similar to Ras-related protein Rab-34;26	2	2	0.92482	1.0396	-0.112755	0.0560285
IPI00328246;IPI00789445;IPI00909129	C-type lectin domain family 1 member A;C-type lectin-like receptor 1;cDNA FLJ34670 fis, clone LIVER2001076, highly similar to C-type lectin domain family 1 member A;C-type lectin domain family 1, member A, isoform CRA_c;cDNA FLJ52938, highly similar to C-type lectin domain family 1 member A	CLEC1A;CLEC1;UNQ569/PRO1131;hCG_38146	C-type lectin domain family 1 member A;C-type lectin domain family 1, member A, isoform CRA_c;cDNA FLJ52938, highly similar to C-type lectin domain family 1 member A	2	2	0.0015081	0.0023863	-9.37305	-8.71101
IPI00328282;IPI00384227;IPI00854768	A-kinase anchor protein 14;Protein kinase A-anchoring protein 14;A-kinase anchor protein 28 kDa;Putative uncharacterized protein AKAP14	AKAP14;AKAP28	Isoform 1 of A-kinase anchor protein 14;Isoform 2 of A-kinase anchor protein 14;A kinase (PRKA) anchor protein 14 isoform b	2	2	0.4781	0.50637	-1.06462	-0.981736
IPI00328350;IPI00872650	Protein Niban;Protein FAM129A;Cell growth-inhibiting gene 39 protein	FAM129A;C1orf24;NIBAN;GIG39	Protein Niban;Putative uncharacterized protein FAM129A (Fragment)	2	2	0.31305	0.39806	-1.67553	-1.32894
IPI00328762;IPI00791517;IPI00877588	ATP-binding cassette sub-family A member 13	ABCA13	Isoform 1 of ATP-binding cassette sub-family A member 13;Isoform 3 of ATP-binding cassette sub-family A member 13	2	2	1.2336	88.783	0.302875	6.47221
IPI00328987	Bystin	BYSL	Bystin	2	2	2.4557	1.5282	1.29613	0.611833
IPI00329528;IPI00794498;IPI00181396;IPI00793873	Protein VPRBP;HIV-1 Vpr-binding protein;Vpr-interacting protein;DDB1- and CUL4-associated factor 1	VPRBP;DCAF1;KIAA0800;RIP	Isoform 1 of Protein VPRBP;Isoform 2 of Protein VPRBP;Isoform 3 of Protein VPRBP	2	2	0.41579	0.695	-1.26607	-0.524915
IPI00329552;IPI00827858;IPI00640673	MOSC domain-containing protein 2, mitochondrial	MOSC2	Isoform 1 of MOSC domain-containing protein 2, mitochondrial;Isoform 2 of MOSC domain-containing protein 2, mitochondrial	2	2	0.83812	0.63666	-0.254771	-0.651405
IPI00329672	Myosin-Ie;Myosin-Ic	MYO1E;MYO1C	Myosin-Ie	2	2	1.275	0.78811	0.350497	-0.343531
IPI00329702	17-beta-hydroxysteroid dehydrogenase 14;Dehydrogenase/reductase SDR family member 10;17-beta-hydroxysteroid dehydrogenase DHRS10;Retinal short-chain dehydrogenase/reductase retSDR3	HSD17B14;DHRS10;SDR3;UNQ502/PRO474	17-beta-hydroxysteroid dehydrogenase 14	2	2	0.043045	0.046303	-4.53801	-4.43275
IPI00333686;IPI00394798;IPI00872439;IPI00333687	Breast carcinoma-amplified sequence 4;Putative uncharacterized protein BCAS4	BCAS4	Isoform 1 of Breast carcinoma-amplified sequence 4;Isoform 3 of Breast carcinoma-amplified sequence 4;Putative uncharacterized protein BCAS4;breast carcinoma amplified sequence 4 isoform c	2	2	0.02477	0.12059	-5.33526	-3.05182
IPI00333770;IPI00607899;IPI00908966	Dedicator of cytokinesis protein 10;Zizimin-3;cDNA FLJ59487, highly similar to Dedicator of cytokinesis protein 10;cDNA FLJ59486, highly similar to Dedicator of cytokinesis protein 10	DOCK10;KIAA0694;ZIZ3;DRIP2	dedicator of cytokinesis 10;cDNA FLJ59487, highly similar to Dedicator of cytokinesis protein 10;cDNA FLJ59486, highly similar to Dedicator of cytokinesis protein 10	2	2	4.6588	2.0408	2.21996	1.02913
IPI00220906;IPI00333838	Acyl-coenzyme A thioesterase 2, mitochondrial;Acyl-coenzyme A thioester hydrolase 2a;Long-chain acyl-CoA thioesterase 2;ZAP128;CTE-Ia;Acyl-coenzyme A thioesterase 1;Inducible cytosolic acyl-coenzyme A thioester hydrolase;Long chain acyl-CoA thioester hydrolase;CTE-I;CTE-Ib	ACOT2;PTE2;PTE2A;ACOT1;CTE1	Isoform 1 of Acyl-coenzyme A thioesterase 2, mitochondrial;Acyl-coenzyme A thioesterase 1	2	2	0.5833	0.57056	-0.77769	-0.809549
IPI00604491;IPI00336000;IPI00643410;IPI00552923	Zinc finger CCHC domain-containing protein 6	ZCCHC6;KIAA1711	Isoform 1 of Zinc finger CCHC domain-containing protein 6;Isoform 6 of Zinc finger CCHC domain-containing protein 6;90 kDa protein;Isoform 4 of Zinc finger CCHC domain-containing protein 6	2	2	0.46511	0.71189	-1.10436	-0.490274
IPI00337315;IPI00376283;IPI00744671;REV_IPI00465065;REV_IPI00879236;REV_IPI00791258	Retinoblastoma-binding protein 6;p53-associated cellular protein of testis;Proliferation potential-related protein;Protein P2P-R;Retinoblastoma-binding Q protein 1	RBBP6;P2PR;PACT;RBQ1;My038	Isoform 1 of Retinoblastoma-binding protein 6;Isoform 2 of Retinoblastoma-binding protein 6;Isoform 4 of Retinoblastoma-binding protein 6	2	2	0.042761	0.029023	-4.54756	-5.10666
IPI00337385;IPI00337387;IPI00872483;IPI00337386;IPI00397509;IPI00909774;IPI00465345;IPI00789604;IPI00646529	Pre-mRNA-processing factor 40 homolog A;Formin-binding protein 3;Formin-binding protein 11;Huntingtin-interacting protein A;Huntingtin yeast partner A;Fas ligand-associated factor 1;NY-REN-6 antigen;cDNA FLJ59286, highly similar to Pre-mRNA-processing factor 40 homolog A;Pre-mRNA-processing factor 40 homolog B;Huntingtin-interacting protein C;Huntingtin yeast partner C	PRPF40A;FBP11;FLAF1;FNBP3;HYPA;HSPC225;PRPF40B;HYPC	Isoform 1 of Pre-mRNA-processing factor 40 homolog A;Isoform 3 of Pre-mRNA-processing factor 40 homolog A;107 kDa protein;formin binding protein 3;Isoform 4 of Pre-mRNA-processing factor 40 homolog A;cDNA FLJ59286, highly similar to Pre-mRNA-processing fac	2	2	2.5299	0.34514	1.33908	-1.53475
IPI00337415;IPI00217269;IPI00788932;IPI00006395;IPI00218488;IPI00329305;IPI00644474;IPI00792774;IPI00645002;IPI00646672;IPI00647637	Guanine nucleotide-binding protein G(i), alpha-1 subunit;Adenylate cyclase-inhibiting G alpha protein	GNAI1	Guanine nucleotide-binding protein G(i), alpha-1 subunit	2	2	0.48323	0.51706	-1.04922	-0.951596
IPI00337494;IPI00412742	Calcium-binding mitochondrial carrier protein SCaMC-1;Small calcium-binding mitochondrial carrier protein 1;Mitochondrial ATP-Mg/Pi carrier protein 1;Mitochondrial Ca(2+)-dependent solute carrier protein 1;Solute carrier family 25 member 24	SLC25A24;APC1;MCSC1;SCAMC1	Isoform 1 of Calcium-binding mitochondrial carrier protein SCaMC-1;Isoform 2 of Calcium-binding mitochondrial carrier protein SCaMC-1	2	2	0.31251	0.42943	-1.67803	-1.21951
IPI00433169;IPI00395605;IPI00647786;IPI00339379;IPI00166711;IPI00643028	ARHGEF1 protein;Rho guanine nucleotide exchange factor (GEF) 1, isoform CRA_g;Rho guanine nucleotide exchange factor 1;115 kDa guanine nucleotide exchange factor;p115-RhoGEF;p115RhoGEF;Sub1.5	ARHGEF1;hCG_22327	Rho guanine nucleotide exchange factor (GEF) 1, isoform CRA_g;Rho guanine nucleotide exchange factor 1 isoform 1;Isoform 1 of Rho guanine nucleotide exchange factor 1;Isoform 2 of Rho guanine nucleotide exchange factor 1	2	2	4.8299	4.2678	2.27199	2.09349
IPI00375427;IPI00329275;IPI00375428;IPI00375430;IPI00375429;IPI00893010	Serine/threonine-protein kinase VRK2;Vaccinia-related kinase 2	VRK2	Isoform 2 of Serine/threonine-protein kinase VRK2;Isoform 1 of Serine/threonine-protein kinase VRK2;Isoform 3 of Serine/threonine-protein kinase VRK2;Isoform 5 of Serine/threonine-protein kinase VRK2;Isoform 4 of Serine/threonine-protein kinase VRK2;41 kDa	2	2	0.85358	1.2125	-0.228402	0.277985
IPI00396048;IPI00375684;IPI00412941;IPI00903192	UPF0636 protein C4orf41	C4orf41	Isoform 1 of UPF0636 protein C4orf41;Isoform 3 of UPF0636 protein C4orf41;Isoform 4 of UPF0636 protein C4orf41;Isoform 2 of UPF0636 protein C4orf41	2	2	7.8039	0.70736	2.9642	-0.499483
IPI00375881;IPI00888243;IPI00787214	Polycystic kidney disease protein 1-like 3;Polycystin-1L3;PC1-like 3 protein	PKD1L3	Polycystic kidney disease protein 1-like 3;polycystin 1-like 3	2	2	0.080125	0.13486	-3.6416	-2.89047
IPI00797244;IPI00749309;IPI00376045;IPI00470511;IPI00794120;IPI00789534	AMY-1-associating protein expressed in testis 1;cDNA FLJ50135;C3orf15 protein	AAT1;C3orf15	AAT1-alpha;cDNA FLJ50135;Isoform 1 of AMY-1-associating protein expressed in testis 1;C3orf15 protein (Fragment);42 kDa protein	2	2	11.509	0.30723	3.52469	-1.70261
IPI00376439;IPI00420061	Vacuolar protein sorting-associated protein 13B;Cohen syndrome protein 1	VPS13B;CHS1;COH1;KIAA0532	Isoform 1 of Vacuolar protein sorting-associated protein 13B;Isoform 2 of Vacuolar protein sorting-associated protein 13B	2	2	0.059789	0.057522	-4.06398	-4.11974
IPI00761082;IPI00376481;IPI00790511	Centromere protein V;Protein CENP-V;Proline-rich protein 6;Nuclear protein p30	CENPV;PRR6	Isoform 1 of Proline-rich protein 6;Isoform 3 of Proline-rich protein 6;19 kDa protein	2	2	0.85843	0.61873	-0.220228	-0.692618
IPI00376965			cyclin E1 isoform 2	2	2	0.7831	2.0479	-0.352732	1.03415
IPI00377116	Zinc finger protein 445;Zinc finger protein 168;Zinc finger protein with KRAB and SCAN domains 15	ZNF445;ZKSCAN15;ZNF168	Zinc finger protein 445	2	2	0.17046	0.54321	-2.55249	-0.880418
IPI00382540	Ig heavy chain V-II region NEWM		Ig heavy chain V-II region NEWM	2	2	0.51566	1.158	-0.955508	0.211635
IPI00383123	BAM;HCG15901, isoform CRA_c	hCG_15901	HCG15901, isoform CRA_c	2	2	1.2587	0.1185	0.331934	-3.07704
IPI00383728;IPI00329488;IPI00719587;IPI00855759;IPI00745593	Tyrosine-protein kinase ABL2;Abelson murine leukemia viral oncogene homolog 2;Abelson-related gene protein;Tyrosine kinase ARG	ABL2;ABLL;ARG	Isoform IA of Tyrosine-protein kinase ABL2;Isoform IB of Tyrosine-protein kinase ABL2;Isoform IC of Tyrosine-protein kinase ABL2;v-abl Abelson murine leukemia viral oncogene homolog 2 isoform a;v-abl Abelson murine leukemia viral oncogene homolog 2 isoform	2	2	3.1693	3.224	1.66416	1.68885
IPI00384689;IPI00645809;IPI00893057;IPI00908545;IPI00329208;IPI00872106;IPI00384285	Pyridoxal-dependent decarboxylase domain-containing protein 1;cDNA FLJ53168;cDNA FLJ59515;cDNA FLJ59412;LP8165;Pyridoxal-dependent decarboxylase domain-containing protein 2	PDXDC1;KIAA0251;PDXDC2	Isoform 1 of Pyridoxal-dependent decarboxylase domain-containing protein 1;cDNA FLJ53168;cDNA FLJ59515;cDNA FLJ59412;PDXDC1 protein;cDNA FLJ77209;Isoform 2 of Pyridoxal-dependent decarboxylase domain-containing protein 1	2	2	1.035	0.80157	0.0496308	-0.3191
IPI00385038;IPI00910797;IPI00911105	NEDD4 family-interacting protein 2;NEDD4 WW domain-binding protein 5A;Putative MAPK-activating protein PM04/PM05/PM06/PM07;Putative NF-kappa-B-activating protein 413;cDNA FLJ53039, highly similar to NEDD4 family-interacting protein 2;cDNA FLJ52136, highly similar to NEDD4 family-interacting protein 2	NDFIP2;KIAA1165;N4WBP5A	NEDD4 family-interacting protein 2;cDNA FLJ53039, highly similar to NEDD4 family-interacting protein 2;cDNA FLJ52136, highly similar to NEDD4 family-interacting protein 2	2	2	0.21184	0.25333	-2.23895	-1.98091
IPI00385065;IPI00872072;IPI00903246;IPI00168429	Coiled-coil domain-containing protein 46;cDNA FLJ58147, highly similar to Coiled-coil domain-containing protein 46;cDNA FLJ40751 fis, clone TRACH2000702, highly similar to Coiled-coil domain-containing protein 46	CCDC46	Isoform 1 of Coiled-coil domain-containing protein 46;cDNA FLJ58147, highly similar to Coiled-coil domain-containing protein 46;cDNA FLJ40751 fis, clone TRACH2000702, highly similar to Coiled-coil domain-containing protein 46	2	2	0.088838	0.11717	-3.49268	-3.09332
IPI00385091	MSTP100	MST100	MSTP100	2	2	0.91236	1.0392	-0.132325	0.0554733
IPI00385772	cDNA FLJ35331 fis, clone PROST2014659		cDNA FLJ35331 fis, clone PROST2014659	2	2	19.05	1.7025	4.25172	0.767655
IPI00385803	Uncharacterized protein KIAA0895-like	KIAA0895L	Isoform 3 of Uncharacterized protein KIAA0895-like	2	2	0.0038899	0.02796	-8.00605	-5.16049
IPI00386651	Putative uncharacterized protein LOC404266		Putative uncharacterized protein LOC404266	2	2	0.16951	0.19837	-2.56056	-2.33373
IPI00386733;IPI00026663;IPI00908927;IPI00909256;IPI00792655	Aldehyde dehydrogenase family 1 member A3;Aldehyde dehydrogenase 6;Retinaldehyde dehydrogenase 3;cDNA FLJ57235, highly similar to Aldehyde dehydrogenase 1A3 (EC 1.2.1.5);cDNA FLJ57762, highly similar to Aldehyde dehydrogenase 1A3 (EC 1.2.1.5)	ALDH1A3;ALDH6	ALDH1A3 protein;Aldehyde dehydrogenase family 1 member A3;cDNA FLJ57235, highly similar to Aldehyde dehydrogenase 1A3;cDNA FLJ57762, highly similar to Aldehyde dehydrogenase 1A3;15 kDa protein	2	2	0.18391	0.10292	-2.44293	-3.2804
IPI00166196;IPI00395022	Bestrophin-3;Vitelliform macular dystrophy 2-like protein 3;Putative uncharacterized protein BEST3	BEST3;VMD2L3	Isoform 2 of Bestrophin-3;vitelliform macular dystrophy 2-like 3 isoform 2	2	2	0.34602	0.4544	-1.53107	-1.13797
IPI00395748;IPI00746126;IPI00883762;IPI00395469;IPI00010415;IPI00219451;IPI00219452	Cytosolic acyl coenzyme A thioester hydrolase;Long chain acyl-CoA thioester hydrolase;Acyl-CoA thioesterase 7;CTE-IIa;Brain acyl-CoA hydrolase	ACOT7;BACH	acyl-CoA thioesterase 7 isoform hBACHa;Isoform 3 of Cytosolic acyl coenzyme A thioester hydrolase;Isoform 2 of Cytosolic acyl coenzyme A thioester hydrolase;27 kDa protein;Isoform 1 of Cytosolic acyl coenzyme A thioester hydrolase;Isoform 5 of Cytosolic ac	2	2	0.89888	1.1906	-0.1538	0.251689
IPI00872398;IPI00455125;IPI00395694;IPI00455127	Putative uncharacterized protein TNPO3;Transportin-3;Transportin-SR;Importin-12	TNPO3;IPO12	Putative uncharacterized protein TNPO3;Isoform 1 of Transportin-3;Isoform 2 of Transportin-3;Isoform 3 of Transportin-3	2	2	4.4735	1.2059	2.1614	0.27011
IPI00874065;IPI00872890;IPI00395826	Serine protease hepsin;Transmembrane protease, serine 1;Serine protease hepsin non-catalytic chain;Serine protease hepsin catalytic chain	HPN;TMPRSS1	57 kDa protein;49 kDa protein;Serine protease hepsin	2	2	0.63283	0.32063	-0.66011	-1.64102
IPI00396058;IPI00797030;IPI00871611	Condensin-2 complex subunit G2;Chromosome-associated protein G2;Non-SMC condensin II complex subunit G2;Leucine zipper protein 5;cDNA FLJ59780, highly similar to Homo sapiens leucine zipper protein 5 (LUZP5), mRNA	NCAPG2;LUZP5;FLJ20311	Isoform 2 of Condensin-2 complex subunit G2;Isoform 1 of Condensin-2 complex subunit G2;cDNA FLJ20311 fis, clone HEP07319	2	2	0.1559	0.29159	-2.68131	-1.77799
IPI00021408;IPI00396090	Diphosphoinositol polyphosphate phosphohydrolase 2;Diadenosine 5',5'''-P1,P6-hexaphosphate hydrolase 2;Nucleoside diphosphate-linked moiety X motif 4	NUDT4;DIPP2;KIAA0487;HDCMB47P	Isoform 2 of Diphosphoinositol polyphosphate phosphohydrolase 2;Isoform 3 of Diphosphoinositol polyphosphate phosphohydrolase 2	2	2	0.66928	0.64285	-0.579318	-0.637446
IPI00396131;IPI00843759;IPI00221345	YTH domain family protein 3;Putative uncharacterized protein YTHDF1;YTH domain family protein 1;Dermatomyositis associated with cancer putative autoantigen 1	YTHDF3;YTHDF1;C20orf21	cDNA FLJ56221, highly similar to YTH domain protein 3;Putative uncharacterized protein YTHDF1;Isoform 1 of YTH domain family protein 1	2	2	0.67269	0.84821	-0.571986	-0.237507
IPI00396185;IPI00514907;IPI00515132	Protein MAK10 homolog;Embryonic growth-associated protein homolog;MAK10 homolog, amino-acid N-acetyltransferase subunit (S. cerevisiae);cDNA FLJ31497 fis, clone NT2NE2005317, highly similar to Homo sapiens MAK10 homolog, amino-acid N-acetyltransferase subunit, (S. cerevisiae) (MAK10), mRNA;MAK10 homolog, amino-acid N-acetyltransferase subunit, (S. cerevisiae), isoform CRA_b	MAK10;EGAP;RP11-379P1.1-002;hCG_29471;RP11-379P1.1-003	Protein MAK10 homolog;MAK10 homolog, amino-acid N-acetyltransferase subunit, (S. cerevisiae), isoform CRA_b;MAK10 homolog, amino-acid N-acetyltransferase subunit	2	2	6.8629	11.26	2.77882	3.49313
IPI00396437;IPI00456925;IPI00910112;IPI00910949;IPI00101968	Drebrin-like protein;Drebrin-F;SH3 domain-containing protein 7;Cervical SH3P7;HPK1-interacting protein of 55 kDa;Cervical mucin-associated protein;cDNA FLJ59450, highly similar to Drebrin-like protein;cDNA FLJ52531, highly similar to Drebrin-like protein	DBNL;CMAP;SH3P7;PP5423	Isoform 2 of Drebrin-like protein;Isoform 1 of Drebrin-like protein;cDNA FLJ59450, highly similar to Drebrin-like protein;cDNA FLJ52531, highly similar to Drebrin-like protein;Isoform 3 of Drebrin-like protein	2	2	0.32411	0.092901	-1.62544	-3.42816
IPI00414027;IPI00396534;IPI00892957;IPI00216423;IPI00514153;IPI00646732;IPI00872008;IPI00236575;IPI00892838	Intersectin-2;SH3 domain-containing protein 1B;SH3P18;SH3P18-like WASP-associated protein	ITSN2;KIAA1256;SH3D1B;SWAP	intersectin 2 isoform 1;intersectin 2 isoform 3;intersectin 2 isoform 2;Isoform 4 of Intersectin-2	2	2	0.49332	0.54491	-1.0194	-0.87591
IPI00465377;IPI00514725;IPI00397645;IPI00749188	Matrix-remodeling-associated protein 7;Transmembrane anchor protein 1	MXRA7;TMAP1	Isoform 1 of Matrix-remodeling-associated protein 7;Isoform 3 of Matrix-remodeling-associated protein 7;Isoform 2 of Matrix-remodeling-associated protein 7;Similar to Matrix-remodelling-associated protein 7	2	2	1.0851	0.59758	0.117828	-0.742796
IPI00398002	Plectin-1;Hemidesmosomal protein 1	PLEC1	Isoform 3 of Plectin-1	2	2	0.33896	0.31802	-1.56081	-1.65281
IPI00398779	Plectin-1;Hemidesmosomal protein 1	PLEC1	Isoform 4 of Plectin-1	2	2	0.30076	0.21756	-1.73332	-2.20051
IPI00874026;IPI00871708;IPI00401676;IPI00747152;IPI00412287;IPI00816707;IPI00514307;IPI00874224;IPI00871471;IPI00871916;IPI00456680	Neuroblastoma breakpoint family member 21;Neuroblastoma breakpoint family member 11;Novel protein;NBPF8 isoform 5;Neuroblastoma breakpoint family, member 11;Neuroblastoma breakpoint family member 8	NBPF21;NBPF11;RP11-94I2.2-001;XXyac-YX155B6.1-001;NBPF8	Neuroblastoma breakpoint family member 21;Neuroblastoma breakpoint family member 11;97 kDa protein;97 kDa protein;hypothetical protein LOC200030;NBPF8 isoform 5;Neuroblastoma breakpoint family, member 11;90 kDa protein;104 kDa protein;104 kDa protein;Neuro	2	2	0.040068	0.14012	-4.64141	-2.83527
IPI00401962	Coiled-coil domain-containing protein 137	CCDC137	Coiled-coil domain-containing protein 137	2	2	2.1112	1.548	1.07806	0.630405
IPI00401990;IPI00008037;IPI00411387;IPI00854706	Long-chain-fatty-acid--CoA ligase 5;Long-chain acyl-CoA synthetase 5;Fatty acid coenzyme A ligase 5	ACSL5;ACS5;FACL5;UNQ633/PRO1250	acyl-CoA synthetase long-chain family member 5 isoform a;Isoform Long of Long-chain-fatty-acid--CoA ligase 5;Isoform Short of Long-chain-fatty-acid--CoA ligase 5;Fatty acid coenzyme A ligase 5	2	2	0.99023	1.2889	-0.0141644	0.36614
IPI00410340;IPI00409679;IPI00644234	SHC-transforming protein 3;Src homology 2 domain-containing-transforming protein C3;Neuronal Shc;Protein Rai;SHC (Src homology 2 domain containing) transforming protein 3	SHC3;NSHC;SHCC;RP11-82L18.3-002	Isoform p52 of SHC-transforming protein 3;Isoform p64 of SHC-transforming protein 3;SHC (Src homology 2 domain containing) transforming protein 3	2	2	3.9804	0.037679	1.99291	-4.7301
IPI00410485;IPI00796728;IPI00796238;IPI00478317	Serine/threonine-protein kinase TAO3;Thousand and one amino acid protein 3;Jun kinase-inhibitory kinase;JNK/SAPK-inhibitory kinase;Dendritic cell-derived protein kinase;Cutaneous T-cell lymphoma tumor antigen HD-CL-09;Kinase from chicken homolog A;cDNA FLJ31808 fis, clone NT2RI2009269, highly similar to Serine/threonine-protein kinase TAO3 (EC 2.7.11.1)	TAOK3;DPK;JIK;KDS;MAP3K18	Serine/threonine-protein kinase TAO3;cDNA FLJ31808 fis, clone NT2RI2009269, highly similar to Serine/threonine-protein kinase TAO3;53 kDa protein	2	2	0.598	0.84873	-0.741783	-0.236622
IPI00410588	ADAMTS-like protein 3;Punctin-2	ADAMTSL3;KIAA1233	ADAMTS-like protein 3	2	2	2.6037	1.9527	1.38056	0.96547
IPI00796052;IPI00794137;IPI00871339;IPI00410600;IPI00479758;IPI00794469	Voltage-dependent calcium channel subunit alpha-2/delta-2;Voltage-gated calcium channel subunit alpha-2/delta-2;Voltage-dependent calcium channel subunit alpha-2-2;Voltage-dependent calcium channel subunit delta-2	CACNA2D2;KIAA0558	Isoform 5 of Voltage-dependent calcium channel subunit alpha-2/delta-2;Isoform 1 of Voltage-dependent calcium channel subunit alpha-2/delta-2;129 kDa protein;Isoform 3 of Voltage-dependent calcium channel subunit alpha-2/delta-2;Isoform 2 of Voltage-depend	2	2	0.33379	0.33953	-1.58299	-1.55839
IPI00410657;IPI00747403	mRNA cap guanine-N7 methyltransferase;mRNA (guanine-N(7)-)-methyltransferase;RG7MT1;mRNA cap methyltransferase	RNMT;KIAA0398	Isoform 2 of mRNA cap guanine-N7 methyltransferase;cDNA FLJ77439, highly similar to Homo sapiens hCMT1b mRNA (guanine-7-)methyltransferase	2	2	1.0566	2.2543	0.0794293	1.17268
IPI00412443;IPI00043268	RAS and EF-hand domain-containing protein;Ras-related protein Rab-45	RASEF;RAB45	Isoform 1 of RAS and EF-hand domain-containing protein	2	2	0.73826	2.3327	-0.437799	1.222
IPI00412492;IPI00796959;IPI00472139;IPI00798165;IPI00744152	Plexin-D1;cDNA FLJ58111, highly similar to Plexin-D1;Similar to plexin A	PLXND1;KIAA0620	Isoform 1 of Plexin-D1;cDNA FLJ58111, highly similar to Plexin-D1;Isoform 2 of Plexin-D1;21 kDa protein;Similar to plexin A	2	2	0.084242	0.045294	-3.56932	-4.46454
IPI00412607;IPI00887248;IPI00455757;IPI00550247	60S ribosomal protein L35;Similar to 60S ribosomal protein L35	RPL35;LOC154880;tcag7.829	60S ribosomal protein L35;similar to ribosomal protein L35;Similar to 60S ribosomal protein L35;11 kDa protein	2	2	0.95987	0.98665	-0.0590891	-0.0193897
IPI00413100;IPI00873017;IPI00478789;IPI00171456;IPI00657870	Pleckstrin homology-like domain family B member 1;Protein LL5-alpha;Pleckstrin homology-like domain family B member 1 variant 4	PHLDB1;KIAA0638;LL5A;DLNB07	Isoform 1 of Pleckstrin homology-like domain family B member 1;146 kDa protein;Isoform 2 of Pleckstrin homology-like domain family B member 1;cDNA FLJ43795 fis, clone TESTI4000079	2	2	0.24454	0.40424	-2.03186	-1.30672
IPI00413366;IPI00829610;IPI00142716	DnaJ homolog subfamily C member 21;DnaJ homolog subfamily A member 5;Protein GS3	DNAJC21;DNAJA5	Isoform 2 of DnaJ homolog subfamily C member 21;Isoform 3 of DnaJ homolog subfamily C member 21;Isoform 1 of DnaJ homolog subfamily C member 21	2	2	1.3903	5.4759	0.475396	2.4531
IPI00414122;IPI00167476;IPI00032366;IPI00738353	Coiled-coil domain-containing protein 141	CCDC141	Coiled-coil domain-containing protein 141;cDNA FLJ39502 fis, clone PROST2017098	2	2	0.46798	0.44882	-1.09548	-1.15579
IPI00414442;IPI00374694	CDK5 regulatory subunit-associated protein 3;CDK5 activator-binding protein C53;Protein HSF-27	CDK5RAP3;IC53;MSTP016;OK/SW-cl.114;PP1553	Isoform 1 of CDK5 regulatory subunit-associated protein 3;16 kDa protein	2	2	0.74222	0.84676	-0.430081	-0.239975
IPI00414860;IPI00296461;IPI00218784;IPI00218785;IPI00477215	60S ribosomal protein L37a	RPL37A	60S ribosomal protein L37a	2	2	0.96142	1.0432	-0.0567613	0.0610158
IPI00642206;IPI00419345;IPI00418983;IPI00472654;IPI00410300	Coiled-coil domain-containing protein 18;Sarcoma antigen NY-SAR-24;CCDC18 protein;Coiled-coil domain containing 18	CCDC18;RP4-717I23.1-004;RP4-717I23.1-005	Isoform 1 of Coiled-coil domain-containing protein 18;CCDC18 protein;sarcoma antigen NY-SAR-41;Putative uncharacterized protein DKFZp779H0156;Sarcoma antigen NY-SAR-41 (Fragment)	2	2	0.91537	0.33131	-0.127573	-1.59375
IPI00419063;IPI00008806;IPI00384465;IPI00419056;IPI00221058;IPI00419057;IPI00384467;IPI00873811;IPI00418694;IPI00419058;IPI00221059;IPI00221060;IPI00419059	High affinity cGMP-specific 3',5'-cyclic phosphodiesterase 9A	PDE9A	Isoform PDE9A5 of High affinity cGMP-specific 3',5'-cyclic phosphodiesterase 9A;Isoform PDE9A1 of High affinity cGMP-specific 3',5'-cyclic phosphodiesterase 9A;Isoform PDE9A18 of High affinity cGMP-specific 3',5'-cyclic phosphodiesterase 9A;Isoform PDE9A17	2	2	1.7193	1.6317	0.781821	0.706376
IPI00419253	Nck-associated protein 5;Peripheral clock protein	NAP5;ERIH	Isoform 1 of Nck-associated protein 5	2	2	0.37912	0.56179	-1.39927	-0.831897
IPI00419273	Cullin-4A	CUL4A	Isoform 1 of Cullin-4A	2	2	2.0521	1.1877	1.0371	0.24817
IPI00894223;IPI00902433;IPI00419922;IPI00843929;IPI00843879;IPI00844042;IPI00893304	cDNA FLJ35085 fis, clone PLACE6005487, highly similar to Homo sapiens IQ motif containing E (IQCE), mRNA;IQ domain-containing protein E	IQCE;KIAA1023	84 kDa protein;cDNA FLJ35085 fis, clone PLACE6005487, highly similar to Homo sapiens IQ motif containing E (IQCE), mRNA;Isoform 1 of IQ domain-containing protein E;Isoform 4 of IQ domain-containing protein E;Isoform 3 of IQ domain-containing protein E;Isof	2	2	0.20892	0.16641	-2.25898	-2.58719
IPI00419932;IPI00886865	Putative Ras-related protein Rab-12	RAB12	Putative Ras-related protein Rab-12;similar to RAB12, member RAS oncogene family	2	2	0.56511	0.28518	-0.823396	-1.81006
IPI00856078;IPI00428954;IPI00760574	LIM domain-binding protein 1;Nuclear LIM interactor;Carboxyl-terminal LIM domain-binding protein 2;LIM domain-binding factor CLIM2	LDB1;CLIM2	Isoform 1 of LIM domain-binding protein 1;Isoform 3 of LIM domain-binding protein 1;Isoform 2 of LIM domain-binding protein 1	2	2	0.48101	0.25954	-1.05586	-1.94597
IPI00438170;IPI00743822;IPI00844112	Sorting nexin-12	SNX12	Isoform 1 of Sorting nexin-12;20 kDa protein;Isoform 2 of Sorting nexin-12	2	2	0.21095	0.17917	-2.24503	-2.4806
IPI00440160;IPI00746183	Ubiquitin-conjugating enzyme E2 variant 3;EV and lactate/malate dehydrogenase domain-containing protein	UEVLD;UEV3	cDNA FLJ54696, highly similar to Homo sapiens UEV and lactate/malate dehyrogenase domains (UEVLD), transcript variant 1, mRNA;Isoform 1 of Ubiquitin-conjugating enzyme E2 variant 3	2	2	2.5822	0.99582	1.3686	-0.0060431
IPI00440688;IPI00440689;IPI00878135	Polymerase delta-interacting protein 3;46 kDa DNA polymerase delta interaction protein;p46	POLDIP3;KIAA1649;PDIP46	cDNA FLJ54030, highly similar to Polymerase delta-interacting protein 3;Isoform 2 of Polymerase delta-interacting protein 3	2	2	0.79559	1.5558	-0.329903	0.637657
IPI00440692;IPI00746897	Alpha-(1,3)-fucosyltransferase 10;Galactoside 3-L-fucosyltransferase 10;Fucosyltransferase X	FUT10	cDNA FLJ55721, highly similar to Homo sapiens fucosyltransferase 10 (alpha (1,3) fucosyltransferase) (FUT10), mRNA;Isoform 7 of Alpha-(1,3)-fucosyltransferase 10	2	2	0.094795	0.22028	-3.39905	-2.18259
IPI00442482	CDNA FLJ27192 fis, clone SYN02553		CDNA FLJ27192 fis, clone SYN02553	2	2	1.189	0.62506	0.249749	-0.677933
IPI00443418			13 kDa protein	2	2	0.90401	0.80873	-0.145589	-0.30627
IPI00443474	cDNA FLJ46716 fis, clone TRACH3018108, highly similar to 51 kDa FK506-binding protein		cDNA FLJ46716 fis, clone TRACH3018108, highly similar to 51 kDa FK506-binding protein	2	2	0.31906	0.4185	-1.6481	-1.2567
IPI00444592;IPI00444595	Trafficking kinesin-binding protein 1;106 kDa O-GlcNAc transferase-interacting protein	TRAK1;KIAA1042;OIP106	Isoform 1 of Trafficking kinesin-binding protein 1;Isoform 2 of Trafficking kinesin-binding protein 1	2	2	1.8574	1.3935	0.893285	0.478713
IPI00445627			Hypothetical protein	2	2	0.24894	0.12009	-2.00613	-3.05781
IPI00445972;IPI00888252;IPI00894021	Protein FAM179A	FAM179A	Isoform 1 of Protein FAM179A;cDNA FLJ60294	2	2	0.97491	1.9086	-0.0366591	0.932515
IPI00446753	SCO-spondin	SSPO;KIAA2036	Isoform 2 of SCO-spondin	2	2	0.027094	1.3073	-5.20588	0.38659
IPI00446785	cDNA FLJ41116 fis, clone BRACE1000572		cDNA FLJ41116 fis, clone BRACE1000572	2	2	0.65977	0.50301	-0.599965	-0.991341
IPI00790776;IPI00446866;IPI00289654;IPI00642532;IPI00915007;IPI00914925;IPI00889738;IPI00853481	EVI1 protein;Ecotropic virus integration site 1 protein homolog	EVI1	Ecotropic viral integration site 1;Ecotropic virus integration site 1 protein homolog	2	2	0.84659	1.1113	-0.240265	0.152248
IPI00472782;IPI00454969	Putative uncharacterized protein PHF14;PHD finger protein 14	PHF14;KIAA0783	PHD finger protein 14 isoform 1;PHD finger protein 14	2	2	0.039137	0.31938	-4.67532	-1.64665
IPI00455134;IPI00909208	Heterogeneous nuclear ribonucleoprotein A3;cDNA FLJ58832, highly similar to Heterogeneous nuclear ribonucleoprotein A3	HNRNPA3;HNRPA3	Isoform 2 of Heterogeneous nuclear ribonucleoprotein A3;cDNA FLJ58832, highly similar to Heterogeneous nuclear ribonucleoprotein A3	2	2	0.93132	0.58307	-0.102651	-0.778259
IPI00455154	Glutamate [NMDA] receptor subunit 3A;N-methyl-D-aspartate receptor subtype NR3A;NMDAR-L	GRIN3A;KIAA1973	Glutamate [NMDA] receptor subunit 3A	2	2	0.0015875	0.002702	-9.29903	-8.53176
IPI00455268	tRNA (guanine-N(1)-)-methyltransferase;M1G-methyltransferase;tRNA [GM37] methyltransferase;tRNA methyltransferase 5	TRMT5;KIAA1393	tRNA (guanine-N(1)-)-methyltransferase	2	2	0.66789	0.7232	-0.582318	-0.467533
IPI00455390	Zinc finger protein ENSP00000380285		cDNA FLJ56866, moderately similar to Zinc finger protein 43	2	2	0.25555	1.8321	-1.96832	0.873498
IPI00455515;IPI00878490	Piwi-like protein 3	PIWIL3	Piwi-like protein 3;87 kDa protein	2	2	0.38222	0.21669	-1.38752	-2.2063
IPI00456859	Transmembrane protein 14D	TMEM14D	Transmembrane protein 14D	2	2	5.9967	1.1604	2.58417	0.214622
IPI00464952;IPI00641287;IPI00641842;IPI00641957;IPI00910208;IPI00908907	Splicing factor, arginine/serine-rich 11;Arginine-rich 54 kDa nuclear protein;p54;Splicing factor, arginine/serine-rich 11, isoform CRA_b;Putative uncharacterized protein DKFZp686M13204;SFRS11 protein	SFRS11;RP4-677H15.3-002;hCG_22837;DKFZp686M13204	Splicing factor, arginine/serine-rich 11;Splicing factor, arginine/serine-rich 11, isoform CRA_b;Splicing factor, arginine/serine-rich 11;SFRS11 protein (Fragment)	2	2	0.41333	0.42539	-1.27463	-1.23314
IPI00465121;IPI00748145;IPI00217906;IPI00794986	Galphai2 protein;Guanine nucleotide-binding protein G(i), alpha-2 subunit;Adenylate cyclase-inhibiting G alpha protein;Guanine nucleotide binding protein (G protein), alpha inhibiting activity polypeptide 2, isoform CRA_c;cDNA FLJ61561, highly similar to Guanine nucleotide-binding protein G(i), alpha-2 subunit	GNAI2;GNAI2B;hCG_1997820	Galphai2 protein;Isoform 1 of Guanine nucleotide-binding protein G(i), alpha-2 subunit;Isoform 2 of Guanine nucleotide-binding protein G(i), alpha-2 subunit;cDNA FLJ61561, highly similar to Guanine nucleotide-binding protein G	2	2	1.5646	1.5183	0.645794	0.602457
IPI00470576	Leucine-rich repeat-containing protein 57	LRRC57	Leucine-rich repeat-containing protein 57	2	2	0.97718	0.68206	-0.0333038	-0.552029
IPI00470582;IPI00639861;IPI00553117	Uncharacterized protein C10orf118;CTCL tumor antigen HD-CL-01/L14-2	C10orf118	Isoform 1 of Uncharacterized protein C10orf118	2	2	0.29974	0.27321	-1.73822	-1.87192
IPI00470605	Olfactory receptor 6C70	OR6C70	Olfactory receptor 6C70	2	2	0.33566	0.19947	-1.57493	-2.32576
IPI00470932	Transcription factor TFIIIB component B'' homolog;Transcription factor IIIB 150;Transcription factor-like nuclear regulator	BDP1;KIAA1241;KIAA1689;TFNR	Isoform 8 of Transcription factor TFIIIB component B'' homolog	2	2	5.4094	2.319	2.43547	1.2135
IPI00470941;IPI00740027	Putative uncharacterized protein DKFZp781C0425;BET1 homolog;Golgi vesicular membrane-trafficking protein p18	DKFZp781C0425;BET1	Putative uncharacterized protein DKFZp781C0425;BET1 homolog	2	2	0.25361	0.37961	-1.97932	-1.39741
IPI00472779;IPI00909984;IPI00871666;IPI00552864	Ankyrin-3;Ankyrin-G;cDNA FLJ58990, highly similar to Ankyrin-3	ANK3	Ankyrin-3;cDNA FLJ58990, highly similar to Ankyrin-3	2	2	0.097201	0.89336	-3.36289	-0.162686
IPI00844214;IPI00472981;IPI00645320	Beta-catenin-like protein 1;Nuclear-associated protein;Testis development protein NYD-SP19	CTNNBL1;C20orf33;PP8304	Isoform 1 of Beta-catenin-like protein 1;Isoform 2 of Beta-catenin-like protein 1;Isoform 3 of Beta-catenin-like protein 1	2	2	1.082	0.66255	0.1137	-0.593899
IPI00477136;IPI00064475	Protein maelstrom homolog	MAEL	cDNA FLJ50290, highly similar to Maelstrom homolog;Protein maelstrom homolog	2	2	0.14193	0.9173	-2.81675	-0.124534
IPI00477949;IPI00642195;IPI00513965;IPI00856055	Zinc finger MYM-type protein 4;Zinc finger protein 262	ZMYM4;KIAA0425;ZNF262	Isoform 1 of Zinc finger MYM-type protein 4;Isoform 4 of Zinc finger MYM-type protein 4;Isoform 2 of Zinc finger MYM-type protein 4;Isoform 3 of Zinc finger MYM-type protein 4	2	2	1.0936	2.5555	0.129085	1.35361
IPI00477962;IPI00798010;IPI00640512	UDP-N-acetylhexosamine pyrophosphorylase-like protein 1	UAP1L1	Isoform 1 of UDP-N-acetylhexosamine pyrophosphorylase-like protein 1;Isoform 2 of UDP-N-acetylhexosamine pyrophosphorylase-like protein 1;13 kDa protein	2	2	4.7816	17.164	2.25749	4.10131
IPI00478857	Uncharacterized protein C10orf90	C10orf90	Isoform 2 of Uncharacterized protein C10orf90	2	2	0.56875	0.61716	-0.814133	-0.696284
IPI00657953;IPI00479523;IPI00384882	Triple functional domain protein;PTPRF-interacting protein	TRIO	triple functional domain;Triple functional domain protein (EC 2.7.11.1) (PTPRF-interacting protein). Isoform 2	2	2	1.6675	0.21583	0.737687	-2.21203
IPI00479595;IPI00301421;IPI00339382	Nuclear-interacting partner of ALK;Nuclear-interacting partner of anaplastic lymphoma kinase;Zinc finger C3HC-type protein 1	ZC3HC1;NIPA;HSPC216	Isoform 3 of Nuclear-interacting partner of ALK;Isoform 1 of Nuclear-interacting partner of ALK;Isoform 2 of Nuclear-interacting partner of ALK	2	2	1.8331	1.6017	0.874285	0.679604
IPI00479962;IPI00737500;IPI00908974	Myosin-Vb;MYO5B protein	MYO5B;KIAA1119	Myosin-Vb;cDNA: FLJ21683 fis, clone COL09335	2	2	0.36309	1.295	-1.4616	0.372952
IPI00480024;IPI00788810;IPI00396140;IPI00855934;IPI00478832;REV_IPI00014138;IPI00787675;IPI00855860;IPI00414154;IPI00893961;IPI00871321;IPI00909742;IPI00888345;IPI00167299;IPI00000795;IPI00060148;IPI00829958	Fas-binding factor 1;Putative uncharacterized protein FBF1	FBF1;KIAA1863	Isoform 1 of Fas-binding factor 1;Putative uncharacterized protein FBF1;51 kDa protein;Isoform 2 of Fas-binding factor 1	2	2	0.13901	0.33785	-2.84674	-1.56555
IPI00514047	Novel protein similar to beta-tubulin 4Q (TUBB4Q) (LOC253936);Tubulin, beta 8, isoform CRA_c	RP11-631M21.2;TUBB8;RP11-631M21.2-005;hCG_2017862	Novel protein similar to beta-tubulin 4Q	2	2	0.60925	0.10407	-0.714894	-3.26437
IPI00515115;IPI00644747;IPI00329495;IPI00747332;IPI00456617;IPI00903041;IPI00873424;IPI00455786	Putative uncharacterized protein ABLIM1;Actin binding LIM protein 1;Actin-binding LIM protein 1;Actin-binding LIM protein family member 1;Actin-binding double zinc finger protein;LIMAB1;Limatin	ABLIM1;RP11-317F20.1-008;ABLIM;KIAA0059;LIMAB1;RP11-317F20.1-003	Putative uncharacterized protein ABLIM1;Actin binding LIM protein 1;Isoform 1 of Actin-binding LIM protein 1;cDNA FLJ16546 fis, clone PERIC2006443, highly similar to Homo sapiens actin binding LIM protein 1 (ABLIM1), transcript variant 3, mRNA;Isoform 2 of	2	2	0.22172	0.15841	-2.17319	-2.65826
IPI00549664;IPI00642510	Testis-expressed sequence 10 protein;cDNA FLJ54377	TEX10;L18;Nbla10363	Testis-expressed sequence 10 protein;cDNA FLJ54377	2	2	1.3124	0.64383	0.392207	-0.635248
IPI00549699;IPI00171135	Chondroitin sulfate N-acetylgalactosaminyltransferase 2;Chondroitin beta-1,4-N-acetylgalactosaminyltransferase 2	CSGALNACT2;CHGN2;GALNACT2;PRO0082	Isoform 2 of Chondroitin sulfate N-acetylgalactosaminyltransferase 2;Isoform 1 of Chondroitin sulfate N-acetylgalactosaminyltransferase 2	2	2	0.42182	2.7821	-1.2453	1.47617
IPI00550793;IPI00895827	U3 small nucleolar RNA-associated protein 14 homolog C	UTP14C;KIAA0266	U3 small nucleolar RNA-associated protein 14 homolog C;Similar to U3 small nucleolar RNA-associated protein 14 homolog A (Antigen NY-CO- 16). Isoform 2	2	2	0.026522	0.050974	-5.23667	-4.29409
IPI00552068;IPI00552653;IPI00066574;IPI00644841	Fibroblast growth factor 13	FGF13;RP6-27P15.3-005	Fibroblast growth factor 13	2	2	0.08405	0.9347	-3.57261	-0.0974247
IPI00552167	TBC1 domain family, member 4	TBC1D4;RP11-159J2.3-004	TBC1 domain family, member 4	2	2	0.12756	0.10053	-2.97075	-3.3143
IPI00552407;IPI00183018;IPI00414591;IPI00909269	Flavoprotein oxidoreductase;Protein MICAL-2;cDNA FLJ58307, moderately similar to Protein MICAL-2	MICAL2PV1;MICAL2;KIAA0750	Flavoprotein oxidoreductase;Isoform 1 of Protein MICAL-2;Flavoprotein oxidoreductase;cDNA FLJ58307, moderately similar to Protein MICAL-2	2	2	0.19586	0.26128	-2.35211	-1.93633
IPI00554590	Rab3 GTPase-activating protein non-catalytic subunit;Rab3 GTPase-activating protein 150 kDa subunit;Rab3-GAP p150;Rab3-GAP regulatory subunit;RGAP-iso	RAB3GAP2;KIAA0839	Isoform 1 of Rab3 GTPase-activating protein non-catalytic subunit	2	2	0.85536	0.83849	-0.225396	-0.254135
IPI00556076;IPI00006108	Mastermind-like 1 variant;Mastermind-like protein 1	MAML1;KIAA0200	Mastermind-like 1 variant (Fragment);Mastermind-like protein 1	2	2	0.37735	2.6977	-1.40602	1.43173
IPI00796117;IPI00556262;IPI00873394;IPI00878480;IPI00747926;IPI00480004;IPI00879389	BS69 variant 4;Zinc finger, MYND domain containing 11, isoform CRA_b;Zinc finger, MYND domain containing 11;Zinc finger MYND domain-containing protein 11;Adenovirus 5 E1A-binding protein;Protein BS69	ZMYND11;hCG_23206;RP11-486H9.1-004;BS69;RP11-486H9.1-005;RP11-486H9.1-002;RP11-486H9.1-009	Zinc finger, MYND domain containing 11, isoform CRA_c;BS69 variant 2;Zinc finger MYND domain-containing protein 11;Zinc finger, MYND domain containing 11;zinc finger, MYND domain containing 11 isoform b;Zinc finger, MYND domain containing 11	2	2	0.063814	1.0809	-3.96998	0.112233
IPI00556369;IPI00639874;IPI00183368;IPI00854827;IPI00640955;IPI00643794;IPI00641455;IPI00642270;IPI00746820;IPI00913846;IPI00878597;IPI00656024	Serine/threonine-protein kinase SMG1;Lambda/iota protein kinase C-interacting protein;61E3.4	SMG1;ATX;KIAA0421;LIP	Isoform 1 of Serine/threonine-protein kinase SMG1;Isoform 2 of Serine/threonine-protein kinase SMG1;Isoform 3 of Serine/threonine-protein kinase SMG1;341 kDa protein;Isoform 4 of Serine/threonine-protein kinase SMG1	2	2	0.91224	1.1451	-0.132515	0.195474
IPI00556641;IPI00513905	Lipin-3;Lipin-3-like;Lipin 3	LPIN3;LIPN3L;RP4-620E11.3-003	LPIN3 protein;Lipin 3	2	2	0.77708	1.0173	-0.363865	0.0247452
IPI00746337;IPI00604708;IPI00902889;IPI00418329;IPI00873034;IPI00895804	Mismatch repair endonuclease PMS2;PMS1 protein homolog 2;DNA mismatch repair protein PMS2;Postmeiotic segregation increased 2 nirs variant 5	PMS2;PMSL2	Isoform 1 of Mismatch repair endonuclease PMS2;Postmeiotic segregation increased 2 nirs variant 5;PMS2-C terminal-like;Isoform 3 of Mismatch repair endonuclease PMS2;Isoform 2 of Mismatch repair endonuclease PMS2;Similar to PMS1 protein homolog 2	2	2	2.4534	1.8733	1.29478	0.905582
IPI00640171			6 kDa protein	2	2	0.074875	0.061908	-3.73937	-4.01373
IPI00640715;IPI00377122	WD repeat-containing protein KIAA1875	KIAA1875	Isoform 1 of WD repeat-containing protein KIAA1875;Isoform 2 of WD repeat-containing protein KIAA1875	2	2	0.043093	0.12333	-4.5364	-3.0194
IPI00640759	Pleckstrin homology domain containing, family M (With RUN domain) member 2	PLEKHM2;RP11-169K16.1-002	Pleckstrin homology domain containing, family M (With RUN domain) member 2	2	2	0.19138	0.36709	-2.38549	-1.44579
IPI00641181	MARCKS-related protein;MARCKS-like protein 1;Macrophage myristoylated alanine-rich C kinase substrate	MARCKSL1;MLP;MRP	MARCKS-related protein	2	2	1.3036	0.45993	0.382501	-1.12051
IPI00742726;IPI00641214;IPI00514661	Adenylate cyclase type 10;Adenylate cyclase homolog;Testicular soluble adenylyl cyclase;Germ cell soluble adenylyl cyclase;AH-related protein	ADCY10;SAC	Isoform 1 of Adenylate cyclase type 10;Isoform 2 of Adenylate cyclase type 10;Isoform 3 of Adenylate cyclase type 10	2	2	0.24609	7.5059	-2.02274	2.90803
IPI00887626;IPI00641687	Tubulin polyglutamylase TTLL13;Tubulin--tyrosine ligase-like protein 13	TTLL13	Isoform 1 of Tubulin polyglutamylase TTLL13;Isoform 2 of Tubulin polyglutamylase TTLL13	2	2	0.57434	0.20328	-0.800023	-2.29846
IPI00641795;IPI00644637	Putative uncharacterized protein FANK1	FANK1	Putative uncharacterized protein FANK1;Protein	2	2	0.076993	0.067846	-3.69913	-3.88159
IPI00790556;IPI00889194;IPI00641937	Probable tubulin polyglutamylase TTLL10;Tubulin--tyrosine ligase-like protein 10	TTLL10	Isoform 1 of Probable tubulin polyglutamylase TTLL10;Isoform 2 of Probable tubulin polyglutamylase TTLL10;Isoform 3 of Probable tubulin polyglutamylase TTLL10	2	2	180.54	0.018434	7.49617	-5.76149
IPI00642862	Peptidyl-prolyl cis-trans isomerase-like 4;Cyclophilin-like protein PPIL4	PPIL4	Peptidyl-prolyl cis-trans isomerase-like 4	2	2	0.082015	0.05451	-3.60797	-4.19734
IPI00152879;IPI00807388;IPI00642983;IPI00647261	Monocarboxylate transporter 10;T-type amino acid transporter 1;Aromatic amino acid transporter 1;Solute carrier family 16 member 10;SLC16A10 protein;Solute carrier family 16, member 10 (Aromatic amino acid transporter)	SLC16A10;MCT10;TAT1;RP11-428F8.3-003;RP11-428F8.3-004	Monocarboxylate transporter 10;SLC16A10 protein;Solute carrier family 16, member 10;Solute carrier family 16, member 10	2	2	0.070067	2.3942	-3.83512	1.25954
IPI00439548;IPI00100291;IPI00514505;IPI00746219;IPI00643468;IPI00646676;IPI00645341;IPI00646075	BCL-6 corepressor;cDNA FLJ38041 fis, clone CTONG2013986, highly similar to BCoR protein;Putative uncharacterized protein BCOR	BCOR;KIAA1575	Isoform 1 of BCL-6 corepressor;Isoform 2 of BCL-6 corepressor;Isoform 4 of BCL-6 corepressor;cDNA FLJ38041 fis, clone CTONG2013986, highly similar to BCoR protein;Putative uncharacterized protein BCOR;67 kDa protein;37 kDa protein;Protein	2	2	0.15082	0.22273	-2.7291	-2.16663
IPI00643872	Myosin-XVI;Unconventional myosin-16	MYO16;KIAA0865;MYO16B	Isoform 4 of Myosin-XVI	2	2	0.5575	0.05623	-0.842956	-4.15252
IPI00644482;IPI00789959;IPI00854645;IPI00879199;IPI00160382	Proteasome assembly chaperone 2;Tumor necrosis factor superfamily member 5-induced protein 1;Hepatocellular carcinoma-susceptibility protein 3;Putative uncharacterized protein PSMG2	PSMG2;HCCA3;PAC2;TNFSF5IP1	Proteasome assembly chaperone 2;20 kDa protein;20 kDa protein;HSPC260 (Fragment);8 kDa protein	2	2	1.0893	1.2363	0.123401	0.306029
IPI00902843;IPI00645518;IPI00647250;IPI00910287	cDNA FLJ16129 fis, clone BRACE2039823, highly similar to CDP-diacylglycerol--inositol3-phosphatidyltransferase (EC 2.7.8.11);CDP-diacylglycerol--inositol 3-phosphatidyltransferase;Phosphatidylinositol synthase;cDNA FLJ37149 fis, clone BRACE2025437, highly similar to CDP-diacylglycerol--inositol3-phosphatidyltransferase (EC 2.7.8.11);CDP-diacylglycerol--inositol 3-phosphatidyltransferase (Phosphat…	CDIPT;PIS;PIS1;hCG_21626	cDNA FLJ16129 fis, clone BRACE2039823, highly similar to CDP-diacylglycerol--inositol3-phosphatidyltransferase;Isoform 1 of CDP-diacylglycerol--inositol 3-phosphatidyltransferase;CDP-diacylglycerol--inositol 3-phosphatidyltransferase (Phosphatidylinositol	2	2	0.20988	0.14117	-2.25236	-2.82449
IPI00654605;IPI00867630;IPI00645814;IPI00030012;IPI00167009	MAP7 domain-containing protein 1;Proline/arginine-rich coiled-coil domain-containing protein 1;Arginine/proline-rich coiled-coil domain-containing protein 1;Putative uncharacterized protein MAP7D1	MAP7D1;KIAA1187;PARCC1;RPRC1;PP2464	Isoform 1 of MAP7 domain-containing protein 1;Isoform 4 of MAP7 domain-containing protein 1;Isoform 2 of MAP7 domain-containing protein 1;Putative uncharacterized protein MAP7D1;Isoform 3 of MAP7 domain-containing protein 1	2	2	0.65156	0.98575	-0.61803	-0.0207063
IPI00646151			Conserved hypothetical protein	2	2	0.22339	8.2634	-2.16236	3.04674
IPI00646304;IPI00791367	Peptidyl-prolyl cis-trans isomerase B;Cyclophilin B;S-cyclophilin;CYP-S1	PPIB;CYPB	Peptidyl-prolyl cis-trans isomerase B;20 kDa protein	2	2	0.075731	34.232	-3.72297	5.09727
IPI00656088;IPI00871620;IPI00402234;IPI00656058;IPI00655621;IPI00655588;IPI00655897;IPI00656016;IPI00743280;IPI00396531	Ras-associated and pleckstrin homology domains-containing protein 1;Lamellipodin;Proline-rich EVH1 ligand 2;Protein RMO1;Amyotrophic lateral sclerosis 2 chromosomal region candidate gene 9 protein	RAPH1;ALS2CR18;ALS2CR9;KIAA1681;LPD;PREL2;RMO1	Isoform RMO1ab of Ras-associated and pleckstrin homology domains-containing protein 1;Isoform RMO1-RAPH1 of Ras-associated and pleckstrin homology domains-containing protein 1;Isoform RMO1abc of Ras-associated and pleckstrin homology domains-containing pro	2	2	0.91462	0.86519	-0.128756	-0.208911
IPI00657761;IPI00399411;IPI00783918	Ladybird homeobox corepressor 1;LBX1 corepressor 1;Functional Smad-suppressing element on chromosome 15;Putative uncharacterized protein LBXCOR1	LBXCOR1;CORL1;FUSSEL15	Isoform 2 of Ladybird homeobox corepressor 1;Isoform 1 of Ladybird homeobox corepressor 1;Putative uncharacterized protein LBXCOR1	2	2	1.3019	98.476	0.380619	6.6217
IPI00719017;IPI00872771;IPI00337694;IPI00337696;IPI00291839	cDNA FLJ23738 fis, clone HEP15081, highly similar to PDZ domain-containing guanine nucleotide exchange factor I;Rap guanine nucleotide exchange factor 6;PDZ domain-containing guanine nucleotide exchange factor 2;RA-GEF-2;RAPGEF6 protein	RAPGEF6;PDZGEF2	cDNA FLJ23738 fis, clone HEP15081, highly similar to PDZ domain-containing guanine nucleotide exchange factor I;Similar to PDZ domain-containing guanine nucleotide exchange factor I;Isoform 1 of Rap guanine nucleotide exchange factor 6;RAPGEF6 protein;Isof	2	2	0.98979	3.6184	-0.0148056	1.85535
IPI00719112			PCDHGC4 protein	2	2	0.5245	0.89196	-0.930985	-0.164949
IPI00719804	Protein FAM127C;Mammalian retrotransposon derived protein 8B	FAM127C;CXX1C;MAR8B	Protein FAM127C	2	2	0.0741	0.034797	-3.75438	-4.84489
IPI00735492;IPI00171093;IPI00640927;IPI00641074	SH2 domain-containing protein 3C;Novel SH2-containing protein 3	SH2D3C;NSP3;UNQ272/PRO309/PRO34088	Isoform 4 of SH2 domain-containing protein 3C;Isoform 1 of SH2 domain-containing protein 3C;Isoform 2 of SH2 domain-containing protein 3C;SH2 domain containing 3C	2	2	1.4993	2.3581	0.584289	1.23762
IPI00738216;IPI00853072	Uncharacterized protein KIAA0947	KIAA0947	Isoform 1 of Uncharacterized protein KIAA0947;Isoform 2 of Uncharacterized protein KIAA0947	2	2	0.7874	1.0811	-0.344831	0.1125
IPI00739565	Protein unc-13 homolog C;Munc13-3	UNC13C	Protein unc-13 homolog C	2	2	2.1818	0.6029	1.12552	-0.730009
IPI00739784			Conserved hypothetical protein	2	2	4.3072	0.065447	2.10675	-3.93353
IPI00828125;IPI00793691;IPI00743121;IPI00903175;IPI00910464;IPI00827746;IPI00908374;IPI00909249;IPI00910965;IPI00910359;IPI00828176;IPI00852777	Sphingomyelin phosphodiesterase 4;Neutral sphingomyelinase 3;Neutral sphingomyelinase III;cDNA FLJ59395, highly similar to Homo sapiens sphingomyelin phosphodiesterase 4, neutral membrane, transcript variant 1, mRNA;cDNA FLJ54527, highly similar to Homo sapiens sphingomyelin phosphodiesterase 4, neutral membrane, transcript variant 1, mRNA;cDNA FLJ59341, highly similar to Homo sapiens sphingomyel…	SMPD4;KIAA1418	Isoform 4 of Sphingomyelin phosphodiesterase 4;neutral sphingomyelinase 3 isoform 2;neutral sphingomyelinase 3 isoform 1;Isoform 2 of Sphingomyelin phosphodiesterase 4;cDNA FLJ59395, highly similar to Homo sapiens sphingomyelin phosphodiesterase 4, neutral	2	2	0.14694	0.16936	-2.7667	-2.56183
IPI00744128			Conserved hypothetical protein	2	2	0.015711	1.5968	-5.99208	0.675184
IPI00744598;IPI00788968;IPI00790334;IPI00797203	DNA polymerase epsilon catalytic subunit A;DNA polymerase epsilon catalytic subunit isoform b;DNA polymerase	POLE;POLE1	DNA polymerase;DNA polymerase;DNA polymerase	2	2	1.1877	15.42	0.24817	3.94673
IPI00745474	PRO0202		PRO0202 (Fragment)	2	2	1.9875	4.2588	0.990955	2.09045
IPI00745613	Exosome complex exonuclease RRP41;Ribosomal RNA-processing protein 41;Exosome component 4;p12A	EXOSC4;RRP41;SKI6	Exosome complex exonuclease RRP41	2	2	1.1882	1.3512	0.248778	0.434241
IPI00746557			Conserved hypothetical protein	2	2	0.014259	0.82802	-6.13198	-0.272262
IPI00746666			hypothetical protein	2	2	10.218	2.0003	3.35304	1.00022
IPI00747056	Putative uncharacterized protein ENSP00000366520		Uncharacterized protein ENSP00000366520 (Fragment)	2	2	0.65319	0.17855	-0.614425	-2.4856
IPI00747180	WD repeat protein 52.	WDR52;DKFZp434A2017	WD repeat protein 52	2	2	0.42416	0.21731	-1.23732	-2.20217
IPI00747585;IPI00844184	Transketolase-like protein 1;Transketolase 2;Transketolase-related protein;Transketolase-like 1	TKTL1;TKR;TKT2;LL0XNC01-14B7.1-001	Isoform 2 of Transketolase-like protein 1;Transketolase-like 1	2	2	0.25295	0.71469	-1.98308	-0.48461
IPI00748244;IPI00385149;IPI00827535;IPI00455510;IPI00479214;IPI00412977	C-jun-amino-terminal kinase-interacting protein 4;JNK-associated leucine-zipper protein;Sperm-associated antigen 9;Mitogen-activated protein kinase 8-interacting protein 4;Human lung cancer oncogene 6 protein;Proliferation-inducing protein 6;Sperm-specific protein;Sperm surface protein;Protein highly expressed in testis;Sunday driver 1;Cancer/testis antigen 89;Putative uncharacterized protein;Pro…	SPAG9;HSS;KIAA0516;MAPK8IP4;SYD1;HLC6;PTMA;TMSA;RP11-193G17.1-001	Isoform 7 of C-jun-amino-terminal kinase-interacting protein 4;Putative uncharacterized protein;Isoform 1 of Prothymosin alpha;Isoform 2 of Prothymosin alpha;Novel protein similar to prothymosin, alpha;Prothymosin alpha	2	2	7.7283	14.875	2.95015	3.89482
IPI00748431;IPI00910451	Uncharacterized protein MGC33657;cDNA FLJ61215		Conserved hypothetical protein;cDNA FLJ61215	2	2	0.22063	0.33785	-2.1803	-1.56555
IPI00748490;IPI00914584	Alanyl-tRNA synthetase domain-containing protein 1	AARSD1	cDNA FLJ56441;Isoform 2 of Alanyl-tRNA synthetase domain-containing protein 1	2	2	1.0377	1.1188	0.0533894	0.161952
IPI00749052			Protein of unknown function DUF1725 domain containing protein	2	2	2.1134	0.020624	1.07957	-5.59953
IPI00782960;IPI00783593	Leucine-rich repeat and IQ domain-containing protein 3;Leucine-rich repeat-containing protein 44	LRRIQ3;LRRC44	Isoform 1 of Leucine-rich repeat and IQ domain-containing protein 3;26 kDa protein	2	2	2.0604	1.1131	1.04292	0.154583
IPI00783425;IPI00419012			hypothetical protein LOC345222 isoform a	2	2	2.11	2.027	1.07724	1.01935
IPI00783603	6-phosphofructo-2-kinase/fructose-2,6-biphosphatase 1;6PF-2-K/Fru-2,6-P2ASE liver isozyme;6-phosphofructo-2-kinase;Fructose-2,6-bisphosphatase	PFKFB1;F6PK;PFRX	6-phosphofructo-2-kinase/fructose-2,6-biphosphatase 1	2	2	2.5227	0.86914	1.33497	-0.20234
IPI00783732			Similar to Ankyrin repeat domain-containing protein 26. Isoform 2	2	2	0.29221	0.12521	-1.77492	-2.99758
IPI00783872;IPI00873926;IPI00910763	Caprin-1;Cytoplasmic activation- and proliferation-associated protein 1;GPI-anchored membrane protein 1;GPI-anchored protein p137;p137GPI;Cell cycle-associated protein 1;Membrane component chromosome 11 surface marker 1;cDNA FLJ57278	CAPRIN1;GPIAP1;GPIP137;M11S1	Isoform 1 of Caprin-1;Isoform 2 of Caprin-1;cDNA FLJ57278	2	2	1.0283	1.1073	0.0402612	0.147046
IPI00784366;IPI00784156;IPI00790702;IPI00909735	AP-2 complex subunit beta-1;Adapter-related protein complex 2 beta-1 subunit;Beta2-adaptin;Beta-adaptin;Plasma membrane adaptor HA2/AP2 adaptin beta subunit;Clathrin assembly protein complex 2 beta large chain;AP105B;Beta adaptin subunit;Adaptor-related protein complex 2, beta 1 subunit, isoform CRA_f	AP2B1;ADTB2;CLAPB1;hCG_1992160	Isoform 2 of AP-2 complex subunit beta-1;Isoform 1 of AP-2 complex subunit beta-1;Adaptor-related protein complex 2, beta 1 subunit, isoform CRA_f	2	2	0.99945	0.91919	-0.000793701	-0.121565
IPI00887087;IPI00888067;IPI00872470;IPI00787204;IPI00888927;IPI00888953;IPI00888848	NPIP-like protein ENSP00000283050;Putative NPIP-like protein ENSP00000381263;NPIP-like protein 2		similar to nuclear pore complex interacting protein isoform 3;similar to nuclear pore complex interacting protein;Putative NPIP-like protein ENSP00000381263;hypothetical protein isoform 1;similar to nuclear pore complex interacting protein isoform 2;simila	2	2	0.46954	0.22092	-1.09068	-2.1784
IPI00787650;IPI00845355;IPI00297633;IPI00873282;IPI00220109;IPI00871776;IPI00872932;IPI00413734;IPI00883721;IPI00739969;IPI00647789	Transcriptional regulator ATRX;ATP-dependent helicase ATRX;X-linked helicase II;X-linked nuclear protein;Znf-HX;Putative uncharacterized protein ENSP00000383659	ATRX;RAD54L;XH2	similar to putative DNA dependent ATPase and helicase;transcriptional regulator ATRX isoform 1;Isoform 4 of Transcriptional regulator ATRX;282 kDa protein;transcriptional regulator ATRX isoform 2;Isoform 3 of Transcriptional regulator ATRX;278 kDa protein;	2	2	5.4319	3.2845	2.44146	1.71567
IPI00854885;IPI00220490;IPI00788637	SH3 and multiple ankyrin repeat domains protein 2;Cortactin-binding protein 1;Proline-rich synapse-associated protein 1	SHANK2;CORTBP1;KIAA1022;PROSAP1	Putative uncharacterized protein SHANK2;Isoform 1 of SH3 and multiple ankyrin repeat domains protein 2;121 kDa protein	2	2	0.513	0.48381	-0.962969	-1.04749
IPI00788666;IPI00792957;IPI00887403;IPI00790612	Lipoxygenase homology domain-containing protein 1	LOXHD1	Isoform 1 of Lipoxygenase homology domain-containing protein 1;Isoform 2 of Lipoxygenase homology domain-containing protein 1;lipoxygenase homology domains 1;Isoform 3 of Lipoxygenase homology domain-containing protein 1	2	2	0.37566	0.99493	-1.4125	-0.00733307
IPI00240793;IPI00789258;IPI00908989;IPI00385343	Probable phospholipid-transporting ATPase IF;ATPase class VI type 11B;ATPase IR;cDNA FLJ60651, highly similar to Probable phospholipid-transporting ATPase IF(EC 3.6.3.1);Putative uncharacterized protein DKFZp779H1459	ATP11B;ATPIF;ATPIR;KIAA0956;DKFZp779H1459	Probable phospholipid-transporting ATPase IF;Similar to ATPase, Class VI, type 11B;cDNA FLJ60651, highly similar to Probable phospholipid-transporting ATPase IF;Putative uncharacterized protein DKFZp779H1459 (Fragment)	2	2	0.086413	0.14688	-3.53261	-2.76729
IPI00789417			14 kDa protein	2	2	0.22644	2.8193	-2.1428	1.49534
IPI00789659			7 kDa protein	2	2	0.78967	877.85	-0.340678	9.77783
IPI00790081			11 kDa protein	2	2	1.9651	2.1027	0.974603	1.07224
IPI00012828;IPI00790196;IPI00796781	3-ketoacyl-CoA thiolase, peroxisomal;Beta-ketothiolase;Acetyl-CoA acyltransferase;Peroxisomal 3-oxoacyl-CoA thiolase;cDNA FLJ61196, highly similar to 3-ketoacyl-CoA thiolase, peroxisomal (EC 2.3.1.16)	ACAA1;ACAA;PTHIO	3-ketoacyl-CoA thiolase, peroxisomal;cDNA FLJ61196, highly similar to 3-ketoacyl-CoA thiolase, peroxisomal	2	2	0.92096	0.78318	-0.11879	-0.352584
IPI00793041			Hypothetical short protein	2	2	0.26603	0.14568	-1.91034	-2.77913
IPI00794335;IPI00887328;IPI00292794	Leucine-rich repeat-containing protein 49;Tubulin polyglutamylase complex subunit 4;cDNA FLJ40433 fis, clone TESTI2039276, highly similar to Leucine-rich repeat-containing protein 49;cDNA FLJ41678 fis, clone HCASM2003076, highly similar to Leucine-rich repeat-containing protein 49	LRRC49	leucine rich repeat containing 49;cDNA FLJ40433 fis, clone TESTI2039276, highly similar to Leucine-rich repeat-containing protein 49;cDNA FLJ41678 fis, clone HCASM2003076, highly similar to Leucine-rich repeat-containing protein 49	2	2	0.060915	0.27344	-4.03706	-1.8707
IPI00794523	Beta-actin	ACTG1	cDNA FLJ43573 fis, clone RECTM2001691, highly similar to Actin, cytoplasmic 2	2	2	1.0094	1.049	0.013498	0.0690147
IPI00794880;IPI00472901	Chromodomain-helicase-DNA-binding protein 7;ATP-dependent helicase CHD7	CHD7;KIAA1416	Isoform 1 of Chromodomain-helicase-DNA-binding protein 7	2	2	0.57358	0.67524	-0.801933	-0.566528
IPI00795490;IPI00006640;IPI00032134;IPI00375668;IPI00790112;IPI00657847	cDNA FLJ56490, highly similar to Serpin I2;Serpin I2;Myoepithelium-derived serine protease inhibitor;Pancpin;Protease inhibitor 14;TSA2004	SERPINI2;MEPI;PI14	cDNA FLJ56490, highly similar to Serpin I2;Serpin I2	2	2	0.66329	0.65761	-0.592288	-0.604696
IPI00795964			16 kDa protein	2	2	4.9797	0.49972	2.31606	-1.00081
IPI00795992			Hypothetical short protein	2	2	0.64323	0.85539	-0.636593	-0.225346
IPI00796293			15 kDa protein	2	2	0.31002	1.2756	-1.68957	0.351176
IPI00796688;IPI00797477;IPI00032227	Rabphilin-3A;Exophilin-1;RPH3A protein	RPH3A;KIAA0985	Isoform 2 of Rabphilin-3A;RPH3A protein;Isoform 1 of Rabphilin-3A	2	2	0.056846	0.046767	-4.1368	-4.41837
IPI00797539	cDNA FLJ38318 fis, clone FCBBF3023887, highly similar to Protein kinase C-binding protein NELL2		cDNA FLJ38318 fis, clone FCBBF3023887, highly similar to Protein kinase C-binding protein NELL2	2	2	0.58894	0.905	-0.763807	-0.14401
IPI00815946	Acyl-CoA synthetase long-chain family member 1 isoform c	ACSL1	Acyl-CoA synthetase long-chain family member 1 isoform c (Fragment)	2	2	0.80255	0.71517	-0.317337	-0.483642
IPI00827614;IPI00394812	LON peptidase N-terminal domain and RING finger protein 2;RING finger protein 192;Neuroblastoma apoptosis-related protease	LONRF2;RNF192	Isoform 1 of LON peptidase N-terminal domain and RING finger protein 2;Isoform 2 of LON peptidase N-terminal domain and RING finger protein 2	2	2	1.0905	1.2828	0.12499	0.359296
IPI00828091	ANKRD26 protein	ANKRD26	ANKRD26 protein	2	2	1.1054	15.134	0.144569	3.91972
IPI00829926	USP35 protein	USP35	USP35 protein	2	2	0.4106	0.53935	-1.28419	-0.890706
IPI00843777	Nuclear receptor subfamily 2 group E member 1;Nuclear receptor TLX;Protein tailless homolog	NR2E1;TLX	Nuclear receptor subfamily 2 group E member 1	2	2	1.9449	1.0533	0.959696	0.0749164
IPI00847543	Lupus brain antigen 1 homolog	LBA1;KIAA0342	Lupus brain antigen 1 homolog	2	2	0.024942	0.1663	-5.32528	-2.58814
IPI00848018			Core shell protein Gag P30 domain containing protein	2	2	40.819	1.2909	5.35117	0.368377
IPI00848276;IPI00479893	Uncharacterized protein C10orf18	C10orf18;KIAA2006	Isoform 1 of Uncharacterized protein C10orf18;Isoform 2 of Uncharacterized protein C10orf18	2	2	0.43417	0.26693	-1.20367	-1.90547
IPI00848334;IPI00867746;IPI00010368;IPI00867529	Kinesin-like protein KIF2A;HK2	KIF2A;KIF2;KNS2	Isoform 4 of Kinesin-like protein KIF2A;Isoform 3 of Kinesin-like protein KIF2A;Isoform 1 of Kinesin-like protein KIF2A;Isoform 2 of Kinesin-like protein KIF2A	2	2	0.97705	0.96053	-0.0334957	-0.0580974
IPI00852643;IPI00885111;IPI00853311;IPI00853372;IPI00251161;IPI00398012;IPI00735270	Uncharacterized protein KIAA1109;Fragile site-associated protein	KIAA1109;FSA;KIAA1371	Isoform 1 of Uncharacterized protein KIAA1109;Isoform 4 of Uncharacterized protein KIAA1109;Isoform 3 of Uncharacterized protein KIAA1109;Isoform 7 of Uncharacterized protein KIAA1109;Isoform 6 of Uncharacterized protein KIAA1109	2	2	0.64982	0.4563	-0.621888	-1.13195
IPI00852648	Syntaxin-binding protein 5-like;Tomosyn-2;Lethal(2) giant larvae protein homolog 4	STXBP5L;KIAA1006;LLGL4	Isoform 1 of Syntaxin-binding protein 5-like	2	2	14.19	0.34254	3.8268	-1.54566
IPI00855833;IPI00854630	Proline-rich protein 12	PRR12;KIAA1205	proline rich 12;Putative uncharacterized protein PRR12	2	2	0.77709	0.35333	-0.363846	-1.50091
IPI00855985;IPI00641651	Mitogen-activated protein kinase kinase kinase 1;MAPK/ERK kinase kinase 1	MAP3K1;MAPKKK1;MEKK;MEKK1	Mitogen-activated protein kinase kinase kinase 1	2	2	0.21535	0.23039	-2.21524	-2.11785
IPI00867496			Conserved hypothetical protein	2	2	0.0075217	2.3597	-7.05473	1.2386
IPI00869275			Conserved hypothetical protein	2	2	0.80502	3.2766	-0.312903	1.7122
IPI00871370;IPI00216003	Putative uncharacterized protein CUL5;Cullin-5;Vasopressin-activated calcium-mobilizing receptor;VACM-1	CUL5;VACM1	Putative uncharacterized protein CUL5 (Fragment);Cullin-5	2	2	0.52541	0.74628	-0.928484	-0.422211
IPI00871408	cDNA FLJ55520, highly similar to TFIIH basal transcription factor complex p62 subunit		cDNA FLJ55520, highly similar to TFIIH basal transcription factor complex p62 subunit	2	2	0.27389	0.67156	-1.86833	-0.574412
IPI00871740;IPI00514030;IPI00472200;IPI00910835	Putative uncharacterized protein COL4A6;Collagen alpha-6(IV) chain	COL4A6	Putative uncharacterized protein COL4A6;Isoform A of Collagen alpha-6(IV) chain;Isoform B of Collagen alpha-6(IV) chain	2	2	1.083	2.2787	0.115033	1.18821
IPI00872046	Putative UPF0607 protein ENSP00000383783		hypothetical protein	2	2	1.8415	14.143	0.880881	3.82202
IPI00872174	Putative uncharacterized protein FGFR1OP2	FGFR1OP2	Putative uncharacterized protein FGFR1OP2 (Fragment)	2	2	0.25935	0.42957	-1.94703	-1.21903
IPI00479961;IPI00872517;IPI00412161;IPI00377027;IPI00472555;IPI00550122;IPI00377028	Beta,beta-carotene 9',10'-oxygenase;Beta-carotene dioxygenase 2;B-diox-II;Beta,beta-carotene 9',10'-dioxygenase variant 2;Beta,beta-carotene 9',10'-dioxygenase variant 3;cDNA FLJ34464 fis, clone HLUNG2003049, weakly similar to Ambystoma tigrinum RPE65 protein mRNA	BCO2;BCDO2	beta-carotene dioxygenase 2 isoform a;Beta,beta-carotene 9',10'-dioxygenase variant 2;Beta-carotene dioxygenase 2, isoform CRA_d;Isoform 3 of Beta,beta-carotene 9',10'-oxygenase;Isoform 2 of Beta,beta-carotene 9',10'-oxygenase;cDNA FLJ34464 fis, clone HLUN	2	2	0.01611	0.03376	-5.9559	-4.88854
IPI00872658	Fibrous sheath-interacting protein 2	FSIP2	Isoform 1 of Fibrous sheath-interacting protein 2	2	2	0.2419	0.65343	-2.04752	-0.613895
IPI00872724	Transmembrane protein ENSP00000382582		Transmembrane protein ENSP00000382582	2	2	4.0743	1.8261	2.02655	0.868766
IPI00872754			53 kDa protein	2	2	0.14377	17.302	-2.79817	4.11287
IPI00877862			27 kDa protein	2	2	0.26451	0.40624	-1.91861	-1.2996
IPI00878287;IPI00011307;IPI00873127;IPI00743626			35 kDa protein	2	2	1.0793	2.8985	0.110096	1.53531
IPI00879966;IPI00879072;IPI00375584	Coiled-coil domain containing 129;Coiled-coil domain-containing protein 129	CCDC129	cDNA FLJ56891, highly similar to Homo sapiens sperm specific antigen 2 (SSFA2), mRNA;47 kDa protein;Coiled-coil domain-containing protein 129	2	2	0.30398	0.21952	-1.71795	-2.18758
IPI00880081			22 kDa protein	2	2	0.43256	1.3469	-1.20903	0.429643
IPI00880094;IPI00887900;IPI00887507;IPI00455803;IPI00784913;IPI00887743	Rho-guanine nucleotide exchange factor;p190RhoGEF;cDNA FLJ57020, highly similar to Rho-guanine nucleotide exchange factor	RGNEF;KIAA1998	RGNEF protein;Isoform 1 of Rho-guanine nucleotide exchange factor;Isoform 3 of Rho-guanine nucleotide exchange factor;cDNA FLJ57020, highly similar to Rho-guanine nucleotide exchange factor	2	2	0.37661	0.31489	-1.40886	-1.66708
IPI00883875			Protein of unknown function DUF1725 domain containing protein	2	2	2.6271	0.58984	1.39347	-0.761604
IPI00884439			Similar to Syntaxin-binding protein 5	2	2	0.45572	0.33977	-1.13378	-1.55737
IPI00886728;IPI00886861;IPI00893795	Ladybird homeobox corepressor 1-like protein;LBX1 corepressor 1-like protein;Functional Smad-suppressing element on chromosome 18	CORL2;FUSSEL18	functional smad suppressing element 18;functional smad suppressing element 18;Isoform 1 of Ladybird homeobox corepressor 1-like protein	2	2	0.46412	0.30283	-1.10743	-1.72342
IPI00887503			similar to hCG1807781	2	2	0.95454	1.5204	-0.0671224	0.604451
IPI00887527;IPI00887859			similar to hCG2040272;similar to hCG2040272	2	2	1.6053	29.969	0.682843	4.9054
IPI00855800;IPI00887675;IPI00872389;IPI00910391;IPI00888550;IPI00874164	Golgin subfamily A member 6-like protein 1;Putative golgin subfamily A member 6-like protein 6;cDNA FLJ59579, weakly similar to Homo sapiens golgi autoantigen, golgin subfamily a-like, mRNA;LOC283767 protein	LOC283767	hypothetical protein LOC283767;hypothetical protein LOC338999 isoform 1;Putative golgin subfamily A member 6-like protein 6;cDNA FLJ59579, weakly similar to Homo sapiens golgi autoantigen, golgin subfamily a-like, mRNA;hypothetical protein LOC338999 isofor	2	2	0.85401	5.6185	-0.227675	2.49019
IPI00887746			hypothetical protein, partial	2	2	0.23393	0.051776	-2.09585	-4.27157
IPI00888074			similar to hCG1773661	2	2	4.8938	1.0018	2.29096	0.00259452
IPI00888170			similar to hCG1643808	2	2	1.3635	1.0303	0.447315	0.0430645
IPI00893078;REV_IPI00008557	Putative uncharacterized protein ENSP00000384376		hypothetical protein	2	2	1.1967	1.4647	0.259062	0.550605
IPI00893504			70 kDa protein	2	2	0.0083187	0.11827	-6.90943	-3.07984
IPI00900332	AIG2-like domain-containing protein 1	A2LD1	AIG2-like domain-containing protein 1	2	2	0.4381	0.36895	-1.19067	-1.4385
IPI00902444;IPI00456060;IPI00167123;IPI00844371	TPR repeat-containing protein C10orf93;Putative uncharacterized protein C10orf93	C10orf93;C10orf124	Isoform 3 of TPR repeat-containing protein C10orf93;similar to mCG128871;Isoform 1 of TPR repeat-containing protein C10orf93;Putative uncharacterized protein C10orf93	2	2	2.1786	1.734	1.1234	0.794104
IPI00908308	cDNA FLJ60684, highly similar to Solute carrier family 23 member 2		cDNA FLJ60684, highly similar to Solute carrier family 23 member 2	2	2	0.011117	0.15657	-6.49109	-2.67512
IPI00908363;IPI00910916	cDNA FLJ54774;cDNA FLJ52973		cDNA FLJ54774;cDNA FLJ52973	2	2	0.10156	113.7	-3.2996	6.82909
IPI00908375	cDNA FLJ52821, highly similar to Protein transport protein Sec23A		cDNA FLJ52821, highly similar to Protein transport protein Sec23A	2	2	0.57201	0.62401	-0.805888	-0.680359
IPI00909390	cDNA FLJ55053, highly similar to Homo sapiens peroxisomal LON protease like (LONPL), mRNA		cDNA FLJ55053, highly similar to Homo sapiens peroxisomal LON protease like (LONPL), mRNA	2	2	0.087064	0.075991	-3.52178	-3.71803
IPI00910263	cDNA FLJ58244, highly similar to 1-O-acylceramide synthase (EC 2.3.1.-)		cDNA FLJ58244, highly similar to 1-O-acylceramide synthase	2	2	4.8552	1.0792	2.27953	0.109962
IPI00911039	cDNA FLJ54303, highly similar to Heat shock 70 kDa protein 1		cDNA FLJ54408, highly similar to Heat shock 70 kDa protein 1	2	2	0.91113	1.0455	-0.134271	0.0641931
REV_IPI00000073	Pro-epidermal growth factor;Epidermal growth factor;Urogastrone	EGF	>IPI:REV_IPI00000073.1|SWISS-PROT:P01133|TREMBL:B4DRK7;Q6QBS2|ENSEMBL:ENSP00000265171|REFSEQ:NP_001954|H-INV:HIT000321049|VEGA:OTTHUMP00000162922 Tax_Id=9606 Gene_Symbol=EGF Pro-epidermal growth factor	2	2	2.0912	0.49041	1.06433	-1.02794
REV_IPI00790026;REV_IPI00000284	Transcription factor HES-7;Hairy and enhancer of split 7;bHLH factor Hes7	HES7	>IPI:REV_IPI00790026.1|VEGA:OTTHUMP00000183154 Tax_Id=9606 Gene_Symbol=HES7 25 kDa protein;>IPI:REV_IPI00000284.1|SWISS-PROT:Q9BYE0|ENSEMBL:ENSP00000314774|REFSEQ:NP_115969|H-INV:HIT000059502|VEGA:OTTHUMP00000183155 Tax_Id=9606 Gene_Symbol=HES7 Transcripti	2	2	1.4181	1.2924	0.503959	0.370053
REV_IPI00000425;REV_IPI00152221	V-type proton ATPase 116 kDa subunit a isoform 2;Vacuolar proton translocating ATPase 116 kDa subunit a isoform 2;Lysosomal H(+)-transporting ATPase V0 subunit a2;TJ6;ATP6V0A2 protein;HCG1786229, isoform CRA_c	ATP6V0A2;hCG_1786229	>IPI:REV_IPI00000425.2|SWISS-PROT:Q9Y487|TREMBL:B4DQF7|ENSEMBL:ENSP00000332247|REFSEQ:NP_036595|H-INV:HIT000069739|VEGA:OTTHUMP00000169729 Tax_Id=9606 Gene_Symbol=ATP6V0A2 V-type proton ATPase 116 kDa subunit a isoform 2;>IPI:REV_IPI00152221.2|TREMBL:Q8TBM	2	2	0.28407	0.33823	-1.81568	-1.56392
REV_IPI00867739;REV_IPI00000455;REV_IPI00853052;REV_IPI00852815	Kinesin-like protein KIF3A;Microtubule plus end-directed kinesin motor 3A;KIF3A protein	KIF3A;KIF3	>IPI:REV_IPI00867739.3|TREMBL:A8MSW9;B4DHG8;Q2UVF2|ENSEMBL:ENSP00000253756;ENSP00000385808|VEGA:OTTHUMP00000198265 Tax_Id=9606 Gene_Symbol=KIF3A cDNA FLJ60533, highly similar to Kinesin-like protein KIF3A;>IPI:REV_IPI00000455.6|SWISS-PROT:Q9Y496|ENSEMBL:EN	2	2	0.43495	0.39733	-1.20108	-1.33159
REV_IPI00001192	Uncharacterized protein KIAA1370	KIAA1370	>IPI:REV_IPI00001192.7|SWISS-PROT:Q32MH5-1|TREMBL:B4DF40|ENSEMBL:ENSP00000261844|REFSEQ:NP_062546|H-INV:HIT000001085|VEGA:OTTHUMP00000176103 Tax_Id=9606 Gene_Symbol=KIAA1370 cDNA FLJ59489	2	2	1.0811	1.078	0.1125	0.108357
REV_IPI00002255	Lipopolysaccharide-responsive and beige-like anchor protein;CDC4-like protein;Beige-like protein	LRBA;BGL;CDC4L;LBA	>IPI:REV_IPI00002255.4|SWISS-PROT:P50851|TREMBL:B3KVI6;Q4W5J4;Q4W5L6;Q59HC1;Q68D03;Q6P1X2;Q8NFQ0;Q969R7|ENSEMBL:ENSP00000349629|REFSEQ:NP_006717|H-INV:HIT000074147 Tax_Id=9606 Gene_Symbol=LRBA Lipopolysaccharide-responsive and beige-like anchor protein	2	2	0.15266	0.51014	-2.71161	-0.971035
REV_IPI00002355;REV_IPI00878349;REV_IPI00878501	Calcineurin-binding protein cabin-1;Calcineurin inhibitor;Similar to calcineurin binding protein 1	CABIN1;KIAA0330	>IPI:REV_IPI00002355.1|SWISS-PROT:Q9Y6J0|TREMBL:Q05C66;Q6PHY0;Q8IVX9|ENSEMBL:ENSP00000263119;ENSP00000381364|REFSEQ:NP_036427|H-INV:HIT000065887|VEGA:OTTHUMP00000028608;OTTHUMP00000198540 Tax_Id=9606 Gene_Symbol=CABIN1 Calcineurin-binding protein cabin-1;>	2	2	1.0251	1.1004	0.0357647	0.138028
REV_IPI00003515	Thyroid receptor-interacting protein 11;Golgi-associated microtubule-binding protein 210;GMAP-210;Trip230;Clonal evolution-related gene on chromosome 14	TRIP11;CEV14	>IPI:REV_IPI00003515.1|SWISS-PROT:Q15643|TREMBL:B2RUT2;Q6MZL5|ENSEMBL:ENSP00000267622|REFSEQ:NP_004230|H-INV:HIT000325708|VEGA:OTTHUMP00000028325 Tax_Id=9606 Gene_Symbol=TRIP11 Thyroid receptor-interacting protein 11	2	2	0.15687	0.19112	-2.67236	-2.38745
REV_IPI00004317	DNA polymerase subunit gamma-1;Mitochondrial DNA polymerase catalytic subunit;PolG-alpha	POLG;MDP1;POLG1;POLGA	>IPI:REV_IPI00004317.1|SWISS-PROT:P54098|TREMBL:A8K5G6;Q2V8X9;Q2V8Y0;Q6JLA7;Q6LCA9|ENSEMBL:ENSP00000268124|REFSEQ:NP_001119603;NP_002684|H-INV:HIT000325036|VEGA:OTTHUMP00000176752;OTTHUMP00000176753;OTTHUMP00000194455 Tax_Id=9606 Gene_Symbol=POLG DNA polym	2	2	0.86209	9.0875	-0.21409	3.18388
REV_IPI00004471;REV_IPI00167134;REV_IPI00015745	PDZ and LIM domain protein 3;Actinin-associated LIM protein;Alpha-actinin-2-associated LIM protein	PDLIM3;ALP	>IPI:REV_IPI00004471.2|SWISS-PROT:Q53GG5-1|TREMBL:B2R866|ENSEMBL:ENSP00000284770|REFSEQ:NP_055291|H-INV:HIT000330746 Tax_Id=9606 Gene_Symbol=PDLIM3 Isoform 1 of PDZ and LIM domain protein 3;>IPI:REV_IPI00167134.3|SWISS-PROT:Q53GG5-2|ENSEMBL:ENSP00000284771	2	2	0.48155	0.52695	-1.05424	-0.924262
REV_IPI00004516;REV_IPI00022072	Period circadian protein homolog 2;Circadian clock protein PERIOD 2	PER2;KIAA0347	>IPI:REV_IPI00004516.2|SWISS-PROT:O15055-1|TREMBL:A2I2P7;B4DH14;B4E249|ENSEMBL:ENSP00000254657|REFSEQ:NP_073728|H-INV:HIT000000053|VEGA:OTTHUMP00000164476 Tax_Id=9606 Gene_Symbol=PER2 Isoform 1 of Period circadian protein homolog 2;>IPI:REV_IPI00022072.2|S	2	2	0.1038	0.53852	-3.26812	-0.892928
REV_IPI00004534	Phosphoribosylformylglycinamidine synthase;Formylglycinamide ribotide amidotransferase;Formylglycinamide ribotide synthetase	PFAS;KIAA0361	>IPI:REV_IPI00004534.3|SWISS-PROT:O15067|TREMBL:A6H8V8;A8K8N7;A8K9T9;B4DJ26;Q6P4B4;Q9BR56|ENSEMBL:ENSP00000313490|REFSEQ:NP_036525|H-INV:HIT000000067|VEGA:OTTHUMP00000135330;OTTHUMP00000182848 Tax_Id=9606 Gene_Symbol=PFAS Phosphoribosylformylglycinamidine	2	2	2.0051	1.5476	1.00367	0.630033
REV_IPI00004671;REV_IPI00796891;REV_IPI00909600;REV_IPI00910449	Golgin subfamily B member 1;Giantin;Macrogolgin;372 kDa Golgi complex-associated protein;GCP372;Golgin B1;cDNA FLJ56563, highly similar to Golgin subfamily B member 1;cDNA FLJ54378, highly similar to Golgin subfamily B member 1	GOLGB1	>IPI:REV_IPI00004671.2|SWISS-PROT:Q14789|ENSEMBL:ENSP00000341848|REFSEQ:NP_004478|H-INV:HIT000323517|VEGA:OTTHUMP00000172426 Tax_Id=9606 Gene_Symbol=GOLGB1 Golgin subfamily B member 1;>IPI:REV_IPI00796891.2|TREMBL:B2ZZ91;B4DTZ9|ENSEMBL:ENSP00000377275|VEGA	2	2	1.3781	2.048	0.462681	1.03422
REV_IPI00004797;REV_IPI00172647	Cysteine-rich secretory protein 1;Acidic epididymal glycoprotein homolog;AEG-like protein;ARP	CRISP1;AEGL1	>IPI:REV_IPI00004797.1|SWISS-PROT:P54107-1|TREMBL:A8K8Y2|ENSEMBL:ENSP00000338276;ENSP00000348044|REFSEQ:NP_001122|H-INV:HIT000324894|VEGA:OTTHUMP00000016592 Tax_Id=9606 Gene_Symbol=CRISP1 Isoform Long of Cysteine-rich secretory protein 1;>IPI:REV_IPI001726	2	2	0.15243	0.15652	-2.71378	-2.67558
REV_IPI00005018;REV_IPI00294870;REV_IPI00037599;REV_IPI00791184;REV_IPI00789400;REV_IPI00005099;REV_IPI00140998;REV_IPI00791838	Upstream-binding protein 1;LBP-1;Alpha-globin transcription factor CP2;Transcription factor LSF;SAA3 enhancer factor;cDNA FLJ77484, highly similar to Homo sapiens transcription factor CP2 (TFCP2), mRNA;Transcription factor CP2, isoform CRA_d;Transcription factor CP2-like protein 1;CP2-related transcriptional repressor 1;Transcription factor LBP-9	UBP1;LBP1;TFCP2;LSF;SEF;hCG_36906;TFCP2L1;CRTR1;LBP9	>IPI:REV_IPI00005018.3|SWISS-PROT:Q9NZI7-1|TREMBL:A8KAN5|ENSEMBL:ENSP00000283629|REFSEQ:NP_001121633;NP_055332|H-INV:HIT000073700|VEGA:OTTHUMP00000161314;OTTHUMP00000170596 Tax_Id=9606 Gene_Symbol=UBP1 Isoform 1 of Upstream-binding protein 1;>IPI:REV_IPI00	2	2	0.73467	1.1988	-0.444832	0.261591
REV_IPI00005139;REV_IPI00375494	Retinoblastoma-like protein 1;PRB1;107 kDa retinoblastoma-associated protein;p107	RBL1	>IPI:REV_IPI00005139.2|SWISS-PROT:P28749-1|TREMBL:A8K2W5|ENSEMBL:ENSP00000362768|REFSEQ:NP_002886|VEGA:OTTHUMP00000030892 Tax_Id=9606 Gene_Symbol=RBL1 Isoform 1 of Retinoblastoma-like protein 1;>IPI:REV_IPI00375494.3|SWISS-PROT:P28749-2|ENSEMBL:ENSP0000034	2	2	0.20269	0.39906	-2.30265	-1.32532
REV_IPI00005179;REV_IPI00217386;REV_IPI00552946;REV_IPI00645499	DNA-directed RNA polymerases I and III subunit RPAC1;DNA-directed RNA polymerases I and III 40 kDa polypeptide;RPC40;AC40;RPA39;Polymerase (RNA) I polypeptide C, 30kDa	POLR1C;POLR1E;RP3-337H4.4-005;RP3-337H4.4-004	>IPI:REV_IPI00005179.1|SWISS-PROT:O15160-1|TREMBL:Q96HT3|ENSEMBL:ENSP00000361465|REFSEQ:NP_976035|VEGA:OTTHUMP00000016470 Tax_Id=9606 Gene_Symbol=POLR1C Isoform 1 of DNA-directed RNA polymerases I and III subunit RPAC1;>IPI:REV_IPI00217386.1|SWISS-PROT:O15	2	2	0.14442	0.10252	-2.79166	-3.28602
REV_IPI00005264;REV_IPI00847318;REV_IPI00219688	Plakophilin-2;Plakophilin 2;Plakophilin 2, isoform CRA_d	PKP2;hCG_1685949	>IPI:REV_IPI00005264.1|SWISS-PROT:Q99959-1|ENSEMBL:ENSP00000070846|REFSEQ:NP_004563|H-INV:HIT000325014|VEGA:OTTHUMP00000167114 Tax_Id=9606 Gene_Symbol=PKP2 Isoform 2 of Plakophilin-2;>IPI:REV_IPI00847318.1|TREMBL:A0AV37;B4DR79|ENSEMBL:ENSP00000342800|REFSE	2	2	0.5044	0.42896	-0.98736	-1.22108
REV_IPI00005401	Polypeptide N-acetylgalactosaminyltransferase 5;Polypeptide GalNAc transferase 5;Protein-UDP acetylgalactosaminyltransferase 5;UDP-GalNAc:polypeptide N-acetylgalactosaminyltransferase 5	GALNT5	>IPI:REV_IPI00005401.3|SWISS-PROT:Q7Z7M9|TREMBL:A5PKZ1;A5PL16;Q68VJ5|ENSEMBL:ENSP00000259056|REFSEQ:NP_055383|H-INV:HIT000085694|VEGA:OTTHUMP00000162804 Tax_Id=9606 Gene_Symbol=GALNT5 Polypeptide N-acetylgalactosaminyltransferase 5	2	2	1.2508	1.5425	0.322851	0.62527
REV_IPI00005585	Tax1-binding protein 3;Tax interaction protein 1;Glutaminase-interacting protein 3	TAX1BP3;TIP1	>IPI:REV_IPI00005585.5|SWISS-PROT:O14907|TREMBL:B2RD53|ENSEMBL:ENSP00000225525|REFSEQ:NP_055419|H-INV:HIT000062942|VEGA:OTTHUMP00000115871;OTTHUMP00000183031 Tax_Id=9606 Gene_Symbol=TAX1BP3 Tax1-binding protein 3	2	2	0.3726	0.20718	-1.4243	-2.27104
REV_IPI00005600	Bifunctional heparan sulfate N-deacetylase/N-sulfotransferase 2;Glucosaminyl N-deacetylase/N-sulfotransferase 2;N-heparan sulfate sulfotransferase 2;Heparan sulfate N-deacetylase 2;Heparan sulfate N-sulfotransferase 2	NDST2;HSST2	>IPI:REV_IPI00005600.1|SWISS-PROT:P52849-1|TREMBL:B4DE98;B4DQU1;B4DU70;B4DVV6;B4E139|ENSEMBL:ENSP00000299641;ENSP00000310657|REFSEQ:NP_003626|H-INV:HIT000051481|VEGA:OTTHUMP00000019842 Tax_Id=9606 Gene_Symbol=NDST2 Isoform 1 of Bifunctional heparan sulfate	2	2	0.0056437	0.041571	-7.46914	-4.58828
REV_IPI00005777;REV_IPI00026054;REV_IPI00795330	MAP kinase-activated protein kinase 3;Chromosome 3p kinase;MAP kinase-activated protein kinase 2	MAPKAPK3;MAPKAPK2	>IPI:REV_IPI00005777.1|SWISS-PROT:Q16644|TREMBL:A8K4K4;B2R8Z2;B5BU67;B5BUJ8|ENSEMBL:ENSP00000350639|REFSEQ:NP_004626|H-INV:HIT000030556|VEGA:OTTHUMP00000171284 Tax_Id=9606 Gene_Symbol=MAPKAPK3 MAP kinase-activated protein kinase 3;>IPI:REV_IPI00026054.1|SW	2	2	0.38539	0.40646	-1.37561	-1.29881
REV_IPI00005826;REV_IPI00741971	Probable E3 ubiquitin-protein ligase HERC2;HECT domain and RCC1-like domain-containing protein 2	HERC2	>IPI:REV_IPI00005826.1|SWISS-PROT:O95714|TREMBL:A8KAQ8|ENSEMBL:ENSP00000261609|REFSEQ:NP_004658|H-INV:HIT000065843|VEGA:OTTHUMP00000159564;OTTHUMP00000175500 Tax_Id=9606 Gene_Symbol=HERC2 Probable E3 ubiquitin-protein ligase HERC2	2	2	0.11541	1.5995	-3.11516	0.677621
REV_IPI00006096;REV_IPI00413612	Uncharacterized protein KIAA0586;cDNA FLJ52371	KIAA0586	>IPI:REV_IPI00006096.1|SWISS-PROT:Q9BVV6|TREMBL:B4DYW5;Q6NYC6|ENSEMBL:ENSP00000261244|REFSEQ:NP_055564|H-INV:HIT000000303|VEGA:OTTHUMP00000028018 Tax_Id=9606 Gene_Symbol=KIAA0586 Uncharacterized protein KIAA0586;>IPI:REV_IPI00413612.2|TREMBL:B4DZ26;B4DZB6;	2	2	0.014611	0.91368	-6.0968	-0.130239
REV_IPI00551002;REV_IPI00384038;REV_IPI00902877;REV_IPI00006602	Nuclear distribution protein nudE-like 1;Mitosin-associated protein 1;Putative uncharacterized protein NDEL1	NDEL1;EOPA;MITAP1;NUDEL	>IPI:REV_IPI00551002.2|SWISS-PROT:Q9GZM8-1|TREMBL:B3KP93;B4DS41|ENSEMBL:ENSP00000333982|REFSEQ:NP_110435|VEGA:OTTHUMP00000135335;OTTHUMP00000182856 Tax_Id=9606 Gene_Symbol=NDEL1 cDNA FLJ55173, highly similar to Nuclear distribution protein nudE-like 1;>IPI	2	2	1.2414	1.1845	0.311968	0.244278
REV_IPI00006610	Zinc finger BED domain-containing protein 4	ZBED4;KIAA0637	>IPI:REV_IPI00006610.1|SWISS-PROT:O75132|TREMBL:B2RZH1;Q08ED9;Q1ECU0|ENSEMBL:ENSP00000216268;ENSP00000379240|REFSEQ:NP_055653|H-INV:HIT000000362|VEGA:OTTHUMP00000028562;OTTHUMP00000196971 Tax_Id=9606 Gene_Symbol=ZBED4 Zinc finger BED domain-containing prot	2	2	0.45334	0.67509	-1.14133	-0.566848
REV_IPI00007123	Ribosomal protein S6 kinase alpha-6;90 kDa ribosomal protein S6 kinase 6;p90-RSK 6;Ribosomal S6 kinase 4;pp90RSK4	RPS6KA6;RSK4	>IPI:REV_IPI00007123.1|SWISS-PROT:Q9UK32|TREMBL:B2R854|ENSEMBL:ENSP00000262752|REFSEQ:NP_055311|H-INV:HIT000072887|VEGA:OTTHUMP00000023618 Tax_Id=9606 Gene_Symbol=RPS6KA6 Ribosomal protein S6 kinase alpha-6	2	2	0.039302	0.088282	-4.66925	-3.50174
REV_IPI00220581;REV_IPI00007138;REV_IPI00411461;REV_IPI00654770	Disks large-associated protein 4;SAP90/PSD-95-associated protein 4;PSD-95/SAP90-binding protein 4	DLGAP4;DAP4;KIAA0964;SAPAP4	>IPI:REV_IPI00220581.2|SWISS-PROT:Q9Y2H0-2|ENSEMBL:ENSP00000341633;ENSP00000363014|VEGA:OTTHUMP00000030862 Tax_Id=9606 Gene_Symbol=DLGAP4 Isoform 1 of Disks large-associated protein 4;>IPI:REV_IPI00007138.2|SWISS-PROT:Q9Y2H0-1|ENSEMBL:ENSP00000363023;ENSP0	2	2	1.2145	1.1626	0.280362	0.217355
REV_IPI00477104;REV_IPI00007248	Pleckstrin homology domain containing, family A member 6;Pleckstrin homology domain-containing family A member 6;Phosphoinositol 3-phosphate-binding protein 3;PEPP-3	PLEKHA6;RP11-203F10.4-002;KIAA0969;PEPP3	>IPI:REV_IPI00477104.1|TREMBL:Q5VTI5|ENSEMBL:ENSP00000356159|VEGA:OTTHUMP00000038673 Tax_Id=9606 Gene_Symbol=PLEKHA6 Pleckstrin homology domain containing, family A member 6;>IPI:REV_IPI00007248.6|SWISS-PROT:Q9Y2H5|ENSEMBL:ENSP00000272203|REFSEQ:NP_055750|	2	2	0.93066	4.6044	-0.103674	2.20301
REV_IPI00007724;REV_IPI00220155	Kallikrein-12;Kallikrein-like protein 5	KLK12;KLKL5;UNQ669/PRO1303	>IPI:REV_IPI00007724.1|SWISS-PROT:Q9UKR0-1|ENSEMBL:ENSP00000324181|REFSEQ:NP_665901|H-INV:HIT000252568|VEGA:OTTHUMP00000077133 Tax_Id=9606 Gene_Symbol=KLK12 Isoform 1 of Kallikrein-12;>IPI:REV_IPI00220155.1|SWISS-PROT:Q9UKR0-2|ENSEMBL:ENSP00000250351|REFSE	2	2	3.0569	1.0486	1.61207	0.0684645
REV_IPI00007858;REV_IPI00555997;REV_IPI00852582	Myosin-13;Myosin heavy chain 13;Myosin heavy chain, skeletal muscle, extraocular	MYH13	>IPI:REV_IPI00007858.1|SWISS-PROT:Q9UKX3|TREMBL:Q9P0U8|ENSEMBL:ENSP00000252172|REFSEQ:NP_003793|H-INV:HIT000069700|VEGA:OTTHUMP00000183340 Tax_Id=9606 Gene_Symbol=MYH13 Myosin-13	2	2	0.69664	0.26932	-0.521515	-1.89261
REV_IPI00007927;REV_IPI00232806	Structural maintenance of chromosomes protein 2;Chromosome-associated protein E;XCAP-E homolog	SMC2;CAPE;SMC2L1;PRO0324	>IPI:REV_IPI00007927.4|SWISS-PROT:O95347-1|TREMBL:A8K984;B3KM27;B3KMB1|ENSEMBL:ENSP00000286398;ENSP00000363919;ENSP00000363925|REFSEQ:NP_001036015;NP_001036016;NP_006435|H-INV:HIT000068366|VEGA:OTTHUMP00000021818;OTTHUMP00000021819 Tax_Id=9606 Gene_Symbol=	2	2	0.40074	1.8924	-1.31926	0.920217
REV_IPI00008290;REV_IPI00215945	Ephrin type-A receptor 5;Tyrosine-protein kinase receptor EHK-1;EPH homology kinase 1;Receptor protein-tyrosine kinase HEK7	EPHA5;EHK1;HEK7	>IPI:REV_IPI00008290.2|SWISS-PROT:P54756-1|TREMBL:Q59FT4;Q7Z3F2|ENSEMBL:ENSP00000273854|REFSEQ:NP_004430|H-INV:HIT000324907|VEGA:OTTHUMP00000159594 Tax_Id=9606 Gene_Symbol=EPHA5 Isoform 1 of Ephrin type-A receptor 5;>IPI:REV_IPI00215945.2|SWISS-PROT:P54756	2	2	3.1348	0.78484	1.64837	-0.34953
REV_IPI00009258;REV_IPI00910700	[Protein ADP-ribosylarginine] hydrolase;ADP-ribose-L-arginine cleaving enzyme;cDNA FLJ50373, highly similar to Protein ADP-ribosylarginine hydrolase (EC 3.2.2.19)	ADPRH;ARH1	>IPI:REV_IPI00009258.1|SWISS-PROT:P54922|TREMBL:A8K6X2;B2R8H1|ENSEMBL:ENSP00000349496|REFSEQ:NP_001116|H-INV:HIT000261259|VEGA:OTTHUMP00000172350;OTTHUMP00000172351 Tax_Id=9606 Gene_Symbol=ADPRH [Protein ADP-ribosylarginine] hydrolase;>IPI:REV_IPI00910700.	2	2	4.9088	6.6938	2.29537	2.74283
REV_IPI00009315	Golgi resident protein GCP60;Acyl-CoA-binding domain-containing protein 3;Golgi phosphoprotein 1;Golgi complex-associated protein 1;PBR- and PKA-associated protein 7;Peripheral benzodiazepine receptor-associated protein PAP7	ACBD3;GCP60;GOCAP1;GOLPH1	>IPI:REV_IPI00009315.6|SWISS-PROT:Q9H3P7|TREMBL:B2RB29|ENSEMBL:ENSP00000355777|REFSEQ:NP_073572|H-INV:HIT000059351|VEGA:OTTHUMP00000035668 Tax_Id=9606 Gene_Symbol=ACBD3 Golgi resident protein GCP60	2	2	0.45563	12.603	-1.13407	3.6557
REV_IPI00009521	Macrophage receptor MARCO;Macrophage receptor with collagenous structure;Scavenger receptor class A member 2	MARCO;SCARA2	>IPI:REV_IPI00009521.1|SWISS-PROT:Q9UEW3|TREMBL:B4DLJ6;B4DW79;Q4ZG40|ENSEMBL:ENSP00000318916|REFSEQ:NP_006761|H-INV:HIT000037442|VEGA:OTTHUMP00000162090 Tax_Id=9606 Gene_Symbol=MARCO Macrophage receptor MARCO	2	2	0.29837	0.81947	-1.74483	-0.287237
REV_IPI00009612	Zona pellucida sperm-binding protein 4;Zona pellucida protein B;Processed zona pellucida sperm-binding protein 4	ZP4;ZPB	>IPI:REV_IPI00009612.1|SWISS-PROT:Q12836|TREMBL:B2RAE1|ENSEMBL:ENSP00000355529|REFSEQ:NP_067009|H-INV:HIT000263672|VEGA:OTTHUMP00000037567 Tax_Id=9606 Gene_Symbol=ZP4 Zona pellucida sperm-binding protein 4	2	2	0.83739	11.284	-0.256028	3.49621
REV_IPI00216275;REV_IPI00009631;REV_IPI00216273;REV_IPI00795122;REV_IPI00216274	CMP-N-acetylneuraminate-beta-galactosamide-alpha-2,3-sialyltransferase;Alpha 2,3-sialyltransferase IV;Gal-NAc6S;STZ;SIAT4-C;ST3Gal III;SAT-3;ST-4	ST3GAL4;CGS23;NANTA3;SIAT4C;STZ	>IPI:REV_IPI00216275.1|SWISS-PROT:Q11206-4|TREMBL:A8K6B2;Q8N6A7;Q8NFD3|ENSEMBL:ENSP00000348451 Tax_Id=9606 Gene_Symbol=ST3GAL4 Isoform 4 of CMP-N-acetylneuraminate-beta-galactosamide-alpha-2,3-sialyltransferase;>IPI:REV_IPI00009631.3|SWISS-PROT:Q11206-1 Ta	2	2	0.85109	0.94784	-0.232616	-0.0772845
REV_IPI00336020;REV_IPI00872945;REV_IPI00009722;REV_IPI00790231	IQ domain-containing protein H;Testis development protein NYD-SP5	IQCH	>IPI:REV_IPI00336020.4|SWISS-PROT:Q86VS3-1|TREMBL:A8K8W3|ENSEMBL:ENSP00000336861|REFSEQ:NP_001026885|H-INV:HIT000053344|VEGA:OTTHUMP00000164307;OTTHUMP00000175908 Tax_Id=9606 Gene_Symbol=IQCH Isoform 1 of IQ domain-containing protein H;>IPI:REV_IPI00872945	2	2	0.56288	0.25496	-0.829101	-1.97166
REV_IPI00009756;REV_IPI00742887;REV_IPI00028127;REV_IPI00218351;REV_IPI00884353	Protein C-ets-2;Putative uncharacterized protein DKFZp686D0662;Protein C-ets-1;p54;Ets-1 p27	ETS2;DKFZp686D0662;ETS1;EWSR2	>IPI:REV_IPI00009756.1|SWISS-PROT:P15036|ENSEMBL:ENSP00000353344;ENSP00000354194|REFSEQ:NP_005230|H-INV:HIT000052766|VEGA:OTTHUMP00000115973;OTTHUMP00000115974 Tax_Id=9606 Gene_Symbol=ETS2 Protein C-ets-2;>IPI:REV_IPI00742887.1|TREMBL:Q6N087|ENSEMBL:ENSP00	2	2	0.29747	0.3776	-1.74918	-1.40507
REV_IPI00009896;REV_IPI00647694;REV_IPI00640017	Epoxide hydrolase 1;Microsomal epoxide hydrolase;Epoxide hydratase;Epoxide hydrolase 1, microsomal (Xenobiotic)	EPHX1;EPHX;EPOX;RP11-285F7.1-002;RP11-285F7.1-003	>IPI:REV_IPI00009896.1|SWISS-PROT:P07099|TREMBL:B2R8N0;Q6FGZ3|ENSEMBL:ENSP00000272167;ENSP00000355802|REFSEQ:NP_000111;NP_001129490|H-INV:HIT000335223|VEGA:OTTHUMP00000035867 Tax_Id=9606 Gene_Symbol=EPHX1 Epoxide hydrolase 1;>IPI:REV_IPI00647694.3|TREMBL:B	2	2	0.020487	0.01199	-5.60915	-6.38202
REV_IPI00009960;REV_IPI00470829;REV_IPI00554469;REV_IPI00910079;REV_IPI00908616;REV_IPI00655644	Mitochondrial inner membrane protein;Mitofilin;p87/89;Cell proliferation-inducing gene 4 protein;cDNA FLJ59418, highly similar to Mitochondrial inner membrane protein;cDNA FLJ53959, highly similar to Mitochondrial inner membrane protein	IMMT;HMP;PIG4	>IPI:REV_IPI00009960.6|SWISS-PROT:Q16891-1|TREMBL:B1H0U5;B2R5N6|ENSEMBL:ENSP00000254636|REFSEQ:NP_006830|H-INV:HIT000101087 Tax_Id=9606 Gene_Symbol=IMMT Isoform 1 of Mitochondrial inner membrane protein;>IPI:REV_IPI00470829.3|SWISS-PROT:Q16891-3|TREMBL:B4D	2	2	0.023399	1.6696	-5.41741	0.739503
REV_IPI00893823;REV_IPI00009992;REV_IPI00892713;REV_IPI00894327;REV_IPI00893187;REV_IPI00893970;REV_IPI00893486	cDNA FLJ59765, highly similar to Centaurin-alpha 1;Arf-GAP with dual PH domain-containing protein 1;Centaurin-alpha-1;Putative MAPK-activating protein PM25;cDNA FLJ77789	ADAP1;CENTA1	>IPI:REV_IPI00893823.2|TREMBL:B4DVA6|VEGA:OTTHUMP00000200050 Tax_Id=9606 Gene_Symbol=ADAP1 cDNA FLJ59765, highly similar to Centaurin-alpha 1;>IPI:REV_IPI00009992.2|SWISS-PROT:O75689|ENSEMBL:ENSP00000265846|REFSEQ:NP_006860|H-INV:HIT000066515|VEGA:OTTHUMP0	2	2	2.4209	1.7134	1.27554	0.776862
REV_IPI00847504;REV_IPI00010334;REV_IPI00789859	Inactive phospholipase C-like protein 2;Phospholipase C epsilon 2	PLCL2;KIAA1092;PLCE2	>IPI:REV_IPI00847504.1|SWISS-PROT:Q9UPR0-1|H-INV:HIT000000809 Tax_Id=9606 Gene_Symbol=PLCL2 Isoform 1 of Inactive phospholipase C-like protein 2;>IPI:REV_IPI00010334.5|SWISS-PROT:Q9UPR0-3|TREMBL:A8K5V4|ENSEMBL:ENSP00000285094|REFSEQ:NP_055999|VEGA:OTTHUMP0	2	2	0.074682	0.087125	-3.7431	-3.52077
REV_IPI00011044	Oxygen-regulated protein 1;Retinitis pigmentosa RP1 protein;Retinitis pigmentosa 1 protein	RP1;ORP1	>IPI:REV_IPI00011044.1|SWISS-PROT:P56715|TREMBL:A0FDN2;Q6DKV0|ENSEMBL:ENSP00000220676|REFSEQ:NP_006260|H-INV:HIT000071149|VEGA:OTTHUMP00000177544 Tax_Id=9606 Gene_Symbol=RP1 Oxygen-regulated protein 1	2	2	0.46498	0.50483	-1.10476	-0.98613
REV_IPI00011075	Alanine--glyoxylate aminotransferase 2, mitochondrial;(R)-3-amino-2-methylpropionate--pyruvate transaminase;Beta-alanine-pyruvate aminotransferase;Beta-ALAAT II;D-AIBAT	AGXT2;AGT2	>IPI:REV_IPI00011075.1|SWISS-PROT:Q9BYV1|TREMBL:B2RBJ5;B3KP51;B3KP56|ENSEMBL:ENSP00000231420|REFSEQ:NP_114106|H-INV:HIT000246575|VEGA:OTTHUMP00000115997 Tax_Id=9606 Gene_Symbol=AGXT2 Alanine--glyoxylate aminotransferase 2, mitochondrial	2	2	0.015214	0.063052	-6.03846	-3.98731
REV_IPI00011306	Coiled-coil domain-containing protein 130;9 kDa protein	CCDC130;SB115	>IPI:REV_IPI00011306.2|SWISS-PROT:P13994|TREMBL:B3KUZ1|ENSEMBL:ENSP00000221554|REFSEQ:NP_110445|H-INV:HIT000300000|VEGA:OTTHUMP00000077543;OTTHUMP00000077544 Tax_Id=9606 Gene_Symbol=CCDC130 Coiled-coil domain-containing protein 130	2	2	3.4376	0.51434	1.7814	-0.959206
REV_IPI00012301;REV_IPI00795317;IPI00008333	G protein pathway suppressor 2	GPS2	>IPI:REV_IPI00012301.1|SWISS-PROT:Q13227|TREMBL:B4DXA1;Q3SY98;Q6FHM8|ENSEMBL:ENSP00000319371;ENSP00000370104;ENSP00000379841|REFSEQ:NP_004480|H-INV:HIT000026127|VEGA:OTTHUMP00000128385;OTTHUMP00000163158 Tax_Id=9606 Gene_Symbol=GPS2 G protein pathway suppr	2	2	1.2022	1.3444	0.265677	0.426962
REV_IPI00012528	Testis-specific Y-encoded-like protein 4	TSPYL4;KIAA0721	>IPI:REV_IPI00012528.3|SWISS-PROT:Q9UJ04|TREMBL:B4DYQ2;Q5TFE7;Q69YV8|ENSEMBL:ENSP00000357600|REFSEQ:NP_067680|H-INV:HIT000000446|VEGA:OTTHUMP00000017057 Tax_Id=9606 Gene_Symbol=TSPYL4 NAP (Nucleosome Assembly Protein) domain containing protein	2	2	2.7189	7.976	1.44302	2.99567
REV_IPI00012690	Mitochondrial 2-oxodicarboxylate carrier;Solute carrier family 25 member 21	SLC25A21;ODC	>IPI:REV_IPI00012690.1|SWISS-PROT:Q9BQT8|TREMBL:A8K0L0|ENSEMBL:ENSP00000329452|REFSEQ:NP_085134|H-INV:HIT000246427|VEGA:OTTHUMP00000027967;OTTHUMP00000178876 Tax_Id=9606 Gene_Symbol=SLC25A21 Mitochondrial 2-oxodicarboxylate carrier	2	2	1.1202	0.96636	0.163756	-0.0493674
REV_IPI00013193;REV_IPI00215758;REV_IPI00215753;REV_IPI00215759;REV_IPI00215754;REV_IPI00215755;REV_IPI00215756	Myosin-VIIa	MYO7A;USH1B	>IPI:REV_IPI00013193.3|SWISS-PROT:Q13402-1|ENSEMBL:ENSP00000351105|REFSEQ:NP_000251|H-INV:HIT000219678 Tax_Id=9606 Gene_Symbol=MYO7A Isoform 1 of Myosin-VIIa;>IPI:REV_IPI00215758.3|SWISS-PROT:Q13402-6|ENSEMBL:ENSP00000340325 Tax_Id=9606 Gene_Symbol=MYO7A I	2	2	0.47581	1.0649	-1.07154	0.090718
REV_IPI00013306;REV_IPI00549640	Glycerophosphodiester phosphodiesterase domain-containing protein 3	GDPD3	>IPI:REV_IPI00013306.3|SWISS-PROT:Q7L5L3-2|ENSEMBL:ENSP00000314124;ENSP00000353909|REFSEQ:NP_077283|H-INV:HIT000031122|VEGA:OTTHUMP00000081180;OTTHUMP00000162982 Tax_Id=9606 Gene_Symbol=GDPD3 glycerophosphodiester phosphodiesterase domain containing 3;>IPI	2	2	0.25358	0.37181	-1.97949	-1.42736
REV_IPI00013890;REV_IPI00411765	14-3-3 protein sigma;Stratifin;Epithelial cell marker protein 1	SFN;HME1	>IPI:REV_IPI00013890.2|SWISS-PROT:P31947-1|ENSEMBL:ENSP00000340989|REFSEQ:NP_006133|VEGA:OTTHUMP00000004242 Tax_Id=9606 Gene_Symbol=SFN Isoform 1 of 14-3-3 protein sigma;>IPI:REV_IPI00411765.3|SWISS-PROT:P31947-2|H-INV:HIT000030487 Tax_Id=9606 Gene_Symbol=	2	2	1.2134	0.072961	0.279055	-3.77673
REV_IPI00013978	Speckle-type POZ protein;HIB homolog 1;Roadkill homolog 1	SPOP	>IPI:REV_IPI00013978.1|SWISS-PROT:O43791|TREMBL:A8KAI0;B2R6S3;B4DEE4;B4DUE7;B4E088|ENSEMBL:ENSP00000240327;ENSP00000377001;ENSP00000377004;ENSP00000377005|REFSEQ:NP_001007227;NP_001007228;NP_001007229;NP_001007230;NP_001007231;NP_003554|H-INV:HIT000030275|	2	2	1.1972	1.2392	0.259664	0.309409
REV_IPI00014474	A-kinase anchor protein 8;A-kinase anchor protein 95 kDa	AKAP8;AKAP95	>IPI:REV_IPI00014474.1|SWISS-PROT:O43823|TREMBL:Q8NE02;Q9UG73|ENSEMBL:ENSP00000269701|REFSEQ:NP_005849|H-INV:HIT000325684|VEGA:OTTHUMP00000076084 Tax_Id=9606 Gene_Symbol=AKAP8 A-kinase anchor protein 8	2	2	0.15127	1.5774	-2.7248	0.657549
REV_IPI00014829;REV_IPI00399257	Protocadherin-23;Protein dachsous homolog 2;Cadherin-27;Cadherin-like protein CDHJ;Protocadherin PCDHJ;Cadherin-like protein VR8	DCHS2;CDH27;CDHJ;PCDH23;PCDHJ	>IPI:REV_IPI00014829.2|SWISS-PROT:Q6V1P9-1|TREMBL:B3KT73;Q9NRU0|ENSEMBL:ENSP00000349768|REFSEQ:NP_060109|H-INV:HIT000252106 Tax_Id=9606 Gene_Symbol=DCHS2 Isoform 1 of Protocadherin-23	2	2	0.18778	0.22292	-2.41288	-2.1654
REV_IPI00867599;REV_IPI00741999;REV_IPI00015140	Cytochrome b;Ubiquinol-cytochrome-c reductase complex cytochrome b subunit;Cytochrome b-c1 complex subunit 3;Complex III subunit 3;Complex III subunit III	CYTB;MT-CYB;COB;MTCYB	>IPI:REV_IPI00867599.2|TREMBL:A0JI59;A0S2J8;A0S4R5;A0SBS7;A0SBW6;A1DT08;A1DT60;A1DT73;A1DT86;A1DTD8;A1DTL6;A1DUW3;A1E1L5;A1E221;A1Z412;A1Z4B6;A1Z552;A1Z565;A1Z5D0;A4UVG7;A4UVJ5;A4ZKW0;A4ZKZ9;A4ZL12;A4ZL38;A4ZLB6;A4ZLC9;A4ZLE2;A4ZLF5;A4ZLG8;A4ZLI1;A4ZLM0;A4	2	2	0.54373	0.55239	-0.879038	-0.856241
REV_IPI00015180;REV_IPI00645014	Protein Shroom2;Apical-like protein;Protein APXL;cDNA FLJ39277 fis, clone OCBBF2010858, highly similar to APICAL-LIKE PROTEIN	SHROOM2;APXL	>IPI:REV_IPI00015180.1|SWISS-PROT:Q13796|TREMBL:Q68DU3|ENSEMBL:ENSP00000370299|REFSEQ:NP_001640|H-INV:HIT000323968|VEGA:OTTHUMP00000022887 Tax_Id=9606 Gene_Symbol=SHROOM2 Protein Shroom2;>IPI:REV_IPI00645014.2|TREMBL:B3KU73|VEGA:OTTHUMP00000022888 Tax_Id=9	2	2	1.2493	9.8119	0.32112	3.29453
REV_IPI00456601;REV_IPI00016425;REV_IPI00854720	Synaptopodin 2-like protein;Putative uncharacterized protein SYNPO2L	SYNPO2L	>IPI:REV_IPI00456601.2|SWISS-PROT:Q9H987-1|TREMBL:B3KTQ7;B4DJ09|ENSEMBL:ENSP00000378289|REFSEQ:NP_001107605|VEGA:OTTHUMP00000196456 Tax_Id=9606 Gene_Symbol=SYNPO2L Isoform 1 of Synaptopodin 2-like protein;>IPI:REV_IPI00016425.6|SWISS-PROT:Q9H987-2|TREMBL:A	2	2	1.0006	1.0504	0.000865357	0.0709388
REV_IPI00383849;REV_IPI00016736;REV_IPI00745182	Phospholipase C, gamma 1;Phospholipase C, gamma 1, isoform CRA_b;1-phosphatidylinositol-4,5-bisphosphate phosphodiesterase gamma-1;Phosphoinositide phospholipase C;Phospholipase C-gamma-1;PLC-II;PLC-148	PLCG1;RP3-511B24.2-013;hCG_2018597;PLC1	>IPI:REV_IPI00383849.5|TREMBL:A2A284;B4DMA3;Q4LE43|ENSEMBL:ENSP00000244007;ENSP00000362369|REFSEQ:NP_002651|VEGA:OTTHUMP00000178982 Tax_Id=9606 Gene_Symbol=PLCG1 phospholipase C gamma 1 isoform a;>IPI:REV_IPI00016736.1|SWISS-PROT:P19174|TREMBL:Q6LC80|ENSEM	2	2	2.158	0.44311	1.10969	-1.17426
REV_IPI00016868;REV_IPI00903289	Telomere length regulation protein TEL2 homolog;Protein clk-2 homolog;cDNA FLJ10924 fis, clone OVARC1000443, highly similar to Homo sapiens mRNA; cDNA DKFZp434A073	TELO2;KIAA0683	>IPI:REV_IPI00016868.3|SWISS-PROT:Q9Y4R8|TREMBL:B4DFV7|ENSEMBL:ENSP00000262319|REFSEQ:NP_057195|H-INV:HIT000000408|VEGA:OTTHUMP00000041764;OTTHUMP00000080883 Tax_Id=9606 Gene_Symbol=TELO2 Telomere length regulation protein TEL2 homolog;>IPI:REV_IPI00903289	2	2	1.1892	2.3919	0.249991	1.25816
REV_IPI00902667;REV_IPI00016922;REV_IPI00386047;REV_IPI00844391;REV_IPI00844447	DEP domain-containing protein 1A	DEPDC1A;DEPDC1	>IPI:REV_IPI00902667.1|SWISS-PROT:Q5TB30-5|REFSEQ:NP_001107592|H-INV:HIT000384865 Tax_Id=9606 Gene_Symbol=DEPDC1 Isoform 5 of DEP domain-containing protein 1A;>IPI:REV_IPI00016922.2|SWISS-PROT:Q5TB30-2|ENSEMBL:ENSP00000360005|REFSEQ:NP_060249|VEGA:OTTHUMP0	2	2	0.32565	0.22677	-1.61861	-2.1407
REV_IPI00017344	Ras-related protein Rab-5B	RAB5B	>IPI:REV_IPI00017344.3|SWISS-PROT:P61020|TREMBL:A8K982;Q6FI54|ENSEMBL:ENSP00000353444|REFSEQ:NP_002859|H-INV:HIT000259047|VEGA:OTTHUMP00000167958 Tax_Id=9606 Gene_Symbol=RAB5B Ras-related protein Rab-5B	2	2	0.037859	0.61707	-4.72322	-0.696494
REV_IPI00017567;REV_IPI00219625	Endoglin	ENG;END	>IPI:REV_IPI00017567.3|SWISS-PROT:P17813-1|TREMBL:A8K2X4;B4DTC8;B4DYI8;Q53G87;Q5T9C0;Q96CG0|ENSEMBL:ENSP00000362299|REFSEQ:NP_001108225|VEGA:OTTHUMP00000022222 Tax_Id=9606 Gene_Symbol=ENG Isoform Long of Endoglin;>IPI:REV_IPI00219625.1|SWISS-PROT:P17813-2|	2	2	0.97397	0.88026	-0.0380508	-0.183998
REV_IPI00017619;REV_IPI00883997	cDNA FLJ77178;Coiled-coil domain-containing protein 19, mitochondrial;Nasopharyngeal epithelium-specific protein 1	CCDC19;NESG1	>IPI:REV_IPI00017619.2|TREMBL:A8K884;Q05BA3;Q5VU18|ENSEMBL:ENSP00000357079|REFSEQ:NP_036469|H-INV:HIT000283890|VEGA:OTTHUMP00000033461 Tax_Id=9606 Gene_Symbol=CCDC19 nasopharyngeal epithelium specific protein 1;>IPI:REV_IPI00883997.1|SWISS-PROT:Q9UL16|H-IN	2	2	1.291	4.5872	0.368489	2.19761
REV_IPI00018057;REV_IPI00160131;REV_IPI00903232;REV_IPI00902943;REV_IPI00902852	Myosin-IXa;Unconventional myosin-9a	MYO9A;MYR7	>IPI:REV_IPI00018057.3|SWISS-PROT:B2RTY4-4|ENSEMBL:ENSP00000261864 Tax_Id=9606 Gene_Symbol=MYO9A Isoform 4 of Myosin-IXa;>IPI:REV_IPI00160131.3|SWISS-PROT:B2RTY4-1|TREMBL:Q59EH0|ENSEMBL:ENSP00000348349|REFSEQ:NP_008832|VEGA:OTTHUMP00000164639;OTTHUMP000001	2	2	7.0911	392.06	2.82601	8.61493
REV_IPI00018116;REV_IPI00852804	Tyrosine-protein phosphatase non-receptor type 9;Protein-tyrosine phosphatase MEG2	PTPN9	>IPI:REV_IPI00018116.2|VEGA:OTTHUMP00000176498 Tax_Id=9606 Gene_Symbol=- 69 kDa protein;>IPI:REV_IPI00852804.1|SWISS-PROT:P43378|TREMBL:Q53XR9;Q6IQ43|ENSEMBL:ENSP00000303554|REFSEQ:NP_002824|H-INV:HIT000196547|VEGA:OTTHUMP00000183522 Tax_Id=9606 Gene_Symbo	2	2	1.0238	1.0899	0.0339339	0.124196
REV_IPI00018953	Dipeptidyl peptidase 4;Dipeptidyl peptidase IV;T-cell activation antigen CD26;TP103;Adenosine deaminase complexing protein 2;ADABP;Dipeptidyl peptidase 4 membrane form;Dipeptidyl peptidase IV membrane form;Dipeptidyl peptidase 4 soluble form;Dipeptidyl peptidase IV soluble form	DPP4;ADCP2;CD26	>IPI:REV_IPI00018953.1|SWISS-PROT:P27487|TREMBL:Q53TN1|ENSEMBL:ENSP00000353731|REFSEQ:NP_001926|H-INV:HIT000261828|VEGA:OTTHUMP00000162936 Tax_Id=9606 Gene_Symbol=DPP4 Dipeptidyl peptidase 4	2	2	0.2875	0.21943	-1.79837	-2.18817
REV_IPI00795421;REV_IPI00019051;REV_IPI00334759;REV_IPI00798023	Nuclear receptor subfamily 2 group C member 1;Orphan nuclear receptor TR2;Testicular receptor 2	NR2C1;TR2	>IPI:REV_IPI00795421.2|TREMBL:A8K5K4;B4E371|VEGA:OTTHUMP00000168770 Tax_Id=9606 Gene_Symbol=NR2C1 cDNA FLJ77543, highly similar to Homo sapiens nuclear receptor subfamily 2, group C, member 1 (NR2C1), transcript variant 1, mRNA;>IPI:REV_IPI00019051.4|TREMB	2	2	1.1086	1.2719	0.148739	0.346985
REV_IPI00019242	Matrix metalloproteinase-15;Membrane-type matrix metalloproteinase 2;Membrane-type-2 matrix metalloproteinase;SMCP-2	MMP15	>IPI:REV_IPI00019242.1|SWISS-PROT:P51511|TREMBL:Q7KZY0|ENSEMBL:ENSP00000219271|REFSEQ:NP_002419|H-INV:HIT000054125|VEGA:OTTHUMP00000081202;OTTHUMP00000164671 Tax_Id=9606 Gene_Symbol=MMP15 Matrix metalloproteinase-15	2	2	2.227	0.29002	1.1551	-1.78578
REV_IPI00019993;REV_IPI00872609	Myb-related protein B;B-Myb;Putative uncharacterized protein MYBL2	MYBL2;BMYB	>IPI:REV_IPI00019993.1|SWISS-PROT:P10244|TREMBL:B2RBS5;Q53F07|ENSEMBL:ENSP00000217026|REFSEQ:NP_002457|H-INV:HIT000033316|VEGA:OTTHUMP00000031719 Tax_Id=9606 Gene_Symbol=MYBL2 Myb-related protein B;>IPI:REV_IPI00872609.1|TREMBL:A8MXH7|ENSEMBL:ENSP000003800	2	2	2.13	1.3845	1.09085	0.469365
REV_IPI00019999;REV_IPI00855704;REV_IPI00855810;REV_IPI00855942	Round spermatid basic protein 1	RSBN1	>IPI:REV_IPI00019999.2|SWISS-PROT:Q5VWQ0-1|TREMBL:A8K937|ENSEMBL:ENSP00000261441;ENSP00000358594|REFSEQ:NP_060834|VEGA:OTTHUMP00000013723 Tax_Id=9606 Gene_Symbol=RSBN1 round spermatid basic protein 1;>IPI:REV_IPI00855704.1|SWISS-PROT:Q5VWQ0-2|H-INV:HIT0003	2	2	0.15296	0.15623	-2.70877	-2.67826
REV_IPI00871695;REV_IPI00020021;REV_IPI00909779	Protein DEK;cDNA FLJ53031, highly similar to Protein DEK	DEK	>IPI:REV_IPI00871695.1|ENSEMBL:ENSP00000380414 Tax_Id=9606 Gene_Symbol=DEK 48 kDa protein;>IPI:REV_IPI00020021.3|SWISS-PROT:P35659|TREMBL:B2R6K6;B4DNW3|ENSEMBL:ENSP00000244776|REFSEQ:NP_003463|H-INV:HIT000051357|VEGA:OTTHUMP00000016078 Tax_Id=9606 Gene_Sym	2	2	0.14401	0.14613	-2.79576	-2.77468
REV_IPI00021449;REV_IPI00645189	Inositol-trisphosphate 3-kinase B;Inositol 1,4,5-trisphosphate 3-kinase B;IP3 3-kinase B	ITPKB	>IPI:REV_IPI00021449.3|SWISS-PROT:P27987-1|TREMBL:B2R9J0;Q2TU82|ENSEMBL:ENSP00000272117|REFSEQ:NP_002212|H-INV:HIT000245485|VEGA:OTTHUMP00000035705 Tax_Id=9606 Gene_Symbol=ITPKB Isoform 1 of Inositol-trisphosphate 3-kinase B;>IPI:REV_IPI00645189.2|SWISS-PR	2	2	0.53691	2.2744	-0.897248	1.18549
REV_IPI00021700	Proliferating cell nuclear antigen;Cyclin	PCNA	>IPI:REV_IPI00021700.3|SWISS-PROT:P12004|TREMBL:B2R897;B4DUA2;Q6FHF5;Q6FI35;Q7Z6A1;Q7Z6A2;Q7Z6A3|ENSEMBL:ENSP00000368438;ENSP00000368458|REFSEQ:NP_002583;NP_872590|H-INV:HIT000298775|VEGA:OTTHUMP00000030189;OTTHUMP00000030190 Tax_Id=9606 Gene_Symbol=PCNA P	2	2	0.23407	0.21009	-2.09499	-2.25092
REV_IPI00021935	Sialic acid-binding Ig-like lectin 5;Obesity-binding protein 2;CD33 antigen-like 2	SIGLEC5;CD33L2;OBBP2	>IPI:REV_IPI00021935.3|SWISS-PROT:O15389|ENSEMBL:ENSP00000222107|REFSEQ:NP_003821|H-INV:HIT000221160|VEGA:OTTHUMP00000078048 Tax_Id=9606 Gene_Symbol=SIGLEC5 Sialic acid-binding Ig-like lectin 5	2	2	1.1913	1.3738	0.252537	0.458172
REV_IPI00022002;REV_IPI00909159	28S ribosomal protein S27, mitochondrial;MRP-S27;cDNA FLJ54799, highly similar to Mitochondrial 28S ribosomal protein S27	MRPS27;KIAA0264	>IPI:REV_IPI00022002.6|SWISS-PROT:Q92552|TREMBL:B4DRT2;B4DT94;Q6PKB3;Q8N6F2|ENSEMBL:ENSP00000261413|REFSEQ:NP_055899|H-INV:HIT000042397|VEGA:OTTHUMP00000126943 Tax_Id=9606 Gene_Symbol=MRPS27 cDNA FLJ54536, highly similar to Mitochondrial 28S ribosomal prot	2	2	0.10427	0.52225	-3.2616	-0.937188
REV_IPI00022229;REV_IPI00894122	Apolipoprotein B-100;Apolipoprotein B-48	APOB	>IPI:REV_IPI00022229.1|SWISS-PROT:P04114|TREMBL:A8K479;P78482;Q13789;Q13828;Q4ZG63;Q53QC8;Q59HB3;Q9UE51;Q9UE52;Q9UE53|ENSEMBL:ENSP00000233242|REFSEQ:NP_000375|H-INV:HIT000321047|VEGA:OTTHUMP00000115994 Tax_Id=9606 Gene_Symbol=APOB Apolipoprotein B-100	2	2	0.10097	0.050631	-3.308	-4.30384
REV_IPI00382843;REV_IPI00022284;REV_IPI00797025;REV_IPI00646788;REV_IPI00902623	Major prion protein;PrP27-30;PrP33-35C;ASCR	PRNP;PRIP;PRP;RP5-1068H6.2-004	>IPI:REV_IPI00382843.1|TREMBL:O75942;Q6SES1 Tax_Id=9606 Gene_Symbol=PRNP Major prion protein;>IPI:REV_IPI00022284.3|SWISS-PROT:P04156|TREMBL:A1YVW6;B2R5Q9;B4DDS1;B4DI53;B4DJ65;Q53YK7;Q540C4;Q5U0K3;Q6FGN5;Q6FGR8;Q86XR1|ENSEMBL:ENSP00000368748;ENSP0000036875	2	2	14.848	0.26043	3.8922	-1.94103
REV_IPI00022296;REV_IPI00848233	Mast/stem cell growth factor receptor;Proto-oncogene tyrosine-protein kinase Kit;Soluble KIT variant 1	KIT	>IPI:REV_IPI00022296.1|SWISS-PROT:P10721|TREMBL:Q14708;Q6IQ28;Q8TCG9|ENSEMBL:ENSP00000288135|REFSEQ:NP_000213|H-INV:HIT000321163|VEGA:OTTHUMP00000158901 Tax_Id=9606 Gene_Symbol=KIT Mast/stem cell growth factor receptor;>IPI:REV_IPI00848233.1|TREMBL:B5A956;	2	2	0.72408	2.0883	-0.465779	1.06233
REV_IPI00910882;REV_IPI00022450;REV_IPI00791293	TBC1 domain family member 5	TBC1D5;KIAA0210	>IPI:REV_IPI00910882.1|REFSEQ:NP_001127853 Tax_Id=9606 Gene_Symbol=TBC1D5 TBC1 domain family, member 5 isoform a;>IPI:REV_IPI00022450.1|SWISS-PROT:Q92609|ENSEMBL:ENSP00000253692|REFSEQ:NP_001127852;NP_055559|H-INV:HIT000042347|VEGA:OTTHUMP00000170428 Tax_I	2	2	0.59492	0.70937	-0.749232	-0.49539
REV_IPI00022613;REV_IPI00743803	Nucleolar protein 14;Nucleolar complex protein 14	NOP14;C4orf9;NOL14;RES4-25	>IPI:REV_IPI00022613.4|SWISS-PROT:P78316-1|TREMBL:A8KA74|ENSEMBL:ENSP00000315674|REFSEQ:NP_003694|H-INV:HIT000063631 Tax_Id=9606 Gene_Symbol=NOP14 Isoform 1 of Nucleolar protein 14;>IPI:REV_IPI00743803.1|SWISS-PROT:P78316-2|TREMBL:Q96GC8|ENSEMBL:ENSP000003	2	2	0.33917	0.39439	-1.55992	-1.34231
REV_IPI00022649;REV_IPI00220844	Solute carrier family 12 member 2;Bumetanide-sensitive sodium-(potassium)-chloride cotransporter 1;Basolateral Na-K-Cl symporter	SLC12A2;NKCC1	>IPI:REV_IPI00022649.3|SWISS-PROT:P55011-1|TREMBL:Q4G117;Q53ZR1|ENSEMBL:ENSP00000262461|REFSEQ:NP_001037|H-INV:HIT000085710|VEGA:OTTHUMP00000159234 Tax_Id=9606 Gene_Symbol=SLC12A2 Isoform 1 of Solute carrier family 12 member 2;>IPI:REV_IPI00220844.1|SWISS-	2	2	0.071328	0.069584	-3.80939	-3.8451
REV_IPI00023664;REV_IPI00909845	Serine/threonine-protein kinase Chk1;cDNA FLJ56409, highly similar to Serine/threonine-protein kinase Chk1 (EC 2.7.11.1)	CHEK1;CHK1	>IPI:REV_IPI00023664.3|SWISS-PROT:O14757|TREMBL:A8K934;B4DDD0;B4DSK3;B5BTY6;Q6W8P8|ENSEMBL:ENSP00000278916|REFSEQ:NP_001107593;NP_001107594;NP_001265|H-INV:HIT000031777 Tax_Id=9606 Gene_Symbol=CHEK1 Serine/threonine-protein kinase Chk1;>IPI:REV_IPI00909845	2	2	0.18391	0.23554	-2.44293	-2.08596
REV_IPI00024048	Cadherin-15;Muscle cadherin;Cadherin-14	CDH15;CDH14;CDH3	>IPI:REV_IPI00024048.1|SWISS-PROT:P55291|ENSEMBL:ENSP00000289746|REFSEQ:NP_004924|H-INV:HIT000101805|VEGA:OTTHUMP00000080267;OTTHUMP00000175347 Tax_Id=9606 Gene_Symbol=CDH15 Cadherin-15	2	2	0.86102	0.60463	-0.215881	-0.725876
REV_IPI00024190;REV_IPI00793291	Calpain-15;Small optic lobes homolog	SOLH;CAPN15	>IPI:REV_IPI00024190.3|SWISS-PROT:O75808-1|TREMBL:B1B1M4|ENSEMBL:ENSP00000219611|REFSEQ:NP_005623|H-INV:HIT000221946|VEGA:OTTHUMP00000081518;OTTHUMP00000147599 Tax_Id=9606 Gene_Symbol=SOLH Isoform 1 of Calpain-15;>IPI:REV_IPI00793291.1|VEGA:OTTHUMP00000081	2	2	7.7203	0.32017	2.94866	-1.64309
REV_IPI00746455;REV_IPI00024773;REV_IPI00553014	FERM, RhoGEF and pleckstrin domain-containing protein 1;Chondrocyte-derived ezrin-like protein	FARP1;CDEP	>IPI:REV_IPI00746455.1|SWISS-PROT:Q9Y4F1-2|ENSEMBL:ENSP00000365771 Tax_Id=9606 Gene_Symbol=FARP1 Isoform 2 of FERM, RhoGEF and pleckstrin domain-containing protein 1;>IPI:REV_IPI00024773.1|SWISS-PROT:Q9Y4F1-1|ENSEMBL:ENSP00000322926|REFSEQ:NP_005757|H-INV:	2	2	0.53414	0.61381	-0.90471	-0.704136
REV_IPI00024975;REV_IPI00889513;REV_IPI00479255;REV_IPI00794555;REV_IPI00784191;REV_IPI00143752;REV_IPI00902902	Kinesin-like protein KIF15;Kinesin-like protein 2;Kinesin-like protein 7;Serologically defined breast cancer antigen NY-BR-62	KIF15;KLP2;KNSL7	>IPI:REV_IPI00024975.2|SWISS-PROT:Q9NS87-1|ENSEMBL:ENSP00000324020|REFSEQ:NP_064627|H-INV:HIT000059162|VEGA:OTTHUMP00000170864 Tax_Id=9606 Gene_Symbol=KIF15 Isoform 1 of Kinesin-like protein KIF15;>IPI:REV_IPI00889513.1|SWISS-PROT:Q9NS87-2|ENSEMBL:ENSP0000	2	2	1.1542	0.95974	0.206893	-0.0592845
REV_IPI00024990	Methylmalonate-semialdehyde dehydrogenase [acylating], mitochondrial;Aldehyde dehydrogenase family 6 member A1	ALDH6A1;MMSDH	>IPI:REV_IPI00024990.6|SWISS-PROT:Q02252|TREMBL:B2R609;B4DFS8;O43573;Q53FN8;Q53H94|ENSEMBL:ENSP00000342564|REFSEQ:NP_005580|H-INV:HIT000041514|VEGA:OTTHUMP00000028133 Tax_Id=9606 Gene_Symbol=ALDH6A1 Methylmalonate-semialdehyde dehydrogenase [acylating], mi	2	2	0.1343	1.7675	-2.89647	0.82171
REV_IPI00025702;REV_IPI00745384;REV_IPI00888049;REV_IPI00792548	PR domain zinc finger protein 15;PR domain-containing protein 15;Zinc finger protein 298;Zinc finger protein ZNF298c;Zinc finger protein ZNF298d	PRDM15;C21orf83;ZNF298	>IPI:REV_IPI00025702.3|SWISS-PROT:P57071|ENSEMBL:ENSP00000269844|REFSEQ:NP_071398|H-INV:HIT000084223 Tax_Id=9606 Gene_Symbol=PRDM15 PR domain zinc finger protein 15;>IPI:REV_IPI00745384.1|TREMBL:Q4W8S0;Q4W8S4;Q4W8S5;Q59GE7;Q6NXF8|ENSEMBL:ENSP00000381556|RE	2	2	15.201	0.35623	3.92609	-1.48912
REV_IPI00872571;REV_IPI00026651	Olfactory receptor 3A1;Olfactory receptor OR17-15;Olfactory receptor 17-40	OR3A1;OLFRA03	>IPI:REV_IPI00872571.1|ENSEMBL:ENSP00000380371 Tax_Id=9606 Gene_Symbol=OR3A1 35 kDa protein;>IPI:REV_IPI00026651.2|SWISS-PROT:P47881|ENSEMBL:ENSP00000313803|REFSEQ:NP_002541|H-INV:HIT000398806|VEGA:OTTHUMP00000115801;OTTHUMP00000183015 Tax_Id=9606 Gene_Sym	2	2	12.419	0.25179	3.63448	-1.98971
REV_IPI00877977;REV_IPI00026823;REV_IPI00640964	Vasopressin V2 receptor;AVPR V2;Renal-type arginine vasopressin receptor;Antidiuretic hormone receptor	AVPR2;ADHR;DIR;DIR3;V2R	>IPI:REV_IPI00877977.1|VEGA:OTTHUMP00000198719 Tax_Id=9606 Gene_Symbol=AVPR2 40 kDa protein;>IPI:REV_IPI00026823.1|SWISS-PROT:P30518|ENSEMBL:ENSP00000338072;ENSP00000351805|REFSEQ:NP_000045|H-INV:HIT000326369|VEGA:OTTHUMP00000026011 Tax_Id=9606 Gene_Symbol	2	2	0.56537	0.74908	-0.822733	-0.416808
REV_IPI00027232;REV_IPI00655523	Insulin-like growth factor 1 receptor;Insulin-like growth factor I receptor;Insulin-like growth factor 1 receptor alpha chain;Insulin-like growth factor 1 receptor beta chain	IGF1R	>IPI:REV_IPI00027232.3|SWISS-PROT:P08069|TREMBL:B1B5Y2;Q9UCC0|ENSEMBL:ENSP00000268035|REFSEQ:NP_000866|H-INV:HIT000321040|VEGA:OTTHUMP00000176785;OTTHUMP00000194784 Tax_Id=9606 Gene_Symbol=IGF1R Insulin-like growth factor 1 receptor	2	2	0.29371	2.9968	-1.76754	1.58342
REV_IPI00798153;REV_IPI00027343	Tyrosinase-related protein 2;L-dopachrome tautomerase;L-dopachrome Delta-isomerase	DCT;TYRP2	>IPI:REV_IPI00798153.1|TREMBL:Q09GT4|REFSEQ:NP_001123361 Tax_Id=9606 Gene_Symbol=DCT dopachrome tautomerase (dopachrome delta-isomerase, tyrosine-related protein 2) isoform 2;>IPI:REV_IPI00027343.1|SWISS-PROT:P40126|TREMBL:A8KAQ0;Q0PK43;Q9NQD8|ENSEMBL:ENSP	2	2	0.12499	0.036451	-3.00012	-4.7779
REV_IPI00789911;REV_IPI00789398;REV_IPI00027381	Lymphocyte antigen 75;DEC-205;gp200-MR6	LY75;CD205	>IPI:REV_IPI00789911.1|SWISS-PROT:O60449-2|H-INV:HIT000250910 Tax_Id=9606 Gene_Symbol=LY75 Isoform 2 of Lymphocyte antigen 75;>IPI:REV_IPI00789398.1|SWISS-PROT:O60449-3 Tax_Id=9606 Gene_Symbol=LY75 Isoform 3 of Lymphocyte antigen 75;>IPI:REV_IPI00027381.4|	2	2	1.7961	1.468	0.844868	0.553852
REV_IPI00027725;REV_IPI00913903;REV_IPI00376080;REV_IPI00910956;REV_IPI00383774	Caspase-4;ICH-2 protease;TX protease;ICE(rel)-II;Caspase-4 subunit 1;Caspase-4 subunit 2;Mih1/TX isoform beta;Caspase 4, apoptosis-related cysteine peptidase, isoform CRA_c;Mih1/TX isoform gamma;cDNA FLJ57735, highly similar to Caspase-4 (EC 3.4.22.-);Mih1/Tx protein	CASP4;ICH2;mih1/Tx;hCG_40121	>IPI:REV_IPI00027725.1|SWISS-PROT:P49662|TREMBL:A2NHL8;B3KPZ9;B4E2D2|ENSEMBL:ENSP00000347741|REFSEQ:NP_001216|H-INV:HIT000292350 Tax_Id=9606 Gene_Symbol=CASP4 Caspase-4;>IPI:REV_IPI00913903.1|TREMBL:A2NHL9 Tax_Id=9606 Gene_Symbol=- Mih1/TX isoform beta;>IP	2	2	0.4806	12.171	-1.05709	3.60538
REV_IPI00027820;REV_IPI00642699;REV_IPI00903043	Espin;Ectoplasmic specialization protein;Autosomal recessive deafness type 36 protein	ESPN;DFNB36;LP2654;RP4-650H14.1-007	>IPI:REV_IPI00027820.2|SWISS-PROT:B1AK53-1|ENSEMBL:ENSP00000367059|REFSEQ:NP_113663|H-INV:HIT000025476|VEGA:OTTHUMP00000000828 Tax_Id=9606 Gene_Symbol=ESPN Isoform 1 of Espin;>IPI:REV_IPI00642699.3|SWISS-PROT:B1AK53-2 Tax_Id=9606 Gene_Symbol=ESPN Isoform 2	2	2	0.25874	0.82336	-1.95042	-0.280405
REV_IPI00027821;REV_IPI00785047;REV_IPI00785080	Cysteine-rich secretory protein LCCL domain-containing 2;LCCL domain-containing cysteine-rich secretory protein 2;Cysteine-rich secretory protein 11	CRISPLD2;CRISP11;LCRISP2;UNQ2914/PRO1156/PRO9783	>IPI:REV_IPI00027821.4|SWISS-PROT:Q9H0B8-1|ENSEMBL:ENSP00000262424|REFSEQ:NP_113664|H-INV:HIT000025457|VEGA:OTTHUMP00000080421;OTTHUMP00000174996 Tax_Id=9606 Gene_Symbol=CRISPLD2 Isoform 1 of Cysteine-rich secretory protein LCCL domain-containing 2;>IPI:RE	2	2	9.4509	10.72	3.24045	3.42223
REV_IPI00028031;REV_IPI00178744	Very long-chain specific acyl-CoA dehydrogenase, mitochondrial	ACADVL;VLCAD	>IPI:REV_IPI00028031.2|SWISS-PROT:P49748-1|TREMBL:B4DEA8;B4DEB6;Q53HR2|ENSEMBL:ENSP00000325395;ENSP00000349297|REFSEQ:NP_000009|H-INV:HIT000036030|VEGA:OTTHUMP00000128351;OTTHUMP00000182787 Tax_Id=9606 Gene_Symbol=ACADVL cDNA FLJ56425, highly similar to Ve	2	2	1.1883	1.0263	0.248899	0.0374525
REV_IPI00412464;REV_IPI00029123	Endothelin B receptor;Endothelin receptor non-selective type	EDNRB;ETRB	>IPI:REV_IPI00412464.1|SWISS-PROT:P24530-3|TREMBL:Q59GB1|ENSEMBL:ENSP00000366416|VEGA:OTTHUMP00000018534 Tax_Id=9606 Gene_Symbol=EDNRB Isoform C of Endothelin B receptor;>IPI:REV_IPI00029123.3|SWISS-PROT:P24530-1|TREMBL:Q9UD23|ENSEMBL:ENSP00000335311|REFSE	2	2	0.15852	0.039	-2.65726	-4.68038
REV_IPI00029178	Transcription regulator protein BACH2;BTB and CNC homolog 2	BACH2	>IPI:REV_IPI00029178.1|SWISS-PROT:Q9BYV9|ENSEMBL:ENSP00000257749;ENSP00000345642|REFSEQ:NP_068585|H-INV:HIT000246211|VEGA:OTTHUMP00000016867;OTTHUMP00000016868 Tax_Id=9606 Gene_Symbol=BACH2 Transcription regulator protein BACH2	2	2	1.1874	4.8312	0.247806	2.27238
REV_IPI00029764;REV_IPI00908449	Splicing factor 3A subunit 3;Spliceosome-associated protein 61;SF3a60;cDNA FLJ58737, highly similar to Splicing factor 3A subunit 3	SF3A3;SAP61	>IPI:REV_IPI00029764.1|SWISS-PROT:Q12874|TREMBL:A8K566;A8K7V1;B3KY12;Q53HM6|ENSEMBL:ENSP00000362110|REFSEQ:NP_006793|H-INV:HIT000217844|VEGA:OTTHUMP00000004730 Tax_Id=9606 Gene_Symbol=SF3A3 Splicing factor 3A subunit 3;>IPI:REV_IPI00908449.1|TREMBL:B4DW90	2	2	0.068933	0.72255	-3.85866	-0.468831
REV_IPI00871385;REV_IPI00030098	Protein FAM50A;Protein XAP-5;Protein HXC-26	FAM50A;DXS9928E;HXC26;XAP5	>IPI:REV_IPI00871385.3|ENSEMBL:ENSP00000377225 Tax_Id=9606 Gene_Symbol=FAM50A 43 kDa protein;>IPI:REV_IPI00030098.5|SWISS-PROT:Q14320|TREMBL:B2R997;Q6PJH5|ENSEMBL:ENSP00000158526|REFSEQ:NP_004690|H-INV:HIT000029293|VEGA:OTTHUMP00000032117 Tax_Id=9606 Gene_	2	2	0.23757	0.52015	-2.07358	-0.943
REV_IPI00031016	Tyrosine-protein kinase JAK2;Janus kinase 2	JAK2	>IPI:REV_IPI00031016.1|SWISS-PROT:O60674|TREMBL:A8K910;B4DYV1;Q506Q0;Q8IXP2|ENSEMBL:ENSP00000371067|REFSEQ:NP_004963|H-INV:HIT000061792|VEGA:OTTHUMP00000021024 Tax_Id=9606 Gene_Symbol=JAK2 Tyrosine-protein kinase JAK2	2	2	1.9042	0.008605	0.929185	-6.86061
REV_IPI00789566;REV_IPI00031040;REV_IPI00168550	Zinc finger protein 541	ZNF541	>IPI:REV_IPI00789566.2|ENSEMBL:ENSP00000375770|REFSEQ:NP_001094889|VEGA:OTTHUMP00000180564 Tax_Id=9606 Gene_Symbol=ZNF541 zinc finger protein 541;>IPI:REV_IPI00031040.3|SWISS-PROT:Q9H0D2-1|ENSEMBL:ENSP00000313258|H-INV:HIT000025442|VEGA:OTTHUMP00000076376	2	2	0.057363	0.59079	-4.12374	-0.759283
REV_IPI00031104	Trichoplein keratin filament-binding protein;Tumor suppressor protein	TCHP	>IPI:REV_IPI00031104.5|SWISS-PROT:Q9BT92|ENSEMBL:ENSP00000324404;ENSP00000384520|REFSEQ:NP_115676|H-INV:HIT000250648|VEGA:OTTHUMP00000169160;OTTHUMP00000169161 Tax_Id=9606 Gene_Symbol=TCHP Trichoplein keratin filament-binding protein	2	2	0.10854	0.21481	-3.2037	-2.21887
REV_IPI00874228;REV_IPI00031282;REV_IPI00815797;REV_IPI00816204;REV_IPI00384249	KIAA1683 protein;Uncharacterized protein KIAA1683	KIAA1683	>IPI:REV_IPI00874228.1|TREMBL:Q2KHR5|ENSEMBL:ENSP00000376213|H-INV:HIT000340507 Tax_Id=9606 Gene_Symbol=KIAA1683 KIAA1683 protein;>IPI:REV_IPI00031282.1|SWISS-PROT:Q9H0B3-1|TREMBL:B4DYH2|ENSEMBL:ENSP00000352774|REFSEQ:NP_079525|VEGA:OTTHUMP00000077085 Tax_	2	2	0.38474	0.32949	-1.37804	-1.60169
REV_IPI00377006;REV_IPI00852639;REV_IPI00791220;REV_IPI00031422;REV_IPI00896549;REV_IPI00787787;REV_IPI00829667	Sodium channel protein type 5 subunit alpha;Sodium channel protein type V subunit alpha;Voltage-gated sodium channel subunit alpha Nav1.5;Sodium channel protein cardiac muscle subunit alpha;HH1;Cardiac sodium channel alpha subunit;Cardiac sodium channel alpha subunit variant	SCN5A	>IPI:REV_IPI00377006.3|SWISS-PROT:Q14524|TREMBL:A5H1P8;A6N922;Q86UR3;Q96J69|ENSEMBL:ENSP00000328968|REFSEQ:NP_932173|H-INV:HIT000196395|VEGA:OTTHUMP00000170711 Tax_Id=9606 Gene_Symbol=SCN5A Sodium channel protein type 5 subunit alpha;>IPI:REV_IPI00852639.1	2	2	0.23595	2.9877	-2.08345	1.57904
REV_IPI00032291	Complement C5;C3 and PZP-like alpha-2-macroglobulin domain-containing protein 4;Complement C5 beta chain;Complement C5 alpha chain;C5a anaphylatoxin;Complement C5 alpha' chain	C5;CPAMD4	>IPI:REV_IPI00032291.2|SWISS-PROT:P01031|ENSEMBL:ENSP00000223642|REFSEQ:NP_001726|H-INV:HIT000195837|VEGA:OTTHUMP00000022001 Tax_Id=9606 Gene_Symbol=C5 Complement C5	2	2	0.0047423	0.0053199	-7.7202	-7.55439
REV_IPI00719269;REV_IPI00033009;REV_IPI00740208	RIMS-binding protein 3C;RIMS-binding protein 3B;RIM-BP3.2;RIMS-binding protein 3A	RIMBP3C;RIMBP3B;RIMBP3;KIAA1666;RIMBP3A	>IPI:REV_IPI00719269.2|SWISS-PROT:A6NJZ7|ENSEMBL:ENSP00000350885|REFSEQ:NP_001122105|VEGA:OTTHUMP00000028890;OTTHUMP00000198566 Tax_Id=9606 Gene_Symbol=RIMBP3C RIMS binding protein 3C;>IPI:REV_IPI00033009.5|SWISS-PROT:A6NNM3|ENSEMBL:ENSP00000349531|REFSEQ:	2	2	1.0917	1.2325	0.126576	0.301588
REV_IPI00033031;REV_IPI00386793	Beta-1,4-galactosyltransferase 2;UDP-galactose:beta-N-acetylglucosamine beta-1,4-galactosyltransferase 2;UDP-Gal:beta-GlcNAc beta-1,4-galactosyltransferase 2;Lactose synthase A protein;N-acetyllactosamine synthase;Nal synthetase;Beta-N-acetylglucosaminylglycopeptide beta-1,4-galactosyltransferase;Beta-N-acetylglucosaminyl-glycolipid beta-1,4-galactosyltransferase	B4GALT2	>IPI:REV_IPI00033031.2|SWISS-PROT:O60909-1|TREMBL:B3KQA5;B3KTP0;B4DE14|ENSEMBL:ENSP00000349293;ENSP00000361399|REFSEQ:NP_001005417;NP_003771|H-INV:HIT000020728|VEGA:OTTHUMP00000010008 Tax_Id=9606 Gene_Symbol=B4GALT2 cDNA FLJ56322, highly similar to Beta-1,	2	2	0.51504	0.42015	-0.957244	-1.25102
REV_IPI00552440;REV_IPI00218100;REV_IPI00033151	DNA polymerase kappa;DINB protein	POLK;DINB1	>IPI:REV_IPI00552440.1|SWISS-PROT:Q9UBT6-1|TREMBL:B2RBD2;Q59G18;Q5Q9G8|ENSEMBL:ENSP00000241436|REFSEQ:NP_057302|H-INV:HIT000072224|VEGA:OTTHUMP00000128303 Tax_Id=9606 Gene_Symbol=POLK Isoform 1 of DNA polymerase kappa;>IPI:REV_IPI00218100.1|SWISS-PROT:Q9UB	2	2	0.79469	1.6799	-0.331536	0.748375
REV_IPI00034049;REV_IPI00399170	Regulator of nonsense transcripts 1;ATP-dependent helicase RENT1;Nonsense mRNA reducing factor 1;Up-frameshift suppressor 1 homolog	UPF1;KIAA0221;RENT1	>IPI:REV_IPI00034049.1|SWISS-PROT:Q92900-1|VEGA:OTTHUMP00000077963 Tax_Id=9606 Gene_Symbol=UPF1 Isoform 1 of Regulator of nonsense transcripts 1;>IPI:REV_IPI00399170.1|SWISS-PROT:Q92900-2|TREMBL:B3KY55;O60385|ENSEMBL:ENSP00000262803|REFSEQ:NP_002902|H-INV:	2	2	0.052282	0.21996	-4.25754	-2.18469
REV_IPI00043467;REV_IPI00385003	Tigger transposable element-derived protein 1;Putative transposase	TIGD1	>IPI:REV_IPI00043467.4|SWISS-PROT:Q96MW7|ENSEMBL:ENSP00000386186|REFSEQ:NP_663748|H-INV:HIT000093724|VEGA:OTTHUMP00000164359 Tax_Id=9606 Gene_Symbol=TIGD1 Tigger transposable element-derived protein 1;>IPI:REV_IPI00385003.1|TREMBL:Q13537 Tax_Id=9606 Gene_S	2	2	0.19109	0.29665	-2.38768	-1.75317
REV_IPI00043550	Fatty-acid amide hydrolase 2;Oleamide hydrolase 2;Anandamide amidohydrolase 2;Amidase domain-containing protein	FAAH2;AMDD	>IPI:REV_IPI00043550.4|SWISS-PROT:Q6GMR7|TREMBL:B2C6G4|ENSEMBL:ENSP00000364035|REFSEQ:NP_777572|H-INV:HIT000012380|VEGA:OTTHUMP00000023420 Tax_Id=9606 Gene_Symbol=FAAH2 Fatty-acid amide hydrolase 2	2	2	0.21876	0.28086	-2.19258	-1.83208
REV_IPI00045492;REV_IPI00856117	Gamma-tubulin complex component 5	TUBGCP5;GCP5;KIAA1899	>IPI:REV_IPI00045492.1|SWISS-PROT:Q96RT8|TREMBL:A8K1E4|ENSEMBL:ENSP00000283645|REFSEQ:NP_443135|H-INV:HIT000001614|VEGA:OTTHUMP00000159254;OTTHUMP00000175429 Tax_Id=9606 Gene_Symbol=TUBGCP5 Gamma-tubulin complex component 5;>IPI:REV_IPI00856117.1|REFSEQ:NP	2	2	0.20672	0.77581	-2.27425	-0.366225
REV_IPI00045904;REV_IPI00479794	Protein phosphatase 1 regulatory inhibitor subunit 16B;TGF-beta-inhibited membrane-associated protein;CAAX box protein TIMAP;Ankyrin repeat domain-containing protein 4;KIAA0823 splice variant 1;Protein phosphatase 1, regulatory (Inhibitor) subunit 16B	PPP1R16B;ANKRD4;KIAA0823;RP5-1076E17.1-004	>IPI:REV_IPI00045904.1|SWISS-PROT:Q96T49|TREMBL:A2RRR6|ENSEMBL:ENSP00000299824|REFSEQ:NP_056383|H-INV:HIT000000540|VEGA:OTTHUMP00000030988 Tax_Id=9606 Gene_Symbol=PPP1R16B Protein phosphatase 1 regulatory inhibitor subunit 16B;>IPI:REV_IPI00479794.2|TREMBL	2	2	2.1852	0.40999	1.12777	-1.28634
REV_IPI00045946;REV_IPI00873243;REV_IPI00099529	ATP-dependent metalloprotease YME1L1;YME1-like protein 1;ATP-dependent metalloprotease FtsH1;Meg-4;Presenilin-associated metalloprotease;YME1-like 1 (S. cerevisiae)	YME1L1;FTSH1;YME1L;UNQ1868/PRO4304	>IPI:REV_IPI00045946.4|SWISS-PROT:Q96TA2-1|ENSEMBL:ENSP00000318480|REFSEQ:NP_647473|VEGA:OTTHUMP00000019361 Tax_Id=9606 Gene_Symbol=YME1L1 Isoform 1 of ATP-dependent metalloprotease YME1L1;>IPI:REV_IPI00873243.2|TREMBL:Q96I63|ENSEMBL:ENSP00000379590|H-INV:	2	2	0.5543	11.873	-0.851261	3.56961
REV_IPI00783246;REV_IPI00053232;REV_IPI00867537;REV_IPI00878047	Cytosolic carboxypeptidase 4;ATP/GTP-binding protein-like 1;Putative uncharacterized protein AGBL1	AGBL1;CCP4	>IPI:REV_IPI00783246.2|SWISS-PROT:Q96MI9-1|ENSEMBL:ENSP00000299974|REFSEQ:NP_689549|VEGA:OTTHUMP00000195714 Tax_Id=9606 Gene_Symbol=AGBL1 Isoform 1 of Cytosolic carboxypeptidase 4;>IPI:REV_IPI00053232.4|SWISS-PROT:Q96MI9-3 Tax_Id=9606 Gene_Symbol=AGBL1 Iso	2	2	0.1086	0.12716	-3.2029	-2.97528
REV_IPI00741758;REV_IPI00056369;REV_IPI00910871	Glycine N-acyltransferase-like protein 1;Acyl-CoA:glycine N-acyltransferase-like protein 1;cDNA FLJ58110, highly similar to Homo sapiens glycine-N-acyltransferase-like 1 (GLYATL1), mRNA	GLYATL1;GNAT	>IPI:REV_IPI00741758.3|REFSEQ:XP_932034;XP_942691 Tax_Id=9606 Gene_Symbol=LOC643637 similar to hCG1729961;>IPI:REV_IPI00056369.2|SWISS-PROT:Q969I3-1|TREMBL:A9ZM15|ENSEMBL:ENSP00000322223|H-INV:HIT000033736 Tax_Id=9606 Gene_Symbol=GLYATL1 Isoform 1 of Glyci	2	2	2.5875	2.1269	1.37156	1.08875
REV_IPI00059472	Vesicle transport through interaction with t-SNAREs homolog 1A;Vesicle transport v-SNARE protein Vti1-like 2;Vti1-rp2	VTI1A	>IPI:REV_IPI00059472.1|SWISS-PROT:Q96AJ9|TREMBL:A2A307|ENSEMBL:ENSP00000358406|H-INV:HIT000037809|VEGA:OTTHUMP00000194791 Tax_Id=9606 Gene_Symbol=VTI1A Vesicle transport through interaction with t-SNAREs homolog 1A	2	2	0.0021803	0.0037733	-8.84126	-8.04996
REV_IPI00064212	Zinc finger protein 828	ZNF828;C13orf8;KIAA1802	>IPI:REV_IPI00064212.2|SWISS-PROT:Q96JM3|TREMBL:B3KU06|ENSEMBL:ENSP00000354730|REFSEQ:NP_115812|H-INV:HIT000021201|VEGA:OTTHUMP00000018793 Tax_Id=9606 Gene_Symbol=ZNF828 Zinc finger protein 828	2	2	1.6203	1.3088	0.696261	0.388245
REV_IPI00066317;REV_IPI00744876;REV_IPI00385641	Sialic acid-binding Ig-like lectin 11	SIGLEC11;UNQ9222/PRO28718	>IPI:REV_IPI00066317.3|ENSEMBL:ENSP00000349942|H-INV:HIT000077861|VEGA:OTTHUMP00000070014;OTTHUMP00000078047 Tax_Id=9606 Gene_Symbol=SIGLEC11 Sialic acid-binding Ig-like lectin 11 precursor;>IPI:REV_IPI00744876.2|SWISS-PROT:Q96RL6-1|ENSEMBL:ENSP00000293386	2	2	0.70989	0.66484	-0.494333	-0.588921
REV_IPI00070943;REV_IPI00031424;REV_IPI00456476;REV_IPI00871913;REV_IPI00102940;REV_IPI00885008;REV_IPI00902873	Phosphatidylinositol 4-kinase alpha	PI4KA;PIK4;PIK4CA	>IPI:REV_IPI00070943.3|SWISS-PROT:P42356-1|TREMBL:B2RBS0;B4DYG5;Q4LE69|ENSEMBL:ENSP00000255882|REFSEQ:NP_477352|H-INV:HIT000329877|VEGA:OTTHUMP00000028907 Tax_Id=9606 Gene_Symbol=PI4KA Isoform 1 of Phosphatidylinositol 4-kinase alpha;>IPI:REV_IPI00031424.1	2	2	1.7495	3.3783	0.806943	1.7563
REV_IPI00073577	WD repeat and FYVE domain-containing protein 2;WD40- and FYVE domain-containing protein 2;Zinc finger FYVE domain-containing protein 22	WDFY2;WDF2;ZFYVE22	>IPI:REV_IPI00073577.1|SWISS-PROT:Q96P53|TREMBL:B1AL86;Q96LK4|ENSEMBL:ENSP00000298125|REFSEQ:NP_443182|H-INV:HIT000036463|VEGA:OTTHUMP00000018795 Tax_Id=9606 Gene_Symbol=WDFY2 WD repeat and FYVE domain-containing protein 2	2	2	1.0031	0.99555	0.00446544	-0.00643432
REV_IPI00645403;REV_IPI00103018;REV_IPI00878042;REV_IPI00187002;REV_IPI00845521;REV_IPI00643898;REV_IPI00845454;REV_IPI00855886;REV_IPI00853173;REV_IPI00909942;REV_IPI00644401	Sickle tail protein homolog;KIAA1217;cDNA FLJ57813, weakly similar to p130Cas-associated protein	SKT;KIAA1217;RP11-324E23.1-005;RP11-324E23.1-006	>IPI:REV_IPI00645403.3|SWISS-PROT:Q5T5P2-1|ENSEMBL:ENSP00000365637|REFSEQ:NP_062536|H-INV:HIT000028192|VEGA:OTTHUMP00000019316 Tax_Id=9606 Gene_Symbol=KIAA1217 Isoform 1 of Sickle tail protein homolog;>IPI:REV_IPI00103018.3|SWISS-PROT:Q5T5P2-2|TREMBL:A6NLF	2	2	1.5802	10.621	0.660107	3.40885
REV_IPI00104396;REV_IPI00902598;REV_IPI00902436;REV_IPI00871887;REV_IPI00902937	Regulator of G-protein signaling protein-like	RGSL1;RGSL;RGSL2	>IPI:REV_IPI00104396.9|SWISS-PROT:A5PLK6-1|REFSEQ:XP_001721811;XP_001726639 Tax_Id=9606 Gene_Symbol=RGSL1 Isoform 1 of Regulator of G-protein signaling protein-like;>IPI:REV_IPI00902598.1|SWISS-PROT:A5PLK6-2|ENSEMBL:ENSP00000356531 Tax_Id=9606 Gene_Symbol=	2	2	2.2637	4.807	1.17868	2.26514
REV_IPI00141933;REV_IPI00910282	Mitotic checkpoint serine/threonine-protein kinase BUB1 beta;MAD3/BUB1-related protein kinase;Mitotic checkpoint kinase MAD3L;Protein SSK1	BUB1B;BUBR1;MAD3L;SSK1	>IPI:REV_IPI00141933.3|SWISS-PROT:O60566|TREMBL:B2R6U0;B4DLG3;Q59HH6;Q8WV50|ENSEMBL:ENSP00000287598|REFSEQ:NP_001202|H-INV:HIT000328717|VEGA:OTTHUMP00000160319;OTTHUMP00000175624 Tax_Id=9606 Gene_Symbol=BUB1B Mitotic checkpoint serine/threonine-protein kin	2	2	0.18129	0.2051	-2.46363	-2.2856
REV_IPI00149849;REV_IPI00871406;REV_IPI00294999;REV_IPI00220800	Conserved oligomeric Golgi complex subunit 4;Component of oligomeric Golgi complex 4;cDNA FLJ53466, highly similar to Conserved oligomeric Golgi complex component 4;Component of oligomeric golgi complex 4, isoform CRA_b	COG4;hCG_32615	>IPI:REV_IPI00149849.5|ENSEMBL:ENSP00000315775|REFSEQ:NP_056201|VEGA:OTTHUMP00000080367;OTTHUMP00000158637 Tax_Id=9606 Gene_Symbol=COG4 component of oligomeric golgi complex 4;>IPI:REV_IPI00871406.1|SWISS-PROT:Q9H9E3-1|TREMBL:A2VCL3;B4DMN8;Q6PIW8|ENSEMBL:E	2	2	3.7504	3.1621	1.90704	1.66088
REV_IPI00514629;REV_IPI00151366;REV_IPI00472524;REV_IPI00478589;REV_IPI00479402;REV_IPI00438890;REV_IPI00438875;REV_IPI00438874;REV_IPI00387064	Putative uncharacterized protein TRPM6;Transient receptor potential cation channel subfamily M member 6;Channel kinase 2;Melastatin-related TRP cation channel 6	TRPM6;CHAK2	>IPI:REV_IPI00514629.1|TREMBL:A6NMB8|ENSEMBL:ENSP00000354962 Tax_Id=9606 Gene_Symbol=TRPM6 Putative uncharacterized protein TRPM6;>IPI:REV_IPI00151366.1|SWISS-PROT:Q9BX84-1|TREMBL:Q9NXR9|ENSEMBL:ENSP00000354006|REFSEQ:NP_060132|VEGA:OTTHUMP00000021487 Tax_	2	2	0.36657	2.1922	-1.44784	1.13238
REV_IPI00152409	Anterior gradient protein 3 homolog;Breast cancer membrane protein 11	AGR3;BCMP11;UNQ642/PRO1272	>IPI:REV_IPI00152409.1|SWISS-PROT:Q8TD06|TREMBL:A4D120|ENSEMBL:ENSP00000308606|REFSEQ:NP_789783|H-INV:HIT000259840|VEGA:OTTHUMP00000158512 Tax_Id=9606 Gene_Symbol=AGR3 Anterior gradient protein 3 homolog	2	2	0.029389	0.062859	-5.08858	-3.99174
REV_IPI00152566;REV_IPI00909571	Potassium voltage-gated channel subfamily V member 2;Voltage-gated potassium channel subunit Kv8.2;cDNA FLJ59225, highly similar to Potassium voltage-gated channel subfamily V member 2	KCNV2	>IPI:REV_IPI00152566.1|SWISS-PROT:Q8TDN2|ENSEMBL:ENSP00000371514|REFSEQ:NP_598004|H-INV:HIT000336734|VEGA:OTTHUMP00000020986 Tax_Id=9606 Gene_Symbol=KCNV2 Potassium voltage-gated channel subfamily V member 2;>IPI:REV_IPI00909571.1|TREMBL:B4DY10 Tax_Id=9606	2	2	0.23948	0.12314	-2.06202	-3.02163
REV_IPI00152653	Dynein heavy chain 5, axonemal;Axonemal beta dynein heavy chain 5;Ciliary dynein heavy chain 5	DNAH5;DNAHC5;HL1;KIAA1603	>IPI:REV_IPI00152653.3|SWISS-PROT:Q8TE73|TREMBL:B0I1R7;O95496;Q8NEX4|ENSEMBL:ENSP00000265104|REFSEQ:NP_001360|H-INV:HIT000083790|VEGA:OTTHUMP00000115635 Tax_Id=9606 Gene_Symbol=DNAH5 Dynein heavy chain 5, axonemal	2	2	0.42149	0.13679	-1.24643	-2.86997
REV_IPI00152658	Serine/threonine-protein kinase Nek7;NimA-related protein kinase 7	NEK7	>IPI:REV_IPI00152658.1|SWISS-PROT:Q8TDX7|TREMBL:B2R8K8|ENSEMBL:ENSP00000356355;ENSP00000375835|REFSEQ:NP_598001|H-INV:HIT000293358|VEGA:OTTHUMP00000033680 Tax_Id=9606 Gene_Symbol=NEK7 Serine/threonine-protein kinase Nek7	2	2	1.0922	2.1421	0.127237	1.09903
REV_IPI00154833;REV_IPI00641718	Glucose-fructose oxidoreductase domain-containing protein 2	GFOD2;UNQ9430/PRO34691	>IPI:REV_IPI00154833.7|SWISS-PROT:Q3B7J2-1|TREMBL:B3KRH8|ENSEMBL:ENSP00000268797|REFSEQ:NP_110446|H-INV:HIT000385127|VEGA:OTTHUMP00000081117;OTTHUMP00000174841 Tax_Id=9606 Gene_Symbol=GFOD2 Isoform 1 of Glucose-fructose oxidoreductase domain-containing pro	2	2	7.1155	1.9729	2.83097	0.980318
REV_IPI00787082;REV_IPI00156232			>IPI:REV_IPI00787082.1|REFSEQ:XP_001127371;XP_001720813 Tax_Id=9606 Gene_Symbol=LOC728774 similar to hCG1994130;>IPI:REV_IPI00156232.1|REFSEQ:XP_001129390 Tax_Id=9606 Gene_Symbol=LOC728774 similar to hCG1994130	2	2	0.63106	0.76066	-0.664151	-0.394676
REV_IPI00880082;REV_IPI00156982;REV_IPI00783439	Pecanex-like protein C14orf135;Hepatitis C virus F protein-binding protein 2	C14orf135;FBP2	>IPI:REV_IPI00880082.3|SWISS-PROT:Q63HM2|ENSEMBL:ENSP00000384801|VEGA:OTTHUMP00000197214 Tax_Id=9606 Gene_Symbol=C14orf135;LOC100130173 Pecanex-like protein C14orf135;>IPI:REV_IPI00156982.5|VEGA:OTTHUMP00000028041 Tax_Id=9606 Gene_Symbol=- 117 kDa protein;	2	2	0.61391	0.65351	-0.703901	-0.613719
REV_IPI00395692;REV_IPI00157454;REV_IPI00160316;REV_IPI00887119;REV_IPI00218046;REV_IPI00028449;REV_IPI00397755;REV_IPI00914676	Heparan-sulfate 6-O-sulfotransferase 2;Heparan-sulfate 6-O-sulfotransferase 3;Heparan-sulfate 6-O-sulfotransferase 1	HS6ST2;PSEC0092;HS6ST3;HS6ST1;HS6ST	>IPI:REV_IPI00395692.3|SWISS-PROT:Q96MM7-3|TREMBL:Q9Y3P2|ENSEMBL:ENSP00000324617;ENSP00000359870|REFSEQ:NP_001070656|H-INV:HIT000061164|VEGA:OTTHUMP00000024050 Tax_Id=9606 Gene_Symbol=HS6ST2 heparan sulfate 6-O-sulfotransferase 2 isoform L;>IPI:REV_IPI0015	2	2	0.42955	0.091398	-1.2191	-3.45169
REV_IPI00554436;REV_IPI00158020;REV_IPI00293162;REV_IPI00554438;REV_IPI00910799;REV_IPI00643601	cDNA FLJ76836, highly similar to Homo sapiens splicing factor, arginine/serine-rich 14 (SFRS14), transcript variant 2, mRNA;Putative splicing factor, arginine/serine-rich 14;Arginine/serine-rich-splicing factor 14;cDNA FLJ55365, highly similar to splicing factor, arginine/serine-rich14	SFRS14;KIAA0365	>IPI:REV_IPI00554436.2|TREMBL:A8K5G0|VEGA:OTTHUMP00000078033 Tax_Id=9606 Gene_Symbol=SFRS14 cDNA FLJ76836, highly similar to Homo sapiens splicing factor, arginine/serine-rich 14 (SFRS14), transcript variant 2, mRNA;>IPI:REV_IPI00158020.8|SWISS-PROT:Q8IX01	2	2	2.5781	7.3366	1.36631	2.87511
REV_IPI00158615;REV_IPI00852671;REV_IPI00915022;REV_IPI00552909;REV_IPI00892734;REV_IPI00853065;REV_IPI00892853	THO complex subunit 2;cDNA FLJ61096, highly similar to THO complex subunit 2;THO complex 2	THOC2;CXorf3;RP5-1189B24.5-009	>IPI:REV_IPI00158615.7|SWISS-PROT:Q8NI27-2|TREMBL:Q5JZ12|ENSEMBL:ENSP00000347959|REFSEQ:NP_001075019|VEGA:OTTHUMP00000023972 Tax_Id=9606 Gene_Symbol=THOC2 THO complex 2 isoform 1;>IPI:REV_IPI00852671.3|TREMBL:B4DKZ6|ENSEMBL:ENSP00000245838 Tax_Id=9606 Gene	2	2	2.0513	0.96064	1.03654	-0.0579322
REV_IPI00159899;REV_IPI00914539	Ankyrin repeat and FYVE domain-containing protein 1;Ankyrin repeats hooked to a zinc finger motif	ANKFY1;ANKHZN;KIAA1255	>IPI:REV_IPI00159899.9|SWISS-PROT:Q9P2R3-1|TREMBL:B3KPZ0;Q5H9P4|H-INV:HIT000000971|VEGA:OTTHUMP00000183054 Tax_Id=9606 Gene_Symbol=ANKFY1 Similar to Ankyrin repeat and FYVE domain-containing protein 1;>IPI:REV_IPI00914539.1|SWISS-PROT:Q9P2R3-2|ENSEMBL:ENSP	2	2	2.1702	0.88672	1.11783	-0.173449
REV_IPI00164352	Zinc finger protein 292	ZNF292;KIAA0530	>IPI:REV_IPI00164352.6|SWISS-PROT:O60281|TREMBL:Q3LIB3;Q3MN16;Q5W0B2;Q6P495;Q6ZS01;Q7Z3L7|ENSEMBL:ENSP00000342847;ENSP00000358590|REFSEQ:NP_055836|H-INV:HIT000054531|VEGA:OTTHUMP00000016826 Tax_Id=9606 Gene_Symbol=ZNF292 zinc finger protein 292	2	2	0.95618	1.2127	-0.0646459	0.278223
REV_IPI00166010;REV_IPI00880052;REV_IPI00642900;REV_IPI00410157	CCR4-NOT transcription complex subunit 1;Negative regulator of transcription subunit 1 homolog;CCR4-associated factor 1	CNOT1;CDC39;KIAA1007;NOT1;AD-005	>IPI:REV_IPI00166010.6|SWISS-PROT:A5YKK6-1|TREMBL:B3KPW6;B3KS60;B4DYL7|ENSEMBL:ENSP00000320949|REFSEQ:NP_057368|H-INV:HIT000028461|VEGA:OTTHUMP00000080889;OTTHUMP00000164723 Tax_Id=9606 Gene_Symbol=CNOT1 Isoform 1 of CCR4-NOT transcription complex subunit	2	2	0.17761	0.15147	-2.49322	-2.7229
REV_IPI00166365	Sine oculis-binding protein homolog;Jackson circler protein 1	SOBP;JXC1	>IPI:REV_IPI00166365.7|SWISS-PROT:A7XYQ1|ENSEMBL:ENSP00000318900|REFSEQ:NP_060483|H-INV:HIT000015746|VEGA:OTTHUMP00000198925 Tax_Id=9606 Gene_Symbol=SOBP Sine oculis-binding protein homolog	2	2	0.13103	0.074267	-2.93203	-3.75113
REV_IPI00166522;REV_IPI00793282	Transmembrane and TPR repeat-containing protein 2	TMTC2	>IPI:REV_IPI00166522.2|SWISS-PROT:Q8N394|TREMBL:B2RCU7|ENSEMBL:ENSP00000322300|REFSEQ:NP_689801|H-INV:HIT000029239|VEGA:OTTHUMP00000168634 Tax_Id=9606 Gene_Symbol=TMTC2 Transmembrane and TPR repeat-containing protein 2;>IPI:REV_IPI00793282.1|VEGA:OTTHUMP00	2	2	0.25585	0.83542	-1.96663	-0.259426
REV_IPI00333359;REV_IPI00167260;REV_IPI00218055;REV_IPI00335641;REV_IPI00418489;REV_IPI00742947;REV_IPI00335643;REV_IPI00329152;REV_IPI00879645	Myocardin	MYOCD;MYCD	>IPI:REV_IPI00333359.3|SWISS-PROT:Q8IZQ8-3|TREMBL:Q5UBU5|ENSEMBL:ENSP00000348415|H-INV:HIT000257655|VEGA:OTTHUMP00000064674 Tax_Id=9606 Gene_Symbol=MYOCD cDNA FLJ78477, highly similar to Homo sapiens myocardin;>IPI:REV_IPI00167260.1|SWISS-PROT:Q8IZQ8-2|ENS	2	2	0.060821	0.16819	-4.03929	-2.57184
REV_IPI00167941;REV_IPI00514014	Midasin;MIDAS-containing protein;MDN1, midasin homolog (Yeast)	MDN1;KIAA0301;RP11-29C12.2-001	>IPI:REV_IPI00167941.1|SWISS-PROT:Q9NU22|TREMBL:Q5T794;Q6AI22;Q6PJJ1|ENSEMBL:ENSP00000358400|REFSEQ:NP_055426|H-INV:HIT000080972|VEGA:OTTHUMP00000016865 Tax_Id=9606 Gene_Symbol=MDN1 Midasin;>IPI:REV_IPI00514014.1|TREMBL:Q5T795|ENSEMBL:ENSP00000358364|VEGA:	2	2	0.62341	5.0818	-0.681747	2.34534
REV_IPI00168331	Placenta-specific protein 2	PLAC2;PP10933	>IPI:REV_IPI00168331.4|SWISS-PROT:Q8NBU9|REFSEQ:XP_001723490;XP_001726398|H-INV:HIT000094465 Tax_Id=9606 Gene_Symbol=PLAC2;LOC100129680 Placenta-specific protein 2	2	2	0.72099	0.67808	-0.471949	-0.560473
REV_IPI00867507;REV_IPI00168525	Uncharacterized protein C1orf167	C1orf167	>IPI:REV_IPI00867507.1|SWISS-PROT:Q5SNV9-2 Tax_Id=9606 Gene_Symbol=C1orf167 Isoform 2 of Uncharacterized protein C1orf167;>IPI:REV_IPI00168525.4|SWISS-PROT:Q5SNV9-1|REFSEQ:XP_209234|VEGA:OTTHUMP00000002264 Tax_Id=9606 Gene_Symbol=C1orf167 Isoform 1 of Unch	2	2	1.53	0.86436	0.613532	-0.210296
REV_IPI00168769;REV_IPI00335771	Exophilin-5;Synaptotagmin-like protein homolog lacking C2 domains b	EXPH5;KIAA0624;SLAC2B	>IPI:REV_IPI00168769.7|SWISS-PROT:Q8NEV8-2|TREMBL:B4E2C3;Q149M6|REFSEQ:NP_055880|H-INV:HIT000000349 Tax_Id=9606 Gene_Symbol=EXPH5 Exophilin 5;>IPI:REV_IPI00335771.3|SWISS-PROT:Q8NEV8-1|TREMBL:Q6AI59|ENSEMBL:ENSP00000265843 Tax_Id=9606 Gene_Symbol=EXPH5 Iso	2	2	0.0031068	0.068318	-8.33035	-3.87159
REV_IPI00168885;REV_IPI00749029;REV_IPI00477424;REV_IPI00399364	Putative ATP-dependent RNA helicase DHX57;DEAH box protein 57	DHX57	>IPI:REV_IPI00168885.5|SWISS-PROT:Q6P158-1|TREMBL:A2RRC7;B4DKW2;Q8N4U2|ENSEMBL:ENSP00000295373;ENSP00000368118|REFSEQ:NP_945314|H-INV:HIT000390497|VEGA:OTTHUMP00000128298 Tax_Id=9606 Gene_Symbol=DHX57 Isoform 1 of Putative ATP-dependent RNA helicase DHX57;	2	2	0.76896	2.1204	-0.37902	1.08434
REV_IPI00168994	Olfactory receptor 9K2;Olfactory receptor OR12-2	OR9K2	>IPI:REV_IPI00168994.3|SWISS-PROT:Q8NGE7|TREMBL:Q6IFD6|ENSEMBL:ENSP00000307598|REFSEQ:NP_001005243|H-INV:HIT000383469|VEGA:OTTHUMP00000167863 Tax_Id=9606 Gene_Symbol=OR9K2 Olfactory receptor OR12-2	2	2	0.024855	0.036892	-5.33032	-4.76055
REV_IPI00171134;REV_IPI00654603;REV_IPI00893693	Girdin;Girders of actin filament;Coiled-coil domain-containing protein 88A;Akt phosphorylation enhancer;Hook-related protein 1;G alpha-interacting vesicle-associated protein	CCDC88A;APE;GRDN;KIAA1212	>IPI:REV_IPI00171134.5|SWISS-PROT:Q3V6T2-1|TREMBL:B4DSN0|ENSEMBL:ENSP00000338728|REFSEQ:NP_001129069|H-INV:HIT000328700|VEGA:OTTHUMP00000201690 Tax_Id=9606 Gene_Symbol=CCDC88A Isoform 1 of Girdin;>IPI:REV_IPI00654603.4|SWISS-PROT:Q3V6T2-2|TREMBL:O14997;Q6D	2	2	0.37478	0.55207	-1.41588	-0.857077
REV_IPI00171336;REV_IPI00171257	Serine/threonine-protein kinase RIO1;AD034	RIOK1	>IPI:REV_IPI00171336.3|SWISS-PROT:Q9BRS2|TREMBL:B2RB28;Q5W0K5;Q8IWV0|ENSEMBL:ENSP00000264874;ENSP00000369162|REFSEQ:NP_113668|H-INV:HIT000032606|VEGA:OTTHUMP00000015999 Tax_Id=9606 Gene_Symbol=RIOK1 Serine/threonine-protein kinase RIO1;>IPI:REV_IPI00171257	2	2	0.79006	1.1024	-0.339966	0.140648
REV_IPI00171768	Kinesin-like protein KIF18A;Marrow stromal KIF18A	KIF18A;OK/SW-cl.108	>IPI:REV_IPI00171768.5|SWISS-PROT:Q8NI77|TREMBL:B2R6H3;Q4G194|ENSEMBL:ENSP00000263181|REFSEQ:NP_112494|H-INV:HIT000025415 Tax_Id=9606 Gene_Symbol=KIF18A Kinesin-like protein KIF18A	2	2	1.4104	0.98226	0.496104	-0.0258231
REV_IPI00173449;REV_IPI00744856	Uncharacterized protein FLJ35848		>IPI:REV_IPI00173449.10|SWISS-PROT:A2RUB1-2|TREMBL:B4DXJ2;B5MD93|ENSEMBL:ENSP00000323874|H-INV:HIT000022601|VEGA:OTTHUMP00000181508 Tax_Id=9606 Gene_Symbol=FLJ35848 Isoform 2 of Uncharacterized protein FLJ35848;>IPI:REV_IPI00744856.2|SWISS-PROT:A2RUB1-1|EN	2	2	0.34671	0.39684	-1.5282	-1.33337
REV_IPI00174574;REV_IPI00872836;REV_IPI00024280	Coiled-coil domain-containing protein 147;Putative uncharacterized protein CCDC147	CCDC147;C10orf80	>IPI:REV_IPI00174574.1|SWISS-PROT:Q5T655|ENSEMBL:ENSP00000358718|REFSEQ:NP_001008723|H-INV:HIT000055660|VEGA:OTTHUMP00000020442 Tax_Id=9606 Gene_Symbol=CCDC147 Coiled-coil domain-containing protein 147;>IPI:REV_IPI00872836.2|TREMBL:A6NDZ4;B4DK97|ENSEMBL:EN	2	2	0.36579	0.55008	-1.45091	-0.862287
REV_IPI00174852;REV_IPI00853365	Mediator of RNA polymerase II transcription subunit 20;Mediator complex subunit 20;TRF-proximal protein homolog;Mediator complex subunit 20mediator complex subunit 20mediator complex subunit 20Trf (TATA binding protein-related factor)-proximal homolog (Drosophila)	MED20;TRFP;RP5-973N23.1-004	>IPI:REV_IPI00174852.4|SWISS-PROT:Q9H944|ENSEMBL:ENSP00000265350|REFSEQ:NP_004266|H-INV:HIT000258949|VEGA:OTTHUMP00000016389 Tax_Id=9606 Gene_Symbol=MED20 Mediator of RNA polymerase II transcription subunit 20;>IPI:REV_IPI00853365.1|TREMBL:A6PVP4;A8MYA8;B3	2	2	0.27258	0.23658	-1.87525	-2.0796
REV_IPI00177605;REV_IPI00877906;REV_IPI00855865;REV_IPI00106552;REV_IPI00398257;REV_IPI00909655	Activating molecule in BECN1-regulated autophagy protein 1;cDNA FLJ56043	AMBRA1;KIAA1736	>IPI:REV_IPI00177605.6|SWISS-PROT:Q9C0C7-5|ENSEMBL:ENSP00000318247|H-INV:HIT000002776 Tax_Id=9606 Gene_Symbol=AMBRA1 Isoform 5 of Activating molecule in BECN1-regulated autophagy protein 1;>IPI:REV_IPI00877906.1|SWISS-PROT:Q9C0C7-1|TREMBL:B4DZ97 Tax_Id=960	2	2	27.856	0.039436	4.79992	-4.66434
REV_IPI00178150;REV_IPI00556059;REV_IPI00175193	Chromosome-associated kinesin KIF4A;Chromosome-associated kinesin KIF4B	KIF4A;KIF4;KIF4B	>IPI:REV_IPI00178150.5|SWISS-PROT:O95239-1|TREMBL:B2R7V5;B3KNC0;Q59HG1|ENSEMBL:ENSP00000363524|REFSEQ:NP_036442|VEGA:OTTHUMP00000023473 Tax_Id=9606 Gene_Symbol=KIF4A Isoform 1 of Chromosome-associated kinesin KIF4A;>IPI:REV_IPI00556059.1|SWISS-PROT:O95239-	2	2	0.0062655	0.0079968	-7.31835	-6.96636
REV_IPI00180428	Family with sequence similarity 19 (Chemokine (C-C motif)-like), member A5, isoform CRA_a;Putative uncharacterized protein ENSP00000351043		>IPI:REV_IPI00180428.1|TREMBL:A6NII9|ENSEMBL:ENSP00000336812;ENSP00000351043 Tax_Id=9606 Gene_Symbol=- Putative uncharacterized protein ENSP00000351043 (Fragment)	2	2	0.1466	2.0983	-2.77004	1.06922
REV_IPI00478269;REV_IPI00183077	Regulator of G-protein signaling 5;Regulator of G-protein signalling 5, isoform CRA_a	RGS5;RP11-430G6.2-002;hCG_15193	>IPI:REV_IPI00478269.1|TREMBL:B1APM2|ENSEMBL:ENSP00000356879|VEGA:OTTHUMP00000032362 Tax_Id=9606 Gene_Symbol=RGS5 Regulator of G-protein signaling 5;>IPI:REV_IPI00183077.2|SWISS-PROT:O15539|TREMBL:B2RD05;Q53XA9;Q599J0|ENSEMBL:ENSP00000319308|REFSEQ:NP_0036	2	2	0.044493	0.10495	-4.49028	-3.25223
REV_IPI00186384;REV_IPI00398204;REV_IPI00398202;REV_IPI00398206;REV_IPI00398203;REV_IPI00398205	WD and tetratricopeptide repeats protein 1	WDTC1;KIAA1037	>IPI:REV_IPI00186384.3|SWISS-PROT:Q8N5D0-1|ENSEMBL:ENSP00000317971 Tax_Id=9606 Gene_Symbol=WDTC1 Isoform 1 of WD and tetratricopeptide repeats protein 1;>IPI:REV_IPI00398204.1|SWISS-PROT:Q8N5D0-4|TREMBL:Q5SSC5;Q9H8E2|ENSEMBL:ENSP00000355317|REFSEQ:NP_05583	2	2	0.59956	3.7865	-0.738024	1.92086
REV_IPI00186853	Pecanex-like protein 2	PCNXL2;KIAA0435	>IPI:REV_IPI00186853.6|SWISS-PROT:A6NKB5-1|TREMBL:B3KNZ5;B3KR17|ENSEMBL:ENSP00000258229|REFSEQ:NP_055616|H-INV:HIT000033707|VEGA:OTTHUMP00000036003 Tax_Id=9606 Gene_Symbol=PCNXL2 Isoform 1 of Pecanex-like protein 2	2	2	2.3529	1.3154	1.23444	0.395502
REV_IPI00187003;REV_IPI00760936;REV_IPI00009377	Uncharacterized protein C3orf19	C3orf19	>IPI:REV_IPI00187003.12|SWISS-PROT:Q6PII3|ENSEMBL:ENSP00000373304|REFSEQ:NP_057558|H-INV:HIT000259068|VEGA:OTTHUMP00000160274;OTTHUMP00000170320 Tax_Id=9606 Gene_Symbol=C3orf19 Conserved hypothetical protein;>IPI:REV_IPI00760936.1|ENSEMBL:ENSP00000302344 T	2	2	0.12876	1.6836	-2.95724	0.751549
REV_IPI00215631;REV_IPI00009802;REV_IPI00215628;REV_IPI00215629;REV_IPI00215630	Versican core protein;Large fibroblast proteoglycan;Chondroitin sulfate proteoglycan core protein 2;PG-M;Glial hyaluronate-binding protein	VCAN;CSPG2	>IPI:REV_IPI00215631.1|SWISS-PROT:P13611-5 Tax_Id=9606 Gene_Symbol=VCAN Isoform Vint of Versican core protein;>IPI:REV_IPI00009802.1|SWISS-PROT:P13611-1|TREMBL:Q59FG9|ENSEMBL:ENSP00000265077|REFSEQ:NP_004376|H-INV:HIT000218344|VEGA:OTTHUMP00000161998 Tax_I	2	2	0.78645	2.2335	-0.346573	1.15931
REV_IPI00289159;REV_IPI00215687	Glutaminase kidney isoform, mitochondrial;L-glutamine amidohydrolase;K-glutaminase	GLS;GLS1;KIAA0838	>IPI:REV_IPI00289159.3|SWISS-PROT:O94925-1|TREMBL:A8K132;Q53S89|ENSEMBL:ENSP00000317379|REFSEQ:NP_055720|H-INV:HIT000074415|VEGA:OTTHUMP00000163554 Tax_Id=9606 Gene_Symbol=GLS Isoform KGA of Glutaminase kidney isoform, mitochondrial;>IPI:REV_IPI00215687.1|	2	2	2.6808	10.704	1.42266	3.42008
REV_IPI00872095;REV_IPI00644326;REV_IPI00305254;REV_IPI00220440;REV_IPI00220443;REV_IPI00790469;REV_IPI00555911;REV_IPI00418464;REV_IPI00220441;REV_IPI00220439;REV_IPI00220442;REV_IPI00215958;REV_IPI00215960;REV_IPI00454910;REV_IPI00855901	Myotonic dystrophy protein kinase variant;Myotonin-protein kinase;Myotonic dystrophy protein kinase;DMPK;DM-kinase;MT-PK	DMPK;MDPK	>IPI:REV_IPI00872095.1|TREMBL:Q59FU6 Tax_Id=9606 Gene_Symbol=DMPK Myotonic dystrophy protein kinase variant (Fragment);>IPI:REV_IPI00644326.1|TREMBL:Q4G186|ENSEMBL:ENSP00000366979 Tax_Id=9606 Gene_Symbol=DMPK DMPK protein;>IPI:REV_IPI00305254.6|SWISS-PROT:	2	2	1.4901	5.2339	0.575409	2.38789
REV_IPI00215974;REV_IPI00909359	Queuine tRNA-ribosyltransferase;tRNA-guanine transglycosylase;Guanine insertion enzyme;cDNA FLJ52927, highly similar to Queuine tRNA-ribosyltransferase (EC 2.4.2.29)	QTRT1;TGT;TGUT	>IPI:REV_IPI00215974.2|SWISS-PROT:Q9BXR0|TREMBL:B2RAR3|ENSEMBL:ENSP00000250237|REFSEQ:NP_112486|H-INV:HIT000076691|VEGA:OTTHUMP00000078152 Tax_Id=9606 Gene_Symbol=QTRT1 cDNA, FLJ95065, highly similar to Homo sapiens queuine tRNA-ribosyltransferase 1 (tRNA-	2	2	0.93087	1.906	-0.103348	0.930548
REV_IPI00216046;REV_IPI00646130;REV_IPI00647510	Probable global transcription activator SNF2L1;Nucleosome-remodeling factor subunit SNF2L;ATP-dependent helicase SMARCA1;SWI/SNF-related matrix-associated actin-dependent regulator of chromatin subfamily A member 1;SWI/SNF related, matrix associated, actin dependent regulator of chromatin, subfamily a, member 1	SMARCA1;SNF2L;SNF2L1;RP3-353H6.2-001	>IPI:REV_IPI00216046.2|SWISS-PROT:P28370-1|ENSEMBL:ENSP00000360163|REFSEQ:NP_003060|H-INV:HIT000387735|VEGA:OTTHUMP00000023984 Tax_Id=9606 Gene_Symbol=SMARCA1 Isoform 1 of Probable global transcription activator SNF2L1;>IPI:REV_IPI00646130.2|SWISS-PROT:P28	2	2	0.42574	0.25294	-1.23196	-1.98313
REV_IPI00216142;REV_IPI00816670;REV_IPI00816801;REV_IPI00645254	DNA2-like helicase;DNA replication ATP-dependent helicase-like homolog	DNA2;DNA2L;KIAA0083	>IPI:REV_IPI00216142.5|SWISS-PROT:P51530-1|ENSEMBL:ENSP00000351185;ENSP00000382133|REFSEQ:NP_001073918|VEGA:OTTHUMP00000019702 Tax_Id=9606 Gene_Symbol=DNA2 DNA replication helicase 2 homolog;>IPI:REV_IPI00816670.1|SWISS-PROT:P51530-3|ENSEMBL:ENSP0000038213	2	2	0.16744	0.33348	-2.57828	-1.58433
REV_IPI00216237;REV_IPI00480176	60S ribosomal protein L36	RPL36	>IPI:REV_IPI00216237.5|SWISS-PROT:Q9Y3U8|TREMBL:B2R4Y1;Q9BYF3|ENSEMBL:ENSP00000252543;ENSP00000378081|REFSEQ:NP_056229;NP_378669|H-INV:HIT000295557|VEGA:OTTHUMP00000077983;OTTHUMP00000077984 Tax_Id=9606 Gene_Symbol=RPL36 60S ribosomal protein L36	2	2	3.0276	1.3608	1.59817	0.444455
REV_IPI00384670;REV_IPI00744361;REV_IPI00216337;REV_IPI00878834;REV_IPI00879104;REV_IPI00878957;REV_IPI00879478;REV_IPI00879458;REV_IPI00879367;REV_IPI00878527	GGA1 protein;Golgi associated, gamma adaptin ear containing, ARF binding protein 1;ADP-ribosylation factor-binding protein GGA1;Golgi-localized, gamma ear-containing, ARF-binding protein 1;Gamma-adaptin-related protein 1;cDNA FLJ16562 fis, clone SYNOV4005256, highly similar to ADP-ribosylation factor-binding protein GGA1	GGA1;RP1-37E16.3-002;RP1-37E16.3-003;RP1-37E16.3-016;RP1-37E16.3-015;RP1-37E16.3-010;RP1-37E16.3-012;RP1-37E16.3-009;RP1-37E16.3-008	>IPI:REV_IPI00384670.2|TREMBL:Q6IC75;Q8NCS6|ENSEMBL:ENSP00000371175|REFSEQ:NP_001001561|VEGA:OTTHUMP00000042200 Tax_Id=9606 Gene_Symbol=GGA1 GGA1 protein;>IPI:REV_IPI00744361.1|SWISS-PROT:Q9UJY5-1|TREMBL:A8K3D3|ENSEMBL:ENSP00000341344|REFSEQ:NP_037497|H-IN	2	2	0.26643	4.3634	-1.90817	2.12545
REV_IPI00291404;REV_IPI00216372	SL cytokine;Fms-related tyrosine kinase 3 ligand	FLT3LG	>IPI:REV_IPI00291404.3|SWISS-PROT:P49771-1|TREMBL:Q05C96|ENSEMBL:ENSP00000204637|REFSEQ:NP_001450|H-INV:HIT000388885|VEGA:OTTHUMP00000076692;OTTHUMP00000076693 Tax_Id=9606 Gene_Symbol=FLT3LG Isoform 1 of SL cytokine;>IPI:REV_IPI00216372.1|SWISS-PROT:P49771	2	2	2.0977	1.5109	1.06881	0.595408
REV_IPI00216750;REV_IPI00789303;REV_IPI00552178	RNA-binding protein 45;RNA-binding motif protein 45;Developmentally-regulated RNA-binding protein 1	RBM45;DRB1;DRBP1	>IPI:REV_IPI00216750.1|SWISS-PROT:Q8IUH3-1 Tax_Id=9606 Gene_Symbol=RBM45 Isoform 1 of RNA-binding protein 45;>IPI:REV_IPI00789303.1|SWISS-PROT:Q8IUH3-3|ENSEMBL:ENSP00000286070|REFSEQ:NP_694453|H-INV:HIT000262260 Tax_Id=9606 Gene_Symbol=RBM45 Isoform 3 of R	2	2	0.86373	1.0706	-0.211348	0.0984196
REV_IPI00216853;REV_IPI00798005;REV_IPI00908529;REV_IPI00788807;REV_IPI00297990;REV_IPI00797426	WD repeat-containing protein 49;cDNA FLJ60484, highly similar to Homo sapiens WD repeat domain 49 (WDR49), mRNA	WDR49	>IPI:REV_IPI00216853.2|SWISS-PROT:Q8IV35-1|ENSEMBL:ENSP00000311343|REFSEQ:NP_849146|H-INV:HIT000051404|VEGA:OTTHUMP00000173466 Tax_Id=9606 Gene_Symbol=WDR49 Isoform 1 of WD repeat-containing protein 49;>IPI:REV_IPI00798005.1|VEGA:OTTHUMP00000173469 Tax_Id=	2	2	0.30678	0.55054	-1.70472	-0.861081
REV_IPI00217437;REV_IPI00217145;REV_IPI00743694	Tau-tubulin kinase;Tau-tubulin kinase 2	TTBK2;KIAA0847	>IPI:REV_IPI00217437.6|TREMBL:Q8IWY7|ENSEMBL:ENSP00000263802|VEGA:OTTHUMP00000176221 Tax_Id=9606 Gene_Symbol=TTBK2 Tau-tubulin kinase;>IPI:REV_IPI00217145.3|SWISS-PROT:Q6IQ55-1|ENSEMBL:ENSP00000267890|REFSEQ:NP_775771 Tax_Id=9606 Gene_Symbol=TTBK2 Isoform	2	2	1.5	4.803	0.584963	2.26394
REV_IPI00884093;REV_IPI00412829;REV_IPI00217492	cDNA FLJ75731, highly similar to Homo sapiens TEK tyrosine kinase, endothelial (venous malformations, multiple cutaneous and mucosal) (TEK), mRNA;TEK tyrosine kinase, endothelial (Venous malformations, multiple cutaneous and mucosal), isoform CRA_a;Angiopoietin-1 receptor;Tyrosine-protein kinase receptor TIE-2;Tyrosine-protein kinase receptor TEK;Tunica interna endothelial cell kinase;p140 TEK;cD…	TEK;hCG_28089;TIE2	>IPI:REV_IPI00884093.1|TREMBL:A8K6W0;Q5TCU2|ENSEMBL:ENSP00000343716|REFSEQ:NP_000450|H-INV:HIT000328731|VEGA:OTTHUMP00000021167 Tax_Id=9606 Gene_Symbol=TEK TEK tyrosine kinase, endothelial precursor;>IPI:REV_IPI00412829.1|SWISS-PROT:Q02763|TREMBL:Q59HG2;Q8	2	2	0.3615	0.34939	-1.46793	-1.51709
REV_IPI00217513;REV_IPI00394964;REV_IPI00394963;REV_IPI00394965	Neuronal PAS domain-containing protein 3;Member of PAS protein 6;Basic-helix-loop-helix-PAS protein MOP6	NPAS3;MOP6	>IPI:REV_IPI00217513.1|SWISS-PROT:Q8IXF0-1|ENSEMBL:ENSP00000348460|H-INV:HIT000059756|VEGA:OTTHUMP00000178812 Tax_Id=9606 Gene_Symbol=NPAS3 Isoform 1 of Neuronal PAS domain-containing protein 3;>IPI:REV_IPI00394964.1|SWISS-PROT:Q8IXF0-3|ENSEMBL:ENSP0000035	2	2	0.76361	0.92462	-0.389092	-0.113068
REV_IPI00640818;REV_IPI00847348;REV_IPI00217600	Neuropathy target esterase;Patatin-like phospholipase domain-containing protein 6	PNPLA6;NTE	>IPI:REV_IPI00640818.2|SWISS-PROT:Q8IY17-3|TREMBL:B4DFB9|VEGA:OTTHUMP00000077740 Tax_Id=9606 Gene_Symbol=PNPLA6 cDNA FLJ54345, highly similar to Homo sapiens neuropathy target esterase (NTE), mRNA;>IPI:REV_IPI00847348.1|SWISS-PROT:Q8IY17-1 Tax_Id=9606 Gene	2	2	0.72764	0.79277	-0.458703	-0.335026
REV_IPI00217652;REV_IPI00902965;REV_IPI00791310	Glycosyltransferase 8 domain-containing protein 3;HCG39367, isoform CRA_b;cDNA FLJ43151 fis, clone D3OST2002182, highly similar to Mus musculus glycosyltransferase 8 domain containing 3 (Glt8d3), mRNA	GLT8D3;hCG_39367	>IPI:REV_IPI00217652.4|SWISS-PROT:Q4G148-1|ENSEMBL:ENSP00000381666|REFSEQ:NP_775872|H-INV:HIT000092009|VEGA:OTTHUMP00000167169 Tax_Id=9606 Gene_Symbol=GLT8D3 Isoform 1 of Glycosyltransferase 8 domain-containing protein 3;>IPI:REV_IPI00902965.1|TREMBL:B3KWJ	2	2	0.16849	0.065302	-2.56927	-3.93673
REV_IPI00217664;REV_IPI00651638;REV_IPI00179037;REV_IPI00186093	Angiomotin-like protein 1;FLJ00155 protein;cDNA FLJ36380 fis, clone THYMU2008383	AMOTL1;FLJ00155	>IPI:REV_IPI00217664.2|SWISS-PROT:Q8IY63-1|ENSEMBL:ENSP00000320968|REFSEQ:NP_570899|H-INV:HIT000051926 Tax_Id=9606 Gene_Symbol=AMOTL1 Isoform 1 of Angiomotin-like protein 1;>IPI:REV_IPI00651638.1|SWISS-PROT:Q8IY63-2 Tax_Id=9606 Gene_Symbol=AMOTL1 Isoform 2	2	2	0.28604	0.53292	-1.80571	-0.908009
REV_IPI00871583;REV_IPI00556288;REV_IPI00217801;REV_IPI00328289	Histone deacetylase 5;Antigen NY-CO-9	HDAC5;KIAA0600	>IPI:REV_IPI00871583.1|ENSEMBL:ENSP00000377244 Tax_Id=9606 Gene_Symbol=HDAC5 127 kDa protein;>IPI:REV_IPI00556288.1|ENSEMBL:ENSP00000225983|REFSEQ:NP_001015053 Tax_Id=9606 Gene_Symbol=HDAC5 histone deacetylase 5 isoform 3;>IPI:REV_IPI00217801.4|SWISS-PROT:	2	2	1.3131	1.1849	0.392977	0.244765
REV_IPI00217952	Glucosamine--fructose-6-phosphate aminotransferase [isomerizing] 1;Glutamine:fructose 6 phosphate amidotransferase 1;D-fructose-6-phosphate amidotransferase 1;Hexosephosphate aminotransferase 1	GFPT1;GFAT;GFPT	>IPI:REV_IPI00217952.6|SWISS-PROT:Q06210-1|ENSEMBL:ENSP00000349860 Tax_Id=9606 Gene_Symbol=GFPT1 Isoform 1 of Glucosamine--fructose-6-phosphate aminotransferase [isomerizing] 1	2	2	0.89205	2.3704	-0.164804	1.24513
REV_IPI00217985;REV_IPI00902950	Dedicator of cytokinesis protein 3;Modifier of cell adhesion;Presenilin-binding protein;DOCK3 protein	DOCK3;KIAA0299;MOCA	>IPI:REV_IPI00217985.1|SWISS-PROT:Q8IZD9|ENSEMBL:ENSP00000385673|REFSEQ:NP_004938|H-INV:HIT000251235 Tax_Id=9606 Gene_Symbol=DOCK3 Dedicator of cytokinesis protein 3;>IPI:REV_IPI00902950.1|TREMBL:A3KMG4|ENSEMBL:ENSP00000266037|VEGA:OTTHUMP00000171362 Tax_I	2	2	9.675	0.95909	3.27426	-0.0602619
REV_IPI00217996;REV_IPI00844322	Sodium leak channel non-selective protein;Voltage gated channel-like protein 1	NALCN;VGCNL1	>IPI:REV_IPI00217996.1|SWISS-PROT:Q8IZF0-1|TREMBL:B3KMK1;B3KP17;B3KX38;B3KX53|ENSEMBL:ENSP00000251127|REFSEQ:NP_443099|H-INV:HIT000084726|VEGA:OTTHUMP00000018654 Tax_Id=9606 Gene_Symbol=NALCN Isoform 1 of Sodium leak channel non-selective protein	2	2	0.61031	0.47746	-0.712386	-1.06655
REV_IPI00219299;REV_IPI00007145;REV_IPI00479368	Talin-2	TLN2;KIAA0320	>IPI:REV_IPI00219299.3|SWISS-PROT:Q9Y4G6|TREMBL:A6NLB8|ENSEMBL:ENSP00000303476|REFSEQ:NP_055874|H-INV:HIT000079120|VEGA:OTTHUMP00000165050;OTTHUMP00000175852 Tax_Id=9606 Gene_Symbol=TLN2 Talin-2	2	2	2.9318	2.5715	1.55179	1.36261
REV_IPI00219420	Structural maintenance of chromosomes protein 3;Chondroitin sulfate proteoglycan 6;Chromosome-associated polypeptide;Basement membrane-associated chondroitin proteoglycan	SMC3;BAM;BMH;CSPG6;SMC3L1	>IPI:REV_IPI00219420.3|SWISS-PROT:Q9UQE7|TREMBL:A8K156;B0AZQ4;Q86VX4|ENSEMBL:ENSP00000354720|REFSEQ:NP_005436|H-INV:HIT000062500|VEGA:OTTHUMP00000020477 Tax_Id=9606 Gene_Symbol=SMC3 Structural maintenance of chromosomes protein 3	2	2	0.16824	1.0923	-2.57141	0.127369
REV_IPI00219978;REV_IPI00829817;REV_IPI00913893	Tudor domain-containing protein 5;Putative uncharacterized protein TDRD5	TDRD5	>IPI:REV_IPI00219978.3|SWISS-PROT:Q8NAT2-1 Tax_Id=9606 Gene_Symbol=TDRD5 Isoform 1 of Tudor domain-containing protein 5;>IPI:REV_IPI00829817.1|SWISS-PROT:Q8NAT2-3|ENSEMBL:ENSP00000294848;ENSP00000356586|REFSEQ:NP_775804|H-INV:HIT000047243|VEGA:OTTHUMP00000	2	2	3.5648	1.6133	1.83382	0.690015
REV_IPI00872165;REV_IPI00220002	Paralemmin	PALM;KIAA0270	>IPI:REV_IPI00872165.1|ENSEMBL:ENSP00000379262 Tax_Id=9606 Gene_Symbol=PALM 44 kDa protein;>IPI:REV_IPI00220002.3|SWISS-PROT:O75781-2|TREMBL:B3KMX3;Q05CZ2|ENSEMBL:ENSP00000264560|REFSEQ:NP_001035224|VEGA:OTTHUMP00000077780 Tax_Id=9606 Gene_Symbol=PALM Isof	2	2	0.068978	0.026424	-3.85772	-5.24201
REV_IPI00787650;REV_IPI00845355;REV_IPI00297633;REV_IPI00873282;REV_IPI00220109;REV_IPI00871776;REV_IPI00872932;REV_IPI00413734;REV_IPI00883721	Transcriptional regulator ATRX;ATP-dependent helicase ATRX;X-linked helicase II;X-linked nuclear protein;Znf-HX	ATRX;RAD54L;XH2	>IPI:REV_IPI00787650.2|REFSEQ:XP_001128623 Tax_Id=9606 Gene_Symbol=LOC728849 similar to putative DNA dependent ATPase and helicase;>IPI:REV_IPI00845355.1|SWISS-PROT:P46100-3|TREMBL:A4LAA3|ENSEMBL:ENSP00000362441|REFSEQ:NP_000480|H-INV:HIT000221202|VEGA:OTT	2	2	0.067463	0.92181	-3.88976	-0.117459
REV_IPI00220219	Coatomer subunit beta';Beta'-coat protein;p102	COPB2	>IPI:REV_IPI00220219.6|SWISS-PROT:P35606|TREMBL:B4DZI8|ENSEMBL:ENSP00000329419|REFSEQ:NP_004757|H-INV:HIT000029520|VEGA:OTTHUMP00000173031 Tax_Id=9606 Gene_Symbol=COPB2 Coatomer subunit beta'	2	2	0.026922	0.039988	-5.21507	-4.64429
REV_IPI00398725;REV_IPI00872494;REV_IPI00220279	Zinc finger protein 644;Zinc finger motif enhancer-binding protein 2;ZNF644 protein	ZNF644;KIAA1221;ZEP2	>IPI:REV_IPI00398725.1|SWISS-PROT:Q9H582-1|TREMBL:A2RU71;A7E234;Q569I6|ENSEMBL:ENSP00000337008;ENSP00000359469|REFSEQ:NP_958357|H-INV:HIT000390831|VEGA:OTTHUMP00000011764 Tax_Id=9606 Gene_Symbol=ZNF644 Isoform 1 of Zinc finger protein 644;>IPI:REV_IPI00872	2	2	2.3148	11.376	1.21089	3.50792
REV_IPI00646015;REV_IPI00220710;REV_IPI00748985;REV_IPI00647609	Acyl-coenzyme A thioesterase 9, mitochondrial;Acyl-CoA thioester hydrolase 9	ACOT9;CGI-16	>IPI:REV_IPI00646015.1|ENSEMBL:ENSP00000368605|REFSEQ:NP_001032248 Tax_Id=9606 Gene_Symbol=ACOT9 acyl-Coenzyme A thioesterase 2, mitochondrial isoform a;>IPI:REV_IPI00220710.5|SWISS-PROT:Q9Y305|TREMBL:B3KNC9;Q96EA2|ENSEMBL:ENSP00000336580|REFSEQ:NP_0010287	2	2	0.31425	9.9563	-1.67002	3.31561
REV_IPI00290834;REV_IPI00237334;REV_IPI00032864;REV_IPI00655952;REV_IPI00642583;REV_IPI00307214;REV_IPI00645753	Calcium-binding tyrosine phosphorylation-regulated protein;Calcium-binding protein 86;Testis-specific calcium-binding protein CBP86;Fibrousheathin-2;FSP-2;Fibrousheathin II;Cancer/testis antigen 88	CABYR;CBP86;FSP2	>IPI:REV_IPI00290834.6|SWISS-PROT:O75952-1|ENSEMBL:ENSP00000355033;ENSP00000382405|REFSEQ:NP_036321|VEGA:OTTHUMP00000073335 Tax_Id=9606 Gene_Symbol=CABYR Isoform 1 of Calcium-binding tyrosine phosphorylation-regulated protein;>IPI:REV_IPI00237334.4|SWISS-P	2	2	0.13868	0.13234	-2.85017	-2.91768
REV_IPI00247674	Paralemmin-3	PALM3	>IPI:REV_IPI00247674.6|SWISS-PROT:A6NDB9|ENSEMBL:ENSP00000344996|REFSEQ:XP_001726637;XP_292820;XP_942391|VEGA:OTTHUMP00000077382 Tax_Id=9606 Gene_Symbol=PALM3 Paralemmin-3	2	2	0.37228	11.485	-1.42554	3.52168
REV_IPI00248651;REV_IPI00745230	DNA polymerase zeta catalytic subunit	REV3L;POLZ;REV3	>IPI:REV_IPI00248651.4|SWISS-PROT:O60673-1|TREMBL:Q8IWK0|ENSEMBL:ENSP00000357792;ENSP00000357795|REFSEQ:NP_002903|H-INV:HIT000066273|VEGA:OTTHUMP00000017933;OTTHUMP00000017934 Tax_Id=9606 Gene_Symbol=REV3L Isoform 1 of DNA polymerase zeta catalytic subunit	2	2	1.506	1.3167	0.590722	0.396927
REV_IPI00479385;REV_IPI00249080;REV_IPI00888266;REV_IPI00909010	N-acetylserotonin O-methyltransferase-like protein	ASMTL	>IPI:REV_IPI00479385.4|SWISS-PROT:O95671-1|TREMBL:B3KM43;B4DRF1;B4DX75|ENSEMBL:ENSP00000370718|REFSEQ:NP_004183|H-INV:HIT000384900|VEGA:OTTHUMP00000022825 Tax_Id=9606 Gene_Symbol=ASMTL Isoform 1 of N-acetylserotonin O-methyltransferase-like protein;>IPI:RE	2	2	0.25794	0.17389	-1.95489	-2.52375
REV_IPI00289695	2-acylglycerol O-acyltransferase 1;Monoacylglycerol O-acyltransferase 1;Acyl CoA:monoacylglycerol acyltransferase 1;Diacylglycerol acyltransferase 2-like protein 1;Diacylglycerol O-acyltransferase candidate 2	MOGAT1;DC2;DGAT2L1	>IPI:REV_IPI00289695.2|SWISS-PROT:Q96PD6|ENSEMBL:ENSP00000264412|REFSEQ:NP_477513|H-INV:HIT000078715 Tax_Id=9606 Gene_Symbol=MOGAT1 monoacylglycerol O-acyltransferase 1	2	2	1.3132	1.3604	0.393087	0.444031
REV_IPI00385903;REV_IPI00748018;REV_IPI00409772;REV_IPI00874038;REV_IPI00465229;REV_IPI00290003;REV_IPI00410009	C-type lectin domain family 4 member M;CD209 antigen-like protein 1;Dendritic cell-specific ICAM-3-grabbing non-integrin 2;DC-SIGN-related protein;Liver/lymph node-specific ICAM-3-grabbing non-integrin;Putative uncharacterized protein CLEC4M	CLEC4M;CD209L;CD209L1;CD299	>IPI:REV_IPI00385903.1|SWISS-PROT:Q9H2X3-1|TREMBL:Q2TB20|ENSEMBL:ENSP00000248228;ENSP00000316228|REFSEQ:NP_055072;NP_999840|VEGA:OTTHUMP00000076216 Tax_Id=9606 Gene_Symbol=CLEC4M Isoform 1 of C-type lectin domain family 4 member M;>IPI:REV_IPI00748018.2|EN	2	2	68.389	5.3953	6.09569	2.4317
REV_IPI00290032	Transient receptor potential cation channel subfamily M member 7;Long transient receptor potential channel 7;Channel-kinase 1	TRPM7;CHAK1;LTRPC7	>IPI:REV_IPI00290032.1|SWISS-PROT:Q96QT4|ENSEMBL:ENSP00000320239|REFSEQ:NP_060142|H-INV:HIT000083381|VEGA:OTTHUMP00000176273 Tax_Id=9606 Gene_Symbol=TRPM7 Transient receptor potential cation channel subfamily M member 7	2	2	0.0672	0.24339	-3.89539	-2.03866
REV_IPI00290315;REV_IPI00383975	Chromogranin-A;Pituitary secretory protein I;Vasostatin-1;Vasostatin I;Vasostatin-2;Vasostatin II;EA-92;ES-43;Pancreastatin;SS-18;WA-8;WE-14;LF-19;AL-11;GV-19;GR-44;ER-37;Full-length cDNA clone CS0DN001YP04 of Adult brain of Homo sapiens (human)	CHGA	>IPI:REV_IPI00290315.4|SWISS-PROT:P10645|TREMBL:B2R9E9;Q53FA8;Q6NR84|ENSEMBL:ENSP00000216492|REFSEQ:NP_001266|H-INV:HIT000032846|VEGA:OTTHUMP00000028356 Tax_Id=9606 Gene_Symbol=CHGA Chromogranin-A;>IPI:REV_IPI00383975.1|TREMBL:Q86T07|ENSEMBL:ENSP0000033402	2	2	1.2402	1.6496	0.310573	0.722116
REV_IPI00290916;REV_IPI00903317;REV_IPI00795870;REV_IPI00902603	Meiosis inhibitor protein 1;Meiosis defective protein 1	MEI1	>IPI:REV_IPI00290916.2|SWISS-PROT:Q5TIA1-2|TREMBL:Q6ZRK7;Q8N7P9|ENSEMBL:ENSP00000300398|H-INV:HIT000017801 Tax_Id=9606 Gene_Symbol=MEI1 Isoform 2 of Meiosis inhibitor protein 1;>IPI:REV_IPI00903317.1|SWISS-PROT:Q5TIA1-1|TREMBL:Q4G0I1|ENSEMBL:ENSP0000038411	2	2	0.0025385	0.0030912	-8.62181	-8.33762
REV_IPI00291278;REV_IPI00647495	Interferon-induced protein 44;Microtubule-associated protein 44;cDNA FLJ56519, highly similar to Interferon-induced protein 44	IFI44;MTAP44	>IPI:REV_IPI00291278.7|SWISS-PROT:Q8TCB0|TREMBL:Q14496|ENSEMBL:ENSP00000359783|REFSEQ:NP_006408|H-INV:HIT000039667|VEGA:OTTHUMP00000011293 Tax_Id=9606 Gene_Symbol=IFI44 Interferon-induced protein 44;>IPI:REV_IPI00647495.2|TREMBL:B4DYN8|VEGA:OTTHUMP00000011	2	2	1.2264	1.2132	0.29443	0.278817
REV_IPI00291783	Gem-associated protein 5	GEMIN5	>IPI:REV_IPI00291783.3|SWISS-PROT:Q8TEQ6|TREMBL:Q58EZ8|ENSEMBL:ENSP00000285873|REFSEQ:NP_056280|H-INV:HIT000387067|VEGA:OTTHUMP00000160692 Tax_Id=9606 Gene_Symbol=GEMIN5 Gem-associated protein 5	2	2	0.10396	0.11554	-3.2659	-3.11354
REV_IPI00292817	Uncharacterized protein KIAA1462	KIAA1462	>IPI:REV_IPI00292817.6|SWISS-PROT:Q9P266|ENSEMBL:ENSP00000298635;ENSP00000364526|REFSEQ:NP_065899|H-INV:HIT000056839|VEGA:OTTHUMP00000019390 Tax_Id=9606 Gene_Symbol=KIAA1462 Uncharacterized protein KIAA1462	2	2	0.21123	0.37907	-2.24311	-1.39946
REV_IPI00640126;REV_IPI00293188;REV_IPI00065348	Family with sequence similarity 178, member A;Protein FAM178A	FAM178A;RP11-108L7.12-002;C10orf6;RP11-108L7.12-003	>IPI:REV_IPI00640126.1|TREMBL:B1AL17|ENSEMBL:ENSP00000359292|REFSEQ:NP_001129595|VEGA:OTTHUMP00000020301 Tax_Id=9606 Gene_Symbol=FAM178A hypothetical protein LOC55719 isoform 2;>IPI:REV_IPI00293188.5|SWISS-PROT:Q8IX21|TREMBL:A8K950|ENSEMBL:ENSP00000238961|	2	2	0.52035	0.97324	-0.942446	-0.0391325
REV_IPI00293320	Protein FAM43A	FAM43A;PP7298	>IPI:REV_IPI00293320.1|SWISS-PROT:Q8N2R8|TREMBL:A3KME2|ENSEMBL:ENSP00000371397|REFSEQ:NP_710157|H-INV:HIT000290214|VEGA:OTTHUMP00000174059 Tax_Id=9606 Gene_Symbol=FAM43A Protein FAM43A	2	2	0.015627	0.0077405	-5.99982	-7.01336
REV_IPI00294459;REV_IPI00796324	Gamma-aminobutyric acid receptor subunit gamma-3;GABA(A) receptor subunit gamma-3	GABRG3	>IPI:REV_IPI00294459.3|SWISS-PROT:Q99928|ENSEMBL:ENSP00000331912|REFSEQ:NP_150092|H-INV:HIT000091919|VEGA:OTTHUMP00000041751 Tax_Id=9606 Gene_Symbol=GABRG3 Gamma-aminobutyric acid receptor subunit gamma-3;>IPI:REV_IPI00796324.1|VEGA:OTTHUMP00000041752 Tax_	2	2	1.3276	27.656	0.408821	4.78952
REV_IPI00294603;REV_IPI00640771	Zinc finger MYM-type protein 2;Zinc finger protein 198;Fused in myeloproliferative disorders protein;Rearranged in atypical myeloproliferative disorder protein;cDNA FLJ50310, highly similar to Zinc finger protein 198	ZMYM2;FIM;RAMP;ZNF198;RP11-264J4.7-001	>IPI:REV_IPI00294603.6|SWISS-PROT:Q9UBW7|TREMBL:A8K126|ENSEMBL:ENSP00000372322;ENSP00000372324;ENSP00000372327;ENSP00000372336|REFSEQ:NP_003444;NP_932072|H-INV:HIT000325774|VEGA:OTTHUMP00000018086;OTTHUMP00000018088 Tax_Id=9606 Gene_Symbol=ZMYM2 Similar to	2	2	0.22247	0.26368	-2.16832	-1.92314
REV_IPI00294680;REV_IPI00797266;REV_IPI00796000;REV_IPI00795574;REV_IPI00794336	Putative TRAF4-associated factor 1;cDNA FLJ55234	TRAF4AF1;C15orf23;HSD11	>IPI:REV_IPI00294680.5|SWISS-PROT:Q9Y448|TREMBL:B4DXA7|ENSEMBL:ENSP00000249776|REFSEQ:NP_150628|H-INV:HIT000045638|VEGA:OTTHUMP00000175530 Tax_Id=9606 Gene_Symbol=C15orf23 Putative TRAF4-associated factor 1;>IPI:REV_IPI00797266.1|VEGA:OTTHUMP00000175525 Ta	2	2	0.98907	0.74086	-0.0158555	-0.432727
REV_IPI00604414;REV_IPI00296180;REV_IPI00645018	cDNA, FLJ93417, highly similar to Homo sapiens plasminogen activator, urokinase (PLAU), mRNA;Urokinase-type plasminogen activator;Urokinase-type plasminogen activator long chain A;Urokinase-type plasminogen activator short chain A;Urokinase-type plasminogen activator chain B;cDNA FLJ53742, highly similar to Urokinase-type plasminogen activator (EC 3.4.21.73)	PLAU;hCG_20537;RP11-417O11.1-002	>IPI:REV_IPI00604414.2|TREMBL:B2R7F2;B4DPZ2;Q53XS3;Q5PY49;Q5SWW9;Q96SE8|ENSEMBL:ENSP00000361850|REFSEQ:NP_002649|H-INV:HIT000036283|VEGA:OTTHUMP00000019849 Tax_Id=9606 Gene_Symbol=PLAU urokinase plasminogen activator preproprotein;>IPI:REV_IPI00296180.3|SW	2	2	22.61	1.9337	4.49889	0.951364
REV_IPI00296563	GTP-binding protein GUF1 homolog	GUF1	>IPI:REV_IPI00296563.3|SWISS-PROT:Q8N442|ENSEMBL:ENSP00000281543|REFSEQ:NP_068746|H-INV:HIT000051802|VEGA:OTTHUMP00000158768 Tax_Id=9606 Gene_Symbol=GUF1 GTP-binding protein GUF1 homolog	2	2	3.5024	7.1734	1.80834	2.84266
REV_IPI00297089;REV_IPI00794215	A-kinase anchor protein 6;Protein kinase A-anchoring protein 6;A-kinase anchor protein 100 kDa;mAKAP	AKAP6;AKAP100;KIAA0311	>IPI:REV_IPI00297089.4|SWISS-PROT:Q13023|TREMBL:A7E2D4;B2RP22|ENSEMBL:ENSP00000280979|REFSEQ:NP_004265|H-INV:HIT000000017|VEGA:OTTHUMP00000178791 Tax_Id=9606 Gene_Symbol=AKAP6 A-kinase anchor protein 6	2	2	7.6439	1.6782	2.93431	0.746915
REV_IPI00297212;REV_IPI00871488	Paladin	PALD;KIAA1274	>IPI:REV_IPI00297212.5|SWISS-PROT:Q9ULE6|TREMBL:B2RMS1|ENSEMBL:ENSP00000263563|REFSEQ:NP_055246|H-INV:HIT000000990|VEGA:OTTHUMP00000019758 Tax_Id=9606 Gene_Symbol=KIAA1274 Paladin;>IPI:REV_IPI00871488.1|ENSEMBL:ENSP00000362310|VEGA:OTTHUMP00000019757 Tax_I	2	2	1.9195	24.733	0.940731	4.62837
REV_IPI00747400;REV_IPI00297412;REV_IPI00374128;REV_IPI00384808;REV_IPI00384091	Calcium-dependent secretion activator 1;Calcium-dependent activator protein for secretion 1	CADPS;CAPS;CAPS1;KIAA1121	>IPI:REV_IPI00747400.2|SWISS-PROT:Q9ULU8-4|ENSEMBL:ENSP00000373214 Tax_Id=9606 Gene_Symbol=CADPS Isoform 4 of Calcium-dependent secretion activator 1;>IPI:REV_IPI00297412.4|SWISS-PROT:Q9ULU8-1|ENSEMBL:ENSP00000373215|REFSEQ:NP_003707|H-INV:HIT000000838|VEG	2	2	6.6978	5.0194	2.74369	2.32751
REV_IPI00297593;REV_IPI00787401;REV_IPI00894492;REV_IPI00914601	Ubiquitin carboxyl-terminal hydrolase 34;Ubiquitin thioesterase 34;Ubiquitin-specific-processing protease 34;Deubiquitinating enzyme 34	USP34;KIAA0570;KIAA0729	>IPI:REV_IPI00297593.4|SWISS-PROT:Q70CQ2-1|ENSEMBL:ENSP00000381577|REFSEQ:NP_055524|VEGA:OTTHUMP00000201402 Tax_Id=9606 Gene_Symbol=USP34 Isoform 1 of Ubiquitin carboxyl-terminal hydrolase 34;>IPI:REV_IPI00787401.2|SWISS-PROT:Q70CQ2-2|ENSEMBL:ENSP000002639	2	2	0.8709	5.8619	-0.199421	2.55137
REV_IPI00298622;REV_IPI00007289	Intestinal alkaline phosphatase	ALPI	>IPI:REV_IPI00298622.1|SWISS-PROT:P09923|TREMBL:B2R7Y4|ENSEMBL:ENSP00000295463|REFSEQ:NP_001622|H-INV:HIT000390733|VEGA:OTTHUMP00000164357 Tax_Id=9606 Gene_Symbol=ALPI Intestinal alkaline phosphatase	2	2	4.8895	20.277	2.28969	4.34177
REV_IPI00298984;REV_IPI00373789;REV_IPI00913983	Synapsin-3;Synapsin III	SYN3;LL22NC03-28H9.1-009	>IPI:REV_IPI00298984.5|SWISS-PROT:O14994|TREMBL:B1B1F9;Q59EX7|ENSEMBL:ENSP00000330219;ENSP00000351614|REFSEQ:NP_003481|H-INV:HIT000064014|VEGA:OTTHUMP00000028987 Tax_Id=9606 Gene_Symbol=SYN3 Synapsin-3;>IPI:REV_IPI00373789.2|TREMBL:A6ZJ82|ENSEMBL:ENSP00000	2	2	0.09398	0.24909	-3.4115	-2.00526
REV_IPI00643623;REV_IPI00299547	Putative uncharacterized protein LCN2;Neutrophil gelatinase-associated lipocalin;p25;25 kDa alpha-2-microglobulin-related subunit of MMP-9;Lipocalin-2;Oncogene 24p3	LCN2;HNL;NGAL	>IPI:REV_IPI00643623.1|TREMBL:A6NII8;B2ZDQ1;Q5SYV9|ENSEMBL:ENSP00000362089;ENSP00000362104|VEGA:OTTHUMP00000022239 Tax_Id=9606 Gene_Symbol=LCN2 Putative uncharacterized protein LCN2;>IPI:REV_IPI00299547.4|SWISS-PROT:P80188|TREMBL:B4DWV4;Q5SYW0;Q6FGL5|ENSEM	2	2	0.20621	0.61564	-2.27781	-0.699841
REV_IPI00300078;REV_IPI00797937	Periodic tryptophan protein 2 homolog	PWP2;PWP2H	>IPI:REV_IPI00300078.6|SWISS-PROT:Q15269|TREMBL:B2RAG8|ENSEMBL:ENSP00000291576|REFSEQ:NP_005040|H-INV:HIT000324898|VEGA:OTTHUMP00000109488 Tax_Id=9606 Gene_Symbol=PWP2 Periodic tryptophan protein 2 homolog	2	2	0.69106	0.44119	-0.533117	-1.18053
REV_IPI00300779;REV_IPI00655791	Bone morphogenetic protein 8B;Osteogenic protein 2;BMP8B protein	BMP8B;BMP8	>IPI:REV_IPI00300779.4|SWISS-PROT:P34820|ENSEMBL:ENSP00000361915|REFSEQ:NP_001711|H-INV:HIT000251553|VEGA:OTTHUMP00000010836 Tax_Id=9606 Gene_Symbol=BMP8B Bone morphogenetic protein 8B;>IPI:REV_IPI00655791.1|TREMBL:Q32NE5|ENSEMBL:ENSP00000380518 Tax_Id=960	2	2	98.613	0.37168	6.62371	-1.42787
REV_IPI00300860;REV_IPI00874080;REV_IPI00796578	cDNA FLJ41828 fis, clone NT2RI2025957, highly similar to PDZ domain-containing protein 4;PDZ domain-containing protein 4;PDZ domain-containing RING finger protein 4-like protein	PDZD4;hCG_2004980;KIAA1444;PDZK4;PDZRN4L	>IPI:REV_IPI00300860.3|TREMBL:B3KW03;Q17RL8|ENSEMBL:ENSP00000377355 Tax_Id=9606 Gene_Symbol=PDZD4 HCG2004980, isoform CRA_e;>IPI:REV_IPI00874080.1|SWISS-PROT:Q76G19|TREMBL:B3KVR9;B3KXB1|ENSEMBL:ENSP00000164640|REFSEQ:NP_115901|H-INV:HIT000046889|VEGA:OTTHU	2	2	0.93281	0.72399	-0.100345	-0.465958
REV_IPI00301395	Probable serine carboxypeptidase CPVL;Carboxypeptidase, vitellogenic-like;Vitellogenic carboxypeptidase-like protein;HVLP	CPVL;VLP;PSEC0124;UNQ197/PRO223	>IPI:REV_IPI00301395.4|SWISS-PROT:Q9H3G5|TREMBL:A4D1A4;B3KW79;O75225;Q75MM4;Q9NZ90|ENSEMBL:ENSP00000265394;ENSP00000379572|REFSEQ:NP_061902;NP_112601|H-INV:HIT000252593|VEGA:OTTHUMP00000025287;OTTHUMP00000122610;OTTHUMP00000122611 Tax_Id=9606 Gene_Symbol=C	2	2	1.1081	0.18521	0.148088	-2.43277
REV_IPI00301491	UDP-glucuronosyltransferase 2B4;Hyodeoxycholic acid;HLUG25;UDPGTh-1	UGT2B4;UGT2B11	>IPI:REV_IPI00301491.1|SWISS-PROT:P06133|TREMBL:B4DT75;Q1HBF9;Q6QQX7|ENSEMBL:ENSP00000305221|REFSEQ:NP_066962|H-INV:HIT000040168 Tax_Id=9606 Gene_Symbol=UGT2B4 UDP-glucuronosyltransferase 2B4	2	2	0.29779	0.74361	-1.74763	-0.427382
REV_IPI00302133	Transient receptor potential cation channel subfamily V member 5;Osm-9-like TRP channel 3;Epithelial calcium channel 1;Calcium transport protein 2	TRPV5;ECAC1	>IPI:REV_IPI00302133.2|SWISS-PROT:Q9NQA5|TREMBL:A4D2H7;Q8N4C1;Q9H480|ENSEMBL:ENSP00000265310|REFSEQ:NP_062815|H-INV:HIT000076738 Tax_Id=9606 Gene_Symbol=TRPV5 Transient receptor potential cation channel subfamily V member 5	2	2	0.34144	0.14974	-1.5503	-2.73947
REV_IPI00303581;REV_IPI00169029	Olfactory receptor 5M3;Olfactory receptor OR11-191;Olfactory receptor 10V1;Olfactory receptor OR11-256	OR5M3;OR10V1	>IPI:REV_IPI00303581.4|SWISS-PROT:Q8NGP4|TREMBL:B2RNM7|ENSEMBL:ENSP00000312208|REFSEQ:NP_001004742|H-INV:HIT000383370 Tax_Id=9606 Gene_Symbol=OR5M3 Olfactory receptor 5M3;>IPI:REV_IPI00169029.3|SWISS-PROT:Q8NGI7|TREMBL:Q6IFD9|ENSEMBL:ENSP00000302199|REFSEQ	2	2	0.8392	0.88603	-0.252913	-0.174573
REV_IPI00304379	Ubiquitin carboxyl-terminal hydrolase 1;Ubiquitin thioesterase 1;Ubiquitin-specific-processing protease 1;Deubiquitinating enzyme 1	USP1	>IPI:REV_IPI00304379.1|SWISS-PROT:O94782|TREMBL:B2R636|ENSEMBL:ENSP00000343526;ENSP00000360188|REFSEQ:NP_001017415;NP_001017416;NP_003359|H-INV:HIT000053474|VEGA:OTTHUMP00000010530 Tax_Id=9606 Gene_Symbol=USP1 Ubiquitin carboxyl-terminal hydrolase 1	2	2	0.27907	0.59693	-1.8413	-0.744366
REV_IPI00306260	tRNA pseudouridine synthase 3;tRNA-uridine isomerase 3;tRNA pseudouridylate synthase 3	PUS3;FKSG32	>IPI:REV_IPI00306260.7|SWISS-PROT:Q9BZE2|TREMBL:B2RAM0|ENSEMBL:ENSP00000227474|REFSEQ:NP_112597|H-INV:HIT000077482 Tax_Id=9606 Gene_Symbol=PUS3 tRNA pseudouridine synthase 3	2	2	0.53848	2.6222	-0.893035	1.39078
REV_IPI00306322;REV_IPI00873146;REV_IPI00477950	Collagen alpha-2(IV) chain;Canstatin;Collagen type IV alpha 2	COL4A2;RP11-90L1.2-004	>IPI:REV_IPI00306322.2|SWISS-PROT:P08572|ENSEMBL:ENSP00000257309;ENSP00000353654|REFSEQ:NP_001837|H-INV:HIT000321139|VEGA:OTTHUMP00000018700 Tax_Id=9606 Gene_Symbol=COL4A2 Collagen alpha-2(IV) chain;>IPI:REV_IPI00873146.1|ENSEMBL:ENSP00000383027 Tax_Id=960	2	2	9.9683	9.4934	3.31735	3.24692
REV_IPI00306354;REV_IPI00644920;REV_IPI00646101	Pleckstrin homology domain-containing family A member 1;Tandem PH domain-containing protein 1;Pleckstrin homology domain containing, family A (Phosphoinositide binding specific) member 1;cDNA FLJ32901 fis, clone TESTI2005584, highly similar to Pleckstrin homology domain-containing family A member 1;Pleckstrin homology domain containing, family A (Phosphoinositide binding specific) member 1, isofo…	PLEKHA1;TAPP1;RP11-436O19.3-003;hCG_41427	>IPI:REV_IPI00306354.3|SWISS-PROT:Q9HB21|TREMBL:B2RBH1;B3KQL5|ENSEMBL:ENSP00000357986|REFSEQ:NP_001001974;NP_067635|H-INV:HIT000052695|VEGA:OTTHUMP00000020650 Tax_Id=9606 Gene_Symbol=PLEKHA1 Pleckstrin homology domain-containing family A member 1;>IPI:REV_	2	2	0.065923	0.038427	-3.92307	-4.70174
REV_IPI00306718;REV_IPI00789850	Synaptonemal complex protein 2;Synaptonemal complex lateral element protein	SYCP2;SCP2;RP5-884F15.1-002	>IPI:REV_IPI00306718.3|SWISS-PROT:Q9BX26|TREMBL:A2RUE5;Q8IWA1|ENSEMBL:ENSP00000350162;ENSP00000360040|REFSEQ:NP_055073|H-INV:HIT000390917|VEGA:OTTHUMP00000031430 Tax_Id=9606 Gene_Symbol=SYCP2 Synaptonemal complex protein 2;>IPI:REV_IPI00789850.1|TREMBL:A2A	2	2	2.5728	0.72035	1.36334	-0.47323
REV_IPI00306723;REV_IPI00893383	CCAAT/enhancer-binding protein zeta;CCAAT-box-binding transcription factor	CEBPZ;CBF2	>IPI:REV_IPI00306723.3|SWISS-PROT:Q03701|TREMBL:B2R5U7|ENSEMBL:ENSP00000234170|REFSEQ:NP_005751|H-INV:HIT000051157|VEGA:OTTHUMP00000126952 Tax_Id=9606 Gene_Symbol=CEBPZ CCAAT/enhancer-binding protein zeta	2	2	0.59807	0.29525	-0.741614	-1.75999
REV_IPI00306871;REV_IPI00221199	General control of amino acid synthesis protein 5-like 2;Histone acetyltransferase GCN5;STAF97	GCN5L2;GCN5;HGCN5	>IPI:REV_IPI00306871.4|SWISS-PROT:Q92830-1|ENSEMBL:ENSP00000225916|REFSEQ:NP_066564|H-INV:HIT000052293|VEGA:OTTHUMP00000164769;OTTHUMP00000181363 Tax_Id=9606 Gene_Symbol=KAT2A Isoform 1 of General control of amino acid synthesis protein 5-like 2;>IPI:REV_I	2	2	7.7247	0.58361	2.94948	-0.776923
REV_IPI00306933;REV_IPI00848317;REV_IPI00336047	Myosin-IXb;Unconventional myosin-9b;MYO9B variant protein	MYO9B;MYR5;MYO9B variant protein	>IPI:REV_IPI00306933.2|SWISS-PROT:Q13459-2|TREMBL:B0I1T6;Q14788;Q8WVD2|ENSEMBL:ENSP00000314032|REFSEQ:NP_004136|VEGA:OTTHUMP00000067711 Tax_Id=9606 Gene_Symbol=MYO9B myosin IXB isoform 1;>IPI:REV_IPI00848317.1|TREMBL:Q4LE74|ENSEMBL:ENSP00000380444|REFSEQ:N	2	2	0.41167	0.31734	-1.28044	-1.6559
REV_IPI00307547	Transmembrane protein C9orf46	C9orf46;AD025;MDS030	>IPI:REV_IPI00307547.1|SWISS-PROT:Q9HBL7|TREMBL:B2R6W0|ENSEMBL:ENSP00000223864|REFSEQ:NP_060935|H-INV:HIT000094657|VEGA:OTTHUMP00000021028 Tax_Id=9606 Gene_Symbol=C9orf46 Transmembrane protein C9orf46	2	2	1.7349	7.155	0.794853	2.83895
REV_IPI00307659;REV_IPI00878943;REV_IPI00878493	Chromobox protein homolog 8;Polycomb 3 homolog;Rectachrome 1	CBX8;PC3;RC1	>IPI:REV_IPI00307659.2|SWISS-PROT:Q9HC52|ENSEMBL:ENSP00000269385|REFSEQ:NP_065700|H-INV:HIT000072591|VEGA:OTTHUMP00000181434;OTTHUMP00000197310 Tax_Id=9606 Gene_Symbol=CBX8 Chromobox protein homolog 8;>IPI:REV_IPI00878943.1|VEGA:OTTHUMP00000197312 Tax_Id=9	2	2	0.69692	2.3954	-0.520935	1.26027
REV_IPI00328206	cAMP-specific 3',5'-cyclic phosphodiesterase 4C;DPDE1;PDE21	PDE4C;DPDE1	>IPI:REV_IPI00328206.5|SWISS-PROT:Q08493-3|TREMBL:P78505;Q7KYS4|ENSEMBL:ENSP00000262805|REFSEQ:NP_001092288|VEGA:OTTHUMP00000077792 Tax_Id=9606 Gene_Symbol=PDE4C Isoform PDE4C3 of cAMP-specific 3',5'-cyclic phosphodiesterase 4C	2	2	0.35554	0.16268	-1.49192	-2.61989
REV_IPI00328230;REV_IPI00333015;REV_IPI00871932;REV_IPI00005614	Spectrin beta chain, brain 1;Spectrin, non-erythroid beta chain 1;Beta-II spectrin;Fodrin beta chain	SPTBN1;SPTB2	>IPI:REV_IPI00328230.2|SWISS-PROT:Q01082-2|TREMBL:Q53RC4|VEGA:OTTHUMP00000165177 Tax_Id=9606 Gene_Symbol=SPTBN1 Isoform Short of Spectrin beta chain, brain 1;>IPI:REV_IPI00333015.7|SWISS-PROT:Q01082-3|TREMBL:B2RP63;Q8WYB3|ENSEMBL:ENSP00000334156|REFSEQ:NP_	2	2	0.45073	0.3439	-1.14966	-1.53994
REV_IPI00646377;REV_IPI00328268;REV_IPI00874215;REV_IPI00411710;REV_IPI00514035;REV_IPI00889701	Eukaryotic translation initiation factor 4 gamma 3;eIF-4-gamma II;cDNA FLJ53944, highly similar to Eukaryotic translation initiation factor 4 gamma 3;Putative uncharacterized protein EIF4G3;Eukaryotic translation initiation factor 4 gamma, 3	EIF4G3;RP11-190H11.1-003;RP11-190H11.1-004	>IPI:REV_IPI00646377.1|SWISS-PROT:O43432-1|TREMBL:B4DXR2;Q59GJ0|ENSEMBL:ENSP00000264211;ENSP00000383274|REFSEQ:NP_003751|H-INV:HIT000062226|VEGA:OTTHUMP00000002722 Tax_Id=9606 Gene_Symbol=EIF4G3 Isoform 1 of Eukaryotic translation initiation factor 4 gamma	2	2	1.9565	2.5884	0.968275	1.37206
REV_IPI00328798;REV_IPI00878029;REV_IPI00877936;REV_IPI00746747;REV_IPI00914012	B-cell CLL/lymphoma 9-like protein;Protein BCL9-2;Putative uncharacterized protein BCL9L	BCL9L;DLNB11	>IPI:REV_IPI00328798.1|SWISS-PROT:Q86UU0-1|ENSEMBL:ENSP00000335320|REFSEQ:NP_872363|H-INV:HIT000061491 Tax_Id=9606 Gene_Symbol=BCL9L Isoform 1 of B-cell CLL/lymphoma 9-like protein;>IPI:REV_IPI00878029.1|SWISS-PROT:Q86UU0-2 Tax_Id=9606 Gene_Symbol=BCL9L Is	2	2	0.88182	0.56239	-0.181444	-0.830357
REV_IPI00328911;REV_IPI00871372	E3 ubiquitin-protein ligase HECTD1;HECT domain-containing protein 1;E3 ligase for inhibin receptor;EULIR;cDNA FLJ43800 fis, clone TESTI4000349, highly similar to E3 ubiquitin-protein ligase HECTD1	HECTD1;KIAA1131	>IPI:REV_IPI00328911.2|SWISS-PROT:Q9ULT8|ENSEMBL:ENSP00000261312|H-INV:HIT000251241 Tax_Id=9606 Gene_Symbol=HECTD1 E3 ubiquitin-protein ligase HECTD1;>IPI:REV_IPI00871372.1|TREMBL:B3KWT6;Q2KQ74|ENSEMBL:ENSP00000382269|REFSEQ:NP_056197|VEGA:OTTHUMP000000282	2	2	1.5322	0.92812	0.615605	-0.107617
REV_IPI00747193;REV_IPI00329327;REV_IPI00455316;REV_IPI00455319;REV_IPI00873539	Extracellular matrix protein FRAS1	FRAS1;KIAA1500	>IPI:REV_IPI00747193.1|ENSEMBL:ENSP00000370049 Tax_Id=9606 Gene_Symbol=FRAS1 444 kDa protein;>IPI:REV_IPI00329327.3|SWISS-PROT:Q86XX4-2|TREMBL:Q69YV4;Q6AI26|ENSEMBL:ENSP00000264895|REFSEQ:NP_079350 Tax_Id=9606 Gene_Symbol=FRAS1 Isoform 2 of Extracellular m	2	2	0.11675	0.11365	-3.09851	-3.13733
REV_IPI00329436;REV_IPI00848026	Coiled-coil domain-containing protein 125;Protein kenae	CCDC125	>IPI:REV_IPI00329436.7|SWISS-PROT:Q86Z20-1|TREMBL:B4DSR1|ENSEMBL:ENSP00000379754;ENSP00000379756|REFSEQ:NP_789786|VEGA:OTTHUMP00000161932 Tax_Id=9606 Gene_Symbol=CCDC125 Isoform 1 of Coiled-coil domain-containing protein 125;>IPI:REV_IPI00848026.1|SWISS-PR	2	2	0.046222	0.11592	-4.43528	-3.1088
REV_IPI00329555	Coagulation factor VII;Serum prothrombin conversion accelerator;Proconvertin;Factor VII light chain;Factor VII heavy chain	F7	>IPI:REV_IPI00329555.2|SWISS-PROT:P08709-1|TREMBL:B0YJC8|ENSEMBL:ENSP00000364731|REFSEQ:NP_000122|H-INV:HIT000194212|VEGA:OTTHUMP00000018733 Tax_Id=9606 Gene_Symbol=F7 Isoform A of Coagulation factor VII	2	2	0.0023081	0.0026731	-8.75908	-8.54727
REV_IPI00329560;REV_IPI00329562;REV_IPI00329561	Rap guanine nucleotide exchange factor 4;cAMP-regulated guanine nucleotide exchange factor II;Exchange factor directly activated by cAMP 2;Epac 2	RAPGEF4;CGEF2;EPAC2	>IPI:REV_IPI00329560.5|SWISS-PROT:Q8WZA2-1|TREMBL:B2R7R3;Q53TH3|ENSEMBL:ENSP00000264111;ENSP00000380278|REFSEQ:NP_008954|H-INV:HIT000058910|VEGA:OTTHUMP00000165043 Tax_Id=9606 Gene_Symbol=RAPGEF4 Isoform 1 of Rap guanine nucleotide exchange factor 4;>IPI:R	2	2	0.59971	0.27669	-0.737663	-1.85366
REV_IPI00410184;REV_IPI00329667;REV_IPI00386405;REV_IPI00382519;REV_IPI00783053	Hydroxyacylglutathione hydrolase-like protein;Putative uncharacterized protein HAGHL	HAGHL	>IPI:REV_IPI00410184.1|SWISS-PROT:Q6PII5-1|ENSEMBL:ENSP00000341952;ENSP00000374350|REFSEQ:NP_996995|VEGA:OTTHUMP00000080714 Tax_Id=9606 Gene_Symbol=HAGHL Isoform 1 of Hydroxyacylglutathione hydrolase-like protein;>IPI:REV_IPI00329667.6|SWISS-PROT:Q6PII5-2|	2	2	0.15255	0.14292	-2.71265	-2.80672
REV_IPI00329719;REV_IPI00412487	Myosin-Id	MYO1D;KIAA0727	>IPI:REV_IPI00329719.1|SWISS-PROT:O94832-1|TREMBL:A6H8V3;Q7Z3N6;Q8N618|ENSEMBL:ENSP00000324527|REFSEQ:NP_056009|H-INV:HIT000000452|VEGA:OTTHUMP00000181079 Tax_Id=9606 Gene_Symbol=MYO1D Isoform 1 of Myosin-Id;>IPI:REV_IPI00412487.4|SWISS-PROT:O94832-2|ENSEM	2	2	0.74468	1.805	-0.425307	0.851999
REV_IPI00333848	Mitochondrial ribosomal protein L11, isoform CRA_c;Putative uncharacterized protein MRPL11	MRPL11	>IPI:REV_IPI00333848.1|TREMBL:A6NLT0|ENSEMBL:ENSP00000329630;ENSP00000377593|REFSEQ:NP_733935 Tax_Id=9606 Gene_Symbol=MRPL11 mitochondrial ribosomal protein L11 isoform c	2	2	0.052832	2.3233	-4.24244	1.21618
REV_IPI00293963;REV_IPI00655922;REV_IPI00334502	Chromodomain Y-like protein	CDYL;CDYL1	>IPI:REV_IPI00293963.4|SWISS-PROT:Q9Y232-1|ENSEMBL:ENSP00000330512|REFSEQ:NP_004815|H-INV:HIT000066467|VEGA:OTTHUMP00000015984 Tax_Id=9606 Gene_Symbol=CDYL Isoform 1 of Chromodomain Y-like protein;>IPI:REV_IPI00655922.1|SWISS-PROT:Q9Y232-2|TREMBL:A8K6D6;B4	2	2	0.40105	0.43171	-1.31815	-1.21187
REV_IPI00334516;REV_IPI00334514;REV_IPI00783919;REV_IPI00171412;REV_IPI00784010;REV_IPI00783351;REV_IPI00910862	Sulfatase-modifying factor 2;C-alpha-formylglycine-generating enzyme 2;Putative uncharacterized protein SUMF2;cDNA FLJ54105, highly similar to Sulfatase-modifying factor 2	SUMF2;PSEC0171;UNQ1968/PRO4500	>IPI:REV_IPI00334516.1|SWISS-PROT:Q8NBJ7-4|REFSEQ:NP_001123542 Tax_Id=9606 Gene_Symbol=SUMF2 Isoform 4 of Sulfatase-modifying factor 2;>IPI:REV_IPI00334514.2|SWISS-PROT:Q8NBJ7-3|TREMBL:Q75LP3|ENSEMBL:ENSP00000341938|REFSEQ:NP_001123541|VEGA:OTTHUMP00000024	2	2	0.84104	0.93843	-0.249754	-0.091679
REV_IPI00337541	NAD(P) transhydrogenase, mitochondrial;Nicotinamide nucleotide transhydrogenase;Pyridine nucleotide transhydrogenase	NNT	>IPI:REV_IPI00337541.3|SWISS-PROT:Q13423|TREMBL:B4DMN9;B4DS88;Q2TB59;Q8N5H5|ENSEMBL:ENSP00000264663;ENSP00000343873|REFSEQ:NP_036475;NP_892022|H-INV:HIT000339606|VEGA:OTTHUMP00000122432;OTTHUMP00000122433 Tax_Id=9606 Gene_Symbol=NNT NAD(P) transhydrogenase	2	2	0.76368	0.22183	-0.38896	-2.17247
REV_IPI00387015;REV_IPI00848003;REV_IPI00339392;REV_IPI00387018;REV_IPI00472331;REV_IPI00339394;REV_IPI00387019;REV_IPI00339396;REV_IPI00871571;REV_IPI00643902;REV_IPI00643480	Regulating synaptic membrane exocytosis protein 1;Rab3-interacting molecule 1	RIMS1;KIAA0340;RAB3IP2;RIM1;Nbla00761	>IPI:REV_IPI00387015.1|SWISS-PROT:Q86UR5-1|ENSEMBL:ENSP00000264839|REFSEQ:NP_055804|H-INV:HIT000250949 Tax_Id=9606 Gene_Symbol=RIMS1 Isoform 1 of Regulating synaptic membrane exocytosis protein 1;>IPI:REV_IPI00848003.2|SWISS-PROT:Q86UR5-2|TREMBL:A7MBN6|ENS	2	2	2.5823	0.44393	1.36866	-1.1716
REV_IPI00373894;REV_IPI00784567;REV_IPI00784975	UPF0378 protein KIAA0100;Breast cancer overexpressed gene 1 protein;Antigen MLAA-22	KIAA0100;BCOX1	>IPI:REV_IPI00373894.6|SWISS-PROT:Q14667-1|TREMBL:Q08E86|ENSEMBL:ENSP00000005905|REFSEQ:NP_055495|VEGA:OTTHUMP00000181012 Tax_Id=9606 Gene_Symbol=KIAA0100 Isoform 1 of UPF0378 protein KIAA0100;>IPI:REV_IPI00784567.1|SWISS-PROT:Q14667-2|ENSEMBL:ENSP00000373	2	2	1.1983	7.1713	0.260989	2.84223
REV_IPI00885176;REV_IPI00374218;REV_IPI00887734	Uncharacterized protein C3orf77	C3orf77	>IPI:REV_IPI00885176.1|SWISS-PROT:Q8N9V7|REFSEQ:XP_946125|H-INV:HIT000056741 Tax_Id=9606 Gene_Symbol=FLJ36157 Uncharacterized protein FLJ36157;>IPI:REV_IPI00374218.7|ENSEMBL:ENSP00000310303|REFSEQ:XP_371632|VEGA:OTTHUMP00000170843 Tax_Id=9606 Gene_Symbol=F	2	2	0.20915	0.57525	-2.25739	-0.797739
REV_IPI00375881	Polycystic kidney disease protein 1-like 3;Polycystin-1L3;PC1-like 3 protein	PKD1L3	>IPI:REV_IPI00375881.1|SWISS-PROT:Q7Z443|ENSEMBL:ENSP00000335272|REFSEQ:XP_001724554|H-INV:HIT000250871 Tax_Id=9606 Gene_Symbol=PKD1L3 Polycystic kidney disease protein 1-like 3	2	2	0.6283	1.419	-0.670475	0.504875
REV_IPI00382470;REV_IPI00784295;REV_IPI00604607;REV_IPI00414676;REV_IPI00455599;REV_IPI00031523	Heat shock protein HSP 90-alpha;HSP 86;Renal carcinoma antigen NY-REN-38;Hsp89-alpha-delta-N	HSP90AA1;HSP90A;HSPC1;HSPCA	>IPI:REV_IPI00382470.3|SWISS-PROT:P07900-2|TREMBL:B3KPJ9;Q86SX1|ENSEMBL:ENSP00000335153|REFSEQ:NP_001017963 Tax_Id=9606 Gene_Symbol=HSP90AA1 heat shock protein 90kDa alpha (cytosolic), class A member 1 isoform 1;>IPI:REV_IPI00784295.2|SWISS-PROT:P07900-1|T	2	2	1.0729	1.2278	0.101516	0.296076
REV_IPI00383177	PP4534		>IPI:REV_IPI00383177.1|TREMBL:Q8WY69 Tax_Id=9606 Gene_Symbol=LOC100129892 PP4534	2	2	0.17125	0.076991	-2.54582	-3.69917
REV_IPI00383227;REV_IPI00020984;REV_IPI00442866;REV_IPI00477719	Calnexin		>IPI:REV_IPI00383227.1|TREMBL:Q16094 Tax_Id=9606 Gene_Symbol=- Calnexin (Fragment)	2	2	1.4015	2.6598	0.486972	1.41132
REV_IPI00383332	MYC-induced nuclear antigen;Mineral dust-induced gene protein;Nucleolar protein 52	MINA;MDIG;MINA53;NO52	>IPI:REV_IPI00383332.2|SWISS-PROT:Q8IUF8-2|ENSEMBL:ENSP00000327424|VEGA:OTTHUMP00000171964 Tax_Id=9606 Gene_Symbol=MINA Isoform 2 of MYC-induced nuclear antigen	2	2	0.048803	4.4188	-4.35689	2.14365
REV_IPI00383792;REV_IPI00419979;REV_IPI00555621	PAK2;Serine/threonine-protein kinase PAK 2;p21-activated kinase 2;Gamma-PAK;PAK65;S6/H4 kinase;p58;PAK-2p27;PAK-2p34;C-t-PAK2	PAK2	>IPI:REV_IPI00383792.1|TREMBL:Q9Y6B5 Tax_Id=9606 Gene_Symbol=- PAK2;>IPI:REV_IPI00419979.3|SWISS-PROT:Q13177|TREMBL:A8K5M4|ENSEMBL:ENSP00000314067|REFSEQ:NP_002568|H-INV:HIT000218733|VEGA:OTTHUMP00000174135 Tax_Id=9606 Gene_Symbol=PAK2 Serine/threonine-pro	2	2	0.36415	0.15797	-1.4574	-2.66228
REV_IPI00383871;REV_IPI00909650;REV_IPI00640903	Mitochondrial uncoupling protein 4;Solute carrier family 25 member 27;cDNA FLJ60996, highly similar to Mitochondrial uncoupling protein 4;Solute carrier family 25, member 27	SLC25A27;UCP4;UNQ772/PRO1566;RP11-446F17.2-004	>IPI:REV_IPI00383871.1|SWISS-PROT:O95847|TREMBL:B4DHR4;Q5VTS9;Q8N518|ENSEMBL:ENSP00000360398|REFSEQ:NP_004268|H-INV:HIT000252755|VEGA:OTTHUMP00000016548 Tax_Id=9606 Gene_Symbol=SLC25A27 Mitochondrial uncoupling protein 4;>IPI:REV_IPI00909650.1|TREMBL:B4DZG	2	2	0.28086	1.9562	-1.83208	0.968054
REV_IPI00384458;REV_IPI00008057	PDZ domain-containing protein 6;Inturned planar cell polarity effector homolog	INTU;KIAA1284;PDZD6;PDZK6	>IPI:REV_IPI00384458.2|SWISS-PROT:Q9ULD6-1|TREMBL:A1L4N5;B3KVS6|ENSEMBL:ENSP00000334003|REFSEQ:NP_056508|H-INV:HIT000001000 Tax_Id=9606 Gene_Symbol=INTU Isoform 1 of PDZ domain-containing protein 6	2	2	1.4764	2.2368	0.562084	1.16144
REV_IPI00386017	MGC39584 protein	MGC39584	>IPI:REV_IPI00386017.3|TREMBL:Q8NCQ8|ENSEMBL:ENSP00000383578 Tax_Id=9606 Gene_Symbol=MGC39584 MGC39584 protein	2	2	0.32521	0.34136	-1.62056	-1.55063
REV_IPI00400812;REV_IPI00386170;REV_IPI00830086	Sperm-specific antigen 2;Cleavage signal-1 protein;Ki-ras-induced actin-interacting protein	SSFA2;CS1;KIAA1927;KRAP	>IPI:REV_IPI00400812.5|SWISS-PROT:P28290-1|TREMBL:A8K6T0;B3KXT1;B4DP45;B4E2E5|ENSEMBL:ENSP00000261006|REFSEQ:NP_001123917|H-INV:HIT000242395|VEGA:OTTHUMP00000163405 Tax_Id=9606 Gene_Symbol=SSFA2 Isoform 1 of Sperm-specific antigen 2;>IPI:REV_IPI00386170.3|	2	2	3.2342	0.79644	1.69341	-0.328362
REV_IPI00386981	HERV-K_3q27.3 provirus ancestral Pol protein;Reverse transcriptase;Ribonuclease H;Integrase		>IPI:REV_IPI00386981.2|SWISS-PROT:Q9UQG0 Tax_Id=9606 Gene_Symbol=- HERV-K_3q27.3 provirus ancestral Pol protein	2	2	0.29013	2.9332	-1.78523	1.55248
REV_IPI00395734;REV_IPI00032465;REV_IPI00514711;REV_IPI00888795	Potassium intermediate/small conductance calcium-activated channel, subfamily N, member 3;Small conductance calcium-activated potassium channel;Potassium intermediate/small conductance calcium-activated channel, subfamily N, member 3, isoform CRA_d;Small conductance calcium-activated potassium channel protein 3;SKCa3;Small conductance calcium-activated potassium channel subfamily N member 3 varia…	KCNN3;RP11-274N19.1-002;hCG_20020;K3	>IPI:REV_IPI00395734.2|TREMBL:Q8WXG7|ENSEMBL:ENSP00000376289|REFSEQ:NP_740752|VEGA:OTTHUMP00000035370 Tax_Id=9606 Gene_Symbol=KCNN3 small conductance calcium-activated potassium channel protein 3 isoform b;>IPI:REV_IPI00032465.3|SWISS-PROT:Q9UGI6|TREMBL:Q6	2	2	0.41015	0.40496	-1.28578	-1.30415
REV_IPI00396008;REV_IPI00879460;REV_IPI00412876;REV_IPI00878933	Protein SPT2 homolog;SPT2 domain-containing protein 1;Protein KU002155	SPTY2D1	>IPI:REV_IPI00396008.3|SWISS-PROT:Q68D10-1|TREMBL:B4E223|ENSEMBL:ENSP00000337991|REFSEQ:NP_919261 Tax_Id=9606 Gene_Symbol=SPTY2D1 Isoform 1 of Protein SPT2 homolog;>IPI:REV_IPI00879460.1|SWISS-PROT:Q68D10-2 Tax_Id=9606 Gene_Symbol=SPTY2D1 Isoform 2 of Prot	2	2	0.063213	0.11312	-3.98363	-3.14407
REV_IPI00396069	Zinc finger protein 571	ZNF571;HSPC059	>IPI:REV_IPI00396069.7|SWISS-PROT:Q7Z3V5|TREMBL:A8K5U8;Q24JS6|ENSEMBL:ENSP00000333660|REFSEQ:NP_057620|H-INV:HIT000002142|VEGA:OTTHUMP00000076831;OTTHUMP00000076832 Tax_Id=9606 Gene_Symbol=ZNF571 Zinc finger protein 571	2	2	0.046338	0.27932	-4.43166	-1.84001
REV_IPI00396341;REV_IPI00884975;REV_IPI00884987;REV_IPI00885003	Uncharacterized protein C2orf67	C2orf67	>IPI:REV_IPI00396341.1|SWISS-PROT:A0AUZ9-1|ENSEMBL:ENSP00000281772|REFSEQ:NP_689732|H-INV:HIT000024956 Tax_Id=9606 Gene_Symbol=C2orf67 Isoform 1 of Uncharacterized protein C2orf67;>IPI:REV_IPI00884975.1|SWISS-PROT:A0AUZ9-2 Tax_Id=9606 Gene_Symbol=C2orf67 I	2	2	0.046478	0.010348	-4.42731	-6.5945
REV_IPI00396563;REV_IPI00027378	UBX domain-containing protein 1;SAPK substrate protein 1;UBA/UBX 33.3 kDa protein	UBXN1;SAKS1	>IPI:REV_IPI00396563.2|SWISS-PROT:Q04323-2|ENSEMBL:ENSP00000294119|REFSEQ:NP_056937 Tax_Id=9606 Gene_Symbol=UBXN1 Isoform 2 of UBX domain-containing protein 1;>IPI:REV_IPI00027378.5|SWISS-PROT:Q04323-1|TREMBL:B4DNC6;B4E0P8;Q05BV2|ENSEMBL:ENSP00000303991|H-	2	2	0.34742	0.3139	-1.52525	-1.67162
REV_IPI00396963;REV_IPI00465346;REV_IPI00908903;REV_IPI00743336;REV_IPI00025976	Dual serine/threonine and tyrosine protein kinase;Dusty protein kinase;Receptor-interacting serine/threonine-protein kinase 5;RIP-homologous kinase;Sugen kinase 496	DSTYK;KIAA0472;RIP5;RIPK5;SGK496;HDCMD38P	>IPI:REV_IPI00396963.4|SWISS-PROT:Q6XUX3-2|ENSEMBL:ENSP00000356129|REFSEQ:NP_955749|VEGA:OTTHUMP00000035175 Tax_Id=9606 Gene_Symbol=RIPK5 Isoform 2 of Receptor-interacting serine/threonine-protein kinase 5;>IPI:REV_IPI00465346.3|SWISS-PROT:Q6XUX3-1|ENSEMBL	2	2	0.090932	0.073287	-3.45907	-3.7703
REV_IPI00398020	Teneurin-3;Tenascin-M3;Protein Odd Oz/ten-m homolog 3	ODZ3;KIAA1455;TNM3	>IPI:REV_IPI00398020.7|SWISS-PROT:Q9P273|ENSEMBL:ENSP00000385276|REFSEQ:NP_001073946|H-INV:HIT000001170 Tax_Id=9606 Gene_Symbol=ODZ3 Teneurin-3	2	2	1.2862	2.8308	0.363115	1.50121
REV_IPI00645054;REV_IPI00398839;REV_IPI00172576;REV_IPI00396308	NADPH oxidase organizer 1;Nox-organizing protein 1;Nox organizer 1;NADPH oxidase regulatory protein;SH3 and PX domain-containing protein 5	NOXO1;P41NOX;SH3PXD5	>IPI:REV_IPI00645054.1|SWISS-PROT:Q8NFA2-2|VEGA:OTTHUMP00000081316 Tax_Id=9606 Gene_Symbol=NOXO1 Isoform 2 of NADPH oxidase organizer 1;>IPI:REV_IPI00398839.1|SWISS-PROT:Q8NFA2-4|ENSEMBL:ENSP00000346195|REFSEQ:NP_653204|H-INV:HIT000037394|VEGA:OTTHUMP00000	2	2	0.6696	0.58984	-0.578629	-0.761604
REV_IPI00829917;REV_IPI00398940;REV_IPI00789726	IQ motif and SEC7 domain-containing protein 3	IQSEC3;KIAA1110	>IPI:REV_IPI00829917.3|SWISS-PROT:Q9UPP2-1|ENSEMBL:ENSP00000315662|REFSEQ:XP_001126365;XP_001720591|VEGA:OTTHUMP00000166156 Tax_Id=9606 Gene_Symbol=LOC100134209;IQSEC3;LOC731035 Isoform 1 of IQ motif and SEC7 domain-containing protein 3;>IPI:REV_IPI0039894	2	2	0.54539	0.56261	-0.87464	-0.829793
REV_IPI00401829;REV_IPI00887789	Uncharacterized protein C14orf38	C14orf38	>IPI:REV_IPI00401829.4|SWISS-PROT:P0C221|ENSEMBL:ENSP00000281581|REFSEQ:XP_001726996;XP_001727002|VEGA:OTTHUMP00000028038 Tax_Id=9606 Gene_Symbol=C14orf38 Uncharacterized protein C14orf38;>IPI:REV_IPI00887789.1|REFSEQ:XP_001723767 Tax_Id=9606 Gene_Symbol=C	2	2	0.13293	0.16344	-2.91126	-2.61317
REV_IPI00409590;REV_IPI00409591;REV_IPI00409593;REV_IPI00291802;REV_IPI00552510;REV_IPI00641430	LIM domain only protein 7;F-box only protein 20;LIM domain 7	LMO7;FBX20;FBXO20;KIAA0858;RP11-332E3.3-003	>IPI:REV_IPI00409590.1|SWISS-PROT:Q8WWI1-1|ENSEMBL:ENSP00000349571 Tax_Id=9606 Gene_Symbol=LMO7 Isoform 1 of LIM domain only protein 7;>IPI:REV_IPI00409591.1|SWISS-PROT:Q8WWI1-2|ENSEMBL:ENSP00000351728 Tax_Id=9606 Gene_Symbol=LMO7 Isoform 2 of LIM domain o	2	2	0.7358	0.75861	-0.442614	-0.39857
REV_IPI00410173;REV_IPI00410169;REV_IPI00478411;REV_IPI00645778;REV_IPI00410168;REV_IPI00903205;REV_IPI00410170;REV_IPI00426186;REV_IPI00642051;REV_IPI00164387;REV_IPI00844030;REV_IPI00644663;REV_IPI00645064;REV_IPI00642598	Calcium-activated potassium channel subunit alpha-1;Calcium-activated potassium channel, subfamily M subunit alpha-1;Maxi K channel;BK channel;K(VCA)alpha;BKCA alpha;KCa1.1;Slowpoke homolog;Slo-alpha;Slo1;hSlo;Potassium large conductance calcium-activated channel, subfamily M, alpha member 1	KCNMA1;KCNMA;SLO;RP11-443A13.1-008;RP11-443A13.1-007;RP11-443A13.1-010;RP11-443A13.1-004;RP11-443A13.1-006;RP11-443A13.1-002;RP11-443A13.1-005	>IPI:REV_IPI00410173.1|SWISS-PROT:Q12791-7|ENSEMBL:ENSP00000385620 Tax_Id=9606 Gene_Symbol=KCNMA1 Isoform 7 of Calcium-activated potassium channel subunit alpha-1;>IPI:REV_IPI00410169.1|SWISS-PROT:Q12791-3|TREMBL:Q59FH2|REFSEQ:NP_001014797 Tax_Id=9606 Gene	2	2	1.3706	1.3957	0.454808	0.480989
REV_IPI00479017;REV_IPI00411303;REV_IPI00472983	Putative uncharacterized protein CCDC7;Coiled-coil domain-containing protein 7	CCDC7	>IPI:REV_IPI00479017.4|TREMBL:A6NK37|ENSEMBL:ENSP00000347835 Tax_Id=9606 Gene_Symbol=CCDC7 Putative uncharacterized protein CCDC7;>IPI:REV_IPI00411303.1|SWISS-PROT:Q96M83-1|TREMBL:A6YT98;A6YT99;A6YTA0;Q5HYG3;Q5VW55;Q96LK5|ENSEMBL:ENSP00000277657;ENSP000003	2	2	1.0499	0.95643	0.0702519	-0.0642687
REV_IPI00411901;REV_IPI00854821;REV_IPI00514780	Disks large homolog 5;Placenta and prostate DLG;Discs large protein P-dlg	DLG5;KIAA0583;PDLG	>IPI:REV_IPI00411901.6|SWISS-PROT:Q8TDM6-1|TREMBL:A6H8Y3|ENSEMBL:ENSP00000361468|REFSEQ:NP_004738|H-INV:HIT000000300|VEGA:OTTHUMP00000019917 Tax_Id=9606 Gene_Symbol=DLG5 Isoform 1 of Disks large homolog 5;>IPI:REV_IPI00854821.1|SWISS-PROT:Q8TDM6-4|ENSEMBL:	2	2	0.26718	0.17891	-1.90412	-2.48269
REV_IPI00903075;REV_IPI00418544	FLJ00268 protein	FLJ00268	>IPI:REV_IPI00903075.1|ENSEMBL:ENSP00000348974 Tax_Id=9606 Gene_Symbol=- 73 kDa protein;>IPI:REV_IPI00418544.2|TREMBL:Q6ZML5|H-INV:HIT000249867 Tax_Id=9606 Gene_Symbol=LOC619207 Similar to Scavenger-receptor protein	2	2	0.8335	0.75056	-0.262746	-0.413961
REV_IPI00418567;REV_IPI00738581	JmjC domain-containing histone demethylation protein 1D	JHDM1D;KIAA1718	>IPI:REV_IPI00418567.4|SWISS-PROT:Q6ZMT4-1|TREMBL:A0JNV9;A4D1S9|ENSEMBL:ENSP00000380692|REFSEQ:NP_085150|H-INV:HIT000249785 Tax_Id=9606 Gene_Symbol=JHDM1D Isoform 1 of JmjC domain-containing histone demethylation protein 1D;>IPI:REV_IPI00738581.1|SWISS-PRO	2	2	0.2647	0.21505	-1.91757	-2.21726
REV_IPI00852735;REV_IPI00888207;REV_IPI00419327	Protocadherin Fat 4;FAT tumor suppressor homolog 4;Fat-like cadherin protein FAT-J	FAT4;CDHF14;FATJ;Nbla00548	>IPI:REV_IPI00852735.1|SWISS-PROT:Q6V0I7-1|TREMBL:B3KU84;B5MDG4|ENSEMBL:ENSP00000332032;ENSP00000377862|REFSEQ:NP_078858|VEGA:OTTHUMP00000164132 Tax_Id=9606 Gene_Symbol=FAT4 Isoform 1 of Protocadherin Fat 4;>IPI:REV_IPI00888207.1|SWISS-PROT:Q6V0I7-3 Tax_Id	2	2	0.41761	2.5613	-1.25977	1.35688
REV_IPI00845262;REV_IPI00419933;REV_IPI00332837	Pleckstrin homology domain-containing family A member 7;PLEKHA7 protein;HCG1992264, isoform CRA_a	PLEKHA7;hCG_1992264	>IPI:REV_IPI00845262.2|SWISS-PROT:Q6IQ23-2 Tax_Id=9606 Gene_Symbol=PLEKHA7 Isoform 2 of Pleckstrin homology domain-containing family A member 7;>IPI:REV_IPI00419933.3|SWISS-PROT:Q6IQ23-1|TREMBL:B4DK33;B4DWC3|ENSEMBL:ENSP00000347883|REFSEQ:NP_778228|H-INV:H	2	2	0.32982	0.18901	-1.60025	-2.40347
REV_IPI00444793;REV_IPI00424603;REV_IPI00853635	Centrosome and spindle pole-associated protein 1	CSPP1;CSPP	>IPI:REV_IPI00444793.5|ENSEMBL:ENSP00000373694|REFSEQ:NP_001070672 Tax_Id=9606 Gene_Symbol=CSPP1 centrosome spindle pole associated protein 1 isoform a;>IPI:REV_IPI00424603.5|SWISS-PROT:Q1MSJ5-1|TREMBL:Q8NHT1;Q9H688|ENSEMBL:ENSP00000262210|REFSEQ:NP_079066	2	2	0.67193	0.62317	-0.573617	-0.682302
REV_IPI00433499	Rhomboid family member 2;Rhomboid 5 homolog 2;Rhomboid veinlet-like protein 5;Rhomboid veinlet-like protein 6	RHBDF2;RHBDL5;RHBDL6	>IPI:REV_IPI00433499.6|SWISS-PROT:Q6PJF5-1|ENSEMBL:ENSP00000322775|REFSEQ:NP_078875|H-INV:HIT000037457|VEGA:OTTHUMP00000182505 Tax_Id=9606 Gene_Symbol=RHBDF2 Isoform 1 of Rhomboid family member 2	2	2	0.027519	11.71	-5.18343	3.54967
REV_IPI00607799;REV_IPI00446769	3-hydroxybutyrate dehydrogenase type 2;R-beta-hydroxybutyrate dehydrogenase;Dehydrogenase/reductase SDR family member 6;Oxidoreductase UCPA	BDH2;DHRS6;UNQ6308/PRO20933	>IPI:REV_IPI00607799.5|SWISS-PROT:Q9BUT1-1|TREMBL:A8K295;B4DUF6|ENSEMBL:ENSP00000296424|REFSEQ:NP_064524|H-INV:HIT000284235|VEGA:OTTHUMP00000082657 Tax_Id=9606 Gene_Symbol=BDH2 Isoform 1 of 3-hydroxybutyrate dehydrogenase type 2;>IPI:REV_IPI00446769.4|SWIS	2	2	0.033762	0.37419	-4.88846	-1.41816
REV_IPI00465291	Serine/threonine-protein kinase SIK2;Salt-inducible protein kinase 2;Serine/threonine-protein kinase SNF1-like kinase 2;Qin-induced kinase	SIK2;KIAA0781;QIK;SNF1LK2	>IPI:REV_IPI00465291.3|SWISS-PROT:Q9H0K1|TREMBL:A8K5B8;B0YJ94|ENSEMBL:ENSP00000305976|REFSEQ:NP_056006|H-INV:HIT000025360|VEGA:OTTHUMP00000198122 Tax_Id=9606 Gene_Symbol=SNF1LK2 Serine/threonine-protein kinase SNF1-like kinase 2	2	2	0.83485	2.8264	-0.260411	1.49897
REV_IPI00477418	Syntaxin 10	STX10	>IPI:REV_IPI00477418.1|TREMBL:Q5U8S2 Tax_Id=9606 Gene_Symbol=STX10 Syntaxin 10	2	2	0.17025	0.71557	-2.55427	-0.482835
REV_IPI00872406;REV_IPI00478634	Zinc finger matrin-type protein 1	ZMAT1;KIAA1789	>IPI:REV_IPI00872406.1|SWISS-PROT:Q5H9K5-1|ENSEMBL:ENSP00000361868|REFSEQ:NP_001011657|VEGA:OTTHUMP00000023703 Tax_Id=9606 Gene_Symbol=ZMAT1 Isoform 1 of Zinc finger matrin-type protein 1;>IPI:REV_IPI00478634.2|SWISS-PROT:Q5H9K5-2|TREMBL:A7MD47|REFSEQ:NP_1	2	2	0.54073	2.4231	-0.88702	1.27685
REV_IPI00795648;REV_IPI00479633	HERV-H LTR-associating protein 3;Human endogenous retrovirus-H long terminal repeat-associating protein 3;HERV-H LTR-associating 3;HERV-H LTR-associating 3, isoform CRA_b	HHLA3;RP11-180O5.1-003;hCG_1780154	>IPI:REV_IPI00795648.1|SWISS-PROT:Q9XRX5-1 Tax_Id=9606 Gene_Symbol=HHLA3 Isoform 1 of HERV-H LTR-associating protein 3;>IPI:REV_IPI00479633.1|TREMBL:Q5VZP2|ENSEMBL:ENSP00000352938|REFSEQ:NP_001031722|VEGA:OTTHUMP00000010943 Tax_Id=9606 Gene_Symbol=HHLA3 HE	2	2	0.25446	2.6762	-1.97449	1.42019
REV_IPI00479904;REV_IPI00844557;REV_IPI00878879;REV_IPI00514898;REV_IPI00878670	Putative uncharacterized protein COL27A1;Collagen alpha-1(XXVII) chain	COL27A1;KIAA1870	>IPI:REV_IPI00479904.3|TREMBL:A6NF26|ENSEMBL:ENSP00000349802 Tax_Id=9606 Gene_Symbol=COL27A1 Putative uncharacterized protein COL27A1;>IPI:REV_IPI00844557.1|SWISS-PROT:Q8IZC6-1|ENSEMBL:ENSP00000348385|REFSEQ:NP_116277|H-INV:HIT000084768|VEGA:OTTHUMP0000002	2	2	0.89028	0.97264	-0.167669	-0.0400222
REV_IPI00480103	Protein FAM83D;Spindle protein CHICA	FAM83D;C20orf129	>IPI:REV_IPI00480103.3|SWISS-PROT:Q9H4H8|TREMBL:B4E1I7;Q68EN1;Q6P457;Q7Z6H0|ENSEMBL:ENSP00000217429|REFSEQ:NP_112181|H-INV:HIT000265777|VEGA:OTTHUMP00000030981 Tax_Id=9606 Gene_Symbol=FAM83D hypothetical protein LOC81610	2	2	0.26837	0.60356	-1.8977	-0.728431
REV_IPI00514002;REV_IPI00888370;REV_IPI00886783;REV_IPI00878701;REV_IPI00871757;REV_IPI00887540;REV_IPI00871169;REV_IPI00887379	StAR-related lipid transfer protein 9;START domain-containing protein 9;cDNA FLJ58093, highly similar to StAR-related lipid transfer protein 9	STARD9;KIAA1300	>IPI:REV_IPI00514002.4|SWISS-PROT:Q9P2P6-1|REFSEQ:XP_001717557 Tax_Id=9606 Gene_Symbol=STARD9 Isoform 1 of StAR-related lipid transfer protein 9;>IPI:REV_IPI00888370.1|TREMBL:B4DMS6|REFSEQ:XP_001129482|H-INV:HIT000001015|VEGA:OTTHUMP00000175403 Tax_Id=9606	2	2	0.26081	0.065388	-1.93893	-3.93483
REV_IPI00514433	Putative uncharacterized protein APH1A	APH1A	>IPI:REV_IPI00514433.4|TREMBL:A6NM39;B4DUG7;Q5TB21|ENSEMBL:ENSP00000236017|VEGA:OTTHUMP00000037716 Tax_Id=9606 Gene_Symbol=APH1A cDNA FLJ60161, moderately similar to Gamma-secretase subunit APH-1A	2	2	1.1884	117.36	0.249021	6.8748
REV_IPI00514651;REV_IPI00044681;REV_IPI00395464	Ubiquitin-like with PHD and ring finger domains 2;E3 ubiquitin-protein ligase UHRF2;Ubiquitin-like PHD and RING finger domain-containing protein 2;Ubiquitin-like-containing PHD and RING finger domains protein 2;Np95/ICBP90-like RING finger protein;Nuclear zinc finger protein Np97;RING finger protein 107	UHRF2;RP11-472F14.2-002;NIRF;RNF107	>IPI:REV_IPI00514651.1|TREMBL:B1AL33|ENSEMBL:ENSP00000370778|VEGA:OTTHUMP00000021046 Tax_Id=9606 Gene_Symbol=UHRF2 Ubiquitin-like, containing PHD and RING finger domains, 2;>IPI:REV_IPI00044681.1|SWISS-PROT:Q96PU4-1|TREMBL:B3KV82|ENSEMBL:ENSP00000276893|RE	2	2	0.32028	0.33601	-1.64259	-1.57342
REV_IPI00515078	Type I iodothyronine deiodinase;Type-I 5'-deiodinase;Type 1 DI;DIOI;5DI	DIO1;ITDI1;TXDI1	>IPI:REV_IPI00515078.3|SWISS-PROT:P49895-7 Tax_Id=9606 Gene_Symbol=DIO1 Isoform l of Type I iodothyronine deiodinase	2	2	0.043673	0.20089	-4.51711	-2.31552
REV_IPI00550644;REV_IPI00877593	Tetratricopeptide repeat protein 38	TTC38	>IPI:REV_IPI00550644.2|SWISS-PROT:Q5R3I4|ENSEMBL:ENSP00000370419|REFSEQ:NP_060401|H-INV:HIT000003181|VEGA:OTTHUMP00000028646;OTTHUMP00000197572 Tax_Id=9606 Gene_Symbol=TTC38 Tetratricopeptide repeat protein 38;>IPI:REV_IPI00877593.1|VEGA:OTTHUMP00000197574	2	2	3.3413	11.249	1.74041	3.49172
REV_IPI00552671;REV_IPI00871326	Plexin-A1;Semaphorin receptor NOV;cDNA FLJ46771 fis, clone TRACH3025828, highly similar to Plexin-A1	PLXNA1;NOV;PLXN1;DKFZp761P19121	>IPI:REV_IPI00552671.2|SWISS-PROT:Q9UIW2|ENSEMBL:ENSP00000377061|H-INV:HIT000324311 Tax_Id=9606 Gene_Symbol=PLXNA1 Plexin-A1;>IPI:REV_IPI00871326.1|TREMBL:B3KY38;B4DE20;Q6ZTY7;Q9NSM6|ENSEMBL:ENSP00000251772|REFSEQ:NP_115618|VEGA:OTTHUMP00000172598 Tax_Id=9	2	2	0.46877	0.37789	-1.09305	-1.40396
REV_IPI00554656	Putative uncharacterized protein DKFZp686I1730	DKFZp686I1730	>IPI:REV_IPI00554656.1|TREMBL:Q5CZ70|ENSEMBL:ENSP00000373914 Tax_Id=9606 Gene_Symbol=DGCR2 Putative uncharacterized protein DKFZp686I1730	2	2	1.131	1.5599	0.177599	0.641454
REV_IPI00555582;REV_IPI00783999;REV_IPI00889713;REV_IPI00021022	I-kappa-B-related protein variant;NF-kappa-B inhibitor-like protein 2;Nuclear factor of kappa light polypeptide gene enhancer in B-cells inhibitor-like 2;Inhibitor of kappa B-related protein	NFKBIL2;IKBR	>IPI:REV_IPI00555582.1|TREMBL:Q59GI3 Tax_Id=9606 Gene_Symbol=NFKBIL2 I-kappa-B-related protein variant (Fragment);>IPI:REV_IPI00783999.3|SWISS-PROT:Q96HA7-1|ENSEMBL:ENSP00000292520|REFSEQ:NP_038460|H-INV:HIT000033963|VEGA:OTTHUMP00000178480 Tax_Id=9606 Gen	2	2	0.62568	0.29888	-0.676503	-1.74236
REV_IPI00607645;REV_IPI00872867	Sin3 histone deacetylase corepressor complex component SDS3;Suppressor of defective silencing 3 protein homolog;45 kDa Sin3-associated polypeptide;SUDS3 protein	SUDS3;SAP45;SDS3	>IPI:REV_IPI00607645.4|SWISS-PROT:Q9H7L9|TREMBL:Q2M2F3|ENSEMBL:ENSP00000251152|REFSEQ:NP_071936|H-INV:HIT000335958|VEGA:OTTHUMP00000169415 Tax_Id=9606 Gene_Symbol=SUDS3 Sin3 histone deacetylase corepressor complex component SDS3;>IPI:REV_IPI00872867.1|TREM	2	2	10.121	0.2493	3.33928	-2.00405
REV_IPI00909142;REV_IPI00640304;REV_IPI00384176;REV_IPI00910435;REV_IPI00301041;REV_IPI00873041;REV_IPI00023097;REV_IPI00398781;REV_IPI00451426	Protein polybromo-1;Polybromo-1D;BRG1-associated factor 180	PBRM1;PB1	>IPI:REV_IPI00909142.1|SWISS-PROT:Q86U86-9 Tax_Id=9606 Gene_Symbol=PBRM1 Isoform 9 of Protein polybromo-1;>IPI:REV_IPI00640304.1|SWISS-PROT:Q86U86-4|ENSEMBL:ENSP00000378307|REFSEQ:NP_060783|VEGA:OTTHUMP00000171531 Tax_Id=9606 Gene_Symbol=PBRM1 Isoform 4 of	2	2	0.22754	0.080055	-2.13581	-3.64286
REV_IPI00641139;REV_IPI00743772;REV_IPI00853293	COMM domain-containing protein 7	COMMD7;C20orf92	>IPI:REV_IPI00641139.1|TREMBL:Q49AU6 Tax_Id=9606 Gene_Symbol=COMMD7 COMMD7 protein;>IPI:REV_IPI00743772.2|SWISS-PROT:Q86VX2|TREMBL:B3KTZ2|ENSEMBL:ENSP00000278980|REFSEQ:NP_444269|H-INV:HIT000021162|VEGA:OTTHUMP00000030609 Tax_Id=9606 Gene_Symbol=COMMD7 COM	2	2	18.543	1.6526	4.2128	0.724738
REV_IPI00642126;REV_IPI00828098	Protein ALO17;ALK lymphoma oligomerization partner on chromosome 17;RING finger protein 213	KIAA1618;ALO17;RNF213;C17orf27;KIAA1554	>IPI:REV_IPI00642126.3|SWISS-PROT:Q9HCF4-1|H-INV:HIT000001333|VEGA:OTTHUMP00000181405 Tax_Id=9606 Gene_Symbol=KIAA1618 Isoform 1 of Protein ALO17;>IPI:REV_IPI00828098.1|SWISS-PROT:Q63HN8-1|ENSEMBL:ENSP00000338218|REFSEQ:NP_065965 Tax_Id=9606 Gene_Symbol=RN	2	2	0.30729	0.48749	-1.70233	-1.03656
REV_IPI00643781	PSIP1 protein	PSIP1	>IPI:REV_IPI00643781.1|TREMBL:Q05CM9;Q8N4N4|ENSEMBL:ENSP00000370091;ENSP00000380653|VEGA:OTTHUMP00000022755 Tax_Id=9606 Gene_Symbol=PSIP1 PSIP1 protein	2	2	52.109	1.6465	5.70346	0.719403
REV_IPI00291427;REV_IPI00178886;REV_IPI00643883;REV_IPI00873363;REV_IPI00748758	CDK5 and ABL1 enzyme substrate 1;Interactor with CDK3 1	CABLES1;CABLES	>IPI:REV_IPI00291427.2|SWISS-PROT:Q8TDN4-1|TREMBL:A7K6Y5|ENSEMBL:ENSP00000256925|REFSEQ:NP_001094089 Tax_Id=9606 Gene_Symbol=CABLES1 Isoform 1 of CDK5 and ABL1 enzyme substrate 1;>IPI:REV_IPI00178886.1|SWISS-PROT:Q8TDN4-2|TREMBL:B4DK60;B4E3V5|ENSEMBL:ENSP0	2	2	0.022893	0.024909	-5.44895	-5.32719
REV_IPI00644021;REV_IPI00291351	Ribosomal protein S6 kinase, 52kDa, polypeptide 1;Ribosomal protein S6 kinase delta-1;52 kDa ribosomal protein S6 kinase;Ribosomal S6 kinase-like protein with two PSK domains 118 kDa protein;SPHK1-binding protein	RPS6KC1;RP11-434B7.1-002;RPK118	>IPI:REV_IPI00644021.1|TREMBL:B1APS8;B4DHE1;B4DRK0|ENSEMBL:ENSP00000355926|REFSEQ:NP_001129610|VEGA:OTTHUMP00000035019 Tax_Id=9606 Gene_Symbol=RPS6KC1 ribosomal protein S6 kinase, 52kDa, polypeptide 1 isoform b;>IPI:REV_IPI00291351.1|SWISS-PROT:Q96S38|TREM	2	2	0.29139	1.2752	-1.77898	0.350724
REV_IPI00644408;REV_IPI00021275;REV_IPI00252979;REV_IPI00219421	Ephrin receptor;Ephrin type-B receptor 2;Tyrosine-protein kinase receptor EPH-3;DRT;Receptor protein-tyrosine kinase HEK5;Tyrosine-protein kinase TYRO5;Renal carcinoma antigen NY-REN-47	EPHB2;RP1-74M1.1-004;DRT;EPHT3;EPTH3;ERK;HEK5;TYRO5	>IPI:REV_IPI00644408.1|TREMBL:B1AKC9|ENSEMBL:ENSP00000363758|VEGA:OTTHUMP00000002917 Tax_Id=9606 Gene_Symbol=EPHB2 Ephrin receptor;>IPI:REV_IPI00021275.4|SWISS-PROT:P29323-1|TREMBL:Q4LE53|ENSEMBL:ENSP00000363761|H-INV:HIT000062752|VEGA:OTTHUMP00000002915 T	2	2	0.25716	1.4424	-1.95926	0.528471
REV_IPI00646082;REV_IPI00877639;REV_IPI00640008;REV_IPI00791529	Sex comb on midleg-like protein 4	SCML4	>IPI:REV_IPI00646082.2|SWISS-PROT:Q8N228-1|TREMBL:B4E0X3|ENSEMBL:ENSP00000358016|REFSEQ:NP_932347|H-INV:HIT000018438|VEGA:OTTHUMP00000016934 Tax_Id=9606 Gene_Symbol=SCML4 Isoform 1 of Sex comb on midleg-like protein 4;>IPI:REV_IPI00877639.1|SWISS-PROT:Q8N2	2	2	1.9719	104.76	0.979586	6.71094
REV_IPI00741005;REV_IPI00787901;REV_IPI00896540	MAX gene-associated protein	MGA;KIAA0518	>IPI:REV_IPI00741005.5|SWISS-PROT:Q8IWI9-1|TREMBL:B4DVS1;Q9H6M4|ENSEMBL:ENSP00000374586|REFSEQ:NP_001074010|H-INV:HIT000095220|VEGA:OTTHUMP00000175563 Tax_Id=9606 Gene_Symbol=MGA Isoform 1 of MAX gene-associated protein;>IPI:REV_IPI00787901.4|ENSEMBL:ENSP0	2	2	0.69779	4.2447	-0.519135	2.08566
REV_IPI00741894;REV_IPI00026320	E3 ubiquitin-protein ligase UBR5;E3 ubiquitin-protein ligase, HECT domain-containing 1;Hyperplastic discs protein homolog;Progestin-induced protein	UBR5;EDD;EDD1;HYD;KIAA0896	>IPI:REV_IPI00741894.2|REFSEQ:XP_001125699 Tax_Id=9606 Gene_Symbol=LOC730429 similar to E3 ubiquitin protein ligase, HECT domain containing, 1;>IPI:REV_IPI00026320.1|SWISS-PROT:O95071|TREMBL:B2RP24;B3KML2;Q49A65|ENSEMBL:ENSP00000220959|REFSEQ:NP_056986|H-I	2	2	0.428	0.81337	-1.22432	-0.298016
REV_IPI00742682	Nucleoprotein TPR	TPR	>IPI:REV_IPI00742682.2|SWISS-PROT:P12270|TREMBL:A0PJC9;Q15624;Q504U6;Q58F23;Q99968;Q9UE33|ENSEMBL:ENSP00000356448|REFSEQ:NP_003283|H-INV:HIT000322829|VEGA:OTTHUMP00000033584 Tax_Id=9606 Gene_Symbol=TPR Nucleoprotein TPR	2	2	0.32901	0.27458	-1.6038	-1.8647
REV_IPI00745613	Exosome complex exonuclease RRP41;Ribosomal RNA-processing protein 41;Exosome component 4;p12A	EXOSC4;RRP41;SKI6	>IPI:REV_IPI00745613.2|SWISS-PROT:Q9NPD3|ENSEMBL:ENSP00000315476|REFSEQ:NP_061910|H-INV:HIT000076106|VEGA:OTTHUMP00000178376 Tax_Id=9606 Gene_Symbol=EXOSC4 Exosome complex exonuclease RRP41	2	2	0.22476	0.42806	-2.15354	-1.22412
REV_IPI00746222	ATP-binding cassette sub-family B member 5;P-glycoprotein ABCB5;ABCB5 P-gp	ABCB5	>IPI:REV_IPI00746222.4|SWISS-PROT:Q2M3G0-1|TREMBL:A0ASV4|ENSEMBL:ENSP00000258738;ENSP00000385417|REFSEQ:NP_848654|H-INV:HIT000250695|VEGA:OTTHUMP00000120018 Tax_Id=9606 Gene_Symbol=ABCB5 Isoform 1 of ATP-binding cassette sub-family B member 5	2	2	0.66167	0.68569	-0.595816	-0.544372
REV_IPI00746412;REV_IPI00181359	SFRS2-interacting protein;Splicing factor, arginine/serine-rich 2-interacting protein;SC35-interacting protein 1;CTD-associated SR protein 11;Splicing regulatory protein 129;Renal carcinoma antigen NY-REN-40	SFRS2IP;CASP11;SIP1	>IPI:REV_IPI00746412.2|TREMBL:A6NEU9;B2RA91;B4DZM2|ENSEMBL:ENSP00000358374|REFSEQ:NP_004710|H-INV:HIT000063022|VEGA:OTTHUMP00000167225;OTTHUMP00000195169 Tax_Id=9606 Gene_Symbol=SFRS2IP splicing factor, arginine/serine-rich 2, interacting protein;>IPI:REV_	2	2	4.7576	0.62892	2.25023	-0.669052
REV_IPI00746946	Coiled-coil domain-containing protein 108	CCDC108	>IPI:REV_IPI00746946.2|SWISS-PROT:Q6ZU64|ENSEMBL:ENSP00000340776|REFSEQ:NP_919278|H-INV:HIT000045830|VEGA:OTTHUMP00000163969 Tax_Id=9606 Gene_Symbol=CCDC108 Coiled-coil domain-containing protein 108	2	2	0.56034	0.34907	-0.835626	-1.51841
REV_IPI00877079;REV_IPI00844377;REV_IPI00844086;REV_IPI00747951;REV_IPI00514914;REV_IPI00514075	Diaphanous homolog 2 (Drosophila), isoform CRA_a;Putative uncharacterized protein DIAPH2;Protein diaphanous homolog 2;Diaphanous-related formin-2	DIAPH2;DIA	>IPI:REV_IPI00877079.1|TREMBL:A8MSQ4|ENSEMBL:ENSP00000362152 Tax_Id=9606 Gene_Symbol=DIAPH2 Putative uncharacterized protein DIAPH2;>IPI:REV_IPI00844377.1|SWISS-PROT:O60879-1|ENSEMBL:ENSP00000321348|REFSEQ:NP_006720|H-INV:HIT000325911|VEGA:OTTHUMP000000242	2	2	0.66639	0.63021	-0.585561	-0.666095
REV_IPI00784020;REV_IPI00783186;REV_IPI00909867;REV_IPI00868922;REV_IPI00251783;REV_IPI00871529	Ankyrin repeat domain-containing protein 17;Gene trap ankyrin repeat protein;Serologically defined breast cancer antigen NY-BR-16;cDNA FLJ58273, highly similar to Homo sapiens ankyrin repeat domain 17 (ANKRD17), transcript variant 1, mRNA;Putative uncharacterized protein ANKRD17	ANKRD17;GTAR;KIAA0697	>IPI:REV_IPI00784020.1|SWISS-PROT:O75179-1|ENSEMBL:ENSP00000351416|REFSEQ:NP_115593 Tax_Id=9606 Gene_Symbol=ANKRD17 Isoform 1 of Ankyrin repeat domain-containing protein 17;>IPI:REV_IPI00783186.2|SWISS-PROT:O75179-2|TREMBL:B3KU50|ENSEMBL:ENSP00000332265|RE	2	2	0.7346	0.51956	-0.444969	-0.944638
REV_IPI00784013	Tyrosine-protein kinase JAK1;Janus kinase 1	JAK1;JAK1A;JAK1B	>IPI:REV_IPI00784013.1|SWISS-PROT:P23458|TREMBL:Q0VGA4;Q4LDX3;Q6P669;Q8IV82;Q9UD26|ENSEMBL:ENSP00000343204|REFSEQ:NP_002218|H-INV:HIT000328992|VEGA:OTTHUMP00000010896 Tax_Id=9606 Gene_Symbol=JAK1 Tyrosine-protein kinase JAK1	2	2	2.8428	1.1793	1.50731	0.237931
REV_IPI00786880;REV_IPI00879116;REV_IPI00306532	Putative myosin-XVB;Unconventional myosin-15B;Myosin XVBP;Putative uncharacterized protein DKFZp667C0210	MYO15B;KIAA1783;MYO15BP;DKFZp667C0210	>IPI:REV_IPI00786880.3|SWISS-PROT:Q96JP2|ENSEMBL:ENSP00000293201|REFSEQ:XP_001718051 Tax_Id=9606 Gene_Symbol=LOC100134144 similar to KIAA1783 protein;>IPI:REV_IPI00879116.1|VEGA:OTTHUMP00000182299 Tax_Id=9606 Gene_Symbol=MYO15B 74 kDa protein;>IPI:REV_IPI0	2	2	0.67124	0.51767	-0.575099	-0.949895
REV_IPI00789134	Glyceraldehyde 3-phosphate dehydrogenase	GAPD	>IPI:REV_IPI00789134.1|TREMBL:A4UCT1;Q16768;Q5ZEY3|ENSEMBL:ENSP00000380065|VEGA:OTTHUMP00000174433 Tax_Id=9606 Gene_Symbol=GAPDH Glyceraldehyde 3-phosphate dehydrogenase	2	2	0.1604	0.17057	-2.64025	-2.55156
REV_IPI00789455;REV_IPI00032590;REV_IPI00641010	Katanin p60 ATPase-containing subunit A-like 1;p60 katanin-like 1	KATNAL1	>IPI:REV_IPI00789455.3|SWISS-PROT:Q9BW62|TREMBL:A8K5X4;B2RDY3;B3KUK7|ENSEMBL:ENSP00000369989;ENSP00000369991|REFSEQ:NP_001014402;NP_115492|H-INV:HIT000029774|VEGA:OTTHUMP00000018194;OTTHUMP00000061637 Tax_Id=9606 Gene_Symbol=KATNAL1 Katanin p60 ATPase-cont	2	2	0.13299	0.17976	-2.91061	-2.47586
REV_IPI00794205;REV_IPI00418813;REV_IPI00788210			>IPI:REV_IPI00794205.1|VEGA:OTTHUMP00000180737 Tax_Id=9606 Gene_Symbol=- 26 kDa protein;>IPI:REV_IPI00418813.2|ENSEMBL:ENSP00000343469|H-INV:HIT000264322|VEGA:OTTHUMP00000180738;OTTHUMP00000180739;OTTHUMP00000180740 Tax_Id=9606 Gene_Symbol=- Similar to Rib	2	2	4.6211	4.6145	2.20824	2.20617
REV_IPI00794910			>IPI:REV_IPI00794910.2|ENSEMBL:ENSP00000376604|VEGA:OTTHUMP00000168985 Tax_Id=9606 Gene_Symbol=HCFC2 46 kDa protein	2	2	0.52788	0.35513	-0.921718	-1.49358
REV_IPI00797933;REV_IPI00644699;REV_IPI00477099;REV_IPI00789896;REV_IPI00902842;REV_IPI00297139;REV_IPI00902639;REV_IPI00793824;REV_IPI00798115	Guanine nucleotide exchange factor DBS;DBL's big sister;MCF2-transforming sequence-like protein;Putative uncharacterized protein MCF2L	MCF2L;KIAA0362	>IPI:REV_IPI00797933.3|SWISS-PROT:O15068-3|TREMBL:B4DHD6;B4DIL6|ENSEMBL:ENSP00000364751|REFSEQ:NP_079255|VEGA:OTTHUMP00000081739 Tax_Id=9606 Gene_Symbol=MCF2L MCF.2 cell line derived transforming sequence-like isoform b;>IPI:REV_IPI00644699.3|SWISS-PROT:O1	2	2	7.1336	0.64816	2.83463	-0.625578
REV_IPI00797989			>IPI:REV_IPI00797989.1|VEGA:OTTHUMP00000168789 Tax_Id=9606 Gene_Symbol=C12orf55 58 kDa protein	2	2	0.24773	0.083311	-2.01316	-3.58535
REV_IPI00815697;REV_IPI00816751;REV_IPI00879900;REV_IPI00872269;REV_IPI00217052;REV_IPI00871234;REV_IPI00816806;REV_IPI00816570;REV_IPI00815765;REV_IPI00816407;REV_IPI00816099;REV_IPI00816020;REV_IPI00815856;REV_IPI00152696	Neuron navigator 2;Helicase APC down-regulated 1;Retinoic acid inducible in neuroblastoma 1;Steerin-2;Pore membrane and/or filament-interacting-like protein 2;Unc-53 homolog 2	NAV2;HELAD1;KIAA1419;POMFIL2;RAINB1;STEERIN2	>IPI:REV_IPI00815697.3|SWISS-PROT:Q8IVL1-3|TREMBL:A7E2D6|ENSEMBL:ENSP00000379394|REFSEQ:NP_892009|VEGA:OTTHUMP00000200627 Tax_Id=9606 Gene_Symbol=NAV2 neuron navigator 2 isoform 1;>IPI:REV_IPI00816751.1|SWISS-PROT:Q8IVL1-2 Tax_Id=9606 Gene_Symbol=NAV2 Isof	2	2	0.2106	0.34778	-2.24742	-1.52375
REV_IPI00844266;REV_IPI00843802;REV_IPI00180625;REV_IPI00902841	Protein KIAA0284	KIAA0284;FAM68C	>IPI:REV_IPI00844266.2|SWISS-PROT:Q9Y4F5-3|TREMBL:B4DUX3|ENSEMBL:ENSP00000251181|REFSEQ:NP_055820|VEGA:OTTHUMP00000028432 Tax_Id=9606 Gene_Symbol=KIAA0284 Isoform 3 of Protein KIAA0284;>IPI:REV_IPI00843802.1|SWISS-PROT:Q9Y4F5-1 Tax_Id=9606 Gene_Symbol=KIAA	2	2	0.43508	1.1633	-1.20065	0.218223
REV_IPI00853270;REV_IPI00887997;REV_IPI00410321;REV_IPI00854781;REV_IPI00910717;REV_IPI00908695;REV_IPI00854585	Janus kinase and microtubule-interacting protein 1;GABA-B receptor-binding protein;Multiple alpha-helices and RNA-linker protein 1;cDNA FLJ53834, highly similar to Homo sapiens multiple coiled-coil GABABR1-binding protein (MARLIN1), mRNA;cDNA FLJ52428, highly similar to Homo sapiens multiple coiled-coil GABABR1-binding protein (MARLIN1), mRNA	JAKMIP1;GABABRBP;JAMIP1;MARLIN1	>IPI:REV_IPI00853270.1|SWISS-PROT:Q96N16-2|TREMBL:B3KWB6|REFSEQ:NP_001092903 Tax_Id=9606 Gene_Symbol=JAKMIP1 Isoform 2 of Janus kinase and microtubule-interacting protein 1;>IPI:REV_IPI00887997.1|SWISS-PROT:Q96N16-5 Tax_Id=9606 Gene_Symbol=JAKMIP1 Isoform	2	2	0.95295	0.52786	-0.0695276	-0.921773
REV_IPI00873687;REV_IPI00853588;REV_IPI00853506;REV_IPI00746807;REV_IPI00297188;REV_IPI00853397;REV_IPI00853453	Brain-specific angiogenesis inhibitor 2	BAI2;RP11-73M7.7-010;RP11-73M7.7-009;RP11-73M7.7-008;RP11-73M7.7-006	>IPI:REV_IPI00873687.1|TREMBL:A2A3C2|ENSEMBL:ENSP00000381548|VEGA:OTTHUMP00000195042 Tax_Id=9606 Gene_Symbol=BAI2 Brain-specific angiogenesis inhibitor 2;>IPI:REV_IPI00853588.1|TREMBL:A2A3C3;B4DKC3|ENSEMBL:ENSP00000381555|VEGA:OTTHUMP00000195041 Tax_Id=960	2	2	8.4801	0.36088	3.08408	-1.47041
REV_IPI00871968			>IPI:REV_IPI00871968.1|ENSEMBL:ENSP00000378707 Tax_Id=9606 Gene_Symbol=ANK3 124 kDa protein	2	2	1.6231	1.3369	0.698752	0.418892
REV_IPI00879534			>IPI:REV_IPI00879534.1|VEGA:OTTHUMP00000024916 Tax_Id=9606 Gene_Symbol=- 35 kDa protein	2	2	1.6682	1.4536	0.738292	0.53963
REV_IPI00885054;REV_IPI00884966;REV_IPI00398837;REV_IPI00384080;REV_IPI00152758;REV_IPI00395716;REV_IPI00913925	Coiled-coil domain-containing protein 88B;Brain leucine zipper domain-containing protein;Hook-related protein 3	CCDC88B;BRLZ	>IPI:REV_IPI00885054.1|SWISS-PROT:A6NC98-1|TREMBL:B2RTU8|ENSEMBL:ENSP00000349238|REFSEQ:NP_115627|VEGA:OTTHUMP00000042630 Tax_Id=9606 Gene_Symbol=CCDC88B Isoform 1 of Coiled-coil domain-containing protein 88B;>IPI:REV_IPI00884966.1|SWISS-PROT:A6NC98-4 Tax_	2	2	0.10692	0.15811	-3.2254	-2.661
REV_IPI00885142	Transmembrane protein with metallophosphoesterase domain	TMPPE	>IPI:REV_IPI00885142.1|SWISS-PROT:Q6ZT21-2|REFSEQ:NP_001129710 Tax_Id=9606 Gene_Symbol=FLJ45032 Isoform 2 of Putative metallophosphoesterase FLJ45032	2	2	0.18767	0.12937	-2.41373	-2.95042
REV_IPI00886825;REV_IPI00888996;REV_IPI00909236;REV_IPI00888536	cDNA FLJ50293, moderately similar to Oxygen-regulated protein 1;cDNA FLJ40857 fis, clone TRACH2016722, weakly similar to Homo sapiens lipoxygenase homology domains 1 (LOXHD1), mRNA		>IPI:REV_IPI00886825.2|TREMBL:B4DYB3;B4E2V2|REFSEQ:XP_001714844 Tax_Id=9606 Gene_Symbol=LOC100128419 cDNA FLJ55454, moderately similar to Oxygen-regulated protein 1;>IPI:REV_IPI00888996.1|REFSEQ:XP_001714927 Tax_Id=9606 Gene_Symbol=LOC100128419 similar to	2	2	0.98451	1.1983	-0.0225222	0.260989
REV_IPI00887371;REV_IPI00789856;REV_IPI00910545;REV_IPI00815904;REV_IPI00642191;REV_IPI00795382;REV_IPI00789735;REV_IPI00793577;REV_IPI00790929	Tubulin--tyrosine ligase-like protein 3;HOTTL;cDNA FLJ55758, highly similar to Homo sapiens tubulin tyrosine ligase-like family, member 3 (TTLL3), transcript variant 1, mRNA	TTLL3;PRO0207	>IPI:REV_IPI00887371.1|SWISS-PROT:Q9Y4R7-5 Tax_Id=9606 Gene_Symbol=TTLL3 Isoform 5 of Tubulin--tyrosine ligase-like protein 3;>IPI:REV_IPI00789856.2|SWISS-PROT:Q9Y4R7-1|ENSEMBL:ENSP00000338524|REFSEQ:NP_001021100|VEGA:OTTHUMP00000165250;OTTHUMP00000170123	2	2	1.2	0.60501	0.263034	-0.724969
REV_IPI00887518			>IPI:REV_IPI00887518.1|REFSEQ:XP_001714411 Tax_Id=9606 Gene_Symbol=LOC100132738 similar to hCG1817845	2	2	0.97432	1.4641	-0.0375324	0.550014
REV_IPI00888063			>IPI:REV_IPI00888063.1|REFSEQ:XP_001719262 Tax_Id=9606 Gene_Symbol=KRT18P33 similar to hCG21219	2	2	1.2002	0.90096	0.263275	-0.150465
REV_IPI00888268;REV_IPI00240375			>IPI:REV_IPI00888268.1|REFSEQ:XP_001724444 Tax_Id=9606 Gene_Symbol=LOC653075 similar to golgi autoantigen, golgin subfamily a, 8A isoform 1;>IPI:REV_IPI00240375.7|REFSEQ:XP_001724449|VEGA:OTTHUMP00000175401 Tax_Id=9606 Gene_Symbol=LOC653075 similar to golg	2	2	0.77544	0.62644	-0.366913	-0.674752
REV_IPI00888562			>IPI:REV_IPI00888562.1|REFSEQ:XP_001723072;XP_001725236;XP_001726377 Tax_Id=9606 Gene_Symbol=LOC100128588 similar to hCG34808	2	2	0.45885	0.57532	-1.12391	-0.797563
REV_IPI00893815;REV_IPI00894205			>IPI:REV_IPI00893815.1|VEGA:OTTHUMP00000199704 Tax_Id=9606 Gene_Symbol=NIPSNAP1 Protein;>IPI:REV_IPI00894205.1|VEGA:OTTHUMP00000199703 Tax_Id=9606 Gene_Symbol=NIPSNAP1 9 kDa protein	2	2	0.12787	0.097402	-2.96725	-3.3599
REV_IPI00895942;REV_IPI00657791;REV_IPI00784657;REV_IPI00892724;REV_IPI00150554	cDNA FLJ54095, highly similar to Homo sapiens cell division cycle associated 7-like (CDCA7L), mRNA;Cell division cycle-associated 7-like protein;Protein JPO2;Transcription factor RAM2;cDNA FLJ38646 fis, clone HHDPC2006460, highly similar to Homo sapiens cell division cycle associated 7-like (CDCA7L), mRNA;Cell division cycle associated 7-like, isoform CRA_b;Putative uncharacterized protein CDCA7L	CDCA7L;HR1;JPO2;R1;hCG_40002	>IPI:REV_IPI00895942.1|TREMBL:B4DUT3|REFSEQ:NP_001120843 Tax_Id=9606 Gene_Symbol=CDCA7L cell division cycle associated 7-like 2;>IPI:REV_IPI00657791.2|SWISS-PROT:Q96GN5-1|TREMBL:A4D141;A8K8X5|ENSEMBL:ENSP00000363045;ENSP00000383986|REFSEQ:NP_061189|H-INV:H	2	2	1.2051	1.4112	0.269153	0.496922
REV_IPI00902947;REV_IPI00216973	cDNA FLJ46901 fis, clone UTERU3023141, highly similar to LIX1-like protein;LIX1-like protein	LIX1L	>IPI:REV_IPI00902947.1|TREMBL:B3KY58 Tax_Id=9606 Gene_Symbol=- cDNA FLJ46901 fis, clone UTERU3023141, highly similar to LIX1-like protein;>IPI:REV_IPI00216973.1|SWISS-PROT:Q8IVB5|ENSEMBL:ENSP00000358314|REFSEQ:NP_714924|H-INV:HIT000051490|VEGA:OTTHUMP00000	2	2	0.17821	0.1418	-2.48835	-2.81807
REV_IPI00908592;REV_IPI00657950;REV_IPI00106559;REV_IPI00747530	cDNA FLJ54388, highly similar to Tax1-binding protein 1;Tax1-binding protein 1;TRAF6-binding protein	TAX1BP1;T6BP;PRO0105	>IPI:REV_IPI00908592.1|TREMBL:B4DVF9 Tax_Id=9606 Gene_Symbol=- cDNA FLJ54388, highly similar to Tax1-binding protein 1;>IPI:REV_IPI00657950.1|SWISS-PROT:Q86VP1-1|TREMBL:A4D196|ENSEMBL:ENSP00000379612|REFSEQ:NP_006015|VEGA:OTTHUMP00000122541 Tax_Id=9606 Gen	2	2	1.0566	1.0172	0.0794293	0.0246034
REV_IPI00909104;REV_IPI00414008;REV_IPI00872593;REV_IPI00909194;REV_IPI00902582;REV_IPI00844008	cDNA FLJ53443, highly similar to Leiomodin-1;Leiomodin-1;Leiomodin, muscle form;64 kDa autoantigen D1;64 kDa autoantigen 1D;64 kDa autoantigen 1D3;Thyroid-associated ophthalmopathy autoantigen;Smooth muscle leiomodin;cDNA FLJ54257, highly similar to Leiomodin-1;cDNA FLJ44510 fis, clone UTERU3001652, highly similar to Leiomodin-1;LMOD1 protein	LMOD1	>IPI:REV_IPI00909104.1|TREMBL:B4E3S9 Tax_Id=9606 Gene_Symbol=- cDNA FLJ53443, highly similar to Leiomodin-1;>IPI:REV_IPI00414008.4|SWISS-PROT:P29536-2|TREMBL:B1APV6;B4DIX9|ENSEMBL:ENSP00000356257|VEGA:OTTHUMP00000033948 Tax_Id=9606 Gene_Symbol=LMOD1 Leiomo	2	2	2.0087	1.2791	1.00626	0.355129
REV_IPI00909207;REV_IPI00027350	cDNA FLJ60461, highly similar to Peroxiredoxin-2 (EC 1.11.1.15);Peroxiredoxin-2;Thioredoxin peroxidase 1;Thioredoxin-dependent peroxide reductase 1;Thiol-specific antioxidant protein;PRP;Natural killer cell-enhancing factor B	PRDX2;NKEFB;TDPX1	>IPI:REV_IPI00909207.1|TREMBL:B4DF70 Tax_Id=9606 Gene_Symbol=- cDNA FLJ60461, highly similar to Peroxiredoxin-2;>IPI:REV_IPI00027350.3|SWISS-PROT:P32119|ENSEMBL:ENSP00000301522|REFSEQ:NP_005800|H-INV:HIT000277909|VEGA:OTTHUMP00000077857;OTTHUMP00000165823	2	2	0.49286	0.50374	-1.02075	-0.989249
REV_IPI00909249	cDNA FLJ59341, highly similar to Homo sapiens sphingomyelin phosphodiesterase 4, neutral membrane, transcript variant 1, mRNA		>IPI:REV_IPI00909249.1|TREMBL:B4DM23 Tax_Id=9606 Gene_Symbol=- cDNA FLJ59341, highly similar to Homo sapiens sphingomyelin phosphodiesterase 4, neutral membrane, transcript variant 1, mRNA	2	2	0.95408	1.2766	-0.0678179	0.352307
REV_IPI00910169	cDNA FLJ54122, highly similar to Cytosol aminopeptidase (EC 3.4.11.1)		>IPI:REV_IPI00910169.1|TREMBL:B4DQG5 Tax_Id=9606 Gene_Symbol=- cDNA FLJ54122, highly similar to Cytosol aminopeptidase	2	2	1.0607	0.47541	0.0850167	-1.07276
IPI00000155;IPI00647134;IPI00647648;IPI00644210;IPI00910934	Nuclear protein NP60;Nuclear protein of 60 kDa;3-hydroxyisobutyrate dehydrogenase-like protein;Cytokine-like nuclear factor N-PAC;cDNA FLJ57390	NP60;HIBDL	Isoform 1 of Nuclear protein NP60;Isoform 3 of Nuclear protein NP60;Isoform 2 of Nuclear protein NP60;Isoform 4 of Nuclear protein NP60;cDNA FLJ57390	3	2	4.1627	1.9073	2.05752	0.931532
IPI00008281;IPI00171537	Zinc finger matrin-type protein 3;Zinc finger protein WIG-1;p53-activated gene 608 protein;cDNA FLJ16307 fis, clone PUAEN2004875, highly similar to Homo sapiens p53 target zinc finger protein (WIG1), transcript variant 2, mRNA	ZMAT3;PAG608;WIG1	Zinc finger matrin-type protein 3;p53 target zinc finger protein isoform 2	3	2	11.852	1.2139	3.56706	0.27965
IPI00012645;IPI00218207;IPI00845381	Spectrin beta chain, brain 2;Spectrin, non-erythroid beta chain 2;Beta-III spectrin	SPTBN2;KIAA0302	Isoform 1 of Spectrin beta chain, brain 2;Isoform 2 of Spectrin beta chain, brain 2	3	2	0.022828	0.0040376	-5.45305	-7.95229
IPI00719725;IPI00719821;IPI00719553;IPI00030624;IPI00019540;IPI00719345	Serine/threonine-protein phosphatase 6 regulatory subunit 3;SAPS domain family member 3;Sporulation-induced transcript 4-associated protein SAPL	SAPS3;C11orf23;KIAA1558;PP6R3;SAPL	Isoform 5 of SAPS domain family member 3;Isoform 1 of SAPS domain family member 3;Isoform 2 of SAPS domain family member 3;Isoform 6 of SAPS domain family member 3;Isoform 4 of SAPS domain family member 3;Isoform 3 of SAPS domain family member 3	3	2	0.15135	0.10129	-2.72404	-3.30344
IPI00641659;IPI00022542;IPI00644878;IPI00640910;IPI00645351	Rho-associated protein kinase 1;Rho-associated, coiled-coil-containing protein kinase 1;p160 ROCK-1;Renal carcinoma antigen NY-REN-35	ROCK1	Rho-associated protein kinase 1;Rho-associated protein kinase 1	3	2	0.93573	1.0406	-0.0958358	0.0574156
IPI00023344;IPI00746292;IPI00556574;IPI00413614	Symplekin	SYMPK;SPK;SYMPK variant protein	Isoform 1 of Symplekin;127 kDa protein;SYMPK variant protein (Fragment);Isoform 2 of Symplekin	3	2	3.1633	1.9977	1.66143	0.99834
IPI00025880;IPI00872223	Myosin-7;Myosin heavy chain 7;Myosin heavy chain, cardiac muscle beta isoform;Myosin heavy chain slow isoform	MYH7;MYHCB	Myosin-7;223 kDa protein	3	2	1.851	0.0067764	0.888305	-7.20527
IPI00027820	Espin;Ectoplasmic specialization protein;Autosomal recessive deafness type 36 protein	ESPN;DFNB36;LP2654	Isoform 1 of Espin	3	2	0.12314	0.039514	-3.02163	-4.66149
IPI00029422	Kinesin-like protein KIF20A;Rabkinesin-6;Rab6-interacting kinesin-like protein;GG10_2	KIF20A;RAB6KIFL	Kinesin-like protein KIF20A	3	2	101.31	0.31836	6.66263	-1.65127
IPI00029731;IPI00793102;IPI00867504	60S ribosomal protein L35a;Cell growth-inhibiting gene 33 protein	RPL35A;GIG33	60S ribosomal protein L35a;11 kDa protein;Similar to 60S ribosomal protein L35a	3	2	1.0498	1.2411	0.0701145	0.311619
IPI00030634	Gamma-glutamyltransferase 7;Gamma-glutamyltranspeptidase 7;Gamma-glutamyltransferase-like 3;Gamma-glutamyltransferase-like 5;Gamma-glutamyltransferase 7 heavy chain;Gamma-glutamyltransferase 7 light chain	GGT7;GGTL3;GGTL5	Isoform 1 of Gamma-glutamyltransferase 7	3	2	0.25336	0.19822	-1.98074	-2.33483
IPI00031708;IPI00793664;IPI00794773;IPI00794247	Fumarylacetoacetase;Fumarylacetoacetate hydrolase;Beta-diketonase	FAH	Fumarylacetoacetase;33 kDa protein;19 kDa protein;18 kDa protein	3	2	0.54542	0.60897	-0.87456	-0.715557
IPI00032137;IPI00910616	Alpha-actinin-3;Alpha-actinin skeletal muscle isoform 3;F-actin cross-linking protein;cDNA FLJ58651, highly similar to Alpha-actinin-3	ACTN3	Alpha-actinin-3;cDNA FLJ58651, highly similar to Alpha-actinin-3	3	2	2.3024	2.629	1.20314	1.39451
IPI00033034;IPI00384016	Alpha-ketoglutarate dehydrogenase complex dihydrolipoyl succinyltransferase	DLSTP;E2k	Alpha-ketoglutarate dehydrogenase complex dihydrolipoyl succinyltransferase	3	2	1.4814	0.43702	0.566961	-1.19423
IPI00095032;IPI00783304	Coiled-coil domain-containing protein 64B	CCDC64B	Isoform 1 of Coiled-coil domain-containing protein 64B;Isoform 2 of Coiled-coil domain-containing protein 64B	3	2	1.818	0.25489	0.862352	-1.97205
IPI00102752;IPI00220717;IPI00220716	Putative RNA-binding protein 15;RNA-binding motif protein 15;One-twenty two protein 1	RBM15;OTT;OTT1	Isoform 1 of Putative RNA-binding protein 15;Isoform 3 of Putative RNA-binding protein 15;Isoform 2 of Putative RNA-binding protein 15	3	2	0.97934	1.877	-0.0301183	0.908429
IPI00759642;IPI00104074;IPI00759525;IPI00513892	Scavenger receptor cysteine-rich type 1 protein M130;Hemoglobin scavenger receptor;Soluble CD163	CD163;M130	Isoform 2 of Scavenger receptor cysteine-rich type 1 protein M130;Isoform 1 of Scavenger receptor cysteine-rich type 1 protein M130;Isoform 4 of Scavenger receptor cysteine-rich type 1 protein M130;Isoform 3 of Scavenger receptor cysteine-rich type 1 prote	3	2	0.1508	0.055491	-2.72929	-4.1716
IPI00105598;IPI00790498	26S proteasome non-ATPase regulatory subunit 11;26S proteasome regulatory subunit S9;26S proteasome regulatory subunit p44.5	PSMD11	Proteasome 26S non-ATPase subunit 11 variant (Fragment)	3	2	0.79031	1.0194	-0.339509	0.0277203
IPI00144293;IPI00376222	YTH domain-containing protein 1;Putative splicing factor YT521	YTHDC1;KIAA1966;YT521	Isoform 1 of YTH domain-containing protein 1;Isoform 2 of YTH domain-containing protein 1	3	2	1.0055	0.83387	0.00791308	-0.262106
IPI00152953;IPI00100362;IPI00102391	Band 4.1-like protein 4B;Protein EHM2;FERM-containing protein CG1;cDNA FLJ20381 fis, clone KAIA2329;Erythrocyte membrane protein band 4.1 like 4B, isoform CRA_b	EPB41L4B;EHM2;hCG_1738334	Isoform 1 of Band 4.1-like protein 4B;Isoform 2 of Band 4.1-like protein 4B;Erythrocyte membrane protein band 4.1 like 4B, isoform CRA_b	3	2	0.036482	0.017657	-4.77667	-5.82362
IPI00156689;IPI00909022;IPI00184402;IPI00789469	Synaptic vesicle membrane protein VAT-1 homolog;cDNA FLJ54106, moderately similar to Synaptic vesicle membrane protein VAT-1 homolog (EC 1.-.-.-);Chromosome 17q21 mRNA clone 694:2.	VAT1	Synaptic vesicle membrane protein VAT-1 homolog;cDNA FLJ54106, moderately similar to Synaptic vesicle membrane protein VAT-1 homolog;Chromosome 17q21 mRNA clone 694:2;22 kDa protein	3	2	0.22382	0.13638	-2.15959	-2.8743
IPI00162743;IPI00909423;IPI00748001	Suppression of tumorigenicity 5;HeLa tumor suppression 1;DENN domain-containing protein 2B;cDNA FLJ55800, highly similar to Suppression of tumorigenicity 5;cDNA FLJ44590 fis, clone BLADE2000256, moderately similar to Homo sapiens suppression of tumorigenicity 5 (ST5)	ST5;DENND2B;HTS1	Isoform 2 of Suppression of tumorigenicity 5;cDNA FLJ55800, highly similar to Suppression of tumorigenicity 5;cDNA FLJ44590 fis, clone BLADE2000256, moderately similar to Homo sapiens suppression of tumorigenicity 5	3	2	0.016307	0.018912	-5.93836	-5.72455
IPI00164441;IPI00644359	Protein unc-13 homolog A;Munc13-1	UNC13A;KIAA1032	unc-13 homolog A;105 kDa protein	3	2	0.0445	0.10175	-4.49005	-3.2969
IPI00171626	Lysophosphatidylcholine acyltransferase 1;1-alkylglycerophosphocholine O-acetyltransferase;Acetyl-CoA:lyso-platelet-activating factor acetyltransferase;1-acylglycerophosphocholine O-acyltransferase;Acyltransferase-like 2;Phosphonoformate immuno-associated protein 3	LPCAT1;AYTL2;PFAAP3	1-acylglycerophosphocholine O-acyltransferase 1	3	2	0.51704	0.36581	-0.951652	-1.45083
IPI00172591	39S ribosomal protein L17, mitochondrial;LYST-interacting protein 2	MRPL17;LIP2	39S ribosomal protein L17, mitochondrial	3	2	0.14206	0.22832	-2.81543	-2.13087
IPI00651622;IPI00220806;IPI00305585;IPI00790698;IPI00513823;IPI00909213	2'-5' oligoadenylate synthetase 1 p52 isoform;2'-5'-oligoadenylate synthetase 1;p46/p42 OAS;E18/E16	OAS1;OIAS	2'-5' oligoadenylate synthetase 1 p52 isoform;Isoform p48 of 2'-5'-oligoadenylate synthetase 1;Isoform p46 of 2'-5'-oligoadenylate synthetase 1;Isoform p44 of 2'-5'-oligoadenylate synthetase 1;Isoform p41 of 2'-5'-oligoadenylate synthetase 1	3	2	0.59004	0.2877	-0.761115	-1.79736
IPI00290032	Transient receptor potential cation channel subfamily M member 7;Long transient receptor potential channel 7;Channel-kinase 1	TRPM7;CHAK1;LTRPC7	Transient receptor potential cation channel subfamily M member 7	3	2	2.3627	0.34908	1.24044	-1.51837
IPI00412344;IPI00290439;IPI00644437;IPI00871157;IPI00396412;IPI00873916;IPI00333420;IPI00010067;IPI00640267;IPI00220037;IPI00645372	Serine/threonine-protein kinase SRPK1;Serine/arginine-rich protein-specific kinase 1;SFRS protein kinase 1;Putative uncharacterized protein SRPK2;SFRS protein kinase 2, isoform CRA_a;Serine/threonine-protein kinase SRPK2;Serine/arginine-rich protein-specific kinase 2;SFRS protein kinase 2;Serine/threonine-protein kinase SRPK3;Serine/arginine-rich protein-specific kinase 3;Serine/threonine-protein…	SRPK1;RP3-422H11.1-003;SRPK2;SRPK3;MSSK1;STK23	Isoform 2 of Serine/threonine-protein kinase SRPK1;74 kDa protein;SFRS protein kinase 1;Putative uncharacterized protein SRPK2 (Fragment);SFRS protein kinase 2 isoform a;Putative uncharacterized protein SRPK2 (Fragment);Serine/threonine-protein kinase SRPK	3	2	1.7143	3.1367	0.77762	1.64925
IPI00291939;IPI00553151;IPI00385082	Structural maintenance of chromosomes protein 1A;SMC1alpha protein;Sb1.8	SMC1A;DXS423E;KIAA0178;SB1.8;SMC1;SMC1L1	Structural maintenance of chromosomes protein 1A	3	2	1.2287	1.0144	0.297133	0.0206267
IPI00293845;IPI00375454;IPI00910844	Telomere-associated protein RIF1;Rap1-interacting factor 1 homolog	RIF1	Isoform 1 of Telomere-associated protein RIF1;Isoform 2 of Telomere-associated protein RIF1	3	2	2.5141	3.6319	1.33004	1.86072
IPI00294084	Endothelial PAS domain-containing protein 1;Member of PAS protein 2;Basic-helix-loop-helix-PAS protein MOP2;Hypoxia-inducible factor 2 alpha;HIF-1 alpha-like factor	EPAS1;HIF2A;MOP2	Endothelial PAS domain-containing protein 1	3	2	1.6709	1.1162	0.740625	0.158596
IPI00294159;IPI00852927	Tricarboxylate transport protein, mitochondrial;Citrate transport protein;Tricarboxylate carrier protein;Solute carrier family 25 member 1;cDNA FLJ60026, highly similar to Tricarboxylate transport protein, mitochondrial;Solute carrier family 25 (Mitochondrial carrier; citrate transporter), member 1, isoform CRA_b	SLC25A1;SLC20A3;hCG_17246	Tricarboxylate transport protein, mitochondrial;cDNA FLJ60026, highly similar to Tricarboxylate transport protein, mitochondrial (Solute carrier family 25 (Mitochondrial carrier	3	2	0.30682	0.27779	-1.70454	-1.84793
IPI00297985;IPI00332872;IPI00647070;IPI00796114;IPI00642735	Uncharacterized protein C6orf103;Chromosome 6 open reading frame 103	C6orf103;RP11-497D6.1-002;RP11-497D6.1-004	hypothetical protein LOC79747;Chromosome 6 open reading frame 103;Chromosome 6 open reading frame 103	3	2	1.0884	0.17365	0.122209	-2.52575
IPI00299635	Baculoviral IAP repeat-containing protein 6;Ubiquitin-conjugating BIR domain enzyme apollon	BIRC6;KIAA1289	baculoviral IAP repeat-containing 6	3	2	5.8844	4.3109	2.5569	2.10799
IPI00299702;IPI00654602	Coiled-coil domain-containing protein 148	CCDC148	Isoform 1 of Coiled-coil domain-containing protein 148	3	2	1.3098	1.1974	0.389347	0.259905
IPI00303075;IPI00797990;IPI00016619;IPI00871925;IPI00872140;IPI00479325	Sperm equatorial segment protein 1;Glycosylated 38 kDa sperm protein C-7/8	SPESP1;UNQ732/PRO1418	Sperm equatorial segment protein 1;38 kDa protein	3	2	0.72118	102.69	-0.471569	6.68215
IPI00303152;IPI00383440;IPI00887715	Collagen alpha-1(XXII) chain	COL22A1	Isoform 1 of Collagen alpha-1(XXII) chain;Isoform 2 of Collagen alpha-1(XXII) chain	3	2	2.9761	1.0932	1.57342	0.128557
IPI00878288;IPI00304926;IPI00658084	Autophagy-related protein 2 homolog A	ATG2A;KIAA0404	Isoform 3 of Autophagy-related protein 2 homolog A;Isoform 1 of Autophagy-related protein 2 homolog A	3	2	1.4607	0.86685	0.54666	-0.206146
IPI00306406	Serine/threonine-protein kinase RIO2	RIOK2	Serine/threonine-protein kinase RIO2	3	2	0.55415	0.5123	-0.851652	-0.964939
IPI00329648;IPI00556213;IPI00329649	Protein O-mannosyl-transferase 2;Dolichyl-phosphate-mannose--protein mannosyltransferase 2;Putative uncharacterized protein	POMT2	Isoform 1 of Protein O-mannosyl-transferase 2;Putative uncharacterized protein (Fragment)	3	2	1.0404	1.0463	0.0571383	0.0652966
IPI00375560	Zinc finger protein 804A	ZNF804A;C2orf10	Zinc finger protein 804A	3	2	1.1864	0.17675	0.246591	-2.50022
IPI00377167	Smoothelin-like protein 1	Smtnl1	Smoothelin-like protein 1	3	2	101.39	2.4788	6.66377	1.30964
IPI00382428;IPI00294615	Full-length cDNA clone CS0DI085YI08 of Placenta of Homo sapiens (human);Fibulin-5;Developmental arteries and neural crest EGF-like protein;Urine p50 protein	FBLN5;DANCE;UNQ184/PRO210	Full-length cDNA clone CS0DI085YI08 of Placenta of Homo sapiens (Fragment);Fibulin-5	3	2	0.27332	0.48516	-1.87134	-1.04347
IPI00385761;IPI00910826;IPI00400967	Protein unc-80 homolog	UNC80;C2orf21;KIAA1843	chromosome 2 open reading frame 21 isoform 1;201 kDa protein;Isoform 2 of Uncharacterized protein KIAA1843	3	2	0.4274	7.3141	-1.22634	2.87068
IPI00412218;IPI00395649;IPI00913899;IPI00793182	Protein unc-79 homolog;Putative uncharacterized protein KIAA1409	KIAA1409;UNC79	Isoform 3 of Uncharacterized protein KIAA1409;Isoform 1 of Uncharacterized protein KIAA1409;Putative uncharacterized protein KIAA1409;Isoform 2 of Uncharacterized protein KIAA1409	3	2	1.234	0.63102	0.303342	-0.664242
IPI00646512;IPI00395865;IPI00879702;IPI00552530	cDNA FLJ77317, highly similar to Homo sapiens retinoblastoma binding protein 7 (RBBP7), mRNA;Histone-binding protein RBBP7;Retinoblastoma-binding protein 7;Retinoblastoma-binding protein p46;Histone acetyltransferase type B subunit 2;Nucleosome-remodeling factor subunit RBAP46;Retinoblastoma binding protein 7	RBBP7;RP11-716A19.5-008;RBAP46;RP11-716A19.5-010;RP11-716A19.5-004	Retinoblastoma binding protein 7;Histone-binding protein RBBP7;Retinoblastoma binding protein 7;Retinoblastoma binding protein 7	3	2	1.3385	0.66907	0.420617	-0.579771
IPI00844415;IPI00396074;REV_IPI00220143;REV_IPI00741768;IPI00258027;IPI00431800	Probable phospholipid-transporting ATPase ID;ATPase class I type 8B member 2	ATP8B2;ATPID;KIAA1137	ATPase, class I, type 8B, member 2 isoform a;Isoform 1 of Probable phospholipid-transporting ATPase ID	3	2	0.016623	0.004053	-5.91068	-7.94679
IPI00427808;IPI00843963;IPI00807694	Uncharacterized protein C10orf71;Uncharacterized protein C10orf71.	C10orf71	Isoform 1 of Uncharacterized protein C10orf71;Isoform 3 of Uncharacterized protein C10orf71;Uncharacterized protein C10orf71 (Fragment)	3	2	0.33331	0.12699	-1.58506	-2.97721
IPI00452091;IPI00452092	Zinc finger protein DZIP1;DAZ-interacting protein 1/2	DZIP1;DZIP;DZIP2;KIAA0996	Isoform 1 of Zinc finger protein DZIP1;Isoform 2 of Zinc finger protein DZIP1	3	2	0.29317	0.1125	-1.77019	-3.152
IPI00465428;IPI00797358;IPI00412216;IPI00871288;IPI00604778	Vacuolar protein sorting-associated protein 13C	VPS13C;KIAA1421	Isoform 1 of Vacuolar protein sorting-associated protein 13C;Isoform 3 of Vacuolar protein sorting-associated protein 13C;vacuolar protein sorting 13C protein isoform 2B;408 kDa protein;vacuolar protein sorting 13C protein isoform 1B	3	2	3.4066	0.44202	1.76833	-1.17782
IPI00470515;IPI00867618	Uncharacterized protein C1orf173	C1orf173	Isoform 1 of Uncharacterized protein C1orf173;Isoform 2 of Uncharacterized protein C1orf173	3	2	0.77244	0.6007	-0.372505	-0.735283
IPI00477003;IPI00791122	Coiled-coil domain-containing protein KIAA1407	KIAA1407	Coiled-coil domain-containing protein KIAA1407	3	2	0.76783	0.85151	-0.381141	-0.231905
IPI00549955;IPI00442121;IPI00790373	Meiosis-specific nuclear structural protein 1	MNS1	Meiosis-specific nuclear structural protein 1	3	2	0.39772	0.63772	-1.33017	-0.649005
IPI00554462;IPI00642689	Novel protein	RP11-297I6.1;RP11-297I6.1-003	17 kDa protein;Novel protein	3	2	0.060199	0.26373	-4.05412	-1.92287
IPI00828080;IPI00639996;IPI00479190;IPI00646915;IPI00220421;IPI00640351;IPI00441964	Arf-GAP, Rho-GAP domain, ANK repeat and PH domain-containing protein 1;Centaurin-delta-2	ARAP1;CENTD2;KIAA0782	Isoform 6 of Centaurin-delta-2;Isoform 3 of Centaurin-delta-2;Isoform 1 of Centaurin-delta-2;Isoform 4 of Centaurin-delta-2;Isoform 2 of Centaurin-delta-2;ArfGAP with RhoGAP domain, ankyrin repeat and PH domain 1 isoform d	3	2	0.87268	1.0165	-0.196475	0.0236102
IPI00465101;IPI00642540	Serine/threonine-protein kinase Nek3;NimA-related protein kinase 3;HSPK 36	NEK3	NIMA (Never in mitosis gene a)-related kinase 3, isoform CRA_a;Isoform 2 of Serine/threonine-protein kinase Nek3	3	2	0.21737	1.4421	-2.20178	0.528171
IPI00879509;IPI00643114;IPI00647559;IPI00646027;IPI00394794;IPI00305620	PHLDB3 protein;Pleckstrin homology-like domain family B member 3	PHLDB3	pleckstrin homology-like domain, family B, member 3;70 kDa protein;69 kDa protein;PHLDB3 protein;Pleckstrin homology-like domain family B member 3	3	2	6.4998	2.9028	2.7004	1.53745
IPI00644322;IPI00382788;IPI00792658;IPI00884143;IPI00879500;IPI00879315;IPI00878910	Protein Jade-2;PHD finger protein 15	PHF15;JADE2;KIAA0239	PHD finger protein 15, isoform CRA_a	3	2	0.66411	0.050742	-0.590506	-4.30068
IPI00736700;IPI00016576	Grainyhead-like protein 2 homolog;Brother of mammalian grainyhead;Transcription factor CP2-like 3	GRHL2;BOM;TFCP2L3	Isoform 2 of Grainyhead-like protein 2 homolog;Isoform 1 of Grainyhead-like protein 2 homolog	3	2	0.26884	2.2438	-1.89518	1.16594
IPI00871586;IPI00745311;IPI00432463;IPI00892913;IPI00164978;IPI00383528;IPI00879303	KIR3DS1;Killer cell immunoglobulin-like receptor 3DS1;MHC class I NK cell receptor;Natural killer-associated transcript 10;Killer cell immunoglobulin-like receptor 3DL1;Natural killer-associated transcript 3;p70 natural killer cell receptor clones CL-2/CL-11;HLA-BW4-specific inhibitory NK cell receptor;CD158 antigen-like family member E;KIR3DL1;Killer cell Ig-like receptor variant	KIR3DS1;NKAT10;KIR3DL1;CD158E;NKAT3;NKB1	killer cell immunoglobulin-like receptor, three domains, short cytoplasmic tail, 1;Killer cell immunoglobulin-like receptor 3DS1;Natural killer cell inhibitory receptor;KIR3DL1;Killer cell Ig-like receptor variant	3	2	5.4151	1.028	2.43699	0.0398403
IPI00745991;IPI00295577	Protein tyrosine phosphatase, receptor type, B;Receptor-type tyrosine-protein phosphatase beta	PTPRB;PTPB	protein tyrosine phosphatase, receptor type, B isoform a;Receptor-type tyrosine-protein phosphatase beta	3	2	1.0703	0.084476	0.0980152	-3.56531
IPI00746062;IPI00022904;IPI00103654;IPI00888472;IPI00856016	Serine/threonine-protein phosphatase 4 regulatory subunit 2	PPP4R2;SBBI57	Isoform 2 of Serine/threonine-protein phosphatase 4 regulatory subunit 2;55 kDa protein;Isoform 1 of Serine/threonine-protein phosphatase 4 regulatory subunit 2;similar to PPP4R2 protein;Isoform 3 of Serine/threonine-protein phosphatase 4 regulatory subuni	3	2	3.5076	1.3592	1.81048	0.442758
IPI00871281;IPI00748507;IPI00022629;IPI00399304;IPI00645623;IPI00915034	Protein regulator of cytokinesis 1	PRC1	77 kDa protein;76 kDa protein;Isoform 1 of Protein regulator of cytokinesis 1;protein regulator of cytokinesis 1 isoform 2;Isoform 2 of Protein regulator of cytokinesis 1;Isoform 3 of Protein regulator of cytokinesis 1	3	2	1.4155	1.3179	0.501312	0.398241
IPI00783390;IPI00299059	Neural cell adhesion molecule L1-like protein;Close homolog of L1;Processed neural cell adhesion molecule L1-like protein	CHL1;CALL	Isoform 1 of Neural cell adhesion molecule L1-like protein;Isoform 2 of Neural cell adhesion molecule L1-like protein	3	2	0.26633	0.21639	-1.90871	-2.20829
IPI00787419;IPI00640418	Putative uncharacterized protein ENSP00000384482		similar to hCG92381;similar to hCG92381	3	2	5.5404	0.25712	2.46999	-1.95949
IPI00795979;IPI00789008;IPI00872619	Flotillin-2;Epidermal surface antigen;FLOT2 protein	FLOT2;ESA1;M17S1	Flotillin-2;flotillin 2;43 kDa protein	3	2	1.7676	0.84528	0.821792	-0.242499
IPI00790291			12 kDa protein	3	2	0.92974	1.1487	-0.105101	0.200002
IPI00797010			Hypothetical short protein	3	2	6.4814	1.0611	2.69631	0.0855606
IPI00827607;IPI00103752;IPI00549715	RIN2 protein;Ras and Rab interactor 2;Ras interaction/interference protein 2;Ras inhibitor JC265;Ras association domain family 4	RIN2;RASSF4	RIN2 protein;Isoform 2 of Ras and Rab interactor 2;Isoform 1 of Ras and Rab interactor 2	3	2	2.0565	17.874	1.04019	4.15979
IPI00828021;IPI00295485	Heat shock 70 kDa protein 4-like protein;Heat shock 70kDa protein 4-like, isoform CRA_b;Heat shock 70 kDa protein 4L;Osmotic stress protein 94;Heat shock 70-related protein APG-1	HSPA4L;hCG_37382;APG1;OSP94	cDNA FLJ55529, highly similar to Heat shock 70 kDa protein 4L;Heat shock 70 kDa protein 4L	3	2	1.3508	0.47639	0.433814	-1.06978
IPI00853248;IPI00853077;IPI00396154;IPI00784421;IPI00853580;IPI00853304;IPI00384210;IPI00006931;IPI00797178;IPI00852972	Tudor domain-containing protein PHF20L1;Putative uncharacterized protein PHF20L1	PHF20L1;CGI-72	Isoform 1 of Tudor domain-containing protein PHF20L1;PHD finger protein 20-like 1 isoform 1;Putative uncharacterized protein PHF20L1;PHD finger protein 20-like 1 isoform 1;Putative uncharacterized protein PHF20L1;Putative uncharacterized protein PHF20L1;Is	3	2	4.7907	0.46974	2.26024	-1.09007
IPI00869011;IPI00885169	Caspase recruitment domain-containing protein 11;CARD-containing MAGUK protein 3;Carma 1	CARD11;CARMA1	Caspase recruitment domain-containing protein 11;133 kDa protein	3	2	0.21577	0.15355	-2.21243	-2.70322
IPI00883718	cDNA FLJ58058, highly similar to Homo sapiens radical S-adenosyl methionine and flavodoxin domains 1 (RSAFD1), mRNA		cDNA FLJ58058, highly similar to Homo sapiens radical S-adenosyl methionine and flavodoxin domains 1 (RSAFD1), mRNA	3	2	1.0485	0.38034	0.0683269	-1.39464
IPI00883989;IPI00739063;IPI00874266	Fer-1-like protein 5	FER1L5	Isoform 1 of Fer-1-like protein 5	3	2	9.792	2.5475	3.2916	1.34908
IPI00888284			similar to hCG22253	3	2	1.798	0.89787	0.846393	-0.155422
IPI00888866			similar to ribosomal protein L35	3	2	0.72322	1.3564	-0.467494	0.439783
IPI00903340	Putative uncharacterized protein KIAA0114	KIAA0114	Putative uncharacterized protein KIAA0114	3	2	0.51312	0.06623	-0.962632	-3.91637
REV_IPI00002657;REV_IPI00219004	Copine-7;Copine VII	CPNE7	>IPI:REV_IPI00002657.1|SWISS-PROT:Q9UBL6-1|ENSEMBL:ENSP00000268720|REFSEQ:NP_055242|H-INV:HIT000244783|VEGA:OTTHUMP00000080383;OTTHUMP00000175355 Tax_Id=9606 Gene_Symbol=CPNE7 Isoform 1 of Copine-7;>IPI:REV_IPI00219004.1|SWISS-PROT:Q9UBL6-2|ENSEMBL:ENSP000	3	2	48.676	2.2959	5.60514	1.19906
REV_IPI00003904;REV_IPI00100413	Protocadherin gamma-B7	PCDHGB7	>IPI:REV_IPI00003904.1|SWISS-PROT:Q9Y5F8-1|REFSEQ:NP_061750 Tax_Id=9606 Gene_Symbol=PCDHGB7 Isoform 1 of Protocadherin gamma-B7;>IPI:REV_IPI00100413.1|SWISS-PROT:Q9Y5F8-2|TREMBL:O15203|ENSEMBL:ENSP00000381594|REFSEQ:NP_115272 Tax_Id=9606 Gene_Symbol=PCDHGB	3	2	1.3431	0.92992	0.425567	-0.104821
REV_IPI00007068;REV_IPI00554433;REV_IPI00892652;REV_IPI00886791;REV_IPI00886752;REV_IPI00640274	Actin-related protein 3B;Actin-like protein 3B;ARP3-beta;Actin-related protein ARP4;Putative uncharacterized protein ARP3BETA;cDNA FLJ10336 fis, clone NT2RM2000691, highly similar to Homo sapiens ARP3 actin-related protein 3 homolog B (yeast) (ACTR3B), mRNA	ACTR3B;ARP11;ARP4;ARP3BETA	>IPI:REV_IPI00007068.1|SWISS-PROT:Q9P1U1-1|ENSEMBL:ENSP00000256001|REFSEQ:NP_065178|H-INV:HIT000062709|VEGA:OTTHUMP00000025062;OTTHUMP00000200076 Tax_Id=9606 Gene_Symbol=ACTR3B Isoform 1 of Actin-related protein 3B;>IPI:REV_IPI00554433.1|TREMBL:Q75LP0;Q96B	3	2	0.01698	0.73431	-5.88002	-0.445539
REV_IPI00236556;REV_IPI00007244;REV_IPI00236554;REV_IPI00877025	Myeloperoxidase;89 kDa myeloperoxidase;84 kDa myeloperoxidase;Myeloperoxidase light chain;Myeloperoxidase heavy chain;Putative uncharacterized protein MPO	MPO	>IPI:REV_IPI00236556.1|SWISS-PROT:P05164-3|ENSEMBL:ENSP00000344419 Tax_Id=9606 Gene_Symbol=MPO Isoform H7 of Myeloperoxidase;>IPI:REV_IPI00007244.1|SWISS-PROT:P05164-1|TREMBL:A1L4B8|ENSEMBL:ENSP00000225275|REFSEQ:NP_000241|H-INV:HIT000321072|VEGA:OTTHUMP00	3	2	0.95474	5.4906	-0.0668202	2.45696
REV_IPI00010369	Testis-expressed sequence 15 protein;Cancer/testis antigen 42	TEX15	>IPI:REV_IPI00010369.1|SWISS-PROT:Q9BXT5|TREMBL:A5D8W7;B2RU27|ENSEMBL:ENSP00000256246|REFSEQ:NP_112561|H-INV:HIT000076291|VEGA:OTTHUMP00000177369 Tax_Id=9606 Gene_Symbol=TEX15 Testis-expressed sequence 15 protein	3	2	12.41	1.1111	3.63343	0.151989
REV_IPI00018822;REV_IPI00011865	Platelet-derived growth factor D;Iris-expressed growth factor;Spinal cord-derived growth factor B;Platelet-derived growth factor D, latent form;Platelet-derived growth factor D, receptor-binding form	PDGFD;IEGF;SCDGFB;MSTP036;UNQ1899/PRO4345	>IPI:REV_IPI00018822.2|SWISS-PROT:Q9GZP0-1|TREMBL:A8K9T6|ENSEMBL:ENSP00000376865|REFSEQ:NP_079484 Tax_Id=9606 Gene_Symbol=PDGFD Isoform 1 of Platelet-derived growth factor D;>IPI:REV_IPI00011865.2|SWISS-PROT:Q9GZP0-2|ENSEMBL:ENSP00000302193|REFSEQ:NP_14912	3	2	38.754	1.551	5.27627	0.633199
REV_IPI00011933;REV_IPI00478736	Centrosomal protein of 110 kDa	CEP110;CP110;KIAA0419	>IPI:REV_IPI00011933.3|SWISS-PROT:O43303-1|TREMBL:B4DTZ1|ENSEMBL:ENSP00000370803;ENSP00000379511|H-INV:HIT000306295|VEGA:OTTHUMP00000162163 Tax_Id=9606 Gene_Symbol=CP110 Isoform 1 of Centrosomal protein of 110 kDa;>IPI:REV_IPI00478736.2|SWISS-PROT:O43303-2	3	2	0.15354	0.3358	-2.70331	-1.57433
REV_IPI00012792;REV_IPI00910166;REV_IPI00607725	Cadherin-5;Vascular endothelial cadherin;7B4 antigen;cDNA FLJ51093, highly similar to Cadherin-5;cDNA FLJ51087, highly similar to Cadherin-5	CDH5	>IPI:REV_IPI00012792.1|SWISS-PROT:P33151|TREMBL:Q59EA3|ENSEMBL:ENSP00000344115|REFSEQ:NP_001786|H-INV:HIT000059130|VEGA:OTTHUMP00000080272;OTTHUMP00000174777 Tax_Id=9606 Gene_Symbol=CDH5 Cadherin-5;>IPI:REV_IPI00910166.1|TREMBL:B4DU18 Tax_Id=9606 Gene_Symb	3	2	26.841	0.64078	4.74637	-0.642099
REV_IPI00016007	Myosin-Vc	MYO5C	>IPI:REV_IPI00016007.1|SWISS-PROT:Q9NQX4|TREMBL:B4E268;Q14783;Q6P1W8;Q9P0E7|ENSEMBL:ENSP00000261839|REFSEQ:NP_061198|H-INV:HIT000075827|VEGA:OTTHUMP00000176291 Tax_Id=9606 Gene_Symbol=MYO5C Myosin-Vc	3	2	0.46326	1.5987	-1.11011	0.676899
REV_IPI00016699;REV_IPI00910413;REV_IPI00910782	Mitochondrial fission regulator 1;Chondrocyte protein with a poly-proline region;cDNA FLJ58046, highly similar to Mitochondrial fission regulator 1;cDNA FLJ61576, highly similar to Mitochondrial fission regulator 1	MTFR1;CHPPR;KIAA0009	>IPI:REV_IPI00016699.4|SWISS-PROT:Q15390|TREMBL:Q7Z669|ENSEMBL:ENSP00000262146|REFSEQ:NP_055452|H-INV:HIT000052823|VEGA:OTTHUMP00000177569 Tax_Id=9606 Gene_Symbol=MTFR1 Mitochondrial fission regulator 1;>IPI:REV_IPI00910413.1|TREMBL:B4DQT2 Tax_Id=9606 Gene	3	2	0.43059	0.37104	-1.21561	-1.43035
REV_IPI00021048;REV_IPI00216269;REV_IPI00645867;REV_IPI00216268;REV_IPI00385318;REV_IPI00903320	Myoferlin;Fer-1-like protein 3;cDNA FLJ36571 fis, clone TRACH2012242, highly similar to Myoferlin	MYOF;FER1L3;KIAA1207	>IPI:REV_IPI00021048.1|SWISS-PROT:Q9NZM1-1|ENSEMBL:ENSP00000343841;ENSP00000352208|REFSEQ:NP_038479|H-INV:HIT000072862|VEGA:OTTHUMP00000020112 Tax_Id=9606 Gene_Symbol=FER1L3 Isoform 1 of Myoferlin;>IPI:REV_IPI00216269.2|SWISS-PROT:Q9NZM1-3|ENSEMBL:ENSP0000	3	2	0.79456	0.067658	-0.331772	-3.8856
REV_IPI00022606;REV_IPI00643697;REV_IPI00909960;REV_IPI00909068	Proline-serine-threonine phosphatase-interacting protein 1;CD2-binding protein 1;H-PIP	PSTPIP1;CD2BP1	>IPI:REV_IPI00022606.2|SWISS-PROT:O43586-1|TREMBL:B5BU74;B5BUK4|ENSEMBL:ENSP00000368914|REFSEQ:NP_003969|H-INV:HIT000033855|VEGA:OTTHUMP00000176003 Tax_Id=9606 Gene_Symbol=PSTPIP1 Isoform 1 of Proline-serine-threonine phosphatase-interacting protein 1;>IPI	3	2	2.2672	0.80745	1.18091	-0.308555
REV_IPI00023617;REV_IPI00794144;REV_IPI00643919;REV_IPI00043330;REV_IPI00478913;REV_IPI00873509;REV_IPI00744049;REV_IPI00448793	Zinc finger protein 197;ZnF20;Zinc finger protein with KRAB and SCAN domains 9	ZNF197;ZKSCAN9;ZNF166	>IPI:REV_IPI00023617.1|SWISS-PROT:O14709|TREMBL:B2RAH8;Q15917;Q4G1C8;Q7Z6G1|ENSEMBL:ENSP00000345809;ENSP00000379370|REFSEQ:NP_008922|VEGA:OTTHUMP00000164119;OTTHUMP00000170855 Tax_Id=9606 Gene_Symbol=ZNF197 Zinc finger protein 197	3	2	0.48697	0.23702	-1.0381	-2.07692
REV_IPI00023977;REV_IPI00215848;REV_IPI00215849;REV_IPI00793407;REV_IPI00794134;REV_IPI00790123;REV_IPI00791903;REV_IPI00792735;REV_IPI00794467;REV_IPI00871487	Tetratricopeptide repeat protein 3;TPR repeat protein D;RING finger protein 105;Protein DCRR1;cDNA FLJ60079, highly similar to Tetratricopeptide repeat protein 3	TTC3;DCRR1;RNF105;TPRD	>IPI:REV_IPI00023977.1|SWISS-PROT:P53804-1|TREMBL:B2RPA7;Q5CZA6;Q5GIT6|ENSEMBL:ENSP00000346791;ENSP00000347889;ENSP00000381981|REFSEQ:NP_001001894;NP_003307|H-INV:HIT000101788|VEGA:OTTHUMP00000109081;OTTHUMP00000109082 Tax_Id=9606 Gene_Symbol=TTC3 Isoform	3	2	0.63141	0.09045	-0.663351	-3.46674
REV_IPI00025810	G1/S-specific cyclin-D2	CCND2	>IPI:REV_IPI00025810.1|SWISS-PROT:P30279|TREMBL:A8K531;Q53ER2|ENSEMBL:ENSP00000261254|REFSEQ:NP_001750|H-INV:HIT000100506|VEGA:OTTHUMP00000166260 Tax_Id=9606 Gene_Symbol=CCND2 G1/S-specific cyclin-D2	3	2	0.43532	0.21972	-1.19985	-2.18626
REV_IPI00028056;REV_IPI00479063;REV_IPI00401162	Testis-specific serine kinase substrate;STK22 substrate 1	TSKS;STK22S1;TSKS1	>IPI:REV_IPI00028056.1|SWISS-PROT:Q9UJT2-1|ENSEMBL:ENSP00000246801|REFSEQ:NP_068379|H-INV:HIT000259888|VEGA:OTTHUMP00000078200 Tax_Id=9606 Gene_Symbol=TSKS Isoform 1 of Testis-specific serine kinase substrate;>IPI:REV_IPI00479063.1|ENSEMBL:ENSP00000351691|	3	2	0.16155	0.62589	-2.62995	-0.676019
REV_IPI00045491;REV_IPI00552537;REV_IPI00384691	Gamma-tubulin complex component 6	TUBGCP6;GCP6;KIAA1669	>IPI:REV_IPI00045491.3|SWISS-PROT:Q96RT7-1|TREMBL:A1L149;B2RWN4;Q1WWM1|ENSEMBL:ENSP00000248846|REFSEQ:NP_065194|H-INV:HIT000075841|VEGA:OTTHUMP00000028553 Tax_Id=9606 Gene_Symbol=TUBGCP6 Isoform 1 of Gamma-tubulin complex component 6;>IPI:REV_IPI00552537.3	3	2	0.0017272	0.0037962	-9.17735	-8.04123
REV_IPI00442344;REV_IPI00061274	Long-chain fatty acid transport protein 1;Solute carrier family 27 member 1;SLC27A1 protein	SLC27A1;ACSVL5;FATP1	>IPI:REV_IPI00442344.4|SWISS-PROT:Q6PCB7|ENSEMBL:ENSP00000252595|REFSEQ:NP_940982|H-INV:HIT000259998|VEGA:OTTHUMP00000077429 Tax_Id=9606 Gene_Symbol=SLC27A1 Long-chain fatty acid transport protein 1;>IPI:REV_IPI00061274.4|TREMBL:Q96DY3|ENSEMBL:ENSP00000300	3	2	0.12516	2.2843	-2.99815	1.19175
REV_IPI00298612;REV_IPI00062344;REV_IPI00643414	[3-methyl-2-oxobutanoate dehydrogenase [lipoamide]] kinase, mitochondrial;Branched-chain alpha-ketoacid dehydrogenase kinase;BCKDK protein;Branched chain ketoacid dehydrogenase kinase, isoform CRA_a;Branched chain ketoacid dehydrogenase kinase, isoform CRA_c;Putative uncharacterized protein BCKDK	BCKDK;hCG_21145	>IPI:REV_IPI00298612.1|SWISS-PROT:O14874|TREMBL:Q6FGL4|ENSEMBL:ENSP00000219794;ENSP00000378405|REFSEQ:NP_005872|H-INV:HIT000291719|VEGA:OTTHUMP00000044996;OTTHUMP00000044999;OTTHUMP00000080186 Tax_Id=9606 Gene_Symbol=BCKDK [3-methyl-2-oxobutanoate dehydrog	3	2	0.64671	0.34071	-0.628809	-1.55338
REV_IPI00097495;REV_IPI00478568;REV_IPI00646637;REV_IPI00647041	TBC1 domain family member 2A;Prostate antigen recognized and identified by SEREX;PARIS-1;cDNA FLJ42782 fis, clone BRAWH3005912, highly similar to TBC1 domain family member 2;TBC1 domain family, member 2;TBC1D2 protein;TBC1 domain family, member 2, isoform CRA_f	TBC1D2;PARIS1;TBC1D2A;RP11-404F11.2-003;hCG_29947;RP11-404F11.2-006	>IPI:REV_IPI00097495.4|SWISS-PROT:Q9BYX2|TREMBL:B4DQ05;Q8WYT1|ENSEMBL:ENSP00000364207|REFSEQ:NP_060891|H-INV:HIT000083241|VEGA:OTTHUMP00000021773 Tax_Id=9606 Gene_Symbol=TBC1D2 TBC1 domain family member 2A;>IPI:REV_IPI00478568.3|TREMBL:B3KWD1;Q5TBQ7;Q6IPC7	3	2	1.9922	5.6002	0.994362	2.48548
REV_IPI00149321;REV_IPI00303506;REV_IPI00640856;REV_IPI00375458;REV_IPI00657728;REV_IPI00376951;REV_IPI00419581;REV_IPI00657727	YY1-associated protein 1;Hepatocellular carcinoma susceptibility protein;Hepatocellular carcinoma-associated protein 2;YY1 associated protein 1	YY1AP1;HCCA2;YY1AP;RP11-243J18.1-024	>IPI:REV_IPI00149321.2|SWISS-PROT:Q9H869-2|TREMBL:B4DMP2|ENSEMBL:ENSP00000316079;ENSP00000347686;ENSP00000357314|REFSEQ:NP_620830|VEGA:OTTHUMP00000033474;OTTHUMP00000033476;OTTHUMP00000200831 Tax_Id=9606 Gene_Symbol=YY1AP1 cDNA FLJ60306, highly similar to	3	2	10.546	0.3686	3.39862	-1.43987
REV_IPI00149650	Peptidylprolyl isomerase domain and WD repeat-containing protein 1	PPWD1;KIAA0073	>IPI:REV_IPI00149650.3|SWISS-PROT:Q96BP3|TREMBL:B4DP34;B4DT22;B4DWR9|ENSEMBL:ENSP00000261308|REFSEQ:NP_056157|H-INV:HIT000008953|VEGA:OTTHUMP00000161887 Tax_Id=9606 Gene_Symbol=PPWD1 Peptidylprolyl isomerase domain and WD repeat-containing protein 1	3	2	0.80334	34.05	-0.315917	5.08958
REV_IPI00152990;REV_IPI00872410;REV_IPI00902634	Autophagy-related protein 2 homolog B	ATG2B;C14orf103	>IPI:REV_IPI00152990.7|VEGA:OTTHUMP00000028030 Tax_Id=9606 Gene_Symbol=- 253 kDa protein;>IPI:REV_IPI00872410.2|SWISS-PROT:Q96BY7|ENSEMBL:ENSP00000353010|REFSEQ:NP_060506|VEGA:OTTHUMP00000195210 Tax_Id=9606 Gene_Symbol=ATG2B Autophagy-related protein 2 hom	3	2	0.33798	0.031862	-1.56499	-4.97202
REV_IPI00154473;REV_IPI00790795;REV_IPI00788871	Elongation factor G 1, mitochondrial;mEF-G 1;Elongation factor G1;cDNA FLJ34974 fis, clone NTONG2005520, highly similar to Elongation factor G1, mitochondrial;G elongation factor, mitochondrial 1, isoform CRA_e	GFM1;EFG;EFG1;GFM;hCG_1811418	>IPI:REV_IPI00154473.5|SWISS-PROT:Q96RP9|TREMBL:B2RCB9|ENSEMBL:ENSP00000264263|REFSEQ:NP_079272|H-INV:HIT000078501|VEGA:OTTHUMP00000173357 Tax_Id=9606 Gene_Symbol=GFM1 Elongation factor G 1, mitochondrial;>IPI:REV_IPI00790795.1|TREMBL:B3KRW1|VEGA:OTTHUMP00	3	2	1.3796	7.3394	0.46425	2.87566
REV_IPI00160290;REV_IPI00909009	B-cell CLL/lymphoma 9 protein;Protein legless homolog;cDNA FLJ60744, moderately similar to B-cell lymphoma 9 protein	BCL9	>IPI:REV_IPI00160290.5|SWISS-PROT:O00512|TREMBL:Q1JQ81|ENSEMBL:ENSP00000234739|REFSEQ:NP_004317|H-INV:HIT000325784|VEGA:OTTHUMP00000015909 Tax_Id=9606 Gene_Symbol=BCL9 B-cell CLL/lymphoma 9 protein;>IPI:REV_IPI00909009.1|TREMBL:B4DNX8 Tax_Id=9606 Gene_Symb	3	2	9.863	0.46004	3.30203	-1.12017
REV_IPI00167447;REV_IPI00888920;REV_IPI00903343;REV_IPI00173653;REV_IPI00903011;REV_IPI00167808;REV_IPI00552349;REV_IPI00640782;REV_IPI00552817;REV_IPI00640077	Forkhead-associated domain-containing protein 1;KIAA1937 protein;cDNA FLJ56459, moderately similar to Mus musculus forkhead-associated (FHA) phosphopeptide binding domain 1 (Fhad1), mRNA	FHAD1;KIAA1937;RP3-467K16.1-004	>IPI:REV_IPI00167447.8|SWISS-PROT:B1AJZ9-3|ENSEMBL:ENSP00000322979 Tax_Id=9606 Gene_Symbol=FHAD1 Isoform 3 of Forkhead-associated domain-containing protein 1;>IPI:REV_IPI00888920.2|SWISS-PROT:B1AJZ9-1|ENSEMBL:ENSP00000365167|REFSEQ:NP_443161|VEGA:OTTHUMP00	3	2	1.3456	0.65162	0.42825	-0.617897
REV_IPI00895871;REV_IPI00170865;REV_IPI00387038;REV_IPI00514954	Membrane-associated guanylate kinase, WW and PDZ domain-containing protein 3;Membrane-associated guanylate kinase inverted 3	MAGI3;KIAA1634	>IPI:REV_IPI00895871.1|SWISS-PROT:Q5TCQ9-1 Tax_Id=9606 Gene_Symbol=MAGI3 Isoform 1 of Membrane-associated guanylate kinase, WW and PDZ domain-containing protein 3;>IPI:REV_IPI00170865.2|SWISS-PROT:Q5TCQ9-4|ENSEMBL:ENSP00000304604|VEGA:OTTHUMP00000013457 Ta	3	2	0.49199	0.3634	-1.0233	-1.46037
REV_IPI00216719;REV_IPI00374976;REV_IPI00171230;REV_IPI00181684;REV_IPI00216720;CON_LACTALBUMIN	ELKS/RAB6-interacting/CAST family member 1;RAB6-interacting protein 2	ERC1;ELKS;KIAA1081;RAB6IP2	>IPI:REV_IPI00216719.1|SWISS-PROT:Q8IUD2-1|TREMBL:A2RU77|ENSEMBL:ENSP00000354158;ENSP00000380386|REFSEQ:NP_829884|VEGA:OTTHUMP00000160633;OTTHUMP00000166160 Tax_Id=9606 Gene_Symbol=ERC1 Isoform 1 of ELKS/RAB6-interacting/CAST family member 1;>IPI:REV_IPI00	3	2	0.91334	0.99017	-0.130776	-0.0142519
REV_IPI00178415;REV_IPI00827590;REV_IPI00645792	GPI inositol-deacylase;Post-GPI attachment to proteins factor 1	PGAP1;UNQ3024/PRO9822	>IPI:REV_IPI00178415.4|SWISS-PROT:Q75T13-1|TREMBL:B4DYY6|ENSEMBL:ENSP00000346809|REFSEQ:NP_079265|H-INV:HIT000242434|VEGA:OTTHUMP00000163621 Tax_Id=9606 Gene_Symbol=PGAP1 Isoform 1 of GPI inositol-deacylase;>IPI:REV_IPI00827590.1|SWISS-PROT:Q75T13-2 Tax_Id	3	2	0.049723	0.035827	-4.32994	-4.80281
REV_IPI00180408	Myosin-15;Myosin heavy chain 15	MYH15;KIAA1000	>IPI:REV_IPI00180408.7|SWISS-PROT:Q9Y2K3|TREMBL:B3KP05|ENSEMBL:ENSP00000273353|REFSEQ:NP_055796|H-INV:HIT000000717|VEGA:OTTHUMP00000172161 Tax_Id=9606 Gene_Symbol=MYH15 Myosin-15	3	2	9.3849	12.028	3.23034	3.58832
REV_IPI00292671;REV_IPI00216815;REV_IPI00216816;REV_IPI00908525;REV_IPI00879091	DNA topoisomerase 3-beta-1;DNA topoisomerase III beta-1;DNA topoisomerase	TOP3B;TOP3B1	>IPI:REV_IPI00292671.1|SWISS-PROT:O95985-1|TREMBL:A8K4N2|ENSEMBL:ENSP00000349705;ENSP00000381773;ENSP00000385197|REFSEQ:NP_003926|H-INV:HIT000276739|VEGA:OTTHUMP00000028868;OTTHUMP00000198579;OTTHUMP00000198581 Tax_Id=9606 Gene_Symbol=TOP3B Isoform 1 of DN	3	2	2.9259	41.135	1.54888	5.36229
REV_IPI00217773;REV_IPI00845511;REV_IPI00845256;REV_IPI00879574	ZZ-type zinc finger-containing protein 3	ZZZ3	>IPI:REV_IPI00217773.2|SWISS-PROT:Q8IYH5-1|ENSEMBL:ENSP00000359837|REFSEQ:NP_056349|H-INV:HIT000055544|VEGA:OTTHUMP00000011235 Tax_Id=9606 Gene_Symbol=ZZZ3 Isoform 1 of ZZ-type zinc finger-containing protein 3;>IPI:REV_IPI00845511.1|SWISS-PROT:Q8IYH5-2 Tax	3	2	1.573	0.39998	0.653519	-1.322
REV_IPI00217802;REV_IPI00797620	Protein FAM186B	FAM186B;C12orf25	>IPI:REV_IPI00217802.2|SWISS-PROT:Q8IYM0|TREMBL:B3KSB5;B4DZ15|ENSEMBL:ENSP00000257894|REFSEQ:NP_115506|H-INV:HIT000018109|VEGA:OTTHUMP00000167370 Tax_Id=9606 Gene_Symbol=FAM186B Uncharacterized protein C12orf25;>IPI:REV_IPI00797620.2|VEGA:OTTHUMP0000016737	3	2	0.54963	0.27699	-0.863467	-1.85209
REV_IPI00873294;REV_IPI00219575;REV_IPI00794082	Bleomycin hydrolase;cDNA FLJ57650, highly similar to Bleomycin hydrolase (EC 3.4.22.40)	BLMH	>IPI:REV_IPI00873294.1|ENSEMBL:ENSP00000378296 Tax_Id=9606 Gene_Symbol=BLMH 61 kDa protein;>IPI:REV_IPI00219575.5|SWISS-PROT:Q13867|TREMBL:B2R796|ENSEMBL:ENSP00000261714|REFSEQ:NP_000377|H-INV:HIT000031645|VEGA:OTTHUMP00000181050 Tax_Id=9606 Gene_Symbol=BL	3	2	0.19321	1.0351	-2.37176	0.0497702
REV_IPI00410351;REV_IPI00289344;REV_IPI00791853;REV_IPI00793060;REV_IPI00793653	Nuclear receptor corepressor 1;cDNA FLJ50924, highly similar to Nuclear receptor corepressor 1;NCOR isoform b	NCOR1;KIAA1047	>IPI:REV_IPI00410351.2|SWISS-PROT:O75376-2|TREMBL:A5PKW7;B3DLF8|ENSEMBL:ENSP00000379192;ENSP00000379198|H-INV:HIT000000764|VEGA:OTTHUMP00000065577 Tax_Id=9606 Gene_Symbol=NCOR1 Isoform 2 of Nuclear receptor corepressor 1;>IPI:REV_IPI00289344.4|SWISS-PROT:O	3	2	3.0138	0.049374	1.59158	-4.3401
REV_IPI00303112	Methylcytosine dioxygenase TET1;Ten-eleven translocation 1 gene protein;CXXC-type zinc finger protein 6;Leukemia-associated protein with a CXXC domain	TET1;CXXC6;KIAA1676;LCX	>IPI:REV_IPI00303112.2|SWISS-PROT:Q8NFU7|ENSEMBL:ENSP00000362748|REFSEQ:NP_085128|H-INV:HIT000079530|VEGA:OTTHUMP00000019708 Tax_Id=9606 Gene_Symbol=TET1 Protein TET1	3	2	35.511	1.995	5.15019	0.996389
REV_IPI00304189;REV_IPI00514792;REV_IPI00645442;REV_IPI00554537	Optineurin;Optic neuropathy-inducing protein;E3-14.7K-interacting protein;FIP-2;Huntingtin-interacting protein L;Huntingtin yeast partner L;NEMO-related protein;Transcription factor IIIA-interacting protein	OPTN;FIP2;GLC1E;HYPL;NRP	>IPI:REV_IPI00304189.5|SWISS-PROT:Q96CV9-1|TREMBL:B3KP00;B4E184|ENSEMBL:ENSP00000263036;ENSP00000368021;ENSP00000368022;ENSP00000368032;ENSP00000380154|REFSEQ:NP_001008212;NP_001008213;NP_001008214;NP_068815|VEGA:OTTHUMP00000019125;OTTHUMP00000019126;OTTHU	3	2	0.98158	0.34959	-0.0268222	-1.51626
REV_IPI00332552;REV_IPI00747417;REV_IPI00166232	Zinc finger and BTB domain-containing protein 40;Zinc finger and BTB domain containing 40, isoform CRA_a;cDNA, FLJ95610, Homo sapiens KIAA0478 gene product (KIAA0478), mRNA;Zinc finger and BTB domain containing 40	ZBTB40;KIAA0478;hCG_1812845;RP1-61A9.1-002	>IPI:REV_IPI00332552.2|SWISS-PROT:Q9NUA8-1|TREMBL:B3KR52|ENSEMBL:ENSP00000363780;ENSP00000384527|REFSEQ:NP_001077090;NP_055685|H-INV:HIT000000195|VEGA:OTTHUMP00000002942 Tax_Id=9606 Gene_Symbol=ZBTB40 Isoform 1 of Zinc finger and BTB domain-containing prot	3	2	3.7776	27.064	1.91747	4.7583
REV_IPI00744064;REV_IPI00333077	Transcription factor Sp2	SP2;KIAA0048	>IPI:REV_IPI00744064.2|SWISS-PROT:Q02086-1|ENSEMBL:ENSP00000365931|REFSEQ:NP_003101|H-INV:HIT000041972|VEGA:OTTHUMP00000196580 Tax_Id=9606 Gene_Symbol=SP2 Isoform 1 of Transcription factor Sp2;>IPI:REV_IPI00333077.5|SWISS-PROT:Q02086-2|ENSEMBL:ENSP00000269	3	2	0.4034	0.98199	-1.30972	-0.0262198
REV_IPI00333410;REV_IPI00719397	Ubiquitin-conjugating enzyme E2 Q1;Ubiquitin-protein ligase Q1;Ubiquitin carrier protein Q1;Protein NICE-5	UBE2Q1;NICE5;UBE2Q;PRO3094	>IPI:REV_IPI00333410.1|SWISS-PROT:Q7Z7E8-1|TREMBL:A7MAV4;Q29SN7|ENSEMBL:ENSP00000292211|REFSEQ:NP_060052|H-INV:HIT000338621|VEGA:OTTHUMP00000035378 Tax_Id=9606 Gene_Symbol=UBE2Q1 Isoform 1 of Ubiquitin-conjugating enzyme E2 Q1;>IPI:REV_IPI00719397.1|SWISS-	3	2	0.12224	0.11573	-3.03221	-3.11117
REV_IPI00872771;REV_IPI00337694;REV_IPI00337696;REV_IPI00291839;REV_IPI00719017	Rap guanine nucleotide exchange factor 6;PDZ domain-containing guanine nucleotide exchange factor 2;RA-GEF-2;RAPGEF6 protein	RAPGEF6;PDZGEF2	>IPI:REV_IPI00872771.2|SWISS-PROT:Q8TEU7-3|TREMBL:Q9UHV4|ENSEMBL:ENSP00000378654|H-INV:HIT000070128 Tax_Id=9606 Gene_Symbol=RAPGEF6 Similar to PDZ domain-containing guanine nucleotide exchange factor I;>IPI:REV_IPI00337694.1|SWISS-PROT:Q8TEU7-1|TREMBL:B2RT	3	2	1.8566	1.9031	0.892663	0.928351
REV_IPI00375803;REV_IPI00552561;REV_IPI00657925;REV_IPI00018703	GON-4-like protein;GON-4 homolog	GON4L;GON4;KIAA1606	>IPI:REV_IPI00375803.3|SWISS-PROT:Q3T8J9-1|TREMBL:A4PB67|ENSEMBL:ENSP00000357315|H-INV:HIT000331771 Tax_Id=9606 Gene_Symbol=GON4L Isoform 1 of GON-4-like protein;>IPI:REV_IPI00552561.5|SWISS-PROT:Q3T8J9-3|TREMBL:A4PBF6;Q14BN2;Q1ED43;Q9NXJ9|ENSEMBL:ENSP0000	3	2	9.5104	0.64314	3.24951	-0.636795
REV_IPI00398708;REV_IPI00479424;REV_IPI00472303;REV_IPI00394906	Kinesin light chain 1	KLC1;KLC;KNS2	>IPI:REV_IPI00398708.2|SWISS-PROT:Q07866-9|TREMBL:Q7RTP8;Q7RTQ4|ENSEMBL:ENSP00000334523 Tax_Id=9606 Gene_Symbol=KLC1 Isoform I of Kinesin light chain 1;>IPI:REV_IPI00479424.1|SWISS-PROT:Q07866-4|TREMBL:Q7RTQ0|ENSEMBL:ENSP00000246489 Tax_Id=9606 Gene_Symbol	3	2	0.02887	0.039653	-5.11429	-4.65643
REV_IPI00394971;REV_IPI00873422;REV_IPI00394972;REV_IPI00873398;REV_IPI00394973;REV_IPI00873181;REV_IPI00394974;REV_IPI00394975;REV_IPI00879744;REV_IPI00749246	Putative uncharacterized protein TRIM5;Tripartite motif-containing protein 5;RING finger protein 88;TRIM5 protein	TRIM5;RNF88	>IPI:REV_IPI00394971.3|TREMBL:A6NLP3|ENSEMBL:ENSP00000307031 Tax_Id=9606 Gene_Symbol=TRIM5 Putative uncharacterized protein TRIM5;>IPI:REV_IPI00873422.1|SWISS-PROT:Q9C035-1|TREMBL:A8WFA8;B1Q3L0|ENSEMBL:ENSP00000369373|REFSEQ:NP_149023|H-INV:HIT000010865|VE	3	2	376.54	1.3476	8.55666	0.430392
REV_IPI00395810	Opsin-5;Neuropsin;G-protein coupled receptor 136;G-protein coupled receptor PGR12;Transmembrane protein 13	OPN5;GPR136;PGR12;TMEM13	>IPI:REV_IPI00395810.1|SWISS-PROT:Q6U736|ENSEMBL:ENSP00000244799;ENSP00000377302|REFSEQ:NP_859528|H-INV:HIT000253407 Tax_Id=9606 Gene_Symbol=OPN5 Opsin-5	3	2	0.14858	0.46621	-2.75069	-1.10095
REV_IPI00396171;REV_IPI00888475;REV_IPI00878314;REV_IPI00220113;REV_IPI00411375;REV_IPI00470852;REV_IPI00743873;REV_IPI00878651;REV_IPI00910596	Microtubule-associated protein 4	MAP4	>IPI:REV_IPI00396171.3|SWISS-PROT:P27816-1|ENSEMBL:ENSP00000353375;ENSP00000379083|REFSEQ:NP_002366|H-INV:HIT000218525|VEGA:OTTHUMP00000170999 Tax_Id=9606 Gene_Symbol=MAP4 Isoform 1 of Microtubule-associated protein 4;>IPI:REV_IPI00888475.1|SWISS-PROT:P278	3	2	11.209	0.50853	3.48659	-0.975595
REV_IPI00414585;REV_IPI00185998	Beta-galactosidase-1-like protein	GLB1L;UNQ229/PRO262	>IPI:REV_IPI00414585.6|SWISS-PROT:Q6UWU2-2|TREMBL:B4DTH1|ENSEMBL:ENSP00000348628 Tax_Id=9606 Gene_Symbol=GLB1L Isoform 2 of Beta-galactosidase-1-like protein;>IPI:REV_IPI00185998.6|SWISS-PROT:Q6UWU2-1|TREMBL:B4DRS5|ENSEMBL:ENSP00000295759;ENSP00000375939|R	3	2	2.1463	0.043392	1.10185	-4.52643
REV_IPI00456708;REV_IPI00455675;REV_IPI00642506	Centrosomal protein of 192 kDa	CEP192;KIAA1569;PP8407	>IPI:REV_IPI00456708.3|SWISS-PROT:Q8TEP8-1|TREMBL:B3KSV4;Q9HCK3|ENSEMBL:ENSP00000317156|REFSEQ:NP_115518|H-INV:HIT000056879|VEGA:OTTHUMP00000071751 Tax_Id=9606 Gene_Symbol=CEP192 Isoform 1 of Centrosomal protein of 192 kDa;>IPI:REV_IPI00455675.7|SWISS-PROT	3	2	1.214	0.72523	0.279768	-0.463489
REV_IPI00654656;REV_IPI00478816;REV_IPI00914533	Putative uncharacterized protein SPINK5;Serine protease inhibitor Kazal-type 5;Lympho-epithelial Kazal-type-related inhibitor;Hemofiltrate peptide HF6478;Hemofiltrate peptide HF7665;cDNA FLJ59287, highly similar to Serine protease inhibitor Kazal-type 5	SPINK5	>IPI:REV_IPI00654656.2|TREMBL:A8MYE8;Q3LX96|ENSEMBL:ENSP00000352936;ENSP00000381481|REFSEQ:NP_001121170|H-INV:HIT000342025|VEGA:OTTHUMP00000165952 Tax_Id=9606 Gene_Symbol=SPINK5 serine peptidase inhibitor, Kazal type 5 isoform a precursor;>IPI:REV_IPI00478	3	2	0.64779	0.61041	-0.626402	-0.712149
REV_IPI00549277	Allograft inflammatory factor 1-like;Ionized calcium-binding adapter molecule 2	AIF1L;C9orf58;IBA2;UNQ672/PRO1306	>IPI:REV_IPI00549277.2|SWISS-PROT:Q9BQI0-3|ENSEMBL:ENSP00000361376|VEGA:OTTHUMP00000022387 Tax_Id=9606 Gene_Symbol=AIF1L Isoform 3 of Ionized calcium-binding adapter molecule 2	3	2	1.1858	0.44224	0.245861	-1.1771
REV_IPI00555876	Putative heat shock protein HSP 90-alpha A5;Heat shock protein 90-alpha E	HSP90AA5P;HSP90AE	>IPI:REV_IPI00555876.1|SWISS-PROT:Q58FG0|ENSEMBL:ENSP00000371922|H-INV:HIT000333301 Tax_Id=9606 Gene_Symbol=HSP90AA5P Putative heat shock protein HSP 90-alpha A5	3	2	0.008796	0.038776	-6.82894	-4.68869
REV_IPI00743284;REV_IPI00909023;REV_IPI00644782	Methionine synthase;5-methyltetrahydrofolate--homocysteine methyltransferase;Vitamin-B12 dependent methionine synthase;cDNA FLJ56487, highly similar to Methionine synthase (EC 2.1.1.13);5-methyltetrahydrofolate-homocysteine methyltransferase	MTR;RP11-182B22.1-002	>IPI:REV_IPI00743284.2|SWISS-PROT:Q99707|TREMBL:A1L4N8|ENSEMBL:ENSP00000355535|REFSEQ:NP_000245|H-INV:HIT000221209|VEGA:OTTHUMP00000037964 Tax_Id=9606 Gene_Symbol=MTR Methionine synthase;>IPI:REV_IPI00909023.1|TREMBL:B4DST3 Tax_Id=9606 Gene_Symbol=- cDNA F	3	2	2.7116	0.66039	1.43914	-0.59861
REV_IPI00787864;REV_IPI00794284;REV_IPI00748143;REV_IPI00792396	Epithelial cell transforming sequence 2 oncogene protein splice variant b;Protein ECT2;Epithelial cell-transforming sequence 2 oncogene	ECT2	>IPI:REV_IPI00787864.1|TREMBL:Q0MT80|ENSEMBL:ENSP00000376457|VEGA:OTTHUMP00000173602 Tax_Id=9606 Gene_Symbol=ECT2 Epithelial cell transforming sequence 2 oncogene protein splice variant b;>IPI:REV_IPI00794284.2|SWISS-PROT:Q9H8V3-2|VEGA:OTTHUMP00000173600 T	3	2	12.859	1.1124	3.68471	0.153676
REV_IPI00829978			>IPI:REV_IPI00829978.1|VEGA:OTTHUMP00000183027;OTTHUMP00000183028;OTTHUMP00000183029;OTTHUMP00000183030 Tax_Id=9606 Gene_Symbol=SHPK 75 kDa protein	3	2	0.60394	0.1266	-0.727523	-2.98165
REV_IPI00844199	cDNA FLJ57066, highly similar to Collagen alpha-1(XI) chain		>IPI:REV_IPI00844199.2|TREMBL:B4DQZ0;Q59HB5|ENSEMBL:ENSP00000359108 Tax_Id=9606 Gene_Symbol=COL11A1 cDNA FLJ57066, highly similar to Collagen alpha-1(XI) chain	3	2	2.4617	0.27694	1.29965	-1.85235
REV_IPI00853494;REV_IPI00852862;REV_IPI00290035;REV_IPI00853188;REV_IPI00853010;REV_IPI00827861;REV_IPI00853067;REV_IPI00646069	Protocadherin 15;Protocadherin-15;Putative uncharacterized protein PCDH15	PCDH15;RP11-449J3.2-017;RP11-449J3.2-011;RP11-449J3.2-012;RP11-449J3.2-013;RP11-449J3.2-007;RP11-449J3.2-008	>IPI:REV_IPI00853494.1|TREMBL:A2A3E3|ENSEMBL:ENSP00000378814;ENSP00000378826|VEGA:OTTHUMP00000185553 Tax_Id=9606 Gene_Symbol=PCDH15 Protocadherin 15;>IPI:REV_IPI00852862.1|TREMBL:A2A3E7|ENSEMBL:ENSP00000322604;ENSP00000378820|VEGA:OTTHUMP00000185547 Tax_Id	3	2	5.9725	0.41612	2.57833	-1.26493
REV_IPI00871446;REV_IPI00872289;REV_IPI00010360;REV_IPI00332623;REV_IPI00413923;REV_IPI00829991;REV_IPI00396322	Collagen alpha-3(IV) chain;Goodpasture antigen;Tumstatin	COL4A3	>IPI:REV_IPI00871446.1|ENSEMBL:ENSP00000379833 Tax_Id=9606 Gene_Symbol=COL4A3 163 kDa protein;>IPI:REV_IPI00872289.1|ENSEMBL:ENSP00000302781|VEGA:OTTHUMP00000195045 Tax_Id=9606 Gene_Symbol=COL4A3 159 kDa protein;>IPI:REV_IPI00010360.2|SWISS-PROT:Q01955-1|T	3	2	0.023965	0.13244	-5.38293	-2.91659
REV_IPI00872759;REV_IPI00377245;REV_IPI00297859;REV_IPI00377244	Histone-lysine N-methyltransferase MLL2;Myeloid/lymphoid or mixed-lineage leukemia protein 2;ALL1-related protein;Lysine N-methyltransferase 2B	MLL2;ALR;KMT2B	>IPI:REV_IPI00872759.2|VEGA:OTTHUMP00000167403 Tax_Id=9606 Gene_Symbol=MLL2 564 kDa protein;>IPI:REV_IPI00377245.1|SWISS-PROT:O14686-3 Tax_Id=9606 Gene_Symbol=MLL2 Isoform 3 of Histone-lysine N-methyltransferase MLL2;>IPI:REV_IPI00297859.1|SWISS-PROT:O1468	3	2	0.4841	0.65574	-1.04662	-0.608804
REV_IPI00873421	Uncharacterized protein DKFZp781G0119		>IPI:REV_IPI00873421.2|SWISS-PROT:Q68DL7|ENSEMBL:ENSP00000372122|H-INV:HIT000306387 Tax_Id=9606 Gene_Symbol=DKFZP781G0119 Uncharacterized protein DKFZp781G0119	3	2	0.68468	1.6135	-0.546498	0.690194
REV_IPI00886987			>IPI:REV_IPI00886987.1|REFSEQ:XP_001732939 Tax_Id=9606 Gene_Symbol=LOC731605 hypothetical LOC731605	3	2	0.28022	1.4045	-1.83537	0.490057
REV_IPI00893078	Putative uncharacterized protein ENSP00000384376		>IPI:REV_IPI00893078.1|TREMBL:B5MCY1|ENSEMBL:ENSP00000384376|REFSEQ:XP_001717396|VEGA:OTTHUMP00000200558 Tax_Id=9606 Gene_Symbol=LOC100129278 hypothetical protein	3	2	123.36	2.1386	6.94673	1.09667
REV_IPI00893485;REV_IPI00740961;REV_IPI00892889;REV_IPI00876931;REV_IPI00903307	DKFZP586J0619 protein;Integrator complex subunit 1	DKFZP586J0619;tcag7.531;INTS1;KIAA1440;UNQ1821/PRO3434	>IPI:REV_IPI00893485.1|ENSEMBL:ENSP00000385029|VEGA:OTTHUMP00000200036 Tax_Id=9606 Gene_Symbol=INTS1 245 kDa protein;>IPI:REV_IPI00740961.5|TREMBL:A4D212;A4D213 Tax_Id=9606 Gene_Symbol=- DKFZP586J0619 protein;>IPI:REV_IPI00892889.1|VEGA:OTTHUMP00000024742	3	2	10.576	1.7925	3.40272	0.841973
REV_IPI00910101	cDNA FLJ52955, moderately similar to Homo sapiens solute carrier family 25 (mitochondrial carrier; phosphate carrier), member 24 (SLC25A24), transcript variant 2, mRNA		>IPI:REV_IPI00910101.1|TREMBL:B4DI95 Tax_Id=9606 Gene_Symbol=- cDNA FLJ52955, moderately similar to Homo sapiens solute carrier family 25 (mitochondrial carrier	3	2	0.4441	0.44697	-1.17104	-1.16175
REV_IPI00910311;REV_IPI00018240;REV_IPI00797421	cDNA FLJ55367, highly similar to Rattus norvegicus SDA1 domain containing 1 (Sdad1), mRNA;Protein SDA1 homolog;SDA1 domain-containing protein 1;Nucleolar protein 130	SDAD1;NUC130	>IPI:REV_IPI00910311.1|TREMBL:B4DT66 Tax_Id=9606 Gene_Symbol=- cDNA FLJ55367, highly similar to Rattus norvegicus SDA1 domain containing 1 (Sdad1), mRNA;>IPI:REV_IPI00018240.8|SWISS-PROT:Q9NVU7-1|ENSEMBL:ENSP00000348596|REFSEQ:NP_060585|VEGA:OTTHUMP0000016	3	2	0.91293	1.0859	-0.131424	0.118891
IPI00000877	Hypoxia up-regulated protein 1;150 kDa oxygen-regulated protein;Orp150	HYOU1;ORP150	Hypoxia up-regulated protein 1	4	2	1.1849	0.80926	0.244765	-0.305325
IPI00006034	Cysteine-rich protein 2;Protein ESP1	CRIP2;CRP2	Cysteine-rich protein 2	4	2	0.031491	0.019908	-4.98892	-5.65051
IPI00006197;IPI00183080;IPI00185801;IPI00641399	Nuclear valosin-containing protein-like	NVL	Isoform 1 of Nuclear valosin-containing protein-like;Isoform 2 of Nuclear valosin-containing protein-like;Isoform 3 of Nuclear valosin-containing protein-like	4	2	0.80891	0.53387	-0.305949	-0.90544
IPI00006524	Uncharacterized protein KIAA0319	KIAA0319	Uncharacterized protein KIAA0319	4	2	0.25045	0.31454	-1.99741	-1.66868
IPI00028565;IPI00848358	Interferon-induced guanylate-binding protein 2;Guanine nucleotide-binding protein 2;GTP-binding protein 2	GBP2	Interferon-induced guanylate-binding protein 2;cDNA, FLJ95085, highly similar to Homo sapiens guanylate binding protein 2, interferon-inducible(GBP2), mRNA	4	2	1.9116	0.51637	0.934781	-0.953523
IPI00159049;IPI00795547	SET-binding protein	SETBP1;KIAA0437	SET binding protein 1 isoform a;SET-binding protein	4	2	3.3162	0.247	1.72953	-2.01742
IPI00183110;IPI00646037;IPI00478786	Paternally-expressed gene 3 protein;Zinc finger and SCAN domain-containing protein 24;PEG3 protein;HCG1685807, isoform CRA_a	PEG3;KIAA0287;ZSCAN24;hCG_1685807	Isoform 1 of Paternally-expressed gene 3 protein;HCG1685807, isoform CRA_a;Isoform 2 of Paternally-expressed gene 3 protein	4	2	0.77276	3.3149	-0.371908	1.72897
IPI00219261;IPI00219262;IPI00003831;IPI00219258;IPI00219256;IPI00219259;IPI00219257;IPI00219260	Plasma membrane calcium-transporting ATPase 3;Plasma membrane calcium ATPase isoform 3;Plasma membrane calcium pump isoform 3	ATP2B3	Isoform XG of Plasma membrane calcium-transporting ATPase 3;Isoform ZG of Plasma membrane calcium-transporting ATPase 3;Isoform XB of Plasma membrane calcium-transporting ATPase 3;Isoform ZB of Plasma membrane calcium-transporting ATPase 3;Isoform XA of Pl	4	2	0.58545	5.1734	-0.772382	2.37111
IPI00477917;IPI00293460	ABCA1 protein;ATP-binding cassette sub-family A member 1;ATP-binding cassette transporter 1;Cholesterol efflux regulatory protein	ABCA1;ABC1;CERP	ATP-binding cassette, sub-family A member 1;ATP-binding cassette sub-family A member 1	4	2	1.5703	0.070847	0.65104	-3.81915
IPI00293073;IPI00412274;IPI00395973;IPI00795001	Mitofusin-1;Transmembrane GTPase MFN1;Fzo homolog	MFN1	Mitochondrial transmembrane GTPase FZO-2;Isoform 3 of Mitofusin-1;Isoform 2 of Mitofusin-1	4	2	4.3087	109.74	2.10725	6.77795
IPI00465113	Exonuclease 3'-5' domain-containing protein 2;Exonuclease 3'-5' domain-like-containing protein 2	EXD2;C14orf114;EXDL2	cDNA FLJ58573, highly similar to Exonuclease 3'-5' domain-like-containing protein 2	4	2	6.4303	0.46504	2.68489	-1.10457
IPI00792933;IPI00748153	Zinc finger protein 462	ZNF462;KIAA1803	zinc finger protein 462	4	2	0.4162	0.024369	-1.26465	-5.35881
IPI00902593;IPI00553113	Uncharacterized protein KIAA1680	KIAA1680	Isoform 1 of Uncharacterized protein KIAA1680;Isoform 2 of Uncharacterized protein KIAA1680	4	2	1.8235	1.3391	0.86671	0.421264
REV_IPI00000279;REV_IPI00909823	Zinc finger CCCH domain-containing protein 15;DRG family-regulatory protein 1;Likely ortholog of mouse immediate early response erythropoietin 4;cDNA FLJ60710, highly similar to Homo sapiens likely ortholog of mouse immediate early response, erythropoietin 4 (LEREPO4), mRNA	ZC3H15;DFRP1;LEREPO4;HSPC303;HT010;MSTP012;PP730	>IPI:REV_IPI00000279.3|SWISS-PROT:Q8WU90|ENSEMBL:ENSP00000338788|REFSEQ:NP_060941|H-INV:HIT000002329 Tax_Id=9606 Gene_Symbol=ZC3H15 Similar to DRG family regulatory protein 1;>IPI:REV_IPI00909823.1|TREMBL:B4DMW2 Tax_Id=9606 Gene_Symbol=- cDNA FLJ60710, hig	4	2	4.0743	0.44534	2.02655	-1.16702
REV_IPI00165189;REV_IPI00796855;REV_IPI00027818;REV_IPI00791013	Intraflagellar transport protein 81 homolog;Carnitine deficiency-associated protein expressed in ventricle 1	IFT81;CDV1	>IPI:REV_IPI00165189.5|SWISS-PROT:Q8WYA0-1|TREMBL:A8K4S8|ENSEMBL:ENSP00000242591|REFSEQ:NP_054774|H-INV:HIT000077690|VEGA:OTTHUMP00000169170;OTTHUMP00000169171 Tax_Id=9606 Gene_Symbol=IFT81 Isoform CDV-1R of Intraflagellar transport protein 81 homolog;>IPI	4	2	9.2721	0.15749	3.2129	-2.66667
REV_IPI00174865	Zinc finger protein 572	ZNF572	>IPI:REV_IPI00174865.4|SWISS-PROT:Q7Z3I7|TREMBL:A1L4E9;A1L4F1|ENSEMBL:ENSP00000319305|REFSEQ:NP_689625|H-INV:HIT000054660|VEGA:OTTHUMP00000178019 Tax_Id=9606 Gene_Symbol=ZNF572 Zinc finger protein 572	4	2	0.058515	0.070003	-4.09505	-3.83644
REV_IPI00397955;REV_IPI00554548	FYVE, RhoGEF and PH domain-containing protein 5;Zinc finger FYVE domain-containing protein 23	FGD5;ZFYVE23	>IPI:REV_IPI00397955.4|SWISS-PROT:Q6ZNL6-1|TREMBL:A3KMQ0|ENSEMBL:ENSP00000285046|REFSEQ:NP_689749|H-INV:HIT000050349|VEGA:OTTHUMP00000170327 Tax_Id=9606 Gene_Symbol=FGD5 Isoform 1 of FYVE, RhoGEF and PH domain-containing protein 5	4	2	9.152	1.1486	3.19409	0.199876
REV_IPI00455473;REV_IPI00902694;REV_IPI00739902;REV_IPI00655578;REV_IPI00876845;REV_IPI00718836	Melanoma inhibitory activity protein 3;Transport and Golgi organization protein 1;C219-reactive peptide;D320	MIA3;KIAA0268;UNQ6077/PRO20088	>IPI:REV_IPI00455473.2|SWISS-PROT:Q5JRA6-1|ENSEMBL:ENSP00000340900|REFSEQ:NP_940953|H-INV:HIT000042420|VEGA:OTTHUMP00000035650 Tax_Id=9606 Gene_Symbol=MIA3 Isoform 1 of Melanoma inhibitory activity protein 3;>IPI:REV_IPI00902694.1|ENSEMBL:ENSP00000340587 T	4	2	0.50744	0.59402	-0.978691	-0.751417
REV_IPI00658210;REV_IPI00792902;REV_IPI00791758;REV_IPI00658079	WD repeat-containing protein 48;WD repeat endosomal protein;USP1-associated factor 1;p80	WDR48;KIAA1449;UAF1	>IPI:REV_IPI00658210.1|SWISS-PROT:Q8TAF3-1|TREMBL:B4DM86;B4DY84|ENSEMBL:ENSP00000307491|REFSEQ:NP_065890|H-INV:HIT000001164|VEGA:OTTHUMP00000170690 Tax_Id=9606 Gene_Symbol=WDR48 Isoform 1 of WD repeat-containing protein 48;>IPI:REV_IPI00792902.1|VEGA:OTTHU	4	2	1.4374	55.159	0.523462	5.78552
REV_IPI00783781	Nuclear pore complex protein Nup205;Nucleoporin Nup205;205 kDa nucleoporin	NUP205;C7orf14;KIAA0225	>IPI:REV_IPI00783781.1|SWISS-PROT:Q92621|TREMBL:A6H8X3;B4DE72;Q4VBX7;Q6DKH1;Q6P486|ENSEMBL:ENSP00000285968|REFSEQ:NP_055950|H-INV:HIT000042360|VEGA:OTTHUMP00000024814 Tax_Id=9606 Gene_Symbol=NUP205 Nuclear pore complex protein Nup205	4	2	5.2758	0.12844	2.39939	-2.96083
IPI00103869;IPI00879920;IPI00853103;IPI00657792;IPI00853037;IPI00853209	Cortactin-binding protein 2	CTTNBP2;C7orf8;CORTBP2;KIAA1758	Cortactin-binding protein 2;69 kDa protein	5	2	1.1605	1.6559	0.214747	0.727616
IPI00170770;IPI00847550	PHD finger protein 3	PHF3;KIAA0244	Isoform 1 of PHD finger protein 3;Isoform 2 of PHD finger protein 3	5	2	2.5468	3.4667	1.34869	1.79356
IPI00328745	Reticulon-4 receptor-like 1;Nogo-66 receptor homolog 2;Nogo-66 receptor-related protein 3;Nogo receptor-like 2	RTN4RL1;NGRH2;NGRL2	Reticulon-4 receptor-like 1	5	2	0.013152	0.02729	-6.24857	-5.19548
REV_IPI00220873;REV_IPI00030009	Bifunctional 3'-phosphoadenosine 5'-phosphosulfate synthetase 2;Sulfurylase kinase 2;Sulfate adenylyltransferase;Sulfate adenylate transferase;ATP-sulfurylase;Adenylyl-sulfate kinase;Adenylylsulfate 3'-phosphotransferase;APS kinase;Adenosine-5'-phosphosulfate 3'-phosphotransferase;3'-phosphoadenosine-5'-phosphosulfate synthetase	PAPSS2;ATPSK2	>IPI:REV_IPI00220873.1|SWISS-PROT:O95340-2|TREMBL:B4DWB5|ENSEMBL:ENSP00000361049|REFSEQ:NP_001015880|H-INV:HIT000071578 Tax_Id=9606 Gene_Symbol=PAPSS2 Isoform B of Bifunctional 3'-phosphoadenosine 5'-phosphosulfate synthetase 2;>IPI:REV_IPI00030009.4|SWISS	5	2	13.422	0.049687	3.74653	-4.33099
REV_IPI00221285	Ankyrin repeat domain-containing protein 50	ANKRD50;KIAA1223	>IPI:REV_IPI00221285.5|SWISS-PROT:Q9ULJ7|TREMBL:A8K4V3;B4DHJ6;Q8TB46|ENSEMBL:ENSP00000281131|REFSEQ:NP_065070|H-INV:HIT000047369 Tax_Id=9606 Gene_Symbol=ANKRD50 ankyrin repeat domain 50	5	2	12.769	1.0427	3.67457	0.0603241
REV_IPI00290094;REV_IPI00797778;REV_IPI00798356;REV_IPI00796448	Splicing factor, arginine/serine-rich 8;Suppressor of white apricot protein homolog	SFRS8;SWAP	>IPI:REV_IPI00290094.4|SWISS-PROT:Q12872|TREMBL:B2RN45;Q59H38;Q8IV81|ENSEMBL:ENSP00000261674|REFSEQ:NP_004583|H-INV:HIT000217839|VEGA:OTTHUMP00000169890 Tax_Id=9606 Gene_Symbol=SFRS8 Splicing factor, arginine/serine-rich 8;>IPI:REV_IPI00797778.1|VEGA:OTTHU	5	2	17.82	0.48319	4.15543	-1.04934
REV_IPI00878288;REV_IPI00304926	Autophagy-related protein 2 homolog A	ATG2A;KIAA0404	>IPI:REV_IPI00878288.1|SWISS-PROT:Q2TAZ0-3|VEGA:OTTHUMP00000069745 Tax_Id=9606 Gene_Symbol=ATG2A Isoform 3 of Autophagy-related protein 2 homolog A;>IPI:REV_IPI00304926.8|SWISS-PROT:Q2TAZ0-1|TREMBL:B4DV45|ENSEMBL:ENSP00000366475|REFSEQ:NP_055919|H-INV:HIT0	5	2	0.69992	1.2798	-0.514738	0.355918
REV_IPI00411763	Kinesin-like protein KIF1B	KIF1B;KIAA0591;KIAA1448	>IPI:REV_IPI00411763.2|SWISS-PROT:O60333-3|ENSEMBL:ENSP00000347392;ENSP00000366287;ENSP00000366297|REFSEQ:NP_904325|VEGA:OTTHUMP00000001774;OTTHUMP00000001775 Tax_Id=9606 Gene_Symbol=KIF1B Isoform 3 of Kinesin-like protein KIF1B	5	2	15.146	3.5344	3.92086	1.82147
IPI00020903;IPI00871758;IPI00178914;IPI00221389;REV_IPI00293654;IPI00221390;REV_IPI00376999;REV_IPI00645976	AF4/FMR2 family member 2;Fragile X mental retardation 2 protein;Protein Ox19;Fragile X E mental retardation syndrome protein	AFF2;FMR2;OX19	Isoform 1 of AF4/FMR2 family member 2;144 kDa protein;Isoform 3 of AF4/FMR2 family member 2;Isoform 2 of AF4/FMR2 family member 2	6	2	2.0244	0.18395	1.01749	-2.44261
REV_IPI00045512;REV_IPI00871227;REV_IPI00657877	Hemicentin-1;Fibulin-6	HMCN1;FIBL6	>IPI:REV_IPI00045512.3|SWISS-PROT:Q96RW7-2|TREMBL:Q5TCP6;Q69YJ3;Q96K89|ENSEMBL:ENSP00000356462|H-INV:HIT000071961|VEGA:OTTHUMP00000065632 Tax_Id=9606 Gene_Symbol=HMCN1 Hemicentin 1;>IPI:REV_IPI00871227.1|SWISS-PROT:Q96RW7-1|ENSEMBL:ENSP00000271588|REFSEQ:N	6	2	0.39474	0.68541	-1.34103	-0.544961
IPI00016780;IPI00874286;IPI00219556;IPI00759628	PR domain zinc finger protein 2;PR domain-containing protein 2;Retinoblastoma protein-interacting zinc finger protein;Zinc finger protein RIZ;MTE-binding protein;MTB-ZF;GATA-3-binding protein G3B;Lysine N-methyltransferase 8;Putative uncharacterized protein PRDM2	PRDM2;KMT8;RIZ	Predicted retinoblastoma binding protein (RIZ) family protein;Putative uncharacterized protein PRDM2;Isoform 2 of PR domain zinc finger protein 2	8	2	4.7216	2.799	2.23928	1.48491
REV_IPI00240812;REV_IPI00845446;REV_IPI00845459;REV_IPI00877614	Sister chromatid cohesion protein PDS5 homolog B;Androgen-induced proliferation inhibitor;Androgen-induced prostate proliferative shutoff-associated protein AS3	PDS5B;APRIN;AS3;KIAA0979	>IPI:REV_IPI00240812.6|SWISS-PROT:Q9NTI5-1|ENSEMBL:ENSP00000313851;ENSP00000383329|REFSEQ:NP_055847|H-INV:HIT000250310|VEGA:OTTHUMP00000018232 Tax_Id=9606 Gene_Symbol=PDS5B Isoform 1 of Sister chromatid cohesion protein PDS5 homolog B;>IPI:REV_IPI00845446.	8	2	5.1354	0.048722	2.36048	-4.35928
IPI00785015;IPI00854561	Ubinuclein-2	UBN2;KIAA2030	Isoform 1 of Uncharacterized protein KIAA2030;Isoform 2 of Uncharacterized protein KIAA2030	9	2	5.4663	0.45937	2.45056	-1.12227
REV_IPI00329784;REV_IPI00217188;REV_IPI00893362;REV_IPI00217185	Ryanodine receptor 3;Brain-type ryanodine receptor;Brain ryanodine receptor-calcium release channel;Putative uncharacterized protein RYR3	RYR3;HBRR	>IPI:REV_IPI00329784.1|SWISS-PROT:Q15413-1|ENSEMBL:ENSP00000373884|REFSEQ:NP_001027|H-INV:HIT000243880|VEGA:OTTHUMP00000175599 Tax_Id=9606 Gene_Symbol=RYR3 Isoform 1 of Ryanodine receptor 3;>IPI:REV_IPI00217188.1|SWISS-PROT:Q15413-3 Tax_Id=9606 Gene_Symbol	9	2	2.5195	0.32718	1.33314	-1.61184
IPI00658014;IPI00657933;IPI00333813			37 kDa protein;16 kDa protein	15	2	41.203	0.7037	5.36468	-0.506968
IPI00000030;IPI00219543;IPI00219544	Serine/threonine-protein phosphatase 2A 56 kDa regulatory subunit delta isoform;PP2A, B subunit, B' delta isoform;PP2A, B subunit, B56 delta isoform;PP2A, B subunit, PR61 delta isoform;PP2A, B subunit, R5 delta isoform	PPP2R5D	Isoform Delta-1 of Serine/threonine-protein phosphatase 2A 56 kDa regulatory subunit delta isoform;Isoform Delta-2 of Serine/threonine-protein phosphatase 2A 56 kDa regulatory subunit delta isoform;Isoform Delta-3 of Serine/threonine-protein phosphatase 2A	3	3	1.2877	1.3784	0.364797	0.462995
IPI00000390;IPI00219999;IPI00220001;IPI00219998;IPI00220000;IPI00220003	Noelin-3;Olfactomedin-3;Optimedin	OLFM3;NOE3;UNQ1924/PRO4399	Isoform 1 of Noelin-3;Isoform 3 of Noelin-3;Isoform 5 of Noelin-3;Isoform 2 of Noelin-3;Isoform 4 of Noelin-3;Isoform 6 of Noelin-3	3	3	67.225	0.60687	6.07093	-0.720541
IPI00386803;IPI00000861;IPI00909678;IPI00883946;IPI00015157	LIM and SH3 domain protein 1;MLN 50;cDNA FLJ51834, highly similar to LIM and SH3 domain protein 1;Putative uncharacterized protein	LASP1;MLN50	Isoform 2 of LIM and SH3 domain protein 1;Isoform 1 of LIM and SH3 domain protein 1;cDNA FLJ51834, highly similar to LIM and SH3 domain protein 1;19 kDa protein;Putative uncharacterized protein (Fragment)	3	3	0.16783	0.28243	-2.57493	-1.82403
IPI00002255	Lipopolysaccharide-responsive and beige-like anchor protein;CDC4-like protein;Beige-like protein	LRBA;BGL;CDC4L;LBA	Lipopolysaccharide-responsive and beige-like anchor protein	3	3	0.63256	0.32855	-0.660726	-1.60582
IPI00002335;IPI00854603;IPI00401424	Huntingtin;Huntington disease protein	HTT;HD;IT15	Huntingtin	3	3	0.58698	0.35785	-0.768617	-1.48257
IPI00003515	Thyroid receptor-interacting protein 11;Golgi-associated microtubule-binding protein 210;GMAP-210;Trip230;Clonal evolution-related gene on chromosome 14	TRIP11;CEV14	Thyroid receptor-interacting protein 11	3	3	0.26431	0.3344	-1.9197	-1.58035
IPI00217324;IPI00003824;IPI00878225;IPI00910138	Peptidyl-prolyl cis-trans isomerase-like 2;Cyclophilin-60;Cyclophilin-like protein Cyp-60;cDNA FLJ57176, highly similar to Peptidyl-prolyl cis-trans isomerase-like 2 (EC 5.2.1.8)	PPIL2	Isoform 2 of Peptidyl-prolyl cis-trans isomerase-like 2;Isoform 1 of Peptidyl-prolyl cis-trans isomerase-like 2;33 kDa protein;cDNA FLJ57176, highly similar to Peptidyl-prolyl cis-trans isomerase-like 2	3	3	0.88082	0.97964	-0.183081	-0.0296764
IPI00004273	RNA-binding protein 25;RNA-binding motif protein 25;RNA-binding region-containing protein 7;Arg/Glu/Asp-rich protein of 120 kDa;Protein S164	RBM25;RNPC7	RNA binding motif protein 25	3	3	0.80105	0.59839	-0.320036	-0.740842
IPI00004497;IPI00472302;IPI00332355	Breakpoint cluster region protein;Renal carcinoma antigen NY-REN-26	BCR;BCR1;D22S11	Isoform 1 of Breakpoint cluster region protein;Isoform 2 of Breakpoint cluster region protein;Breakpoint cluster region protein (Fragment)	3	3	0.85317	42.757	-0.229095	5.41809
IPI00796891;IPI00004671;IPI00909600;IPI00910449	Golgin B1;Golgin subfamily B member 1;Giantin;Macrogolgin;372 kDa Golgi complex-associated protein;GCP372	GOLGB1	Golgin B1;Golgin subfamily B member 1	3	3	0.61612	0.31856	-0.698717	-1.65036
IPI00005139;IPI00375494	Retinoblastoma-like protein 1;PRB1;107 kDa retinoblastoma-associated protein;p107	RBL1	Isoform 1 of Retinoblastoma-like protein 1;Isoform 2 of Retinoblastoma-like protein 1	3	3	0.5191	0.71463	-0.945916	-0.484732
IPI00005194;IPI00790324;IPI00643653	Ubiquitin domain-containing protein UBFD1;Ubiquitin-binding protein homolog;cDNA FLJ35377 fis, clone SKMUS2004908, highly similar to Homo sapiens ubiquitin family domain containing 1 (UBFD1), mRNA;Putative uncharacterized protein UBFD1;cDNA FLJ42145 fis, clone TESTI4000228, highly similar to Mus musculus ubiquitin family domain containing 1 (Ubfd1), mRNA	UBFD1;UBPH	Ubiquitin domain-containing protein UBFD1;ubiquitin-binding protein homolog;cDNA FLJ42145 fis, clone TESTI4000228, highly similar to Mus musculus ubiquitin family domain containing 1 (Ubfd1), mRNA	3	3	0.61085	0.59018	-0.71111	-0.760773
IPI00005401	Polypeptide N-acetylgalactosaminyltransferase 5;Polypeptide GalNAc transferase 5;Protein-UDP acetylgalactosaminyltransferase 5;UDP-GalNAc:polypeptide N-acetylgalactosaminyltransferase 5	GALNT5	Polypeptide N-acetylgalactosaminyltransferase 5	3	3	0.60859	0.25286	-0.716457	-1.98359
IPI00005638;IPI00853536	Putative helicase Mov10l1;Moloney leukemia virus 10-like protein 1;Mov10l1, Moloney leukemia virus 10-like 1, homolog (Mouse);Putative uncharacterized protein MOV10L1	MOV10L1;RP3-402G11.13-002	Isoform 1 of Putative helicase Mov10l1;Putative uncharacterized protein MOV10L1	3	3	0.8015	0.82292	-0.319226	-0.281176
IPI00005677;IPI00640892;IPI00514057	Dihydroxyacetone phosphate acyltransferase;Glycerone-phosphate O-acyltransferase;Acyl-CoA:dihydroxyacetonephosphateacyltransferase;Glyceronephosphate O-acyltransferase	GNPAT;DAPAT;DHAPAT;RP5-876B10.1-002	Dihydroxyacetone phosphate acyltransferase;Glyceronephosphate O-acyltransferase	3	3	1.3423	1.2986	0.424707	0.376957
IPI00005737;IPI00399142;IPI00641719	Surfeit locus protein 4;Surfeit 4	SURF4;SURF-4;RP11-244N20.4-002	Isoform 1 of Surfeit locus protein 4;Surfeit 4;Surfeit 4	3	3	0.90865	0.81177	-0.138203	-0.300857
IPI00006052	Prefoldin subunit 2	PFDN2;PFD2;HSPC231	Prefoldin subunit 2	3	3	1.1429	1.0112	0.192699	0.0160684
[truncated: 1,953 more rows]
