# Supplementary material for: Analysis of Human Protein Replacement Stable Cell Lines Established using snoMEN-PR Vector
Source: PLoS One. 2013 Apr 25;8(4):e62305. doi: 10.1371/journal.pone.0062305 (PMC3636044; doi:10.1371/journal.pone.0062305)
Supplement: Table S3 — The list of SILAC ratio values of labelled proteins described in Figure S1B. (XLSX) [file pone.0062305.s008.xlsx]

## Sheet: SMN1_OFF
id	Protein IDs	Protein Descriptions	Exp.1 Ratio snoMEN-PR/Normal HeLa Normalized	Exp.2 Ratio snoMEN-PR/Normal HeLa Normalized	Log2 (Exp.1 Ratio snoMEN-PR/Normal HeLa)	Log2 (Exp.2 Ratio snoMEN-PR/Normal HeLa)
104	P00761	>P00761 SWISS-PROT:P00761|TRYP_PIG Trypsin - Sus scrofa (Pig).;>sp|P00761|TRYP_PIG Trypsin OS=Sus scrofa PE=1 SV=1	0.0011564	0.028953	-9.75614	-5.11014
340	P35527	>sp|P35527|K1C9_HUMAN Keratin, type I cytoskeletal 9 OS=Homo sapiens GN=KRT9 PE=1 SV=3;>P35527 SWISS-PROT:P35527 Tax_Id=9606 Gene_Symbol=KRT9 Keratin, type I cytoskeletal 9	0.012194	0.0095509	-6.35768	-6.71015
886	Q792Z1	>tr|Q792Z1|Q792Z1_MOUSE MCG140784 OS=Mus musculus GN=Try10 PE=2 SV=1;>tr|Q7M754|Q7M754_MOUSE Try10-like trypsinogen OS=Mus musculus GN=Gm5409 PE=2 SV=1	0.015482	0.0088609	-6.01326	-6.81833
118	A5A6M6	>P04264 SWISS-PROT:P04264 Tax_Id=9606 Gene_Symbol=KRT1 Keratin, type II cytoskeletal 1;>sp|P04264|K2C1_HUMAN Keratin, type II cytoskeletal 1 OS=Homo sapiens GN=KRT1 PE=1 SV=6;>sp|A5A6M6|K2C1_PANTR Keratin, type II cytoskeletal 1 OS=Pan troglodytes GN=KRT1	0.015674	0.021146	-5.99548	-5.56347
625	Q14CN4	>Q6IME9 TREMBL:Q6IME9 Tax_Id=10090 Gene_Symbol=Krt72 Type-II keratin Kb35;>Q14CN4-1 SWISS-PROT:Q14CN4-1 Tax_Id=9606 Gene_Symbol=KRT72 Isoform 1 of Keratin, type II cytoskeletal 72;>sp|Q14CN4|K2C72_HUMAN Keratin, type II cytoskeletal 72 OS=Homo sapiens GN=K	0.015783	0.018529	-5.98548	-5.75407
334	A8CED1	>sp|P35030|TRY3_HUMAN Trypsin-3 OS=Homo sapiens GN=PRSS3 PE=1 SV=2;>tr|A8CED1|A8CED1_HUMAN Protease, serine, 3 (Mesotrypsin), isoform CRA_d OS=Homo sapiens GN=PRSS3 PE=2 SV=1;>tr|E7ES07|E7ES07_HUMAN Uncharacterized protein OS=Homo sapiens GN=PRSS3 PE=3 SV=	0.019088	0.019117	-5.71119	-5.709
891	Q8TE01	>tr|Q8TE01|Q8TE01_HUMAN DERP12 (Dermal papilla derived protein 12) OS=Homo sapiens GN=derp12 PE=2 SV=1	0.021141	0.051348	-5.56381	-4.28355
872	Q14666	>tr|F5GWP8|F5GWP8_HUMAN Uncharacterized protein OS=Homo sapiens GN=JUP PE=4 SV=1;>tr|Q14666|Q14666_HUMAN Radiated keratinocyte mRNA 266 (keratin-related protein) (Fragment) OS=Homo sapiens PE=2 SV=1	0.025834	0.055594	-5.27459	-4.16893
108	P02533	>P02533 SWISS-PROT:P02533 Tax_Id=9606 Gene_Symbol=KRT14 Keratin, type I cytoskeletal 14;>sp|P02533|K1C14_HUMAN Keratin, type I cytoskeletal 14 OS=Homo sapiens GN=KRT14 PE=1 SV=4	0.029907	0.048597	-5.06337	-4.36299
882	Q53325	>tr|Q53325|Q53325_MYCHR P40 (Fragment) OS=Mycoplasma hyorhinis GN=p40 PE=2 SV=2	0.030746	0.01933	-5.02346	-5.69301
112	P02769	>P02769 SWISS-PROT:P02769 (Bos taurus) Bovine serum albumin precursor;>sp|P02769|ALBU_BOVIN Serum albumin OS=Bos taurus GN=ALB PE=1 SV=4	0.030917	0.039252	-5.01546	-4.67109
209	P13647	>P13647 SWISS-PROT:P13647 Tax_Id=9606 Gene_Symbol=KRT5 Keratin, type II cytoskeletal 5;>sp|P13647|K2C5_HUMAN Keratin, type II cytoskeletal 5 OS=Homo sapiens GN=KRT5 PE=1 SV=3;>sp|A5A6M8|K2C5_PANTR Keratin, type II cytoskeletal 5 OS=Pan troglodytes GN=KRT5	0.039049	0.036742	-4.67857	-4.76643
208	P13645	>P13645 SWISS-PROT:P13645 Tax_Id=9606 Gene_Symbol=KRT10 Keratin, type I cytoskeletal 10;>sp|P13645|K1C10_HUMAN Keratin, type I cytoskeletal 10 OS=Homo sapiens GN=KRT10 PE=1 SV=6	0.044632	0.040453	-4.48578	-4.62761
167	C9JM50	>sp|P08727|K1C19_HUMAN Keratin, type I cytoskeletal 19 OS=Homo sapiens GN=KRT19 PE=1 SV=4;>P08727 SWISS-PROT:P08727 Tax_Id=9606 Gene_Symbol=KRT19 Keratin, type I cytoskeletal 19;>tr|C9JM50|C9JM50_HUMAN Uncharacterized protein OS=Homo sapiens GN=KRT19 PE=4	0.045721	0.086689	-4.451	-3.52801
561	Q04695	>Q04695 SWISS-PROT:Q04695 Tax_Id=9606 Gene_Symbol=KRT17 Keratin, type I cytoskeletal 17;>sp|Q04695|K1C17_HUMAN Keratin, type I cytoskeletal 17 OS=Homo sapiens GN=KRT17 PE=1 SV=2;>sp|A5A6M0|K1C17_PANTR Keratin, type I cytoskeletal 17 OS=Pan troglodytes GN=K	0.054481	0.063676	-4.1981	-3.97311
225	Q9NP04	>sp|P15328|FOLR1_HUMAN Folate receptor alpha OS=Homo sapiens GN=FOLR1 PE=1 SV=3;>tr|Q9NP04|Q9NP04_HUMAN Folate receptor alpha isoform (Fragment) OS=Homo sapiens PE=2 SV=1;>tr|O14597|O14597_HUMAN Folate binding protein (Fragment) OS=Homo sapiens PE=2 SV=2	0.066507	0.13487	-3.91035	-2.89036
862	D5V9Z8	>tr|D5V9Z8|D5V9Z8_MORCR Elongation factor Tu OS=Moraxella catarrhalis (strain RH4) GN=tuf PE=3 SV=1	0.075918	0.026557	-3.71941	-5.23476
345	P35908	>P35908 SWISS-PROT:P35908 Tax_Id=9606 Gene_Symbol=KRT2 Keratin, type II cytoskeletal 2 epidermal;>tr|A5A6P6|A5A6P6_PANTR Keratin 2A OS=Pan troglodytes verus GN=krt2a PE=2 SV=1;>sp|P35908|K22E_HUMAN Keratin, type II cytoskeletal 2 epidermal OS=Homo sapiens	0.099537	0.077455	-3.32862	-3.6905
168	P08729	>Q3KNV1 TREMBL:Q3KNV1;Q96GE1 Tax_Id=9606 Gene_Symbol=KRT7 keratin 7;>sp|P08729|K2C7_HUMAN Keratin, type II cytoskeletal 7 OS=Homo sapiens GN=KRT7 PE=1 SV=5;>tr|E7ES34|E7ES34_HUMAN Uncharacterized protein OS=Homo sapiens GN=KRT7 PE=3 SV=2;>tr|B3KY79|B3KY79_	0.10368	0.10071	-3.26979	-3.31172
525	A5A6N5	>P78386 SWISS-PROT:P78386 Keratin, type II cuticular Hb5 (Hair keratin, type II Hb5) - Homo sapiens (Human).;>sp|P78386|KRT85_HUMAN Keratin, type II cuticular Hb5 OS=Homo sapiens GN=KRT85 PE=1 SV=1;>tr|A5A6N5|A5A6N5_PANTR Keratin, hair, basic, 5 OS=Pan tro	0.10633	0.10879	-3.23338	-3.20038
423	B5ME26	>sp|P52895|AK1C2_HUMAN Aldo-keto reductase family 1 member C2 OS=Homo sapiens GN=AKR1C2 PE=1 SV=3;>tr|B4DK69|B4DK69_HUMAN cDNA FLJ52680, highly similar to Aldo-keto reductase family 1 member C2 (EC 1.-.-.-) OS=Homo sapiens PE=2 SV=1;>tr|B5ME26|B5ME26_HUMAN	0.11715	0.13365	-3.09357	-2.90347
110	P02662	>sp|P02662|CASA1_BOVIN Alpha-S1-casein OS=Bos taurus GN=CSN1S1 PE=1 SV=2;>P02662 SWISS-PROT:P02662 Alpha-S1-casein - Bos taurus (Bovine).	0.15307	0.060312	-2.70774	-4.05141
652	B7Z904	>sp|Q16881|TRXR1_HUMAN Thioredoxin reductase 1, cytoplasmic OS=Homo sapiens GN=TXNRD1 PE=1 SV=3;>tr|B7Z904|B7Z904_HUMAN Thioredoxin reductase 1 OS=Homo sapiens GN=TXNRD1 PE=2 SV=1;>sp|Q16881-6|TRXR1_HUMAN Isoform 6 of Thioredoxin reductase 1, cytoplasmic O	0.16578	0.1806	-2.59266	-2.46913
229	Q4LE79	>sp|P15924|DESP_HUMAN Desmoplakin OS=Homo sapiens GN=DSP PE=1 SV=3;>tr|D7RX09|D7RX09_HUMAN Desmoplakin Ia OS=Homo sapiens PE=2 SV=1;>tr|Q4LE79|Q4LE79_HUMAN DSP variant protein (Fragment) OS=Homo sapiens GN=DSP variant protein PE=2 SV=1;>sp|P15924-2|DESP_HU	0.16607	0.049769	-2.59014	-4.32861
200	D6RFG5	>sp|P12429|ANXA3_HUMAN Annexin A3 OS=Homo sapiens GN=ANXA3 PE=1 SV=3;>tr|D6RA82|D6RA82_HUMAN Uncharacterized protein OS=Homo sapiens GN=ANXA3 PE=3 SV=1;>tr|D6RFG5|D6RFG5_HUMAN Uncharacterized protein OS=Homo sapiens GN=ANXA3 PE=3 SV=1	0.17454	0.26234	-2.51837	-1.93049
350	P36952-2	>sp|P36952|SPB5_HUMAN Serpin B5 OS=Homo sapiens GN=SERPINB5 PE=1 SV=2;>sp|P36952-2|SPB5_HUMAN Isoform 2 of Serpin B5 OS=Homo sapiens GN=SERPINB5;>sp|P70124|SPB5_MOUSE Serpin B5 OS=Mus musculus GN=Serpinb5 PE=2 SV=1;>sp|P70564|SPB5_RAT Serpin B5 OS=Rattus n	0.1842	0.14789	-2.44066	-2.7574
900		>P34955 SWISS-PROT:P34955 (Bos taurus) Alpha-1-antiproteinase precursor	0.26278	0.057247	-1.92807	-4.12666
136	Q969I0	>P05787 SWISS-PROT:P05787 Tax_Id=9606 Gene_Symbol=KRT8 Keratin, type II cytoskeletal 8;>sp|P05787|K2C8_HUMAN Keratin, type II cytoskeletal 8 OS=Homo sapiens GN=KRT8 PE=1 SV=7;>tr|Q969I0|Q969I0_HUMAN KRT8 protein (Fragment) OS=Homo sapiens GN=KRT8 PE=2 SV=2	0.29361	0.31099	-1.76803	-1.68506
211	B4DGB4	>sp|P13797|PLST_HUMAN Plastin-3 OS=Homo sapiens GN=PLS3 PE=1 SV=4;>tr|A8K579|A8K579_HUMAN Plastin 3 (T isoform) OS=Homo sapiens GN=PLS3 PE=2 SV=1;>tr|B4DGB4|B4DGB4_HUMAN cDNA FLJ59681, highly similar to Plastin-3 OS=Homo sapiens PE=2 SV=1;>tr|E7ERL5|E7ERL5	0.30046	0.26453	-1.73476	-1.9185
806	Q9Y490	>sp|Q9Y490|TLN1_HUMAN Talin-1 OS=Homo sapiens GN=TLN1 PE=1 SV=3;>tr|Q5TCU6|Q5TCU6_HUMAN Talin 1 OS=Homo sapiens GN=TLN1 PE=2 SV=1	0.30932	0.1414	-1.69283	-2.82215
548	Q8IV97	>sp|Q01650|LAT1_HUMAN Large neutral amino acids transporter small subunit 1 OS=Homo sapiens GN=SLC7A5 PE=1 SV=2;>tr|Q8IV97|Q8IV97_HUMAN Solute carrier family 7 (Cationic amino acid transporter, y+ system), member 5 OS=Homo sapiens GN=SLC7A5 PE=2 SV=1	0.31205	0.48066	-1.68015	-1.05691
341	Q60FE2	>sp|P35579|MYH9_HUMAN Myosin-9 OS=Homo sapiens GN=MYH9 PE=1 SV=4;>tr|Q60FE2|Q60FE2_HUMAN MYH9 variant protein OS=Homo sapiens GN=MYH9 PE=2 SV=1;>tr|Q86XU5|Q86XU5_HUMAN MYH9 protein (Fragment) OS=Homo sapiens GN=MYH9 PE=2 SV=1;>sp|P35579-2|MYH9_HUMAN Isofor	0.31476	0.32447	-1.66768	-1.62384
905		>Q8VED5 TREMBL:Q8VED5 Tax_Id=10090 Gene_Symbol=Krt79 Keratin 79	0.32955	0.31795	-1.60143	-1.65313
285	Q6PJT4	>sp|P26038|MOES_HUMAN Moesin OS=Homo sapiens GN=MSN PE=1 SV=3;>tr|Q6PJT4|Q6PJT4_HUMAN MSN protein (Fragment) OS=Homo sapiens GN=MSN PE=2 SV=1	0.33191	0.37915	-1.59114	-1.39916
90	O94925	>sp|O94925-3|GLSK_HUMAN Isoform 3 of Glutaminase kidney isoform, mitochondrial OS=Homo sapiens GN=GLS;>sp|O94925|GLSK_HUMAN Glutaminase kidney isoform, mitochondrial OS=Homo sapiens GN=GLS PE=1 SV=1;>tr|A8K132|A8K132_HUMAN cDNA FLJ75476, highly similar to	0.34529	0.29749	-1.53412	-1.74909
439	Q96IF9	>sp|P55072|TERA_HUMAN Transitional endoplasmic reticulum ATPase OS=Homo sapiens GN=VCP PE=1 SV=4;>sp|Q01853|TERA_MOUSE Transitional endoplasmic reticulum ATPase OS=Mus musculus GN=Vcp PE=1 SV=4;>tr|Q96IF9|Q96IF9_HUMAN VCP protein (Fragment) OS=Homo sapiens	0.38388	0.3434	-1.38127	-1.54204
217	B4DUU6	>sp|P14618|KPYM_HUMAN Pyruvate kinase isozymes M1/M2 OS=Homo sapiens GN=PKM2 PE=1 SV=4;>sp|P14618-2|KPYM_HUMAN Isoform M1 of Pyruvate kinase isozymes M1/M2 OS=Homo sapiens GN=PKM2;>tr|B4DUU6|B4DUU6_HUMAN Pyruvate kinase OS=Homo sapiens PE=2 SV=1;>tr|B4DRT3	0.3877	0.42809	-1.36699	-1.22401
450	P60660-2	>tr|B7Z6Z4|B7Z6Z4_HUMAN cDNA FLJ56329, highly similar to Myosin light polypeptide 6 OS=Homo sapiens PE=2 SV=1;>sp|P60660|MYL6_HUMAN Myosin light polypeptide 6 OS=Homo sapiens GN=MYL6 PE=1 SV=2;>sp|P60660-2|MYL6_HUMAN Isoform Smooth muscle of Myosin light p	0.40864	0.35537	-1.2911	-1.49261
160	P08195-4	>sp|P08195-4|4F2_HUMAN Isoform 4 of 4F2 cell-surface antigen heavy chain OS=Homo sapiens GN=SLC3A2;>tr|F5H4J7|F5H4J7_HUMAN Uncharacterized protein OS=Homo sapiens GN=SLC3A2 PE=4 SV=1;>sp|P08195|4F2_HUMAN 4F2 cell-surface antigen heavy chain OS=Homo sapiens	0.41394	0.43249	-1.27251	-1.20926
783	B4E1K7	>sp|Q9UJZ1|STML2_HUMAN Stomatin-like protein 2 OS=Homo sapiens GN=STOML2 PE=1 SV=1;>tr|B4E1K7|B4E1K7_HUMAN cDNA FLJ61039, highly similar to Stomatin-like protein 2 OS=Homo sapiens PE=2 SV=1	0.41941	0.39379	-1.25357	-1.3445
205	Q4R710	>sp|P13010|XRCC5_HUMAN X-ray repair cross-complementing protein 5 OS=Homo sapiens GN=XRCC5 PE=1 SV=3;>tr|Q4R710|Q4R710_MACFA Testis cDNA, clone: QtsA-16648, similar to human X-ray repair complementing defective repair in Chinesehamster cells 5 (double-stra	0.4233	0.69524	-1.24025	-0.524417
427	Q4LE36	>tr|E7ENH9|E7ENH9_HUMAN Uncharacterized protein OS=Homo sapiens GN=ACLY PE=4 SV=2;>tr|B4DIM0|B4DIM0_HUMAN cDNA FLJ56442, highly similar to ATP-citrate synthase (EC 2.3.3.8) OS=Homo sapiens PE=2 SV=1;>tr|Q4LE36|Q4LE36_HUMAN ACLY variant protein (Fragment) O	0.42722	0.26203	-1.22695	-1.9322
369	D1LYX3	>tr|A5X2G7|A5X2G7_HUMAN Cyclin-dependent kinase inhibitor OS=Homo sapiens GN=CDKN2A PE=2 SV=1;>sp|P42771|CD2A1_HUMAN Cyclin-dependent kinase inhibitor 2A, isoforms 1/2/3 OS=Homo sapiens GN=CDKN2A PE=1 SV=2;>tr|D1LYX3|D1LYX3_HUMAN Truncated tumor suppressor	0.43228	0.5933	-1.20996	-0.753166
64	B4DN25	>sp|O60701|UGDH_HUMAN UDP-glucose 6-dehydrogenase OS=Homo sapiens GN=UGDH PE=1 SV=1;>tr|B3KUU2|B3KUU2_HUMAN UDP-glucose dehydrogenase, isoform CRA_b OS=Homo sapiens GN=UGDH PE=2 SV=1;>tr|B4DN25|B4DN25_HUMAN cDNA FLJ60093, highly similar to UDP-glucose 6-de	0.43662	0.624	-1.19555	-0.680382
520	A8MUB1	>sp|P68366|TBA4A_HUMAN Tubulin alpha-4A chain OS=Homo sapiens GN=TUBA4A PE=1 SV=1;>tr|A8MUB1|A8MUB1_HUMAN Tubulin, alpha 1 (Testis specific), isoform CRA_a OS=Homo sapiens GN=TUBA4A PE=2 SV=1	0.43871	0.47171	-1.18866	-1.08403
383	Q6P1N4	>sp|P46940|IQGA1_HUMAN Ras GTPase-activating-like protein IQGAP1 OS=Homo sapiens GN=IQGAP1 PE=1 SV=1;>tr|A4QPB0|A4QPB0_HUMAN IQ motif containing GTPase activating protein 1 OS=Homo sapiens GN=IQGAP1 PE=2 SV=1;>tr|Q6P1N4|Q6P1N4_HUMAN IQGAP1 protein (Fragmen	0.45137	0.36529	-1.14762	-1.45289
311	B3KQT2	>sp|P30101|PDIA3_HUMAN Protein disulfide-isomerase A3 OS=Homo sapiens GN=PDIA3 PE=1 SV=4;>tr|B3KQT9|B3KQT9_HUMAN cDNA PSEC0175 fis, clone OVARC1000169, highly similar to Protein disulfide-isomerase A3 (EC 5.3.4.1) OS=Homo sapiens PE=2 SV=1;>tr|B3KQT2|B3KQT	0.45242	0.46082	-1.14427	-1.11772
580	B4E2K4	>sp|Q12797|ASPH_HUMAN Aspartyl/asparaginyl beta-hydroxylase OS=Homo sapiens GN=ASPH PE=1 SV=3;>tr|B4E2K4|B4E2K4_HUMAN cDNA FLJ54576, highly similar to Aspartyl/asparaginyl beta-hydroxylase (EC 1.14.11.16) OS=Homo sapiens PE=2 SV=1;>tr|F5H667|F5H667_HUMAN U	0.45609	1.0617	-1.13261	0.0863762
148	Q542G9	>sp|P07355-2|ANXA2_HUMAN Isoform 2 of Annexin A2 OS=Homo sapiens GN=ANXA2;>sp|P07355|ANXA2_HUMAN Annexin A2 OS=Homo sapiens GN=ANXA2 PE=1 SV=2;>sp|P07356|ANXA2_MOUSE Annexin A2 OS=Mus musculus GN=Anxa2 PE=1 SV=2;>tr|Q542G9|Q542G9_MOUSE Annexin A2 OS=Mus mu	0.45719	0.42243	-1.12913	-1.24322
529	P80723	>sp|P80723|BASP1_HUMAN Brain acid soluble protein 1 OS=Homo sapiens GN=BASP1 PE=1 SV=2;>sp|P80723-2|BASP1_HUMAN Isoform 2 of Brain acid soluble protein 1 OS=Homo sapiens GN=BASP1	0.46897	0.45667	-1.09243	-1.13078
174	P09211	>sp|P09211|GSTP1_HUMAN Glutathione S-transferase P OS=Homo sapiens GN=GSTP1 PE=1 SV=2;>tr|A8MX94|A8MX94_HUMAN Uncharacterized protein OS=Homo sapiens GN=GSTP1 PE=4 SV=1	0.47168	0.44112	-1.08412	-1.18076
868	E0VLL4	>tr|E0VLL4|E0VLL4_PEDHC ATP synthase subunit alpha OS=Pediculus humanus subsp. corporis GN=Phum_PHUM289650 PE=3 SV=1	0.4781	0.44174	-1.06462	-1.17873
151	P07602-3	>tr|B1AVU8|B1AVU8_HUMAN Prosaposin OS=Homo sapiens GN=PSAP PE=4 SV=1;>tr|Q59EN5|Q59EN5_HUMAN Prosaposin variant (Fragment) OS=Homo sapiens PE=2 SV=1;>sp|P07602-3|SAP_HUMAN Isoform Sap-mu-9 of Proactivator polypeptide OS=Homo sapiens GN=PSAP;>tr|B4DRB7|B4DR	0.4808	0.65687	-1.05649	-0.60632
456	B4DYA6	>sp|P60981|DEST_HUMAN Destrin OS=Homo sapiens GN=DSTN PE=1 SV=3;>tr|Q4FK36|Q4FK36_MOUSE Destrin OS=Mus musculus GN=Dstn PE=2 SV=1;>tr|B4DYA6|B4DYA6_HUMAN Destrin (Actin depolymerizing factor), isoform CRA_a OS=Homo sapiens GN=DSTN PE=2 SV=1;>tr|B7Z9M9|B7Z9	0.48357	0.50316	-1.0482	-0.990911
69	Q59ER5	>tr|Q59ER5|Q59ER5_HUMAN WD repeat-containing protein 1 isoform 1 variant (Fragment) OS=Homo sapiens PE=2 SV=1;>tr|A8MVA9|A8MVA9_HUMAN Uncharacterized protein OS=Homo sapiens GN=WDR1 PE=4 SV=2;>sp|O75083|WDR1_HUMAN WD repeat-containing protein 1 OS=Homo sap	0.48692	0.51726	-1.03824	-0.951038
38	B2R4D5	>sp|O15145|ARPC3_HUMAN Actin-related protein 2/3 complex subunit 3 OS=Homo sapiens GN=ARPC3 PE=1 SV=3;>tr|B2R4D5|B2R4D5_HUMAN cDNA, FLJ92050, highly similar to Homo sapiens actin related protein 2/3 complex, subunit 3, 21kDa (ARPC3), mRNA OS=Homo sapiens P	0.48882	0.82934	-1.03262	-0.269964
258	E9KL45	>sp|P21333|FLNA_HUMAN Filamin-A OS=Homo sapiens GN=FLNA PE=1 SV=4;>tr|E9KL45|E9KL45_HUMAN Epididymis secretory sperm binding protein Li 190P OS=Homo sapiens GN=FLNA PE=2 SV=1;>sp|P21333-2|FLNA_HUMAN Isoform 2 of Filamin-A OS=Homo sapiens GN=FLNA;>tr|Q5HY54	0.49186	0.36647	-1.02368	-1.44823
867		>tr|E0VKP4|E0VKP4_PEDHC Actin, muscle OS=Pediculus humanus subsp. corporis GN=Phum_PHUM268330 PE=3 SV=1	0.4989	0.47828	-1.00318	-1.06407
33	Q1HFY1	>tr|Q1HFY1|Q1HFY1_PIG Myosin regulatory light chain 2 protein OS=Sus scrofa PE=2 SV=1;>sp|O14950|ML12B_HUMAN Myosin regulatory light chain 12B OS=Homo sapiens GN=MYL12B PE=1 SV=2;>tr|Q6ZWQ9|Q6ZWQ9_MOUSE MCG5400 OS=Mus musculus GN=2900073G15Rik PE=2 SV=1;>s	0.50549	0.45141	-0.984246	-1.14749
410	Q6I9T3	>sp|P51648-2|AL3A2_HUMAN Isoform 2 of Fatty aldehyde dehydrogenase OS=Homo sapiens GN=ALDH3A2;>sp|P51648|AL3A2_HUMAN Fatty aldehyde dehydrogenase OS=Homo sapiens GN=ALDH3A2 PE=1 SV=1;>tr|Q6I9T3|Q6I9T3_HUMAN Aldehyde dehydrogenase OS=Homo sapiens GN=ALDH3A2	0.50645	0.60437	-0.981508	-0.726496
332	Q53ET4	>sp|P34897|GLYM_HUMAN Serine hydroxymethyltransferase, mitochondrial OS=Homo sapiens GN=SHMT2 PE=1 SV=3;>tr|Q53ET4|Q53ET4_HUMAN Serine hydroxymethyltransferase (Fragment) OS=Homo sapiens PE=2 SV=1;>tr|B7Z9F1|B7Z9F1_HUMAN Serine hydroxymethyltransferase OS=	0.50791	0.40953	-0.977355	-1.28796
232	A8MTM1	>sp|P16152|CBR1_HUMAN Carbonyl reductase [NADPH] 1 OS=Homo sapiens GN=CBR1 PE=1 SV=3;>tr|A8MTM1|A8MTM1_HUMAN Uncharacterized protein OS=Homo sapiens GN=CBR1 PE=4 SV=1;>tr|E9PQ63|E9PQ63_HUMAN Uncharacterized protein OS=Homo sapiens GN=CBR1 PE=4 SV=1;>tr|B4D	0.50919	0.50266	-0.973724	-0.992345
48	A5A6P1	>sp|O43175|SERA_HUMAN D-3-phosphoglycerate dehydrogenase OS=Homo sapiens GN=PHGDH PE=1 SV=4;>sp|A5A6P1|SERA_PANTR D-3-phosphoglycerate dehydrogenase OS=Pan troglodytes GN=PHGDH PE=2 SV=1;>tr|B3KSC3|B3KSC3_HUMAN cDNA FLJ35987 fis, clone TESTI2014269, highly	0.51206	0.56753	-0.965615	-0.817231
289	P26639	>tr|B4DEG8|B4DEG8_HUMAN cDNA FLJ53464, highly similar to Threonyl-tRNA synthetase, cytoplasmic (EC 6.1.1.3) OS=Homo sapiens PE=2 SV=1;>sp|P26639|SYTC_HUMAN Threonyl-tRNA synthetase, cytoplasmic OS=Homo sapiens GN=TARS PE=1 SV=3;>tr|Q53GX7|Q53GX7_HUMAN Thre	0.5157	0.46615	-0.955396	-1.10113
30	B2R6A3	>sp|O14745|NHRF1_HUMAN Na(+)/H(+) exchange regulatory cofactor NHE-RF1 OS=Homo sapiens GN=SLC9A3R1 PE=1 SV=4;>tr|B2R6A3|B2R6A3_HUMAN cDNA, FLJ92860, highly similar to Homo sapiens solute carrier family 9 (sodium/hydrogen exchanger), member 3 regulator 1 (S	0.53867	0.40243	-0.892526	-1.31319
304	P30040	>sp|P30040|ERP29_HUMAN Endoplasmic reticulum resident protein 29 OS=Homo sapiens GN=ERP29 PE=1 SV=4;>sp|P81623|ERP29_BOVIN Endoplasmic reticulum resident protein 29 OS=Bos taurus GN=ERP29 PE=1 SV=2	0.54155	0.59386	-0.884834	-0.751805
415	A8K2Y9	>sp|P52209|6PGD_HUMAN 6-phosphogluconate dehydrogenase, decarboxylating OS=Homo sapiens GN=PGD PE=1 SV=3;>tr|A8K2Y9|A8K2Y9_HUMAN 6-phosphogluconate dehydrogenase, decarboxylating OS=Homo sapiens GN=PGD PE=2 SV=1;>tr|B4DQJ8|B4DQJ8_HUMAN 6-phosphogluconate d	0.54825	0.6298	-0.867094	-0.667034
387	Q53HH2	>sp|P48047|ATPO_HUMAN ATP synthase subunit O, mitochondrial OS=Homo sapiens GN=ATP5O PE=1 SV=1;>tr|Q53HH2|Q53HH2_HUMAN Mitochondrial ATP synthase, O subunit variant (Fragment) OS=Homo sapiens PE=2 SV=1	0.54886	0.57249	-0.86549	-0.804678
268	Q9DCY1	>sp|P23284|PPIB_HUMAN Peptidyl-prolyl cis-trans isomerase B OS=Homo sapiens GN=PPIB PE=1 SV=2;>tr|Q9DCY1|Q9DCY1_MOUSE Peptidyl-prolyl cis-trans isomerase OS=Mus musculus GN=Ppib PE=2 SV=1	0.55084	0.58159	-0.860295	-0.781926
223	A6ML39	>sp|P15121|ALDR_HUMAN Aldose reductase OS=Homo sapiens GN=AKR1B1 PE=1 SV=3;>tr|A6ML39|A6ML39_CALJA Aldose reductase-like protein (Fragment) OS=Callithrix jacchus PE=2 SV=1;>tr|Q3UDY1|Q3UDY1_MOUSE MCG6067, isoform CRA_b OS=Mus musculus GN=Akr1b3 PE=2 SV=1;>	0.56202	0.58904	-0.831307	-0.763562
146	E7EPA8	>sp|P07237|PDIA1_HUMAN Protein disulfide-isomerase OS=Homo sapiens GN=P4HB PE=1 SV=3;>tr|B4DNL5|B4DNL5_HUMAN cDNA FLJ59361, highly similar to Protein disulfide-isomerase (EC 5.3.4.1) OS=Homo sapiens PE=2 SV=1;>tr|E7EPA8|E7EPA8_HUMAN Uncharacterized protein	0.5642	0.52533	-0.825721	-0.928704
300	E7EPA7	>tr|B4DE31|B4DE31_HUMAN cDNA FLJ54957, highly similar to Transketolase (EC 2.2.1.1) OS=Homo sapiens PE=2 SV=1;>tr|E7EPA7|E7EPA7_HUMAN Uncharacterized protein OS=Homo sapiens GN=TKT PE=4 SV=1;>sp|P29401|TKT_HUMAN Transketolase OS=Homo sapiens GN=TKT PE=1 SV	0.56483	0.62456	-0.824111	-0.679088
169	D6RBL5	>sp|P08758|ANXA5_HUMAN Annexin A5 OS=Homo sapiens GN=ANXA5 PE=1 SV=2;>tr|D6RBL5|D6RBL5_HUMAN Uncharacterized protein OS=Homo sapiens GN=ANXA5 PE=3 SV=1;>tr|E7ENQ5|E7ENQ5_HUMAN Uncharacterized protein OS=Homo sapiens GN=ANXA5 PE=3 SV=1;>tr|D6RBE9|D6RBE9_HUM	0.56852	0.57228	-0.814717	-0.805207
202	P12814	>tr|B7TY16|B7TY16_HUMAN Actinin alpha 1 isoform 3 OS=Homo sapiens GN=ACTN1 PE=2 SV=1;>tr|Q1HE25|Q1HE25_HUMAN Actinin alpha 1 isoform b OS=Homo sapiens GN=ACTN1 PE=2 SV=1;>sp|P12814|ACTN1_HUMAN Alpha-actinin-1 OS=Homo sapiens GN=ACTN1 PE=1 SV=2;>sp|P12814-2	0.56877	0.54107	-0.814083	-0.886113
727	Q99497	>sp|Q99497|PARK7_HUMAN Protein DJ-1 OS=Homo sapiens GN=PARK7 PE=1 SV=2	0.57145	0.54932	-0.807301	-0.864281
192	P11413	>sp|P11413-2|G6PD_HUMAN Isoform Long of Glucose-6-phosphate 1-dehydrogenase OS=Homo sapiens GN=G6PD;>sp|P11413-3|G6PD_HUMAN Isoform 3 of Glucose-6-phosphate 1-dehydrogenase OS=Homo sapiens GN=G6PD;>sp|P11413|G6PD_HUMAN Glucose-6-phosphate 1-dehydrogenase O	0.57495	1.0707	-0.798492	0.0985543
547	D3DPU2	>sp|Q01518|CAP1_HUMAN Adenylyl cyclase-associated protein 1 OS=Homo sapiens GN=CAP1 PE=1 SV=5;>tr|D3DPU2|D3DPU2_HUMAN Adenylyl cyclase-associated protein OS=Homo sapiens GN=CAP1 PE=3 SV=1;>tr|B2RDY9|B2RDY9_HUMAN Adenylyl cyclase-associated protein OS=Homo	0.58416	0.59373	-0.775565	-0.752121
214	P34884	>sp|P14174|MIF_HUMAN Macrophage migration inhibitory factor OS=Homo sapiens GN=MIF PE=1 SV=4;>sp|P34884|MIF_MOUSE Macrophage migration inhibitory factor OS=Mus musculus GN=Mif PE=1 SV=2;>tr|Q545F0|Q545F0_MOUSE MCG3124, isoform CRA_b OS=Mus musculus GN=Mif	0.58539	0.55236	-0.77253	-0.856319
384	Q53GC7	>sp|P47755|CAZA2_HUMAN F-actin-capping protein subunit alpha-2 OS=Homo sapiens GN=CAPZA2 PE=1 SV=3;>tr|A4D0V4|A4D0V4_HUMAN Capping protein (Actin filament) muscle Z-line, alpha 2 OS=Homo sapiens GN=CAPZA2 PE=2 SV=1;>tr|Q53GC7|Q53GC7_HUMAN Capping protein (	0.58793	0.54075	-0.766284	-0.886966
16	A7H019	>sp|A7H019|ATPA_CAMC5 ATP synthase subunit alpha OS=Campylobacter curvus (strain 525.92) GN=atpA PE=3 SV=1;>sp|A7ZC35|ATPA_CAMC1 ATP synthase subunit alpha OS=Campylobacter concisus (strain 13826) GN=atpA PE=3 SV=1;>sp|B9E8E8|ATPA_MACCJ ATP synthase subuni	0.58871	0.56767	-0.764371	-0.816876
419	P52565	>sp|P52565|GDIR1_HUMAN Rho GDP-dissociation inhibitor 1 OS=Homo sapiens GN=ARHGDIA PE=1 SV=3	0.58938	0.7507	-0.76273	-0.413692
3	P25705	>sp|A5A6H5|ATPA_PANTR ATP synthase subunit alpha, mitochondrial OS=Pan troglodytes GN=ATP5A1 PE=2 SV=1;>sp|P25705|ATPA_HUMAN ATP synthase subunit alpha, mitochondrial OS=Homo sapiens GN=ATP5A1 PE=1 SV=1;>tr|A8K092|A8K092_HUMAN ATP synthase subunit alpha OS	0.58948	0.61272	-0.762485	-0.7067
186	P10909-2	>sp|P10909-2|CLUS_HUMAN Isoform 2 of Clusterin OS=Homo sapiens GN=CLU;>sp|P10909-5|CLUS_HUMAN Isoform 5 of Clusterin OS=Homo sapiens GN=CLU;>tr|F5GXH3|F5GXH3_HUMAN Uncharacterized protein OS=Homo sapiens GN=CLU PE=4 SV=1;>sp|P10909|CLUS_HUMAN Clusterin OS=	0.5989	0.68699	-0.739613	-0.541639
393	P49327	>sp|P49327|FAS_HUMAN Fatty acid synthase OS=Homo sapiens GN=FASN PE=1 SV=3	0.61141	0.78754	-0.709788	-0.344575
451	P60710	>P60712 SWISS-PROT:P60712 (Bos taurus) Actin, cytoplasmic 1;>sp|P60709|ACTB_HUMAN Actin, cytoplasmic 1 OS=Homo sapiens GN=ACTB PE=1 SV=1;>sp|P60710|ACTB_MOUSE Actin, cytoplasmic 1 OS=Mus musculus GN=Actb PE=1 SV=1;>tr|B2RRX1|B2RRX1_MOUSE Actin, beta OS=Mus	0.61288	0.64302	-0.706323	-0.637064
57	Q96BG6	>sp|O43707|ACTN4_HUMAN Alpha-actinin-4 OS=Homo sapiens GN=ACTN4 PE=1 SV=2;>tr|Q3ULT2|Q3ULT2_MOUSE Actinin alpha 4 OS=Mus musculus GN=Actn4 PE=2 SV=1;>tr|D6PXK4|D6PXK4_HUMAN Alpha actinin 4 short isoform OS=Homo sapiens GN=ACTN4 PE=2 SV=1;>tr|Q96BG6|Q96BG6_	0.61391	0.6356	-0.703901	-0.653809
204	B2RDN9	>sp|P12956|XRCC6_HUMAN X-ray repair cross-complementing protein 6 OS=Homo sapiens GN=XRCC6 PE=1 SV=2;>tr|B2RDN9|B2RDN9_HUMAN cDNA, FLJ96699, highly similar to Homo sapiens thyroid autoantigen 70kDa (Ku antigen) (G22P1), mRNA OS=Homo sapiens PE=2 SV=1;>tr|B	0.61632	0.61101	-0.698248	-0.710732
403	B4E0U6	>sp|P50502|F10A1_HUMAN Hsc70-interacting protein OS=Homo sapiens GN=ST13 PE=1 SV=2;>tr|Q2TU77|Q2TU77_HUMAN Aging-associated protein 2 OS=Homo sapiens GN=AAG2 PE=2 SV=1;>tr|B4E0U6|B4E0U6_HUMAN cDNA FLJ53687, highly similar to Hsc70-interacting protein OS=Ho	0.61994	0.68394	-0.6898	-0.548058
179	B7Z1Y2	>tr|B7Z3K9|B7Z3K9_HUMAN Fructose-bisphosphate aldolase OS=Homo sapiens PE=2 SV=1;>sp|P09972|ALDOC_HUMAN Fructose-bisphosphate aldolase C OS=Homo sapiens GN=ALDOC PE=1 SV=2;>tr|B7Z1Y2|B7Z1Y2_HUMAN Fructose-bisphosphate aldolase OS=Homo sapiens PE=2 SV=1;>tr	0.62342	0.87582	-0.681724	-0.191294
762	Q53GB0	>sp|Q9NS69|TOM22_HUMAN Mitochondrial import receptor subunit TOM22 homolog OS=Homo sapiens GN=TOMM22 PE=1 SV=3;>tr|Q53GB0|Q53GB0_HUMAN Mitochondrial import receptor Tom22 variant (Fragment) OS=Homo sapiens PE=2 SV=1;>tr|Q549C5|Q549C5_HUMAN HCG2010808, isof	0.6259	0.49727	-0.675996	-1.0079
42	Q53G91	>sp|O15427|MOT4_HUMAN Monocarboxylate transporter 4 OS=Homo sapiens GN=SLC16A3 PE=1 SV=1;>tr|Q53G91|Q53G91_HUMAN Solute carrier family 16, member 3 variant (Fragment) OS=Homo sapiens PE=2 SV=1	0.629	0.5788	-0.668868	-0.788863
784	A8K4T9	>tr|Q53GL6|Q53GL6_HUMAN RNA binding protein (Autoantigenic, hnRNP-associated with lethal yellow) long isoform variant (Fragment) OS=Homo sapiens GN=RALY PE=2 SV=1;>sp|Q9UKM9|RALY_HUMAN RNA-binding protein Raly OS=Homo sapiens GN=RALY PE=1 SV=1;>tr|A8K4T9|A	0.62937	1.7329	-0.66802	0.793188
759	Q9NR12	>sp|Q9NR12|PDLI7_HUMAN PDZ and LIM domain protein 7 OS=Homo sapiens GN=PDLIM7 PE=1 SV=1;>tr|B8JJB6|B8JJB6_MOUSE PDZ and LIM domain 7 OS=Mus musculus GN=Pdlim7 PE=4 SV=1;>sp|Q9NR12-2|PDLI7_HUMAN Isoform 2 of PDZ and LIM domain protein 7 OS=Homo sapiens GN=P	0.63046	0.76842	-0.665523	-0.380033
245	F5H7T3	>sp|P18206|VINC_HUMAN Vinculin OS=Homo sapiens GN=VCL PE=1 SV=4;>sp|P18206-2|VINC_HUMAN Isoform 1 of Vinculin OS=Homo sapiens GN=VCL;>tr|F5H7T3|F5H7T3_HUMAN Uncharacterized protein OS=Homo sapiens GN=VCL PE=4 SV=1;>tr|B3KXA2|B3KXA2_HUMAN cDNA FLJ45031 fis,	0.63647	0.69969	-0.651836	-0.515212
226	P15531	>sp|P15531-2|NDKA_HUMAN Isoform 2 of Nucleoside diphosphate kinase A OS=Homo sapiens GN=NME1;>sp|P15531|NDKA_HUMAN Nucleoside diphosphate kinase A OS=Homo sapiens GN=NME1 PE=1 SV=1	0.64614	0.56874	-0.630081	-0.814159
514	Q4KL81	>sp|P63261|ACTG_HUMAN Actin, cytoplasmic 2 OS=Homo sapiens GN=ACTG1 PE=1 SV=1;>tr|Q4KL81|Q4KL81_MOUSE Actin, gamma, cytoplasmic 1 OS=Mus musculus GN=Actg1 PE=2 SV=1;>tr|Q4R4H6|Q4R4H6_MACFA Brain cDNA, clone: QflA-11253, similar to human actin, gamma 1 (ACT	0.64626	0.63417	-0.629813	-0.657058
140	E2DRY6	>sp|P06733|ENOA_HUMAN Alpha-enolase OS=Homo sapiens GN=ENO1 PE=1 SV=2;>sp|P06733-2|ENOA_HUMAN Isoform MBP-1 of Alpha-enolase OS=Homo sapiens GN=ENO1;>tr|E2DRY6|E2DRY6_HUMAN Enolase OS=Homo sapiens PE=2 SV=1;>sp|P17182|ENOA_MOUSE Alpha-enolase OS=Mus muscul	0.64747	0.62337	-0.627115	-0.681839
526	E7EUY0	>sp|P78527|PRKDC_HUMAN DNA-dependent protein kinase catalytic subunit OS=Homo sapiens GN=PRKDC PE=1 SV=3;>sp|P78527-2|PRKDC_HUMAN Isoform 2 of DNA-dependent protein kinase catalytic subunit OS=Homo sapiens GN=PRKDC;>tr|E7EUY0|E7EUY0_HUMAN Uncharacterized p	0.64784	0.32758	-0.626291	-1.61008
460	Q5SW83	>tr|E9PF41|E9PF41_HUMAN Uncharacterized protein OS=Homo sapiens GN=ACTR2 PE=3 SV=1;>sp|P61160|ARP2_HUMAN Actin-related protein 2 OS=Homo sapiens GN=ACTR2 PE=1 SV=1;>tr|Q5SW83|Q5SW83_MOUSE ARP2 actin-related protein 2 homolog (Yeast) OS=Mus musculus GN=Actr	0.65132	0.75106	-0.618562	-0.413
152	Q53Y44	>sp|P07737|PROF1_HUMAN Profilin-1 OS=Homo sapiens GN=PFN1 PE=1 SV=2;>tr|Q53Y44|Q53Y44_HUMAN Profilin OS=Homo sapiens GN=PFN1 PE=2 SV=1	0.65751	0.6776	-0.604915	-0.561494
424	A8K0T9	>sp|P52907|CAZA1_HUMAN F-actin-capping protein subunit alpha-1 OS=Homo sapiens GN=CAPZA1 PE=1 SV=3;>tr|A8K0T9|A8K0T9_HUMAN cDNA FLJ75422, highly similar to Homo sapiens capping protein (actin filament) muscle Z-line, alpha 1, mRNA OS=Homo sapiens PE=2 SV=1	0.6578	0.61173	-0.604279	-0.709033
8	P61223	>sp|A5A6J7|RAP1B_PANTR Ras-related protein Rap-1b OS=Pan troglodytes GN=RAP1B PE=2 SV=1;>sp|A6NIZ1|RP1BL_HUMAN Ras-related protein Rap-1b-like protein OS=Homo sapiens PE=2 SV=1;>sp|P61223|RAP1B_BOVIN Ras-related protein Rap-1b OS=Bos taurus GN=RAP1B PE=2 S	0.66125	0.50027	-0.596732	-0.999221
224	B7Z5V2	>sp|P15311|EZRI_HUMAN Ezrin OS=Homo sapiens GN=EZR PE=1 SV=4;>tr|Q6NUR7|Q6NUR7_HUMAN Ezrin OS=Homo sapiens GN=EZR PE=2 SV=1;>tr|B7Z5V2|B7Z5V2_HUMAN cDNA FLJ54141, highly similar to Ezrin OS=Homo sapiens PE=2 SV=1;>tr|E7EQR4|E7EQR4_HUMAN Uncharacterized pro	0.66141	0.71035	-0.596383	-0.493398
539	Q00610-2	>sp|Q00610|CLH1_HUMAN Clathrin heavy chain 1 OS=Homo sapiens GN=CLTC PE=1 SV=5;>sp|Q00610-2|CLH1_HUMAN Isoform 2 of Clathrin heavy chain 1 OS=Homo sapiens GN=CLTC	0.67423	0.55886	-0.568687	-0.839441
402	A8K259	>sp|P50454|SERPH_HUMAN Serpin H1 OS=Homo sapiens GN=SERPINH1 PE=1 SV=2;>tr|A8K259|A8K259_HUMAN cDNA FLJ78501, highly similar to Homo sapiens serpin peptidase inhibitor, clade H (heat shock protein 47), member 1, (collagen binding protein 1) (SERPINH1), mRN	0.6764	0.73259	-0.564051	-0.448922
135	B2RA03	>sp|P05783|K1C18_HUMAN Keratin, type I cytoskeletal 18 OS=Homo sapiens GN=KRT18 PE=1 SV=2;>tr|B2RA03|B2RA03_HUMAN cDNA, FLJ94640, highly similar to Homo sapiens keratin 18 (KRT18), mRNA OS=Homo sapiens PE=2 SV=1	0.69028	0.67017	-0.534746	-0.577401
554	B2R9U2	>sp|Q02790|FKBP4_HUMAN Peptidyl-prolyl cis-trans isomerase FKBP4 OS=Homo sapiens GN=FKBP4 PE=1 SV=3;>tr|B2R9U2|B2R9U2_HUMAN cDNA, FLJ94557, highly similar to Homo sapiens FK506 binding protein 4, 59kDa (FKBP4), mRNA OS=Homo sapiens PE=2 SV=1	0.69687	0.60995	-0.521039	-0.713237
175	P09382	>sp|P09382|LEG1_HUMAN Galectin-1 OS=Homo sapiens GN=LGALS1 PE=1 SV=2	0.69769	0.513	-0.519342	-0.962969
72	B3KTN4	>sp|O75390|CISY_HUMAN Citrate synthase, mitochondrial OS=Homo sapiens GN=CS PE=1 SV=2;>tr|B4DJV2|B4DJV2_HUMAN Citrate synthase OS=Homo sapiens PE=2 SV=1;>tr|B3KTN4|B3KTN4_HUMAN Citrate synthase OS=Homo sapiens PE=2 SV=1;>tr|Q0QEL2|Q0QEL2_HUMAN Citrate synt	0.70867	0.7193	-0.496814	-0.475334
346	Q6I9V2	>sp|P36542|ATPG_HUMAN ATP synthase subunit gamma, mitochondrial OS=Homo sapiens GN=ATP5C1 PE=1 SV=1;>tr|Q6I9V2|Q6I9V2_HUMAN ATP synthase gamma chain OS=Homo sapiens GN=ATP5C1 PE=2 SV=1;>tr|Q8TAS0|Q8TAS0_HUMAN ATP synthase gamma chain (Fragment) OS=Homo sap	0.70962	1.111	-0.494881	0.151859
234	P43276	>sp|P16401|H15_HUMAN Histone H1.5 OS=Homo sapiens GN=HIST1H1B PE=1 SV=3;>sp|P43276|H15_MOUSE Histone H1.5 OS=Mus musculus GN=Hist1h1b PE=1 SV=2;>tr|Q5T003|Q5T003_MOUSE Histone 1, H1b OS=Mus musculus GN=Hist1h1b PE=2 SV=1	0.71523	1.3885	-0.483521	0.473527
570	Q8TB01	>sp|Q07065|CKAP4_HUMAN Cytoskeleton-associated protein 4 OS=Homo sapiens GN=CKAP4 PE=1 SV=2;>tr|Q6NWZ1|Q6NWZ1_HUMAN CKAP4 protein (Fragment) OS=Homo sapiens GN=CKAP4 PE=2 SV=1;>tr|Q8TB01|Q8TB01_HUMAN Similar to cytoskeleton-associated protein 4 (Fragment)	0.71742	0.72909	-0.47911	-0.455831
246	Q3U7Z6	>sp|P18669|PGAM1_HUMAN Phosphoglycerate mutase 1 OS=Homo sapiens GN=PGAM1 PE=1 SV=2;>tr|F2Z2J9|F2Z2J9_HUMAN Uncharacterized protein OS=Homo sapiens PE=4 SV=1;>tr|Q3U7Z6|Q3U7Z6_MOUSE Phosphoglycerate mutase OS=Mus musculus GN=Pgam1 PE=2 SV=1;>tr|Q4R5G4|Q4R5	0.72238	0.70811	-0.46917	-0.497955
9	A5A6K4	>sp|A5A6K4|PGK1_PANTR Phosphoglycerate kinase 1 OS=Pan troglodytes GN=PGK1 PE=2 SV=1;>sp|P00558|PGK1_HUMAN Phosphoglycerate kinase 1 OS=Homo sapiens GN=PGK1 PE=1 SV=3;>tr|A8K4W6|A8K4W6_HUMAN Phosphoglycerate kinase OS=Homo sapiens GN=PGK1 PE=2 SV=1;>tr|B7Z	0.7229	0.73202	-0.468132	-0.450045
191	B3KRY3	>sp|P11279|LAMP1_HUMAN Lysosome-associated membrane glycoprotein 1 OS=Homo sapiens GN=LAMP1 PE=1 SV=3;>tr|B3KRY3|B3KRY3_HUMAN cDNA FLJ35079 fis, clone PLACE6005283, highly similar to Lysosome-associated membrane glycoprotein 1 OS=Homo sapiens PE=2 SV=1;>tr	0.72888	0.66952	-0.456247	-0.578801
115	P04080	>sp|P04080|CYTB_HUMAN Cystatin-B OS=Homo sapiens GN=CSTB PE=1 SV=2;>tr|Q76LA1|Q76LA1_HUMAN CSTB protein OS=Homo sapiens GN=CSTB PE=2 SV=1	0.7301	0.65435	-0.453834	-0.611866
83	B2R5M8	>sp|O75874|IDHC_HUMAN Isocitrate dehydrogenase [NADP] cytoplasmic OS=Homo sapiens GN=IDH1 PE=1 SV=2;>tr|B2R5M8|B2R5M8_HUMAN Isocitrate dehydrogenase [NADP] OS=Homo sapiens PE=2 SV=1;>tr|Q567U4|Q567U4_HUMAN Isocitrate dehydrogenase [NADP] OS=Homo sapiens GN	0.73461	0.96436	-0.44495	-0.0523563
138	P00829	>sp|P06576|ATPB_HUMAN ATP synthase subunit beta, mitochondrial OS=Homo sapiens GN=ATP5B PE=1 SV=3;>tr|Q0QEN7|Q0QEN7_HUMAN ATP synthase subunit beta (Fragment) OS=Homo sapiens GN=ATP5B PE=2 SV=1;>sp|P00829|ATPB_BOVIN ATP synthase subunit beta, mitochondrial	0.73478	0.7528	-0.444616	-0.409661
826	A6R9B0	>tr|A6R9B0|A6R9B0_AJECN Malate dehydrogenase OS=Ajellomyces capsulata (strain NAm1 / WU24) GN=HCAG_06901 PE=4 SV=1	0.73524	0.69421	-0.443713	-0.526556
757	Q9NQC3-5	>sp|Q9NQC3-2|RTN4_HUMAN Isoform 2 of Reticulon-4 OS=Homo sapiens GN=RTN4;>tr|Q7L7Q6|Q7L7Q6_HUMAN RTN4 OS=Homo sapiens GN=RTN4 PE=2 SV=1;>sp|Q9NQC3|RTN4_HUMAN Reticulon-4 OS=Homo sapiens GN=RTN4 PE=1 SV=2;>sp|Q9NQC3-5|RTN4_HUMAN Isoform 5 of Reticulon-4 OS=	0.73851	0.98893	-0.437311	-0.0160597
565	A8K0X1	>sp|Q05682|CALD1_HUMAN Caldesmon OS=Homo sapiens GN=CALD1 PE=1 SV=3;>sp|Q05682-2|CALD1_HUMAN Isoform 2 of Caldesmon OS=Homo sapiens GN=CALD1;>tr|A8K0X1|A8K0X1_HUMAN cDNA FLJ76646, highly similar to Homo sapiens caldesmon 1 (CALD1), transcript variant 3, mR	0.74759	0.7435	-0.419681	-0.427595
408	C5P437	>sp|P51148|RAB5C_HUMAN Ras-related protein Rab-5C OS=Homo sapiens GN=RAB5C PE=1 SV=2;>tr|C4JHS2|C4JHS2_UNCRE GTP-binding protein ypt5 OS=Uncinocarpus reesii (strain UAMH 1704) GN=UREG_02758 PE=3 SV=1;>tr|C5P437|C5P437_COCP7 Ras-related protein ypt5, putati	0.75593	0.53608	-0.403675	-0.89948
73	O75396	>sp|O75396|SC22B_HUMAN Vesicle-trafficking protein SEC22b OS=Homo sapiens GN=SEC22B PE=1 SV=4	0.76108	0.66544	-0.39388	-0.58762
818	A4HLC8	>tr|A4HLC8|A4HLC8_LEIBR Beta-tubulin OS=Leishmania braziliensis GN=LBRM_33_0920 PE=3 SV=1;>tr|A4HLC9|A4HLC9_LEIBR Beta-tubulin OS=Leishmania braziliensis GN=LBRM_33_0930 PE=3 SV=1	0.76498	0.65014	-0.386506	-0.621178
263	Q32Q12	>tr|Q32Q12|Q32Q12_HUMAN Nucleoside diphosphate kinase OS=Homo sapiens GN=NME1-NME2 PE=2 SV=1;>sp|P22392-2|NDKB_HUMAN Isoform 3 of Nucleoside diphosphate kinase B OS=Homo sapiens GN=NME2;>sp|P22392|NDKB_HUMAN Nucleoside diphosphate kinase B OS=Homo sapiens	0.76674	0.74586	-0.383191	-0.423023
364	Q75MT9	>sp|P40926|MDHM_HUMAN Malate dehydrogenase, mitochondrial OS=Homo sapiens GN=MDH2 PE=1 SV=3;>tr|Q6FHZ0|Q6FHZ0_HUMAN Malate dehydrogenase OS=Homo sapiens GN=MDH2 PE=2 SV=1;>tr|Q75MT9|Q75MT9_HUMAN Malate dehydrogenase (Fragment) OS=Homo sapiens GN=MDH2 PE=2	0.77169	0.71626	-0.373907	-0.481445
407	Q59EP1	>tr|B7Z6L0|B7Z6L0_HUMAN cDNA FLJ55482, highly similar to Annexin A11 OS=Homo sapiens PE=2 SV=1;>tr|Q59EP1|Q59EP1_HUMAN Annexin A11 variant (Fragment) OS=Homo sapiens PE=2 SV=1;>sp|P50995|ANX11_HUMAN Annexin A11 OS=Homo sapiens GN=ANXA11 PE=1 SV=1;>tr|Q5T0G	0.77278	0.90784	-0.37187	-0.13949
342	B4DY23	>sp|P35613|BASI_HUMAN Basigin OS=Homo sapiens GN=BSG PE=1 SV=2;>sp|P35613-2|BASI_HUMAN Isoform 2 of Basigin OS=Homo sapiens GN=BSG;>tr|Q54A51|Q54A51_HUMAN Basigin (Ok blood group), isoform CRA_a OS=Homo sapiens GN=hEMMPRIN PE=2 SV=1;>tr|B4DY23|B4DY23_HUMAN	0.7732	0.94754	-0.371086	-0.0777412
613	Q8N707	>sp|Q14247|SRC8_HUMAN Src substrate cortactin OS=Homo sapiens GN=CTTN PE=1 SV=2;>tr|Q53HG7|Q53HG7_HUMAN Cortactin isoform a variant (Fragment) OS=Homo sapiens PE=2 SV=1;>tr|Q96H99|Q96H99_HUMAN Cortactin OS=Homo sapiens GN=CTTN PE=2 SV=1;>tr|Q8N707|Q8N707_H	0.77449	0.80619	-0.368681	-0.310808
189	P11166	>tr|Q59GX2|Q59GX2_HUMAN Solute carrier family 2 (Facilitated glucose transporter), member 1 variant (Fragment) OS=Homo sapiens PE=2 SV=1;>sp|P11166|GTR1_HUMAN Solute carrier family 2, facilitated glucose transporter member 1 OS=Homo sapiens GN=SLC2A1 PE=1	0.77796	0.35669	-0.362232	-1.48726
134	P05556	>sp|P05556|ITB1_HUMAN Integrin beta-1 OS=Homo sapiens GN=ITGB1 PE=1 SV=2;>sp|P05556-3|ITB1_HUMAN Isoform Beta-1C of Integrin beta-1 OS=Homo sapiens GN=ITGB1;>sp|P05556-4|ITB1_HUMAN Isoform Beta-1C-2 of Integrin beta-1 OS=Homo sapiens GN=ITGB1;>sp|P05556-5|	0.77799	0.73051	-0.362176	-0.453024
442	B2R5V2	>sp|P55809|SCOT1_HUMAN Succinyl-CoA:3-ketoacid-coenzyme A transferase 1, mitochondrial OS=Homo sapiens GN=OXCT1 PE=1 SV=1;>tr|Q6IAV5|Q6IAV5_HUMAN OXCT protein OS=Homo sapiens GN=OXCT PE=2 SV=1;>tr|B2R5V2|B2R5V2_HUMAN cDNA, FLJ92639, highly similar to Homo	0.78247	0.7329	-0.353893	-0.448312
216	Q8WMY2	>sp|P14324|FPPS_HUMAN Farnesyl pyrophosphate synthase OS=Homo sapiens GN=FDPS PE=1 SV=4;>tr|E9PCI9|E9PCI9_HUMAN Uncharacterized protein OS=Homo sapiens GN=FDPS PE=3 SV=1;>sp|Q8WMY2|FPPS_BOVIN Farnesyl pyrophosphate synthase OS=Bos taurus GN=FDPS PE=1 SV=1;	0.78345	0.72623	-0.352087	-0.461502
121	B4DL87	>sp|P04792|HSPB1_HUMAN Heat shock protein beta-1 OS=Homo sapiens GN=HSPB1 PE=1 SV=2;>tr|B4DL87|B4DL87_HUMAN Uncharacterized protein OS=Homo sapiens GN=HSPB1 PE=2 SV=1	0.7849	0.8235	-0.349419	-0.280159
447	C9JWM7	>tr|E7ETI0|E7ETI0_HUMAN Uncharacterized protein OS=Homo sapiens GN=ARPC4-TTLL3 PE=4 SV=1;>tr|C9JWM7|C9JWM7_HUMAN Uncharacterized protein OS=Homo sapiens GN=ARPC4 PE=4 SV=1;>sp|P59998|ARPC4_HUMAN Actin-related protein 2/3 complex subunit 4 OS=Homo sapiens G	0.78579	0.39531	-0.347784	-1.33894
130	Q7Z612	>sp|P05386|RLA1_HUMAN 60S acidic ribosomal protein P1 OS=Homo sapiens GN=RPLP1 PE=1 SV=1;>tr|Q7Z612|Q7Z612_HUMAN Acidic ribosomal phosphoprotein P1 OS=Homo sapiens PE=4 SV=1;>tr|Q58E35|Q58E35_MOUSE MCG10168 OS=Mus musculus GN=Rplp1 PE=4 SV=1	0.78604	0.7772	-0.347325	-0.363642
764	Q9NTK5-2	>sp|Q9NTK5|OLA1_HUMAN Obg-like ATPase 1 OS=Homo sapiens GN=OLA1 PE=1 SV=2;>tr|D7EHM2|D7EHM2_HUMAN DNA damage-regulated overexpressed in cancer 45 protein OS=Homo sapiens GN=PTD004 PE=2 SV=1;>sp|Q9NTK5-2|OLA1_HUMAN Isoform 2 of Obg-like ATPase 1 OS=Homo sap	0.78632	0.82092	-0.346812	-0.284686
310	B4DRT4	>sp|P30086|PEBP1_HUMAN Phosphatidylethanolamine-binding protein 1 OS=Homo sapiens GN=PEBP1 PE=1 SV=3;>tr|D9IAI1|D9IAI1_HUMAN Phosphatidylethanolamine-binding protein 1 OS=Homo sapiens PE=2 SV=1;>tr|B4DRT4|B4DRT4_HUMAN cDNA FLJ51535, highly similar to Phosp	0.78686	0.57048	-0.345821	-0.809752
521	Q8IZ29	>sp|P68371|TBB2C_HUMAN Tubulin beta-2C chain OS=Homo sapiens GN=TUBB2C PE=1 SV=1;>tr|Q8IZ29|Q8IZ29_HUMAN Tubulin, beta 2C OS=Homo sapiens GN=TUBB2C PE=2 SV=1;>tr|Q8IWP6|Q8IWP6_HUMAN Class IVb beta tubulin OS=Homo sapiens PE=2 SV=1;>tr|Q8N6N5|Q8N6N5_HUMAN T	0.78883	0.76442	-0.342214	-0.387563
354	Q93092	>sp|P37837|TALDO_HUMAN Transaldolase OS=Homo sapiens GN=TALDO1 PE=1 SV=2;>tr|F2Z393|F2Z393_HUMAN Uncharacterized protein OS=Homo sapiens GN=TALDO1 PE=4 SV=1;>sp|Q93092|TALDO_MOUSE Transaldolase OS=Mus musculus GN=Taldo1 PE=1 SV=2	0.79107	0.78709	-0.338123	-0.345399
306	A6NG06	>sp|P30044|PRDX5_HUMAN Peroxiredoxin-5, mitochondrial OS=Homo sapiens GN=PRDX5 PE=1 SV=4;>tr|A6NG06|A6NG06_HUMAN Uncharacterized protein OS=Homo sapiens GN=PRDX5 PE=4 SV=1;>tr|B7ZLJ4|B7ZLJ4_HUMAN Peroxiredoxin 5 OS=Homo sapiens GN=PRDX5 PE=2 SV=1;>sp|P3004	0.79181	0.93539	-0.336774	-0.0963601
187	A2AUF6	>sp|P11021|GRP78_HUMAN 78 kDa glucose-regulated protein OS=Homo sapiens GN=HSPA5 PE=1 SV=2;>tr|A2AUF6|A2AUF6_MOUSE Heat shock 70kD protein 5 (Glucose-regulated protein) OS=Mus musculus GN=Hspa5 PE=3 SV=1	0.79432	0.81128	-0.332208	-0.301728
614	Q4R434	>sp|Q14257|RCN2_HUMAN Reticulocalbin-2 OS=Homo sapiens GN=RCN2 PE=1 SV=1;>tr|Q4R434|Q4R434_MACFA Testis cDNA clone: QtsA-12628, similar to human reticulocalbin 2, EF-hand calcium binding domain (RCN2), OS=Macaca fascicularis PE=2 SV=1	0.79868	0.74356	-0.324311	-0.427479
101	B3KUZ8	>sp|P00505|AATM_HUMAN Aspartate aminotransferase, mitochondrial OS=Homo sapiens GN=GOT2 PE=1 SV=3;>tr|B3KUZ8|B3KUZ8_HUMAN Aspartate aminotransferase OS=Homo sapiens PE=2 SV=1;>tr|B4DJA6|B4DJA6_HUMAN Aspartate aminotransferase OS=Homo sapiens PE=2 SV=1;>tr|	0.80558	0.98851	-0.3119	-0.0166725
325	P31947-2	>sp|P31947|1433S_HUMAN 14-3-3 protein sigma OS=Homo sapiens GN=SFN PE=1 SV=1;>sp|P31947-2|1433S_HUMAN Isoform 2 of 14-3-3 protein sigma OS=Homo sapiens GN=SFN	0.80729	0.62956	-0.308841	-0.667584
622	B2RBR9	>sp|Q14974|IMB1_HUMAN Importin subunit beta-1 OS=Homo sapiens GN=KPNB1 PE=1 SV=2;>tr|B2RBR9|B2RBR9_HUMAN cDNA, FLJ95650, highly similar to Homo sapiens karyopherin (importin) beta 1 (KPNB1), mRNA OS=Homo sapiens PE=2 SV=1;>tr|Q6GTI5|Q6GTI5_MOUSE Karyopheri	0.80773	1.1017	-0.308055	0.139731
218	Q3UAD6	>sp|P14625|ENPL_HUMAN Endoplasmin OS=Homo sapiens GN=HSP90B1 PE=1 SV=1;>tr|Q5CAQ5|Q5CAQ5_HUMAN Tumor rejection antigen (Gp96) 1 OS=Homo sapiens GN=TRA1 PE=2 SV=1;>tr|Q3UAD6|Q3UAD6_MOUSE Heat shock protein 90kDa beta (Grp94), member 1 OS=Mus musculus GN=Hsp	0.8087	0.83173	-0.306323	-0.265813
841	B4DKS0	>tr|B4E106|B4E106_HUMAN cDNA FLJ53399, highly similar to Monocarboxylate transporter 1 OS=Homo sapiens PE=2 SV=1;>sp|P53985|MOT1_HUMAN Monocarboxylate transporter 1 OS=Homo sapiens GN=SLC16A1 PE=1 SV=3;>tr|B4DKS0|B4DKS0_HUMAN cDNA FLJ53381, highly similar	0.81043	0.99577	-0.303241	-0.00611554
667	B4DNU9	>sp|Q6NZI2|PTRF_HUMAN Polymerase I and transcript release factor OS=Homo sapiens GN=PTRF PE=1 SV=1;>tr|B4DNU9|B4DNU9_HUMAN cDNA FLJ55731, highly similar to Polymerase I and transcript release factor OS=Homo sapiens PE=2 SV=1;>tr|B4DPZ5|B4DPZ5_HUMAN cDNA FL	0.81407	0.75188	-0.296775	-0.411426
24	B5BTY4	>tr|Q59GX6|Q59GX6_HUMAN DEAD/H (Asp-Glu-Ala-Asp/His) box polypeptide 3 variant (Fragment) OS=Homo sapiens PE=2 SV=1;>sp|O00571|DDX3X_HUMAN ATP-dependent RNA helicase DDX3X OS=Homo sapiens GN=DDX3X PE=1 SV=3;>tr|B5BTY4|B5BTY4_HUMAN ATP-dependent RNA helicas	0.81653	0.89675	-0.292422	-0.157222
395	P49368	>tr|Q59H77|Q59H77_HUMAN Chaperonin containing TCP1, subunit 3 (Gamma) variant (Fragment) OS=Homo sapiens PE=2 SV=1;>sp|P49368|TCPG_HUMAN T-complex protein 1 subunit gamma OS=Homo sapiens GN=CCT3 PE=1 SV=4;>tr|Q2TU64|Q2TU64_HUMAN PIG48 OS=Homo sapiens PE=2	0.81722	0.90879	-0.291204	-0.137981
352	P37108	>sp|P37108|SRP14_HUMAN Signal recognition particle 14 kDa protein OS=Homo sapiens GN=SRP14 PE=1 SV=2;>tr|A2AUM5|A2AUM5_MOUSE MCG142467 OS=Mus musculus GN=Srp14 PE=4 SV=1	0.82278	1.1605	-0.281421	0.214747
509	P63104	>tr|E7EX29|E7EX29_HUMAN Uncharacterized protein OS=Homo sapiens GN=YWHAZ PE=3 SV=1;>sp|P63104|1433Z_HUMAN 14-3-3 protein zeta/delta OS=Homo sapiens GN=YWHAZ PE=1 SV=1;>tr|D0PNI1|D0PNI1_HUMAN Tyrosine 3-monooxygenase/tryptophan 5-monooxygenase activation pr	0.82537	0.82374	-0.276887	-0.279739
810	Q9Y617	>tr|B4DHQ3|B4DHQ3_HUMAN Phosphoserine aminotransferase OS=Homo sapiens PE=2 SV=1;>sp|Q9Y617|SERC_HUMAN Phosphoserine aminotransferase OS=Homo sapiens GN=PSAT1 PE=1 SV=2;>sp|Q9Y617-2|SERC_HUMAN Isoform 2 of Phosphoserine aminotransferase OS=Homo sapiens GN=	0.82826	0.73604	-0.271844	-0.442144
540	Q4R5C5	>sp|Q00688|FKBP3_HUMAN Peptidyl-prolyl cis-trans isomerase FKBP3 OS=Homo sapiens GN=FKBP3 PE=1 SV=1;>tr|Q4R5C5|Q4R5C5_MACFA Brain cDNA, clone: QtrA-11476, similar to human FK506 binding protein 3, 25kDa (FKBP3), OS=Macaca fascicularis PE=2 SV=1;>tr|Q53GD8|	0.8303	0.80653	-0.268295	-0.3102
305	P30041	>sp|P30041|PRDX6_HUMAN Peroxiredoxin-6 OS=Homo sapiens GN=PRDX6 PE=1 SV=3;>tr|A4UCS6|A4UCS6_HUMAN Peroxiredoxin 6 (Fragment) OS=Homo sapiens PE=2 SV=1	0.83182	0.8496	-0.265657	-0.235144
768	Q9NVI7	>sp|Q9NVI7|ATD3A_HUMAN ATPase family AAA domain-containing protein 3A OS=Homo sapiens GN=ATAD3A PE=1 SV=2;>sp|Q9NVI7-2|ATD3A_HUMAN Isoform 2 of ATPase family AAA domain-containing protein 3A OS=Homo sapiens GN=ATAD3A;>tr|D2K8Q1|D2K8Q1_HUMAN AAA domain cont	0.83407	0.65523	-0.26176	-0.609927
265	Q4R4W6	>sp|P22695|QCR2_HUMAN Cytochrome b-c1 complex subunit 2, mitochondrial OS=Homo sapiens GN=UQCRC2 PE=1 SV=3;>tr|Q4R4W6|Q4R4W6_MACFA Brain cDNA, clone: QtrA-12443, similar to human ubiquinol-cytochrome c reductase core protein II(UQCRC2), OS=Macaca fascicula	0.83511	0.47954	-0.259962	-1.06028
649	Q16719	>sp|Q16719|KYNU_HUMAN Kynureninase OS=Homo sapiens GN=KYNU PE=1 SV=1;>tr|A8K4D5|A8K4D5_HUMAN Kynureninase OS=Homo sapiens PE=2 SV=1;>tr|A8K7T0|A8K7T0_HUMAN Kynureninase OS=Homo sapiens PE=2 SV=1;>tr|Q53F63|Q53F63_HUMAN Kynureninase (Fragment) OS=Homo sapie	0.83734	0.73588	-0.256115	-0.442458
837	A8QDI8	>tr|A8QDI8|A8QDI8_MALGO Putative uncharacterized protein OS=Malassezia globosa (strain ATCC 96807 / CBS 7966) GN=MGL_4211 PE=3 SV=1	0.84653	0.6045	-0.240367	-0.726186
242	P11983	>sp|P17987|TCPA_HUMAN T-complex protein 1 subunit alpha OS=Homo sapiens GN=TCP1 PE=1 SV=1;>sp|P11983|TCPA_MOUSE T-complex protein 1 subunit alpha OS=Mus musculus GN=Tcp1 PE=1 SV=3;>tr|E7ERF2|E7ERF2_HUMAN Uncharacterized protein OS=Homo sapiens GN=TCP1 PE=4	0.84862	0.79481	-0.236809	-0.331318
292		>sp|P27348|1433T_HUMAN 14-3-3 protein theta OS=Homo sapiens GN=YWHAQ PE=1 SV=1;>tr|A3KML3|A3KML3_MOUSE MCG126220 OS=Mus musculus GN=Ywhaq PE=2 SV=1;>tr|E9PG15|E9PG15_HUMAN Uncharacterized protein OS=Homo sapiens GN=YWHAQ PE=4 SV=1;>tr|B4DMT8|B4DMT8_HUMAN c	0.85509	0.91304	-0.225852	-0.13125
272	B4DMT8	>tr|E9PK25|E9PK25_HUMAN Uncharacterized protein OS=Homo sapiens GN=CFL1 PE=4 SV=1;>sp|P23528|COF1_HUMAN Cofilin-1 OS=Homo sapiens GN=CFL1 PE=1 SV=3;>tr|E9PP50|E9PP50_HUMAN Uncharacterized protein OS=Homo sapiens GN=CFL1 PE=4 SV=1;>tr|Q544Y7|Q544Y7_MOUSE Co	0.85538	0.80493	-0.225363	-0.313065
39	Q544Y7	>sp|O15260|SURF4_HUMAN Surfeit locus protein 4 OS=Homo sapiens GN=SURF4 PE=1 SV=3;>tr|Q545Q2|Q545Q2_MOUSE Surfeit gene 4 OS=Mus musculus GN=Surf4 PE=2 SV=1;>tr|B7Z7A8|B7Z7A8_HUMAN cDNA FLJ50722, highly similar to Surfeit locus protein 4 OS=Homo sapiens PE=	0.85682	0.83092	-0.222936	-0.267219
825	Q545Q2	>tr|A6QXG1|A6QXG1_AJECN Tubulin alpha chain OS=Ajellomyces capsulata (strain NAm1 / WU24) GN=HCAG_02068 PE=3 SV=1	0.85771	0.77257	-0.221438	-0.372262
207	A6QXG1	>sp|P13639|EF2_HUMAN Elongation factor 2 OS=Homo sapiens GN=EEF2 PE=1 SV=4;>sp|P58252|EF2_MOUSE Elongation factor 2 OS=Mus musculus GN=Eef2 PE=1 SV=2;>tr|B4DPU3|B4DPU3_HUMAN cDNA FLJ56548, highly similar to Elongation factor 2 OS=Homo sapiens PE=2 SV=1;>tr	0.8605	1.1771	-0.216753	0.235237
139	B4DPU3	>sp|P06703|S10A6_HUMAN Protein S100-A6 OS=Homo sapiens GN=S100A6 PE=1 SV=1;>tr|B2R577|B2R577_HUMAN cDNA, FLJ92369, highly similar to Homo sapiens S100 calcium binding protein A6 (calcyclin) (S100A6),mRNA OS=Homo sapiens PE=4 SV=1;>sp|P14069|S10A6_MOUSE Pro	0.86225	0.73542	-0.213822	-0.44336
5	P14069	>sp|A5A6I5|ALDOA_PANTR Fructose-bisphosphate aldolase A OS=Pan troglodytes GN=ALDOA PE=2 SV=1;>sp|P04075|ALDOA_HUMAN Fructose-bisphosphate aldolase A OS=Homo sapiens GN=ALDOA PE=1 SV=2;>tr|Q8WNT7|Q8WNT7_MACFA Fructose-bisphosphate aldolase OS=Macaca fascic	0.86463	0.7966	-0.209845	-0.328073
206	Q8WNT7	>tr|Q6Q3G8|Q6Q3G8_HUMAN Lysosomal-associated membrane protein 2, isoform CRA_b OS=Homo sapiens GN=LAMP2 PE=2 SV=1;>sp|P13473|LAMP2_HUMAN Lysosome-associated membrane glycoprotein 2 OS=Homo sapiens GN=LAMP2 PE=1 SV=2;>sp|P13473-2|LAMP2_HUMAN Isoform LAMP-2B	0.86854	0.64473	-0.203336	-0.633233
116	P13473-2	>sp|P04083|ANXA1_HUMAN Annexin A1 OS=Homo sapiens GN=ANXA1 PE=1 SV=2;>tr|Q5TZZ9|Q5TZZ9_HUMAN ANXA1 protein OS=Homo sapiens GN=ANXA1 PE=2 SV=1;>tr|B5BU38|B5BU38_HUMAN Annexin I OS=Homo sapiens GN=ANXA1 PE=2 SV=1;>sp|A5A6M2|ANXA1_PANTR Annexin A1 OS=Pan trog	0.87007	0.88011	-0.200797	-0.184244
708	P04083	>sp|Q96AG4|LRC59_HUMAN Leucine-rich repeat-containing protein 59 OS=Homo sapiens GN=LRRC59 PE=1 SV=1	0.87384	0.79369	-0.194559	-0.333352
533	Q96AG4	>sp|P84098|RL19_HUMAN 60S ribosomal protein L19 OS=Homo sapiens GN=RPL19 PE=1 SV=1;>tr|Q53G49|Q53G49_HUMAN Ribosomal protein L19 (Fragment) OS=Homo sapiens PE=2 SV=1;>tr|Q5I0T8|Q5I0T8_MOUSE Ribosomal protein L19 OS=Mus musculus GN=Rpl19 PE=2 SV=1;>tr|Q8IWR	0.87644	1.0148	-0.190273	0.0211954
149	P84098	>sp|P07437|TBB5_HUMAN Tubulin beta chain OS=Homo sapiens GN=TUBB PE=1 SV=2;>sp|Q7JJU6|TBB5_PANTR Tubulin beta chain OS=Pan troglodytes GN=TUBB PE=3 SV=1;>tr|Q5SU16|Q5SU16_HUMAN Beta 5-tubulin OS=Homo sapiens GN=TUBB PE=2 SV=1;>tr|Q9PUG4|Q9PUG4_GADMO Beta-2	0.87681	0.8828	-0.189664	-0.179841
414	P07437	>tr|Q5FB19|Q5FB19_MOUSE Heterogeneous nuclear ribonucleoprotein A3 OS=Mus musculus GN=Hnrnpa3 PE=2 SV=1;>sp|P51991|ROA3_HUMAN Heterogeneous nuclear ribonucleoprotein A3 OS=Homo sapiens GN=HNRNPA3 PE=1 SV=2;>tr|Q0VG47|Q0VG47_MOUSE Heterogeneous nuclear ribo	0.885	0.83843	-0.176251	-0.254238
473	Q0VG47	>sp|P61981|1433G_HUMAN 14-3-3 protein gamma OS=Homo sapiens GN=YWHAG PE=1 SV=2;>tr|A8IP69|A8IP69_MOUSE 14-3-3 protein gamma subtype OS=Mus musculus GN=Ywhag PE=2 SV=1;>tr|B3KNB4|B3KNB4_HUMAN cDNA FLJ14168 fis, clone NT2RP2001440, highly similar to 14-3-3 p	0.88557	0.89739	-0.175322	-0.156193
629	A8IP69	>sp|Q15084-2|PDIA6_HUMAN Isoform 2 of Protein disulfide-isomerase A6 OS=Homo sapiens GN=PDIA6;>tr|B3KY95|B3KY95_HUMAN cDNA FLJ16143 fis, clone BRAMY2038516, highly similar to Protein disulfide-isomerase A6 (EC 5.3.4.1) OS=Homo sapiens PE=2 SV=1;>tr|B5MCQ5|	0.88881	0.79434	-0.170053	-0.332171
401	B3KY95	>tr|B4DLV7|B4DLV7_HUMAN cDNA FLJ60299, highly similar to Rab GDP dissociation inhibitor beta OS=Homo sapiens PE=2 SV=1;>tr|E7EU23|E7EU23_HUMAN Uncharacterized protein OS=Homo sapiens GN=GDI2 PE=4 SV=1;>sp|P50395|GDIB_HUMAN Rab GDP dissociation inhibitor be	0.88979	0.81799	-0.168463	-0.289845
746	E7EU23	>sp|Q9H1E3|NUCKS_HUMAN Nuclear ubiquitous casein and cyclin-dependent kinases substrate OS=Homo sapiens GN=NUCKS1 PE=1 SV=1;>sp|Q9H1E3-2|NUCKS_HUMAN Isoform 2 of Nuclear ubiquitous casein and cyclin-dependent kinases substrate OS=Homo sapiens GN=NUCKS1;>tr	0.88998	2.1391	-0.168155	1.097
120	Q9H1E3	>sp|P04406|G3P_HUMAN Glyceraldehyde-3-phosphate dehydrogenase OS=Homo sapiens GN=GAPDH PE=1 SV=3;>tr|Q2TSD0|Q2TSD0_HUMAN Glyceraldehyde-3-phosphate dehydrogenase OS=Homo sapiens PE=2 SV=1;>tr|E7EUT4|E7EUT4_HUMAN Glyceraldehyde-3-phosphate dehydrogenase OS=	0.89238	0.8596	-0.16427	-0.218263
249	P04406	>tr|Q5U5J2|Q5U5J2_HUMAN CSNK2A1 protein OS=Homo sapiens GN=CSNK2A1 PE=1 SV=1;>sp|P19139|CSK21_RAT Casein kinase II subunit alpha OS=Rattus norvegicus GN=Csnk2a1 PE=1 SV=2;>sp|P68400|CSK21_HUMAN Casein kinase II subunit alpha OS=Homo sapiens GN=CSNK2A1 PE=1	0.89398	1.0442	-0.161686	0.0623981
496	Q5U5J2	>sp|P62829|RL23_HUMAN 60S ribosomal protein L23 OS=Homo sapiens GN=RPL23 PE=1 SV=1;>tr|A2A6F9|A2A6F9_MOUSE Ribosomal protein L23 OS=Mus musculus GN=Rpl23 PE=3 SV=1;>tr|Q9BTQ7|Q9BTQ7_HUMAN Similar to ribosomal protein L23 (Fragment) OS=Homo sapiens PE=1 SV=	0.89972	0.99975	-0.152452	-0.000360719
795	P62829	>sp|Q9Y266|NUDC_HUMAN Nuclear migration protein nudC OS=Homo sapiens GN=NUDC PE=1 SV=1;>tr|A2A9F5|A2A9F5_MOUSE MCG20813 OS=Mus musculus GN=Nudc PE=4 SV=1;>tr|Q9H2R7|Q9H2R7_HUMAN NPD011 OS=Homo sapiens GN=NUDC PE=2 SV=1	0.90412	0.90863	-0.145414	-0.138235
119		>sp|P04350|TBB4_HUMAN Tubulin beta-4 chain OS=Homo sapiens GN=TUBB4 PE=1 SV=2;>tr|B4DE77|B4DE77_HUMAN cDNA FLJ55189, highly similar to Tubulin beta-4 chain OS=Homo sapiens PE=2 SV=1;>tr|B4DJ43|B4DJ43_HUMAN cDNA FLJ53341, highly similar to Tubulin beta-4 ch	0.90502	0.90087	-0.143978	-0.150609
641	Q9Y266	>sp|Q15459|SF3A1_HUMAN Splicing factor 3A subunit 1 OS=Homo sapiens GN=SF3A1 PE=1 SV=1;>tr|B4E091|B4E091_HUMAN cDNA FLJ55438, highly similar to Splicing factor 3 subunit 1 OS=Homo sapiens PE=2 SV=1;>tr|F5H048|F5H048_HUMAN Uncharacterized protein OS=Homo sa	0.90709	0.98453	-0.140682	-0.0224929
360	B4DE77	>sp|P40121|CAPG_HUMAN Macrophage-capping protein OS=Homo sapiens GN=CAPG PE=1 SV=2;>tr|B2R9S4|B2R9S4_HUMAN cDNA, FLJ94534, highly similar to Homo sapiens capping protein (actin filament), gelsolin-like(CAPG), mRNA OS=Homo sapiens PE=2 SV=1;>tr|B8ZZS7|B8ZZS	0.90762	0.89435	-0.13984	-0.161089
516	B4E091	>sp|P67936|TPM4_HUMAN Tropomyosin alpha-4 chain OS=Homo sapiens GN=TPM4 PE=1 SV=3;>tr|B4DVY2|B4DVY2_HUMAN cDNA FLJ54184, highly similar to Tropomyosin alpha-4 chain OS=Homo sapiens PE=2 SV=1;>tr|B4DTB1|B4DTB1_HUMAN cDNA FLJ52936, weakly similar to Tropomyo	0.91093	0.79544	-0.134588	-0.330175
497	B2R9S4	>sp|P62841|RS15_HUMAN 40S ribosomal protein S15 OS=Homo sapiens GN=RPS15 PE=1 SV=2;>sp|P62844|RS15_PIG 40S ribosomal protein S15 OS=Sus scrofa GN=RPS15 PE=2 SV=2	0.91427	1.2298	-0.129308	0.298424
449	B4DTB1	>tr|D3DUS9|D3DUS9_HUMAN Triosephosphate isomerase OS=Homo sapiens GN=TPI1 PE=3 SV=1;>sp|P60174|TPIS_HUMAN Triosephosphate isomerase OS=Homo sapiens GN=TPI1 PE=1 SV=2;>sp|P60175|TPIS_PANTR Triosephosphate isomerase OS=Pan troglodytes GN=TPI1 PE=2 SV=2;>tr|Q	0.91677	0.92833	-0.125368	-0.10729
132	P62841	>sp|P05388|RLA0_HUMAN 60S acidic ribosomal protein P0 OS=Homo sapiens GN=RPLP0 PE=1 SV=1;>tr|A8K4Z4|A8K4Z4_HUMAN cDNA FLJ75549, highly similar to Homo sapiens ribosomal protein, large, P0 (RPLP0), transcript variant 1, mRNA OS=Homo sapiens PE=2 SV=1;>tr|Q5	0.91787	0.91283	-0.123638	-0.131582
159	P60174	>tr|Q59EJ3|Q59EJ3_HUMAN Heat shock 70kDa protein 1A variant (Fragment) OS=Homo sapiens PE=2 SV=1;>sp|P08107|HSP71_HUMAN Heat shock 70 kDa protein 1A/1B OS=Homo sapiens GN=HSPA1A PE=1 SV=5;>tr|A8K5I0|A8K5I0_HUMAN Heat shock 70kDa protein 1A OS=Homo sapiens	0.91992	0.9656	-0.12042	-0.0505024
828	A8K4Z4	>Q3SX28 TREMBL:Q3SX28;Q5KR48 (Bos taurus) Tropomyosin 2;>tr|A7XZE4|A7XZE4_HUMAN Beta tropomyosin isoform OS=Homo sapiens GN=TPM2b PE=2 SV=1	0.92012	0.91287	-0.120106	-0.131519
519	P08107	>sp|P68363|TBA1B_HUMAN Tubulin alpha-1B chain OS=Homo sapiens GN=TUBA1B PE=1 SV=1;>ENSEMBL:ENSBTAP00000016242 (Bos taurus) similar to alpha-tubulin I isoform 1;>tr|B3KPS3|B3KPS3_HUMAN cDNA FLJ32131 fis, clone PEBLM2000267, highly similar to Tubulin alpha-u	0.92138	0.88725	-0.118132	-0.172587
329	A7XZE4	>sp|P32969|RL9_HUMAN 60S ribosomal protein L9 OS=Homo sapiens GN=RPL9 PE=1 SV=1;>tr|Q53Z07|Q53Z07_HUMAN NPC-A-16 OS=Homo sapiens GN=RPL9 PE=1 SV=1;>tr|D6RAN4|D6RAN4_HUMAN Uncharacterized protein OS=Homo sapiens GN=RPL9 PE=4 SV=1;>tr|Q5EBQ6|Q5EBQ6_MOUSE MCG	0.92346	1.1969	-0.114879	0.259303
262	B3KPS3	>sp|P22314|UBA1_HUMAN Ubiquitin-like modifier-activating enzyme 1 OS=Homo sapiens GN=UBA1 PE=1 SV=3	0.92659	0.74885	-0.109997	-0.417251
731	Q53Z07	>sp|Q99832|TCPH_HUMAN T-complex protein 1 subunit eta OS=Homo sapiens GN=CCT7 PE=1 SV=2;>tr|Q53HV2|Q53HV2_HUMAN Chaperonin containing TCP1, subunit 7 (Eta) variant (Fragment) OS=Homo sapiens PE=2 SV=1;>tr|Q6IBT3|Q6IBT3_HUMAN CCT7 protein OS=Homo sapiens GN	0.93015	1.1038	-0.104465	0.142479
512	P22314	>sp|P63241-2|IF5A1_HUMAN Isoform 2 of Eukaryotic translation initiation factor 5A-1 OS=Homo sapiens GN=EIF5A;>sp|P63241|IF5A1_HUMAN Eukaryotic translation initiation factor 5A-1 OS=Homo sapiens GN=EIF5A PE=1 SV=2;>sp|Q6IS14|IF5AL_HUMAN Eukaryotic translati	0.93289	0.76185	-0.100221	-0.392421
353	Q53HV2	>sp|P37802|TAGL2_HUMAN Transgelin-2 OS=Homo sapiens GN=TAGLN2 PE=1 SV=3;>tr|E9KL39|E9KL39_HUMAN Epididymis tissue sperm binding protein Li 7e OS=Homo sapiens PE=2 SV=1	0.93372	0.9913	-0.0989381	-0.0126064
719	P63241-2	>sp|Q96P70|IPO9_HUMAN Importin-9 OS=Homo sapiens GN=IPO9 PE=1 SV=3	0.93472	0.98756	-0.0973938	-0.0180597
480	E9KL39	>sp|P62263|RS14_HUMAN 40S ribosomal protein S14 OS=Homo sapiens GN=RPS14 PE=1 SV=3;>tr|E5RH77|E5RH77_HUMAN Uncharacterized protein OS=Homo sapiens GN=RPS14 PE=4 SV=1;>tr|E0VLB2|E0VLB2_PEDHC 40S ribosomal protein S14, putative OS=Pediculus humanus subsp. co	0.93764	1.1766	-0.092894	0.234624
247	Q96P70	>sp|P18754-2|RCC1_HUMAN Isoform 2 of Regulator of chromosome condensation OS=Homo sapiens GN=RCC1;>tr|E9PAT9|E9PAT9_HUMAN Uncharacterized protein OS=Homo sapiens GN=RCC1 PE=4 SV=1;>sp|P18754|RCC1_HUMAN Regulator of chromosome condensation OS=Homo sapiens G	0.94131	1.0009	-0.0872582	0.00129784
367	E5RH77	>sp|P42677|RS27_HUMAN 40S ribosomal protein S27 OS=Homo sapiens GN=RPS27 PE=1 SV=3;>tr|Q5T4L6|Q5T4L6_HUMAN Ribosomal protein S27 OS=Homo sapiens GN=RPS27 PE=3 SV=1;>tr|A4D1G5|A4D1G5_HUMAN Ribosomal protein S27 OS=Homo sapiens GN=LOC392748 PE=3 SV=1;>sp|Q71	0.94197	1.4831	-0.086247	0.568616
359	P18754-2	>sp|P39748|FEN1_HUMAN Flap endonuclease 1 OS=Homo sapiens GN=FEN1 PE=1 SV=1;>tr|Q6FHX6|Q6FHX6_HUMAN FEN1 protein OS=Homo sapiens GN=FEN1 PE=2 SV=1;>tr|B4DWZ4|B4DWZ4_HUMAN cDNA FLJ51365, highly similar to Flap endonuclease 1 (EC 3.1.-.-) OS=Homo sapiens PE=	0.94229	0.65714	-0.085757	-0.605727
429	P42677	>tr|A8KAH5|A8KAH5_HUMAN cDNA FLJ32696 fis, clone TESTI2000358 OS=Homo sapiens PE=2 SV=1;>sp|P53990-4|IST1_HUMAN Isoform 4 of IST1 homolog OS=Homo sapiens GN=KIAA0174;>sp|P53990|IST1_HUMAN IST1 homolog OS=Homo sapiens GN=KIAA0174 PE=1 SV=1;>tr|A8K5S3|A8K5S3	0.94247	1.6411	-0.0854814	0.714663
166	B4DWZ4	>sp|P08708|RS17_HUMAN 40S ribosomal protein S17 OS=Homo sapiens GN=RPS17 PE=1 SV=2;>sp|P0CW22|RS17L_HUMAN 40S ribosomal protein S17-like OS=Homo sapiens GN=RPS17L PE=3 SV=1;>tr|Q5M9L7|Q5M9L7_MOUSE MCG15301, isoform CRA_a OS=Mus musculus GN=Rps17 PE=2 SV=1	0.95098	0.72028	-0.0725131	-0.47337
505	A8K5S3	>sp|P62913|RL11_HUMAN 60S ribosomal protein L11 OS=Homo sapiens GN=RPL11 PE=1 SV=2;>tr|A2BH07|A2BH07_MOUSE MCG5487, isoform CRA_b OS=Mus musculus GN=Rpl11 PE=3 SV=1;>tr|D3Z3K1|D3Z3K1_MOUSE MCG11809 OS=Mus musculus GN=Gm10288 PE=3 SV=1;>tr|Q5VVD0|Q5VVD0_HUM	0.95521	1.0301	-0.0661102	0.0427844
347	Q5M9L7	>tr|Q59GY2|Q59GY2_HUMAN Ribosomal protein L4 variant (Fragment) OS=Homo sapiens PE=2 SV=1;>sp|P36578|RL4_HUMAN 60S ribosomal protein L4 OS=Homo sapiens GN=RPL4 PE=1 SV=5;>tr|E7EWF1|E7EWF1_HUMAN Uncharacterized protein OS=Homo sapiens GN=RPL4 PE=4 SV=1;>tr|	0.95979	0.95388	-0.0592093	-0.0681203
557	Q5VVD0	>sp|Q02978|M2OM_HUMAN Mitochondrial 2-oxoglutarate/malate carrier protein OS=Homo sapiens GN=SLC25A11 PE=1 SV=3;>tr|Q6IBH0|Q6IBH0_HUMAN SLC25A11 protein OS=Homo sapiens GN=SLC25A11 PE=2 SV=1;>tr|F5GY65|F5GY65_HUMAN Uncharacterized protein OS=Homo sapiens G	0.96154	1.0876	-0.0565812	0.121148
157	P36578	>sp|P07951-2|TPM2_HUMAN Isoform 2 of Tropomyosin beta chain OS=Homo sapiens GN=TPM2;>sp|P07951-3|TPM2_HUMAN Isoform 3 of Tropomyosin beta chain OS=Homo sapiens GN=TPM2	0.96491	0.92198	-0.0515337	-0.117193
850	F5GY65	>tr|C4ZI92|C4ZI92_EUBR3 ABC transporter, ATP-binding protein OS=Eubacterium rectale (strain ATCC 33656 / VPI 0990) GN=EUBREC_3001 PE=3 SV=1	0.9675	1.2292	-0.0476664	0.29772
609	P07951-3	>sp|Q14103|HNRPD_HUMAN Heterogeneous nuclear ribonucleoprotein D0 OS=Homo sapiens GN=HNRNPD PE=1 SV=1;>sp|Q14103-2|HNRPD_HUMAN Isoform 2 of Heterogeneous nuclear ribonucleoprotein D0 OS=Homo sapiens GN=HNRNPD;>sp|Q14103-3|HNRPD_HUMAN Isoform 3 of Heterogen	0.96794	0.97421	-0.0470105	-0.0376953
386		>tr|Q6IPI1|Q6IPI1_HUMAN Ribosomal protein L29 OS=Homo sapiens GN=RPL29 PE=2 SV=1;>sp|P47914|RL29_HUMAN 60S ribosomal protein L29 OS=Homo sapiens GN=RPL29 PE=1 SV=2;>tr|A8K0H3|A8K0H3_HUMAN cDNA FLJ78093, highly similar to Homo sapiens ribosomal protein L29	0.96878	0.98214	-0.045759	-0.0259994
81	Q14103-3	>sp|O75822|EIF3J_HUMAN Eukaryotic translation initiation factor 3 subunit J OS=Homo sapiens GN=EIF3J PE=1 SV=2;>tr|F5H425|F5H425_HUMAN Uncharacterized protein OS=Homo sapiens GN=EIF3J PE=4 SV=1;>tr|Q3UGC7|Q3UGC7_MOUSE Eukaryotic translation initiation fact	0.97139	0.90754	-0.0418775	-0.139967
302	P47914	>tr|E9PRY8|E9PRY8_HUMAN Uncharacterized protein OS=Homo sapiens GN=EEF1D PE=3 SV=1;>sp|P29692-2|EF1D_HUMAN Isoform 2 of Elongation factor 1-delta OS=Homo sapiens GN=EEF1D;>tr|B2RAR6|B2RAR6_HUMAN cDNA, FLJ95068, highly similar to Homo sapiens eukaryotic tra	0.97198	1.0542	-0.0410015	0.0761486
665	Q3UGC7	>sp|Q6IBS0|TWF2_HUMAN Twinfilin-2 OS=Homo sapiens GN=TWF2 PE=1 SV=2;>tr|D6RG15|D6RG15_HUMAN Uncharacterized protein OS=Homo sapiens GN=TWF2 PE=4 SV=1	0.97348	0.80795	-0.0387768	-0.307662
761	B2RAR6	>sp|Q9NR45|SIAS_HUMAN Sialic acid synthase OS=Homo sapiens GN=NANS PE=1 SV=2;>tr|Q99J77|Q99J77_MOUSE N-acetylneuraminic acid synthase (Sialic acid synthase) OS=Mus musculus GN=Nans PE=2 SV=1	0.97477	0.84776	-0.0368662	-0.238272
792	D6RG15	>sp|Q9Y230|RUVB2_HUMAN RuvB-like 2 OS=Homo sapiens GN=RUVBL2 PE=1 SV=3;>sp|Q9WTM5|RUVB2_MOUSE RuvB-like 2 OS=Mus musculus GN=Ruvbl2 PE=2 SV=3;>tr|Q3TXT7|Q3TXT7_MOUSE RuvB-like protein 2 OS=Mus musculus GN=Ruvbl2 PE=2 SV=1;>tr|B3KNL2|B3KNL2_HUMAN RuvB-like	0.9754	1.1322	-0.0359341	0.179129
61	Q9NR45	>sp|P39656|OST48_HUMAN Dolichyl-diphosphooligosaccharide--protein glycosyltransferase 48 kDa subunit OS=Homo sapiens GN=DDOST PE=1 SV=4;>sp|O54734|OST48_MOUSE Dolichyl-diphosphooligosaccharide--protein glycosyltransferase 48 kDa subunit OS=Mus musculus GN=	0.97567	1.1069	-0.0355348	0.146525
296	Q3TXT7	>tr|B4DGP8|B4DGP8_HUMAN cDNA FLJ55574, highly similar to Calnexin OS=Homo sapiens PE=2 SV=1;>sp|P27824|CALX_HUMAN Calnexin OS=Homo sapiens GN=CANX PE=1 SV=2;>tr|B4E2T8|B4E2T8_HUMAN Uncharacterized protein OS=Homo sapiens GN=CANX PE=2 SV=1;>sp|P35565|CALX_R	0.97725	1.113	-0.0332004	0.154454
351	O54734	>sp|P36957|ODO2_HUMAN Dihydrolipoyllysine-residue succinyltransferase component of 2-oxoglutarate dehydrogenase complex, mitochondrial OS=Homo sapiens GN=DLST PE=1 SV=4;>tr|Q6IBS5|Q6IBS5_HUMAN DLST protein OS=Homo sapiens GN=DLST PE=2 SV=1;>tr|B7Z5W8|B7Z5W	0.98316	0.99543	-0.0245019	-0.00660823
309	B4E2T8	>sp|P30050|RL12_HUMAN 60S ribosomal protein L12 OS=Homo sapiens GN=RPL12 PE=1 SV=1;>tr|Q5BLK0|Q5BLK0_MOUSE MCG18564, isoform CRA_a OS=Mus musculus GN=Rpl12 PE=2 SV=1;>tr|Q59FI9|Q59FI9_HUMAN Ribosomal protein L12 variant (Fragment) OS=Homo sapiens PE=2 SV=1	0.98585	1.1064	-0.0205599	0.145873
599	B7Z5W8	>sp|Q13561-2|DCTN2_HUMAN Isoform 2 of Dynactin subunit 2 OS=Homo sapiens GN=DCTN2;>tr|F5H2S7|F5H2S7_HUMAN Uncharacterized protein OS=Homo sapiens GN=DCTN2 PE=4 SV=1;>tr|Q53H88|Q53H88_HUMAN Dynactin 2 variant (Fragment) OS=Homo sapiens PE=2 SV=1;>sp|Q13561-	1.002	0.85398	0.00288251	-0.227726
145	Q5BLK0	>sp|P07195|LDHB_HUMAN L-lactate dehydrogenase B chain OS=Homo sapiens GN=LDHB PE=1 SV=2;>tr|Q5U077|Q5U077_HUMAN L-lactate dehydrogenase OS=Homo sapiens GN=LDHB PE=2 SV=1;>sp|A5A6N7|LDHB_PANTR L-lactate dehydrogenase B chain OS=Pan troglodytes GN=LDHB PE=2	1.0043	1.029	0.00619029	0.041243
618	Q13561-2	>tr|B4DJ30|B4DJ30_HUMAN cDNA FLJ61290, highly similar to Neutral alpha-glucosidase AB OS=Homo sapiens PE=2 SV=1;>sp|Q14697-2|GANAB_HUMAN Isoform 2 of Neutral alpha-glucosidase AB OS=Homo sapiens GN=GANAB;>sp|Q14697|GANAB_HUMAN Neutral alpha-glucosidase AB	1.0047	0.95179	0.00676478	-0.0712848
389	A5A6N7	>sp|P48643|TCPE_HUMAN T-complex protein 1 subunit epsilon OS=Homo sapiens GN=CCT5 PE=1 SV=1;>tr|A8K2X8|A8K2X8_HUMAN cDNA FLJ78433, highly similar to Homo sapiens chaperonin containing TCP1, subunit 5 (epsilon) (CCT5), mRNA OS=Homo sapiens PE=2 SV=1;>tr|B4D	1.0089	1.1198	0.0127832	0.163241
193	Q14697-2	>sp|P11940|PABP1_HUMAN Polyadenylate-binding protein 1 OS=Homo sapiens GN=PABPC1 PE=1 SV=2;>tr|Q99L36|Q99L36_MOUSE Poly A binding protein, cytoplasmic 1 OS=Mus musculus GN=Pabpc1 PE=2 SV=1;>sp|P11940-2|PABP1_HUMAN Isoform 2 of Polyadenylate-binding protein	1.0094	0.85829	0.013498	-0.220463
626	A8K2X8	>sp|Q15019-2|SEPT2_HUMAN Isoform 2 of Septin-2 OS=Homo sapiens GN=SEPT2;>sp|Q15019|SEPT2_HUMAN Septin-2 OS=Homo sapiens GN=SEPT2 PE=1 SV=1;>tr|B5MCX3|B5MCX3_HUMAN Uncharacterized protein OS=Homo sapiens GN=SEPT2 PE=3 SV=1;>tr|C9J2Q4|C9J2Q4_HUMAN Uncharacte	1.0098	1.0122	0.0140696	0.0174944
123	Q99L36	>sp|P04844|RPN2_HUMAN Dolichyl-diphosphooligosaccharide--protein glycosyltransferase subunit 2 OS=Homo sapiens GN=RPN2 PE=1 SV=3;>tr|B2RE46|B2RE46_HUMAN cDNA, FLJ96923, highly similar to Homo sapiens ribophorin II (RPN2), mRNA OS=Homo sapiens PE=2 SV=1;>tr	1.0103	0.9851	0.0147838	-0.0216579
555	Q15019	>sp|Q02818|NUCB1_HUMAN Nucleobindin-1 OS=Homo sapiens GN=NUCB1 PE=1 SV=4;>tr|A8K7Q1|A8K7Q1_HUMAN cDNA FLJ77770, highly similar to Homo sapiens nucleobindin 1 (NUCB1), mRNA OS=Homo sapiens PE=2 SV=1;>tr|Q53GX6|Q53GX6_HUMAN Nucleobindin 1 variant (Fragment)	1.0117	1.081	0.0167816	0.112367
165	B2RE46	>sp|P08670|VIME_HUMAN Vimentin OS=Homo sapiens GN=VIM PE=1 SV=4;>tr|Q53HU8|Q53HU8_HUMAN Vimentin variant (Fragment) OS=Homo sapiens PE=2 SV=1;>tr|B0YJC4|B0YJC4_HUMAN Vimentin variant 3 OS=Homo sapiens GN=VIM PE=3 SV=1;>tr|F5H288|F5H288_HUMAN Uncharacterize	1.0138	1.0702	0.0197731	0.0978804
413	A8K7Q1	>tr|Q5SZ07|Q5SZ07_HUMAN Hepatoma-derived growth factor (High-mobility group protein 1-like) OS=Homo sapiens GN=HDGF PE=2 SV=1;>sp|P51858|HDGF_HUMAN Hepatoma-derived growth factor OS=Homo sapiens GN=HDGF PE=1 SV=1;>tr|Q5SZ08|Q5SZ08_HUMAN Hepatoma-derived gr	1.0177	0.94031	0.0253123	-0.0887916
405	P08670	>sp|P50990|TCPQ_HUMAN T-complex protein 1 subunit theta OS=Homo sapiens GN=CCT8 PE=1 SV=4;>tr|Q53HU0|Q53HU0_HUMAN Chaperonin containing TCP1, subunit 8 (Theta) variant (Fragment) OS=Homo sapiens PE=2 SV=1;>tr|B4DEM7|B4DEM7_HUMAN cDNA FLJ53379, highly simil	1.0182	1.0075	0.026021	0.0107798
377	Q5SZ07	>sp|P46776|RL27A_HUMAN 60S ribosomal protein L27a OS=Homo sapiens GN=RPL27A PE=1 SV=2;>tr|D3YZN6|D3YZN6_MOUSE MCG49843 OS=Mus musculus GN=Rpl27a-ps1 PE=3 SV=1;>tr|Q6NZ52|Q6NZ52_HUMAN Ribosomal protein L27a OS=Homo sapiens GN=RPL27A PE=2 SV=1;>tr|E9PLL6|E9P	1.0241	0.94745	0.0343566	-0.0778783
98	Q53HU0	>tr|B7Z5E3|B7Z5E3_HUMAN L-lactate dehydrogenase OS=Homo sapiens PE=2 SV=1;>sp|P00338|LDHA_HUMAN L-lactate dehydrogenase A chain OS=Homo sapiens GN=LDHA PE=1 SV=2;>sp|Q5R1W9|LDHA_PANTR L-lactate dehydrogenase A chain OS=Pan troglodytes GN=LDHA PE=2 SV=3;>sp	1.0247	1.0091	0.0352016	0.0130692
122	D3YZN6	>sp|P04843|RPN1_HUMAN Dolichyl-diphosphooligosaccharide--protein glycosyltransferase subunit 1 OS=Homo sapiens GN=RPN1 PE=1 SV=1;>tr|Q53EP4|Q53EP4_HUMAN Ribophorin I variant (Fragment) OS=Homo sapiens PE=2 SV=1;>tr|Q6IBR0|Q6IBR0_HUMAN RPN1 protein OS=Homo	1.0256	1.0371	0.0364682	0.052555
633	B7Z5E3	>sp|Q15233|NONO_HUMAN Non-POU domain-containing octamer-binding protein OS=Homo sapiens GN=NONO PE=1 SV=4;>tr|A8K525|A8K525_HUMAN cDNA FLJ76817, highly similar to Homo sapiens non-POU domain containing, octamer-binding (NONO), mRNA OS=Homo sapiens PE=2 SV=	1.0309	0.98328	0.0439044	-0.0243258
799	Q6IBR0	>sp|Q9Y2W1|TR150_HUMAN Thyroid hormone receptor-associated protein 3 OS=Homo sapiens GN=THRAP3 PE=1 SV=2	1.0313	0.985	0.0444641	-0.0218044
567	A8K525	>sp|Q06830|PRDX1_HUMAN Peroxiredoxin-1 OS=Homo sapiens GN=PRDX1 PE=1 SV=1;>tr|B2R4P2|B2R4P2_HUMAN cDNA, FLJ92164, highly similar to Homo sapiens peroxiredoxin 1 (PRDX1), mRNA OS=Homo sapiens PE=2 SV=1;>tr|B1AXW7|B1AXW7_MOUSE MCG19655 OS=Mus musculus GN=Prd	1.0314	0.98394	0.044604	-0.0233578
507	Q9Y2W1	>sp|P62937|PPIA_HUMAN Peptidyl-prolyl cis-trans isomerase A OS=Homo sapiens GN=PPIA PE=1 SV=2;>tr|A8K220|A8K220_HUMAN Peptidyl-prolyl cis-trans isomerase OS=Homo sapiens GN=PPIA PE=1 SV=1;>tr|A8K486|A8K486_HUMAN Peptidyl-prolyl cis-trans isomerase OS=Homo	1.0321	1.0068	0.0455828	0.00977712
19	B1AXW7	>sp|O00232|PSD12_HUMAN 26S proteasome non-ATPase regulatory subunit 12 OS=Homo sapiens GN=PSMD12 PE=1 SV=3;>tr|A6NP15|A6NP15_HUMAN Proteasome (Prosome, macropain) 26S subunit, non-ATPase, 12, isoform CRA_c OS=Homo sapiens GN=PSMD12 PE=2 SV=1;>tr|Q9CQT4|Q9C	1.0367	1.2352	0.0519985	0.304745
49	P62937	>sp|O43242|PSMD3_HUMAN 26S proteasome non-ATPase regulatory subunit 3 OS=Homo sapiens GN=PSMD3 PE=1 SV=2;>tr|Q6IBN0|Q6IBN0_HUMAN PSMD3 protein OS=Homo sapiens GN=PSMD3 PE=2 SV=1;>tr|F5H8K4|F5H8K4_HUMAN Uncharacterized protein OS=Homo sapiens GN=PSMD3 PE=4	1.0386	1.0045	0.0546401	0.00647756
358	Q9CQT4	>sp|P39687|AN32A_HUMAN Acidic leucine-rich nuclear phosphoprotein 32 family member A OS=Homo sapiens GN=ANP32A PE=1 SV=1;>tr|Q08AJ6|Q08AJ6_HUMAN ANP32A protein OS=Homo sapiens GN=ANP32A PE=2 SV=1;>tr|F2Z3H3|F2Z3H3_HUMAN Uncharacterized protein OS=Homo sapi	1.0431	1.1031	0.0608775	0.141564
491	F5H8K4	>sp|P62701|RS4X_HUMAN 40S ribosomal protein S4, X isoform OS=Homo sapiens GN=RPS4X PE=1 SV=2;>sp|P62704|RS4X_MESAU 40S ribosomal protein S4, X isoform OS=Mesocricetus auratus GN=RPS4X PE=2 SV=2;>tr|B2R491|B2R491_HUMAN Ribosomal protein S4, X-linked, isofor	1.0437	1.2052	0.0617071	0.269273
361	F2Z3H3	>sp|P40227|TCPZ_HUMAN T-complex protein 1 subunit zeta OS=Homo sapiens GN=CCT6A PE=1 SV=3;>tr|B2R9K8|B2R9K8_HUMAN cDNA, FLJ94440, highly similar to Homo sapiens chaperonin containing TCP1, subunit 6A (zeta 1)(CCT6A), mRNA OS=Homo sapiens PE=2 SV=1;>tr|Q59E	1.0489	0.88686	0.0688771	-0.173222
307	P62704	>sp|P30048|PRDX3_HUMAN Thioredoxin-dependent peroxide reductase, mitochondrial OS=Homo sapiens GN=PRDX3 PE=1 SV=3;>tr|Q53HC2|Q53HC2_HUMAN Peroxiredoxin 3 isoform a variant (Fragment) OS=Homo sapiens PE=2 SV=1;>tr|E9PH29|E9PH29_HUMAN Uncharacterized protein	1.0489	1.3436	0.0688771	0.426104
441	B2R9K8	>tr|Q4R5C4|Q4R5C4_MACFA Brain cDNA, clone: QtrA-11611, similar to human nucleosome assembly protein 1-like 1 (NAP1L1),transcript variant 1, OS=Macaca fascicularis PE=2 SV=1;>sp|P55209|NP1L1_HUMAN Nucleosome assembly protein 1-like 1 OS=Homo sapiens GN=NAP1	1.0514	1.099	0.0723116	0.136191
502	Q53HC2	>sp|P62888|RL30_HUMAN 60S ribosomal protein L30 OS=Homo sapiens GN=RPL30 PE=1 SV=2;>sp|Q76KA2|RL30_MACFA 60S ribosomal protein L30 OS=Macaca fascicularis GN=RPL30 PE=3 SV=3;>tr|Q58DZ3|Q58DZ3_MOUSE MCG20799 OS=Mus musculus GN=Rpl30 PE=2 SV=1;>tr|E5RI99|E5RI	1.0525	1.0922	0.0738202	0.127237
704	P55209	>tr|Q59F66|Q59F66_HUMAN DEAD box polypeptide 17 isoform p82 variant (Fragment) OS=Homo sapiens PE=2 SV=1;>sp|Q92841-4|DDX17_HUMAN Isoform 4 of Probable ATP-dependent RNA helicase DDX17 OS=Homo sapiens GN=DDX17;>sp|Q92841-3|DDX17_HUMAN Isoform 3 of Probable	1.0532	1.0891	0.0747794	0.123136
807	Q58DZ3	>sp|Q9Y4L1|HYOU1_HUMAN Hypoxia up-regulated protein 1 OS=Homo sapiens GN=HYOU1 PE=1 SV=1;>tr|A8C1Z0|A8C1Z0_HUMAN 150 kDa oxygen-regulated protein OS=Homo sapiens GN=ORP150 PE=2 SV=1;>tr|B3KXH0|B3KXH0_HUMAN cDNA FLJ45395 fis, clone BRHIP3027191, highly simi	1.0546	1.1681	0.0766959	0.224164
379	Q59F66	>tr|Q59GK9|Q59GK9_HUMAN Ribosomal protein L21 variant (Fragment) OS=Homo sapiens PE=2 SV=1;>sp|P46778|RL21_HUMAN 60S ribosomal protein L21 OS=Homo sapiens GN=RPL21 PE=1 SV=2;>tr|Q6IAX2|Q6IAX2_HUMAN RPL21 protein OS=Homo sapiens GN=RPL21 PE=2 SV=1;>tr|D3YWQ	1.0569	1.2195	0.0798389	0.28629
777	B3KXH0	>sp|Q9UBU8|MO4L1_HUMAN Mortality factor 4-like protein 1 OS=Homo sapiens GN=MORF4L1 PE=1 SV=2;>tr|B3KTM8|B3KTM8_HUMAN cDNA FLJ38504 fis, clone HCHON2000156, highly similar to Mortality factor 4-like protein 1 OS=Homo sapiens PE=2 SV=1;>sp|Q9UBU8-2|MO4L1_HU	1.0625	1.1777	0.0874628	0.235972
322	P46778	>sp|P31943|HNRH1_HUMAN Heterogeneous nuclear ribonucleoprotein H OS=Homo sapiens GN=HNRNPH1 PE=1 SV=4;>tr|E9PCY7|E9PCY7_HUMAN Uncharacterized protein OS=Homo sapiens GN=HNRNPH1 PE=4 SV=1;>tr|Q811L7|Q811L7_MOUSE Heterogeneous nuclear ribonucleoprotein H1 OS	1.0656	1.0964	0.091666	0.132774
454	B3KTM8	>sp|P60900|PSA6_HUMAN Proteasome subunit alpha type-6 OS=Homo sapiens GN=PSMA6 PE=1 SV=1;>tr|Q4R6D8|Q4R6D8_MACFA Proteasome subunit alpha type OS=Macaca fascicularis PE=2 SV=1;>tr|B4DXJ9|B4DXJ9_HUMAN Proteasome (Prosome, macropain) subunit, alpha type, 6,	1.0679	0.86306	0.0947766	-0.212467
52	P31943	>tr|E7ERE4|E7ERE4_HUMAN Uncharacterized protein OS=Homo sapiens GN=HNRNPR PE=4 SV=1;>sp|O43390-2|HNRPR_HUMAN Isoform 2 of Heterogeneous nuclear ribonucleoprotein R OS=Homo sapiens GN=HNRNPR;>sp|O43390|HNRPR_HUMAN Heterogeneous nuclear ribonucleoprotein R O	1.0685	1.0753	0.0955869	0.104739
269	Q4R6D8	>sp|P23396|RS3_HUMAN 40S ribosomal protein S3 OS=Homo sapiens GN=RPS3 PE=1 SV=2;>tr|Q5YLW3|Q5YLW3_MOUSE Ribosomal protein S3 OS=Mus musculus GN=Rps3 PE=1 SV=1;>tr|Q53G83|Q53G83_HUMAN Ribosomal protein S3 variant (Fragment) OS=Homo sapiens PE=2 SV=1;>tr|E9P	1.0699	1.2268	0.097476	0.2949
721	E7ERE4	>sp|Q96Q11|TRNT1_HUMAN CCA tRNA nucleotidyltransferase 1, mitochondrial OS=Homo sapiens GN=TRNT1 PE=1 SV=2;>sp|Q96Q11-2|TRNT1_HUMAN Isoform 2 of CCA tRNA nucleotidyltransferase 1, mitochondrial OS=Homo sapiens GN=TRNT1	1.071	0.93589	0.0989585	-0.0955891
74	Q53G83	>sp|O75494|SRS10_HUMAN Serine/arginine-rich splicing factor 10 OS=Homo sapiens GN=SRSF10 PE=1 SV=1;>tr|Q53GD7|Q53GD7_HUMAN FUS interacting protein (Serine-arginine rich) 1 isoform 2 variant (Fragment) OS=Homo sapiens PE=2 SV=1;>sp|O75494-2|SRS10_HUMAN Isof	1.0739	1.1589	0.10286	0.212756
328	Q96Q11-2	>sp|P32119|PRDX2_HUMAN Peroxiredoxin-2 OS=Homo sapiens GN=PRDX2 PE=1 SV=5;>tr|B4DF70|B4DF70_HUMAN cDNA FLJ60461, highly similar to Peroxiredoxin-2 (EC 1.11.1.15) OS=Homo sapiens PE=2 SV=1;>tr|A6NIW5|A6NIW5_HUMAN Peroxiredoxin 2, isoform CRA_a OS=Homo sapie	1.0757	0.93436	0.105276	-0.0979496
109	O75494	>sp|P02545|LMNA_HUMAN Prelamin-A/C OS=Homo sapiens GN=LMNA PE=1 SV=1;>tr|A5A6M1|A5A6M1_PANTR Lamin A/C, transcript variant 1 OS=Pan troglodytes verus GN=lmna PE=2 SV=1;>tr|Q5I6Y6|Q5I6Y6_HUMAN Lamin A/C transcript variant 1 OS=Homo sapiens GN=LMNA PE=2 SV=1	1.0791	1.1284	0.109829	0.174279
53	A6NIW5	>tr|Q5JWU6|Q5JWU6_HUMAN Tumor protein D52-like 2 OS=Homo sapiens GN=TPD52L2 PE=2 SV=1;>tr|Q5U0E0|Q5U0E0_HUMAN Tumor protein D52-like 2 OS=Homo sapiens GN=TPD52L2 PE=2 SV=1;>sp|O43399-3|TPD54_HUMAN Isoform 3 of Tumor protein D54 OS=Homo sapiens GN=TPD52L2;>	1.0821	1.2852	0.113834	0.361993
378	Q5I6Y6	>sp|P46777|RL5_HUMAN 60S ribosomal protein L5 OS=Homo sapiens GN=RPL5 PE=1 SV=3;>tr|A2RUM7|A2RUM7_HUMAN Ribosomal protein L5 OS=Homo sapiens GN=RPL5 PE=2 SV=1;>tr|B3KTM6|B3KTM6_HUMAN Ribosomal protein L5, isoform CRA_b OS=Homo sapiens GN=RPL5 PE=2 SV=1;>tr	1.0871	1.4237	0.120485	0.509645
297	Q5JWU6	>sp|P28066|PSA5_HUMAN Proteasome subunit alpha type-5 OS=Homo sapiens GN=PSMA5 PE=1 SV=3;>tr|Q3UPK6|Q3UPK6_MOUSE Proteasome subunit alpha type OS=Mus musculus GN=Psma5 PE=2 SV=1;>tr|Q5U0A0|Q5U0A0_HUMAN Proteasome subunit alpha type OS=Homo sapiens PE=2 SV=	1.0898	0.91242	0.124063	-0.13223
616	A2RUM7	>sp|Q14444|CAPR1_HUMAN Caprin-1 OS=Homo sapiens GN=CAPRIN1 PE=1 SV=2;>sp|Q60865|CAPR1_MOUSE Caprin-1 OS=Mus musculus GN=Caprin1 PE=1 SV=2;>sp|Q14444-2|CAPR1_HUMAN Isoform 2 of Caprin-1 OS=Homo sapiens GN=CAPRIN1;>tr|B3KXU8|B3KXU8_HUMAN cDNA FLJ46087 fis, c	1.0923	0.70356	0.127369	-0.507255
357	P28066	>sp|P39023|RL3_HUMAN 60S ribosomal protein L3 OS=Homo sapiens GN=RPL3 PE=1 SV=2;>tr|B3KS36|B3KS36_HUMAN cDNA FLJ35376 fis, clone SKMUS2004044, highly similar to Homo sapiens ribosomal protein L3 (RPL3), transcript variant 2, mRNA OS=Homo sapiens PE=2 SV=1;	1.0926	0.90581	0.127765	-0.14272
574	Q60865	>sp|Q08211|DHX9_HUMAN ATP-dependent RNA helicase A OS=Homo sapiens GN=DHX9 PE=1 SV=4;>sp|Q28141|DHX9_BOVIN ATP-dependent RNA helicase A OS=Bos taurus GN=DHX9 PE=2 SV=1;>tr|B3KU66|B3KU66_HUMAN cDNA FLJ39263 fis, clone OCBBF2009571, highly similar to ATP-dep	1.094	1.2387	0.129613	0.308827
492	B3KS36	>sp|P62753|RS6_HUMAN 40S ribosomal protein S6 OS=Homo sapiens GN=RPS6 PE=1 SV=1;>tr|A2A3R6|A2A3R6_HUMAN 40S ribosomal protein S6 OS=Homo sapiens GN=RPS6 PE=2 SV=1;>tr|D3Z6N6|D3Z6N6_MOUSE 40S ribosomal protein S6 OS=Mus musculus GN=Rps6-ps1 PE=3 SV=1;>tr|Q5	1.096	1.1313	0.132248	0.177982
195	Q28141	>sp|P12081|SYHC_HUMAN Histidyl-tRNA synthetase, cytoplasmic OS=Homo sapiens GN=HARS PE=1 SV=2;>tr|D6REN6|D6REN6_HUMAN Uncharacterized protein OS=Homo sapiens GN=HARS PE=4 SV=1;>tr|B4DY73|B4DY73_HUMAN cDNA FLJ58554, highly similar to Histidyl-tRNA synthetas	1.0961	0.88702	0.132379	-0.172961
194	D3Z6N6	>sp|P12004|PCNA_HUMAN Proliferating cell nuclear antigen OS=Homo sapiens GN=PCNA PE=1 SV=1;>tr|Q542J9|Q542J9_MOUSE Proliferating cell nuclear antigen OS=Mus musculus GN=Pcna PE=2 SV=1;>tr|Q6FHF5|Q6FHF5_HUMAN Proliferating cell nuclear antigen (Fragment) OS	1.0981	1.0535	0.135009	0.0751903
288	B4DY73	>tr|Q9BUQ0|Q9BUQ0_HUMAN Polypyrimidine tract binding protein 1 OS=Homo sapiens GN=PTBP1 PE=2 SV=1;>sp|P26599-2|PTBP1_HUMAN Isoform 2 of Polypyrimidine tract-binding protein 1 OS=Homo sapiens GN=PTBP1;>sp|P26599|PTBP1_HUMAN Polypyrimidine tract-binding prot	1.0991	1.209	0.136323	0.273814
396	P12004	>sp|P49411|EFTU_HUMAN Elongation factor Tu, mitochondrial OS=Homo sapiens GN=TUFM PE=1 SV=2;>tr|D3YVN7|D3YVN7_MOUSE Elongation factor Tu OS=Mus musculus GN=Gm9755 PE=3 SV=1	1.0994	1.1352	0.136716	0.182946
524	Q9BUQ0	>sp|P78371|TCPB_HUMAN T-complex protein 1 subunit beta OS=Homo sapiens GN=CCT2 PE=1 SV=4;>tr|B5BTY7|B5BTY7_HUMAN T-complex protein 1 subunit beta OS=Homo sapiens GN=CCT2 PE=2 SV=1;>tr|A8K402|A8K402_HUMAN cDNA FLJ75037, highly similar to Homo sapiens chaper	1.1004	1.078	0.138028	0.108357
290	D3YVN7	>sp|P26641|EF1G_HUMAN Elongation factor 1-gamma OS=Homo sapiens GN=EEF1G PE=1 SV=3;>tr|Q53YD7|Q53YD7_HUMAN EEF1G protein OS=Homo sapiens GN=EEF1G PE=2 SV=1;>tr|B4DTG2|B4DTG2_HUMAN cDNA FLJ56389, highly similar to Elongation factor 1-gamma OS=Homo sapiens P	1.1005	1.0806	0.138159	0.111833
730	B5BTY7	>tr|A8MZ22|A8MZ22_HUMAN Uncharacterized protein OS=Homo sapiens GN=NAP1L4 PE=3 SV=3;>tr|B4DS05|B4DS05_HUMAN cDNA FLJ59403, highly similar to Nucleosome assembly protein 1-like 4 OS=Homo sapiens PE=2 SV=1;>tr|B7ZB83|B7ZB83_HUMAN cDNA, FLJ79447, highly simil	1.1009	1.2989	0.138683	0.37729
438	B4DTG2	>sp|P55060|XPO2_HUMAN Exportin-2 OS=Homo sapiens GN=CSE1L PE=1 SV=3;>tr|A2A5S1|A2A5S1_MOUSE Chromosome segregation 1-like (S. cerevisiae) OS=Mus musculus GN=Cse1l PE=4 SV=1;>sp|P55060-3|XPO2_HUMAN Isoform 3 of Exportin-2 OS=Homo sapiens GN=CSE1L;>tr|A3RLL6	1.1024	1.1309	0.140648	0.177471
513	B7ZB83	>sp|P63243|GBLP_BOVIN Guanine nucleotide-binding protein subunit beta-2-like 1 OS=Bos taurus GN=GNB2L1 PE=2 SV=3;>sp|P63244|GBLP_HUMAN Guanine nucleotide-binding protein subunit beta-2-like 1 OS=Homo sapiens GN=GNB2L1 PE=1 SV=3;>tr|E9KL35|E9KL35_HUMAN Epid	1.1094	1.0619	0.14978	0.0866479
711	P55060-3	>sp|Q96EY1|DNJA3_HUMAN DnaJ homolog subfamily A member 3, mitochondrial OS=Homo sapiens GN=DNAJA3 PE=1 SV=2;>tr|Q53G26|Q53G26_HUMAN DnaJ (Hsp40) homolog, subfamily A, member 3 variant (Fragment) OS=Homo sapiens GN=DNAJA3 PE=2 SV=1;>tr|Q59E88|Q59E88_HUMAN D	1.1095	1.1481	0.14991	0.199248
650	P63243	>sp|Q6FI13|H2A2A_HUMAN Histone H2A type 2-A OS=Homo sapiens GN=HIST2H2AA3 PE=1 SV=3;>sp|Q6GSS7|H2A2A_MOUSE Histone H2A type 2-A OS=Mus musculus GN=Hist2h2aa1 PE=1 SV=3;>tr|B2RWH3|B2RWH3_MOUSE Histone H2A OS=Mus musculus GN=Hist2h2aa1 PE=2 SV=1;>tr|Q4R7Y3|Q	1.1097	1.1956	0.15017	0.257735
479	Q53G26	>sp|P62258|1433E_HUMAN 14-3-3 protein epsilon OS=Homo sapiens GN=YWHAE PE=1 SV=1;>tr|Q4R4J3|Q4R4J3_MACFA Brain cDNA, clone: QtrA-11250, similar to human tyrosine 3-monooxygenase/tryptophan 5-monooxygenaseactivation protein, epsilon polypeptide (YWHAE), OS=	1.1191	1.1337	0.162339	0.181039
558	Q6FI13	>sp|Q03252|LMNB2_HUMAN Lamin-B2 OS=Homo sapiens GN=LMNB2 PE=1 SV=3	1.1198	1.0143	0.163241	0.0204844
677	Q4R4J3	>sp|Q86U42|PABP2_HUMAN Polyadenylate-binding protein 2 OS=Homo sapiens GN=PABPN1 PE=1 SV=3;>sp|Q86U42-2|PABP2_HUMAN Isoform 2 of Polyadenylate-binding protein 2 OS=Homo sapiens GN=PABPN1;>tr|B4DEH8|B4DEH8_HUMAN cDNA FLJ57714, highly similar to Poly(A)-bind	1.1221	1.2592	0.166201	0.332507
259	Q03252	>sp|P21796|VDAC1_HUMAN Voltage-dependent anion-selective channel protein 1 OS=Homo sapiens GN=VDAC1 PE=1 SV=2;>tr|B3KTS5|B3KTS5_HUMAN cDNA FLJ38670 fis, clone HSYRA2000190, highly similar to Voltage-dependent anion-selective channel protein 1 OS=Homo sapie	1.1265	1.0626	0.171847	0.0875986
129	B4DEH8	>sp|P05198|IF2A_HUMAN Eukaryotic translation initiation factor 2 subunit 1 OS=Homo sapiens GN=EIF2S1 PE=1 SV=3;>tr|Q53XC0|Q53XC0_HUMAN Eukaryotic translation initiation factor 2, subunit 1 alpha, 35kDa, isoform CRA_a OS=Homo sapiens GN=EIF2S1 PE=2 SV=1	1.1298	1.3117	0.176067	0.391438
399	B3KTS5	>sp|P49721|PSB2_HUMAN Proteasome subunit beta type-2 OS=Homo sapiens GN=PSMB2 PE=1 SV=1;>tr|A2A882|A2A882_MOUSE Proteasome subunit beta type OS=Mus musculus GN=Psmb2 PE=3 SV=1;>tr|Q59FJ0|Q59FJ0_HUMAN Proteasome beta 2 subunit variant (Fragment) OS=Homo sap	1.1305	0.89751	0.176961	-0.156
230	Q53XC0	>sp|P16070|CD44_HUMAN CD44 antigen OS=Homo sapiens GN=CD44 PE=1 SV=3;>sp|P16070-5|CD44_HUMAN Isoform 5 of CD44 antigen OS=Homo sapiens GN=CD44;>tr|E7EPC6|E7EPC6_HUMAN Uncharacterized protein OS=Homo sapiens GN=CD44 PE=4 SV=2;>sp|P16070-7|CD44_HUMAN Isoform	1.1333	1.1043	0.18053	0.143132
504	P49721	>sp|P62906|RL10A_HUMAN 60S ribosomal protein L10a OS=Homo sapiens GN=RPL10A PE=1 SV=2;>tr|Q5XJF6|Q5XJF6_MOUSE Ribosomal protein OS=Mus musculus GN=Rpl10a PE=2 SV=1;>tr|D3YXT2|D3YXT2_MOUSE Ribosomal protein OS=Mus musculus GN=Rpl10a-ps2 PE=3 SV=1;>tr|Q1JQ76	1.1409	0.96031	0.190172	-0.0584279
632	P16070	>tr|B3KUY2|B3KUY2_HUMAN Prostaglandin E synthase 3 (Cytosolic), isoform CRA_c OS=Homo sapiens GN=PTGES3 PE=2 SV=1;>sp|Q15185|TEBP_HUMAN Prostaglandin E synthase 3 OS=Homo sapiens GN=PTGES3 PE=1 SV=1;>tr|B4DP11|B4DP11_HUMAN cDNA FLJ59942, highly similar to	1.1414	1.0009	0.190804	0.00129784
434	P62906	>sp|P54727|RD23B_HUMAN UV excision repair protein RAD23 homolog B OS=Homo sapiens GN=RAD23B PE=1 SV=1;>tr|Q53F10|Q53F10_HUMAN UV excision repair protein RAD23 homolog B variant (Fragment) OS=Homo sapiens PE=2 SV=1;>tr|B4DEA3|B4DEA3_HUMAN cDNA FLJ56531, hig	1.1418	1.2148	0.19131	0.280719
382	Q15185	>sp|P46782|RS5_HUMAN 40S ribosomal protein S5 OS=Homo sapiens GN=RPS5 PE=1 SV=4;>tr|Q53G25|Q53G25_HUMAN Ribosomal protein S5 variant (Fragment) OS=Homo sapiens PE=2 SV=1;>tr|Q91V55|Q91V55_MOUSE Ribosomal protein S5 OS=Mus musculus GN=Rps5 PE=2 SV=1;>tr|C7T	1.1432	1.1756	0.193078	0.233397
593	Q53F10	>sp|Q13283|G3BP1_HUMAN Ras GTPase-activating protein-binding protein 1 OS=Homo sapiens GN=G3BP1 PE=1 SV=1;>tr|Q5U0Q1|Q5U0Q1_HUMAN Putative uncharacterized protein DKFZp686L1159 OS=Homo sapiens GN=G3BP PE=2 SV=1;>tr|Q6FI03|Q6FI03_HUMAN G3BP protein OS=Homo	1.1457	1.3186	0.196229	0.399007
278	Q53G25	>sp|P25398|RS12_HUMAN 40S ribosomal protein S12 OS=Homo sapiens GN=RPS12 PE=1 SV=3;>tr|D3Z6B6|D3Z6B6_MOUSE 40S ribosomal protein S12 OS=Mus musculus GN=Rps12-ps2 PE=3 SV=1;>tr|Q6ZWZ6|Q6ZWZ6_MOUSE 40S ribosomal protein S12 OS=Mus musculus GN=Rps12 PE=2 SV=1	1.1463	1.1509	0.196985	0.202762
472	Q13283	>sp|P61978-2|HNRPK_HUMAN Isoform 2 of Heterogeneous nuclear ribonucleoprotein K OS=Homo sapiens GN=HNRNPK;>sp|P61979-2|HNRPK_MOUSE Isoform 2 of Heterogeneous nuclear ribonucleoprotein K OS=Mus musculus GN=Hnrnpk;>tr|Q6IBN1|Q6IBN1_HUMAN HNRPK protein OS=Hom	1.148	1.2171	0.199123	0.283448
182	D3Z6B6	>tr|Q59EM9|Q59EM9_HUMAN Ubiquitin C variant (Fragment) OS=Homo sapiens PE=2 SV=1;>sp|P0CG61|UBC_PONPY Polyubiquitin-C OS=Pongo pygmaeus GN=UBC PE=3 SV=1;>sp|P0CG64|UBC_PANTR Polyubiquitin-C OS=Pan troglodytes GN=UBC PE=3 SV=1;>tr|Q66K58|Q66K58_HUMAN Putati	1.152	1.3359	0.204141	0.417812
495	P61979-2	>tr|B5MDF5|B5MDF5_HUMAN RAN, member RAS oncogene family, isoform CRA_c OS=Homo sapiens GN=RAN PE=4 SV=1;>sp|P62826|RAN_HUMAN GTP-binding nuclear protein Ran OS=Homo sapiens GN=RAN PE=1 SV=3;>tr|A8K3Z8|A8K3Z8_HUMAN RAN, member RAS oncogene family, isoform C	1.1521	1.1621	0.204266	0.216734
70	Q66K58	>sp|O75367|H2AY_HUMAN Core histone macro-H2A.1 OS=Homo sapiens GN=H2AFY PE=1 SV=4;>sp|O75367-3|H2AY_HUMAN Isoform 3 of Core histone macro-H2A.1 OS=Homo sapiens GN=H2AFY;>sp|O75367-2|H2AY_HUMAN Isoform 1 of Core histone macro-H2A.1 OS=Homo sapiens GN=H2AFY;	1.1556	1.3462	0.208642	0.428893
180	A8K3Z8	>tr|E0VPX9|E0VPX9_PEDHC Histone H2A OS=Pediculus humanus subsp. corporis GN=Phum_PHUM368550 PE=3 SV=1;>sp|P0C0S5|H2AZ_HUMAN Histone H2A.Z OS=Homo sapiens GN=H2AFZ PE=1 SV=2;>sp|Q71UI9|H2AV_HUMAN Histone H2A.V OS=Homo sapiens GN=H2AFV PE=1 SV=3;>tr|B2RVP5|B	1.1587	0.94751	0.212507	-0.0777869
362	O75367	>sp|P40429|RL13A_HUMAN 60S ribosomal protein L13a OS=Homo sapiens GN=RPL13A PE=1 SV=2;>tr|Q53H34|Q53H34_HUMAN Ribosomal protein L13a variant (Fragment) OS=Homo sapiens PE=2 SV=1;>tr|Q5QTS3|Q5QTS3_HUMAN FWP004 OS=Homo sapiens PE=2 SV=1;>tr|Q5VY36|Q5VY36_HUM	1.1589	1.3838	0.212756	0.468635
324	Q71UI9	>sp|P31946|1433B_HUMAN 14-3-3 protein beta/alpha OS=Homo sapiens GN=YWHAB PE=1 SV=3;>sp|P31946-2|1433B_HUMAN Isoform Short of 14-3-3 protein beta/alpha OS=Homo sapiens GN=YWHAB;>tr|B5BU24|B5BU24_HUMAN 14-3-3 protein beta/alpha OS=Homo sapiens GN=YWHAB PE=2	1.1614	1.3044	0.215865	0.383386
374	Q5VY36	>sp|P45880-1|VDAC2_HUMAN Isoform 1 of Voltage-dependent anion-selective channel protein 2 OS=Homo sapiens GN=VDAC2;>sp|P45880|VDAC2_HUMAN Voltage-dependent anion-selective channel protein 2 OS=Homo sapiens GN=VDAC2 PE=1 SV=2;>sp|P45880-2|VDAC2_HUMAN Isofor	1.1616	1.1117	0.216113	0.152768
796	B5BU24	>sp|Q9Y285|SYFA_HUMAN Phenylalanyl-tRNA synthetase alpha chain OS=Homo sapiens GN=FARSA PE=1 SV=3;>tr|Q6IBR2|Q6IBR2_HUMAN FARSLA protein OS=Homo sapiens GN=FARSLA PE=2 SV=1;>tr|B4E363|B4E363_HUMAN cDNA FLJ50378, highly similar to Phenylalanyl-tRNA syntheta	1.1634	1.2394	0.218347	0.309642
518	P45880-1	>sp|P68104|EF1A1_HUMAN Elongation factor 1-alpha 1 OS=Homo sapiens GN=EEF1A1 PE=1 SV=1;>sp|Q5VTE0|EF1A3_HUMAN Putative elongation factor 1-alpha-like 3 OS=Homo sapiens GN=EEF1A1P5 PE=5 SV=1;>tr|Q4R5K0|Q4R5K0_MACFA Elongation factor 1-alpha OS=Macaca fascic	1.1651	1.1177	0.220454	0.160533
453	Q6IBR2	>tr|B4DW28|B4DW28_HUMAN cDNA FLJ58953, highly similar to 40S ribosomal protein S20 OS=Homo sapiens PE=2 SV=1;>sp|P60866|RS20_HUMAN 40S ribosomal protein S20 OS=Homo sapiens GN=RPS20 PE=1 SV=1;>tr|Q5BLK2|Q5BLK2_MOUSE MCG3574 OS=Mus musculus GN=Rps20 PE=2 SV	1.1658	1.0589	0.22132	0.0825664
275	Q5VTE0	>sp|P24534|EF1B_HUMAN Elongation factor 1-beta OS=Homo sapiens GN=EEF1B2 PE=1 SV=3;>tr|A4D1M6|A4D1M6_HUMAN HCG19809 OS=Homo sapiens GN=LOC392793 PE=3 SV=1;>tr|C9JZW3|C9JZW3_HUMAN Uncharacterized protein OS=Homo sapiens GN=EEF1B2 PE=4 SV=1	1.1703	1.133	0.226878	0.180148
568	Q5BLK2	>sp|Q07020|RL18_HUMAN 60S ribosomal protein L18 OS=Homo sapiens GN=RPL18 PE=1 SV=2;>tr|Q0QEW2|Q0QEW2_HUMAN Ribosomal protein L18 (Fragment) OS=Homo sapiens GN=RPL18 PE=2 SV=1;>tr|B4DDY5|B4DDY5_HUMAN Ribosomal protein L18 OS=Homo sapiens PE=2 SV=1;>tr|E7EW9	1.1719	1.3449	0.228849	0.427499
553	A4D1M6	>sp|Q02543|RL18A_HUMAN 60S ribosomal protein L18a OS=Homo sapiens GN=RPL18A PE=1 SV=2;>tr|B2R4C0|B2R4C0_HUMAN cDNA, FLJ92035, highly similar to Homo sapiens ribosomal protein L18a (RPL18A), mRNA OS=Homo sapiens PE=2 SV=1;>tr|B4DM74|B4DM74_HUMAN cDNA FLJ515	1.1734	1.0051	0.230695	0.00733905
271	Q07020	>sp|P23526|SAHH_HUMAN Adenosylhomocysteinase OS=Homo sapiens GN=AHCY PE=1 SV=4;>tr|Q3TF14|Q3TF14_MOUSE Adenosylhomocysteinase OS=Mus musculus GN=Ahcy PE=2 SV=1;>tr|B3KUN3|B3KUN3_HUMAN Adenosylhomocysteinase OS=Homo sapiens PE=2 SV=1;>tr|F5H737|F5H737_HUMAN	1.1737	0.94757	0.231064	-0.0776956
500	B4DM74	>sp|P62857|RS28_HUMAN 40S ribosomal protein S28 OS=Homo sapiens GN=RPS28 PE=1 SV=1;>tr|B2R4R9|B2R4R9_HUMAN HCG26477 OS=Homo sapiens GN=RPS28 PE=4 SV=1;>tr|Q059I1|Q059I1_MOUSE MCG22987, isoform CRA_a OS=Mus musculus GN=Rps28 PE=4 SV=1	1.1798	1.0032	0.238542	0.00460925
499	F5H737	>sp|P62851|RS25_HUMAN 40S ribosomal protein S25 OS=Homo sapiens GN=RPS25 PE=1 SV=1;>tr|Q58EA6|Q58EA6_MOUSE MCG10725, isoform CRA_a OS=Mus musculus GN=Rps25 PE=2 SV=1	1.18	1.3976	0.238787	0.482952
541	Q059I1	>sp|Q00839|HNRPU_HUMAN Heterogeneous nuclear ribonucleoprotein U OS=Homo sapiens GN=HNRNPU PE=1 SV=6;>sp|Q00839-2|HNRPU_HUMAN Isoform Short of Heterogeneous nuclear ribonucleoprotein U OS=Homo sapiens GN=HNRNPU;>tr|B4DLR3|B4DLR3_HUMAN cDNA FLJ54020, highly	1.1827	1.3369	0.242084	0.418892
462	Q58EA6	>tr|F5H423|F5H423_HUMAN Uncharacterized protein OS=Homo sapiens GN=ARF3 PE=4 SV=1;>sp|P61204|ARF3_HUMAN ADP-ribosylation factor 3 OS=Homo sapiens GN=ARF3 PE=1 SV=2;>sp|P84077|ARF1_HUMAN ADP-ribosylation factor 1 OS=Homo sapiens GN=ARF1 PE=1 SV=2;>sp|P84079	1.1828	1.2509	0.242206	0.322966
585	B4DLR3	>sp|Q13148-2|TADBP_HUMAN Isoform 2 of TAR DNA-binding protein 43 OS=Homo sapiens GN=TARDBP;>sp|Q13148|TADBP_HUMAN TAR DNA-binding protein 43 OS=Homo sapiens GN=TARDBP PE=1 SV=1;>tr|Q544R5|Q544R5_MOUSE MCG16669, isoform CRA_b OS=Mus musculus GN=Tardbp PE=2	1.1831	0.7806	0.242572	-0.357345
452	P84077	>sp|P60842|IF4A1_HUMAN Eukaryotic initiation factor 4A-I OS=Homo sapiens GN=EIF4A1 PE=1 SV=1;>tr|A8K7F6|A8K7F6_HUMAN cDNA FLJ78244, highly similar to Homo sapiens eukaryotic translation initiation factor 4A, isoform 1 (EIF4A1), mRNA OS=Homo sapiens PE=2 SV	1.1837	1.1551	0.243303	0.208018
287	Q544R5	>sp|P26373|RL13_HUMAN 60S ribosomal protein L13 OS=Homo sapiens GN=RPL13 PE=1 SV=4;>tr|A8K4C8|A8K4C8_HUMAN 60S ribosomal protein L13 OS=Homo sapiens GN=RPL13 PE=2 SV=1;>tr|Q6NZ55|Q6NZ55_HUMAN 60S ribosomal protein L13 OS=Homo sapiens GN=RPL13 PE=2 SV=1;>tr	1.1875	1.1489	0.247928	0.200253
437	A8K7F6	>sp|P55036|PSMD4_HUMAN 26S proteasome non-ATPase regulatory subunit 4 OS=Homo sapiens GN=PSMD4 PE=1 SV=1;>tr|Q5VWC4|Q5VWC4_HUMAN Proteasome (Prosome, macropain) 26S subunit, non-ATPase, 4 OS=Homo sapiens GN=PSMD4 PE=2 SV=1;>tr|E9PEX5|E9PEX5_HUMAN Uncharact	1.1884	1.1082	0.249021	0.148218
171	A8K4C8	>sp|P08865|RSSA_HUMAN 40S ribosomal protein SA OS=Homo sapiens GN=RPSA PE=1 SV=4;>sp|P14206|RSSA_MOUSE 40S ribosomal protein SA OS=Mus musculus GN=Rpsa PE=1 SV=4;>tr|C9J9K3|C9J9K3_HUMAN Uncharacterized protein OS=Homo sapiens GN=RPSA PE=3 SV=1;>tr|D3YTT7|D	1.1901	1.095	0.251083	0.130931
244	E9PEX5	>sp|P18124|RL7_HUMAN 60S ribosomal protein L7 OS=Homo sapiens GN=RPL7 PE=1 SV=1;>tr|A8MUD9|A8MUD9_HUMAN Uncharacterized protein OS=Homo sapiens GN=RPL7 PE=3 SV=1;>tr|O95036|O95036_HUMAN Similar to 60S ribosomal protein L7; similar to P18124 (PID:d133021) O	1.1918	1.2093	0.253142	0.274172
532	P08865	>sp|P83731|RL24_HUMAN 60S ribosomal protein L24 OS=Homo sapiens GN=RPL24 PE=1 SV=1;>tr|C9JNW5|C9JNW5_HUMAN Ribosomal protein L24, isoform CRA_e OS=Homo sapiens GN=RPL24 PE=4 SV=1;>tr|C9JXB8|C9JXB8_HUMAN Uncharacterized protein OS=Homo sapiens GN=RPL24 PE=4	1.1947	1.3002	0.256648	0.378734
465	A8MUD9	>sp|P61313|RL15_HUMAN 60S ribosomal protein L15 OS=Homo sapiens GN=RPL15 PE=1 SV=2;>tr|Q5M8Q0|Q5M8Q0_MOUSE Ribosomal protein L15 OS=Mus musculus GN=Rpl15 PE=2 SV=1;>tr|E7EQV9|E7EQV9_HUMAN Ribosomal protein L15 OS=Homo sapiens GN=RPL15 PE=3 SV=1;>tr|E7EX53|	1.2017	0.91309	0.265077	-0.131171
31	C9JXB8	>sp|O14818|PSA7_HUMAN Proteasome subunit alpha type-7 OS=Homo sapiens GN=PSMA7 PE=1 SV=1;>tr|Q05DH1|Q05DH1_HUMAN Proteasome subunit alpha type (Fragment) OS=Homo sapiens GN=PSMA7 PE=2 SV=1;>sp|Q8TAA3|PSA7L_HUMAN Proteasome subunit alpha type-7-like OS=Homo	1.2025	1.4453	0.266037	0.531369
363	P61313	>tr|F5H098|F5H098_HUMAN Uncharacterized protein OS=Homo sapiens GN=MDH1 PE=4 SV=1;>sp|P40925|MDHC_HUMAN Malate dehydrogenase, cytoplasmic OS=Homo sapiens GN=MDH1 PE=1 SV=4;>tr|B7Z3I7|B7Z3I7_HUMAN Malate dehydrogenase OS=Homo sapiens PE=2 SV=1;>tr|C9JF79|C9	1.2081	1.1483	0.27274	0.1995
478	Q8TAA3	>sp|P62249|RS16_HUMAN 40S ribosomal protein S16 OS=Homo sapiens GN=RPS16 PE=1 SV=2;>tr|A4FUS1|A4FUS1_MOUSE MCG123443 OS=Mus musculus GN=Rps16 PE=1 SV=1;>tr|Q6IPX4|Q6IPX4_HUMAN RPS16 protein OS=Homo sapiens GN=RPS16 PE=2 SV=1;>tr|E0VDR4|E0VDR4_PEDHC 40S rib	1.2123	1.0862	0.277747	0.11929
113	B7Z3I7	>sp|P02786|TFR1_HUMAN Transferrin receptor protein 1 OS=Homo sapiens GN=TFRC PE=1 SV=2;>tr|A8K6Q8|A8K6Q8_HUMAN cDNA FLJ75881, highly similar to Homo sapiens transferrin receptor (p90, CD71) (TFRC), mRNA OS=Homo sapiens PE=2 SV=1;>tr|B7Z2I6|B7Z2I6_HUMAN cDN	1.2134	1.3853	0.279055	0.470198
18	Q6IPX4	>tr|Q53FT5|Q53FT5_HUMAN Proteasome 26S non-ATPase subunit 11 variant (Fragment) OS=Homo sapiens PE=2 SV=1;>sp|O00231|PSD11_HUMAN 26S proteasome non-ATPase regulatory subunit 11 OS=Homo sapiens GN=PSMD11 PE=1 SV=3;>tr|Q4R330|Q4R330_MACFA Testis cDNA clone:	1.2145	1.1593	0.280362	0.213254
227	A8K6Q8	>sp|P15559|NQO1_HUMAN NAD(P)H dehydrogenase [quinone] 1 OS=Homo sapiens GN=NQO1 PE=1 SV=1;>tr|B7ZAD1|B7ZAD1_HUMAN NAD(P)H dehydrogenase, quinone 1, isoform CRA_b OS=Homo sapiens GN=NQO1 PE=2 SV=1;>tr|Q53G81|Q53G81_HUMAN NAD(P)H menadione oxidoreductase 1,	1.2165	1.0761	0.282736	0.105812
474	Q53FT5	>sp|P62081|RS7_HUMAN 40S ribosomal protein S7 OS=Homo sapiens GN=RPS7 PE=1 SV=1;>tr|Q57Z92|Q57Z92_HUMAN Putative uncharacterized protein RPS7 OS=Homo sapiens GN=RPS7 PE=2 SV=1;>tr|B5MCP9|B5MCP9_HUMAN Uncharacterized protein OS=Homo sapiens GN=RPS7 PE=4 SV=	1.2185	0.91258	0.285106	-0.131977
261	B7ZAD1	>sp|P22234|PUR6_HUMAN Multifunctional protein ADE2 OS=Homo sapiens GN=PAICS PE=1 SV=3;>tr|E9PBS1|E9PBS1_HUMAN Uncharacterized protein OS=Homo sapiens GN=PAICS PE=4 SV=1;>tr|B4DGX3|B4DGX3_HUMAN Phosphoribosylaminoimidazole-succinocarboxamide synthase OS=Hom	1.2234	1.5598	0.290896	0.641361
569	B5MCP9	>sp|Q07021|C1QBP_HUMAN Complement component 1 Q subcomponent-binding protein, mitochondrial OS=Homo sapiens GN=C1QBP PE=1 SV=1;>tr|A8K651|A8K651_HUMAN cDNA FLJ75700, highly similar to Homo sapiens complement component 1, q subcomponent binding protein (C1Q	1.2267	1.4875	0.294782	0.57289
463	P22234	>sp|P61247|RS3A_HUMAN 40S ribosomal protein S3a OS=Homo sapiens GN=RPS3A PE=1 SV=2;>tr|Q6NXR8|Q6NXR8_HUMAN Ribosomal protein S3A OS=Homo sapiens GN=RPS3A PE=2 SV=1;>sp|P97351|RS3A_MOUSE 40S ribosomal protein S3a OS=Mus musculus GN=Rps3a PE=1 SV=3;>tr|Q564F	1.2268	1.4146	0.2949	0.500394
801	A8K651	>sp|Q9Y2Z0|SUGT1_HUMAN Suppressor of G2 allele of SKP1 homolog OS=Homo sapiens GN=SUGT1 PE=1 SV=3;>tr|A8K5T7|A8K5T7_HUMAN cDNA FLJ75365, highly similar to Homo sapiens SUGT1B (SUGT1) mRNA OS=Homo sapiens PE=2 SV=1;>sp|Q9Y2Z0-2|SUGT1_HUMAN Isoform 2 of Supp	1.2275	1.3232	0.295723	0.404031
582	P97351	>sp|Q12905|ILF2_HUMAN Interleukin enhancer-binding factor 2 OS=Homo sapiens GN=ILF2 PE=1 SV=2;>tr|F4ZW62|F4ZW62_HUMAN NF45 OS=Homo sapiens PE=2 SV=1;>tr|B4DY09|B4DY09_HUMAN cDNA FLJ51660, highly similar to Interleukin enhancer-binding factor 2 OS=Homo sapi	1.2291	1.2073	0.297602	0.271784
556	Q9Y2Z0-2	>tr|Q9HBB3|Q9HBB3_HUMAN 60S ribosomal protein L6 OS=Homo sapiens PE=2 SV=1;>sp|Q02878|RL6_HUMAN 60S ribosomal protein L6 OS=Homo sapiens GN=RPL6 PE=1 SV=3;>tr|Q8N5Z7|Q8N5Z7_HUMAN 60S ribosomal protein L6 OS=Homo sapiens GN=RPL6 PE=2 SV=1;>tr|Q8TBK5|Q8TBK5_	1.2294	1.1526	0.297954	0.204892
267	B4DY09	>sp|P23246|SFPQ_HUMAN Splicing factor, proline- and glutamine-rich OS=Homo sapiens GN=SFPQ PE=1 SV=2;>tr|Q86VG2|Q86VG2_HUMAN Splicing factor proline/glutamine-rich (Polypyrimidine tract binding protein associated) OS=Homo sapiens GN=SFPQ PE=2 SV=1;>tr|Q9BS	1.2297	1.3549	0.298306	0.438186
635	Q8TBK5	>sp|Q15287|RNPS1_HUMAN RNA-binding protein with serine-rich domain 1 OS=Homo sapiens GN=RNPS1 PE=1 SV=1;>tr|D3DU92|D3DU92_HUMAN RNA binding protein S1 OS=Homo sapiens GN=RNPS1 PE=2 SV=1;>sp|Q15287-2|RNPS1_HUMAN Isoform 2 of RNA-binding protein with serine-	1.2299	1.4866	0.298541	0.572017
133	Q86VG2	>sp|P05455|LA_HUMAN Lupus La protein OS=Homo sapiens GN=SSB PE=1 SV=2;>tr|B5BUB5|B5BUB5_HUMAN Autoantigen La (Fragment) OS=Homo sapiens GN=SSB PE=2 SV=1;>tr|E9PFH8|E9PFH8_HUMAN Uncharacterized protein OS=Homo sapiens GN=SSB PE=4 SV=1;>tr|E7ERC4|E7ERC4_HUMA	1.2357	1.0957	0.305329	0.131853
184	Q15287-2	>sp|P10599|THIO_HUMAN Thioredoxin OS=Homo sapiens GN=TXN PE=1 SV=3;>tr|B1ALW1|B1ALW1_HUMAN Thioredoxin OS=Homo sapiens GN=TXN PE=4 SV=1;>tr|O60744|O60744_HUMAN Thioredoxin delta 3 (Fragment) OS=Homo sapiens GN=TXN delta 3 PE=2 SV=1	1.2461	1.0927	0.31742	0.127897
381	B5BUB5	>sp|P46781|RS9_HUMAN 40S ribosomal protein S9 OS=Homo sapiens GN=RPS9 PE=1 SV=3;>tr|A9C4C1|A9C4C1_HUMAN Ribosomal protein S9 OS=Homo sapiens GN=RPS9 PE=3 SV=1;>tr|B7Z732|B7Z732_HUMAN cDNA FLJ61636, highly similar to 40S ribosomal protein S9 OS=Homo sapiens	1.2515	1.3396	0.323658	0.421802
155	P10599	>sp|P07910-2|HNRPC_HUMAN Isoform C1 of Heterogeneous nuclear ribonucleoproteins C1/C2 OS=Homo sapiens GN=HNRNPC;>tr|B2R5W2|B2R5W2_HUMAN cDNA, FLJ92657, highly similar to Homo sapiens heterogeneous nuclear ribonucleoprotein C (C1/C2) (HNRPC), transcript var	1.2593	1.2576	0.332622	0.330673
321	A9C4C1	>sp|P31942|HNRH3_HUMAN Heterogeneous nuclear ribonucleoprotein H3 OS=Homo sapiens GN=HNRNPH3 PE=1 SV=2;>tr|D3Z3N4|D3Z3N4_MOUSE MCG11326, isoform CRA_a OS=Mus musculus GN=Hnrnph3 PE=4 SV=1;>tr|Q53F48|Q53F48_HUMAN Heterogeneous nuclear ribonucleoprotein H3 i	1.2599	1.1112	0.333309	0.152119
128	B2R5W2	>tr|Q6NVC0|Q6NVC0_HUMAN SLC25A5 protein (Fragment) OS=Homo sapiens GN=SLC25A5 PE=2 SV=1;>sp|P05141|ADT2_HUMAN ADP/ATP translocase 2 OS=Homo sapiens GN=SLC25A5 PE=1 SV=7;>sp|P51881|ADT2_MOUSE ADP/ATP translocase 2 OS=Mus musculus GN=Slc25a5 PE=1 SV=3;>tr|Q5	1.2611	1.2874	0.334683	0.36446
577	D3Z3N4	>sp|Q09028|RBBP4_HUMAN Histone-binding protein RBBP4 OS=Homo sapiens GN=RBBP4 PE=1 SV=3;>tr|A2A875|A2A875_MOUSE Retinoblastoma binding protein 4 OS=Mus musculus GN=Rbbp4 PE=2 SV=1;>sp|Q09028-3|RBBP4_HUMAN Isoform 3 of Histone-binding protein RBBP4 OS=Homo	1.2623	1.3219	0.336055	0.402613
264	Q6NVC0	>sp|P22626|ROA2_HUMAN Heterogeneous nuclear ribonucleoproteins A2/B1 OS=Homo sapiens GN=HNRNPA2B1 PE=1 SV=2;>sp|P22626-2|ROA2_HUMAN Isoform A2 of Heterogeneous nuclear ribonucleoproteins A2/B1 OS=Homo sapiens GN=HNRNPA2B1	1.2648	1.2522	0.338909	0.324465
776	Q09028	>sp|Q9UBS4|DJB11_HUMAN DnaJ homolog subfamily B member 11 OS=Homo sapiens GN=DNAJB11 PE=1 SV=1;>tr|B3KW63|B3KW63_HUMAN cDNA FLJ42295 fis, clone TLIVE2008213, highly similar to DnaJ homolog subfamily B member 11 OS=Homo sapiens PE=2 SV=1	1.2652	0.95034	0.339365	-0.0734843
294	P22626-2	>sp|P27797|CALR_HUMAN Calreticulin OS=Homo sapiens GN=CALR PE=1 SV=1;>tr|Q53G71|Q53G71_HUMAN Calreticulin variant (Fragment) OS=Homo sapiens PE=2 SV=1;>tr|B4E2Y9|B4E2Y9_HUMAN cDNA FLJ58668, highly similar to Calreticulin OS=Homo sapiens PE=2 SV=1;>tr|B4DHR	1.2709	1.1758	0.345851	0.233643
355	B3KW63	>tr|Q8N1C8|Q8N1C8_HUMAN HSPA9 protein (Fragment) OS=Homo sapiens GN=HSPA9 PE=2 SV=1;>sp|P38646|GRP75_HUMAN Stress-70 protein, mitochondrial OS=Homo sapiens GN=HSPA9 PE=1 SV=2;>tr|B7Z4V2|B7Z4V2_HUMAN cDNA FLJ51907, highly similar to Stress-70 protein, mitoc	1.2718	1.33	0.346872	0.411426
59	Q53G71	>tr|B3KPG9|B3KPG9_HUMAN Calumenin isoform 3 OS=Homo sapiens GN=CALU PE=2 SV=1;>sp|O43852|CALU_HUMAN Calumenin OS=Homo sapiens GN=CALU PE=1 SV=2;>tr|Q6IAW5|Q6IAW5_HUMAN CALU protein OS=Homo sapiens GN=CALU PE=2 SV=1;>tr|B3KQF5|B3KQF5_HUMAN cDNA FLJ90381 fis	1.2753	1.1613	0.350837	0.215741
250	P38646	>sp|P19338|NUCL_HUMAN Nucleolin OS=Homo sapiens GN=NCL PE=1 SV=3;>tr|B3KTP9|B3KTP9_HUMAN cDNA FLJ38578 fis, clone HCHON2007674, highly similar to NUCLEOLIN OS=Homo sapiens PE=2 SV=1;>tr|Q6ZS99|Q6ZS99_HUMAN cDNA FLJ45706 fis, clone FEBRA2028457, highly simi	1.2758	1.3716	0.351402	0.45586
141	B3KQF5	>sp|P06744|G6PI_HUMAN Glucose-6-phosphate isomerase OS=Homo sapiens GN=GPI PE=1 SV=4;>tr|B4DVJ0|B4DVJ0_HUMAN Glucose-6-phosphate isomerase OS=Homo sapiens PE=2 SV=1;>tr|B4DG39|B4DG39_HUMAN Glucose-6-phosphate isomerase OS=Homo sapiens PE=2 SV=1;>tr|B4DE36|	1.2779	1.3515	0.353775	0.434562
326	Q6ZS99	>sp|P31948|STIP1_HUMAN Stress-induced-phosphoprotein 1 OS=Homo sapiens GN=STIP1 PE=1 SV=1;>tr|A8K690|A8K690_HUMAN cDNA FLJ76863, highly similar to Homo sapiens stress-induced-phosphoprotein 1 (Hsp70/Hsp90-organizing protein) (STIP1), mRNA OS=Homo sapiens P	1.2809	1.2769	0.357158	0.352646
481	B4DVJ0	>sp|P62266|RS23_HUMAN 40S ribosomal protein S23 OS=Homo sapiens GN=RPS23 PE=1 SV=3;>tr|A8K517|A8K517_HUMAN Ribosomal protein S23, isoform CRA_a OS=Homo sapiens GN=RPS23 PE=2 SV=1;>tr|E0W3Z4|E0W3Z4_PEDHC 40S ribosomal protein S23, putative OS=Pediculus huma	1.2822	1.3071	0.358621	0.38637
255	A8K690	>sp|P20700|LMNB1_HUMAN Lamin-B1 OS=Homo sapiens GN=LMNB1 PE=1 SV=2;>tr|E9PBF6|E9PBF6_HUMAN Uncharacterized protein OS=Homo sapiens GN=LMNB1 PE=3 SV=1;>tr|Q6DC98|Q6DC98_HUMAN LMNB1 protein (Fragment) OS=Homo sapiens GN=LMNB1 PE=2 SV=1;>tr|B4DZT3|B4DZT3_HUMA	1.2827	1.2749	0.359184	0.350384
144	A8K517	>sp|P06753-2|TPM3_HUMAN Isoform 2 of Tropomyosin alpha-3 chain OS=Homo sapiens GN=TPM3;>tr|B2RDE1|B2RDE1_HUMAN cDNA, FLJ96568, highly similar to Homo sapiens tropomyosin 3 (TPM3), mRNA OS=Homo sapiens PE=2 SV=1;>tr|Q5VU58|Q5VU58_HUMAN Tropomyosin 3 OS=Homo	1.2867	0.9184	0.363676	-0.122805
416	P20700	>sp|P52272|HNRPM_HUMAN Heterogeneous nuclear ribonucleoprotein M OS=Homo sapiens GN=HNRNPM PE=1 SV=3;>sp|P52272-2|HNRPM_HUMAN Isoform 2 of Heterogeneous nuclear ribonucleoprotein M OS=Homo sapiens GN=HNRNPM;>tr|B8JK30|B8JK30_MOUSE Heterogeneous nuclear rib	1.2873	1.3795	0.364348	0.464145
50	B2RDE1	>sp|O43251-8|RFOX2_HUMAN Isoform 8 of RNA binding protein fox-1 homolog 2 OS=Homo sapiens GN=RBFOX2;>sp|O43251-6|RFOX2_HUMAN Isoform 6 of RNA binding protein fox-1 homolog 2 OS=Homo sapiens GN=RBFOX2;>tr|B7Z1U7|B7Z1U7_HUMAN cDNA FLJ59671, highly similar to	1.2875	0.62058	0.364572	-0.688311
172	B8JK30	>sp|P08962|CD63_HUMAN CD63 antigen OS=Homo sapiens GN=CD63 PE=1 SV=2;>tr|C9JV86|C9JV86_HUMAN Uncharacterized protein OS=Homo sapiens GN=CD63 PE=4 SV=1;>tr|Q8N6Z9|Q8N6Z9_HUMAN Lysosome-associated membrane protein-3 variant OS=Homo sapiens PE=2 SV=1	1.2914	1.5343	0.368936	0.617581
62	B7Z1U7	>sp|O60506-3|HNRPQ_HUMAN Isoform 3 of Heterogeneous nuclear ribonucleoprotein Q OS=Homo sapiens GN=SYNCRIP;>sp|Q7TMK9-2|HNRPQ_MOUSE Isoform 2 of Heterogeneous nuclear ribonucleoprotein Q OS=Mus musculus GN=Syncrip;>tr|Q59GL1|Q59GL1_HUMAN Synaptotagmin bind	1.2919	1.2419	0.369494	0.312549
338	C9JV86	>sp|P35268|RL22_HUMAN 60S ribosomal protein L22 OS=Homo sapiens GN=RPL22 PE=1 SV=2;>tr|Q4VAG4|Q4VAG4_MOUSE MCG12304 OS=Mus musculus GN=Rpl22 PE=2 SV=1;>tr|Q7Z4W8|Q7Z4W8_HUMAN Heparin-binding protein HBp15 OS=Homo sapiens PE=2 SV=1;>sp|Q98TF8|RL22_CHICK 60S	1.2928	1.1785	0.370499	0.236952
433	Q7TMK9-2	>tr|Q59EU8|Q59EU8_HUMAN UV excision repair protein RAD23 homolog A variant (Fragment) OS=Homo sapiens PE=2 SV=1;>sp|P54725|RD23A_HUMAN UV excision repair protein RAD23 homolog A OS=Homo sapiens GN=RAD23A PE=1 SV=1;>tr|Q5M7Z1|Q5M7Z1_HUMAN RAD23 homolog A (S	1.2982	1.5787	0.376513	0.658737
534	Q7Z4W8	>sp|P84103|SRSF3_HUMAN Serine/arginine-rich splicing factor 3 OS=Homo sapiens GN=SRSF3 PE=1 SV=1;>tr|B2KF41|B2KF41_MOUSE MCG21131, isoform CRA_d OS=Mus musculus GN=Srsf3 PE=4 SV=1;>tr|B2R6F3|B2R6F3_HUMAN Splicing factor arginine/serine-rich 3 OS=Homo sapie	1.3001	1.3149	0.378623	0.394953
637	Q5M7Z1	>sp|Q15365|PCBP1_HUMAN Poly(rC)-binding protein 1 OS=Homo sapiens GN=PCBP1 PE=1 SV=2;>tr|Q53SS8|Q53SS8_HUMAN Poly(RC) binding protein 1 OS=Homo sapiens GN=PCBP1 PE=2 SV=1	1.301	1.2872	0.379621	0.364236
487	B2KF41	>sp|P62424|RL7A_HUMAN 60S ribosomal protein L7a OS=Homo sapiens GN=RPL7A PE=1 SV=2;>tr|D3YU93|D3YU93_MOUSE MCG121875 OS=Mus musculus GN=Rpl7a-ps3 PE=4 SV=1;>tr|D3YVE6|D3YVE6_MOUSE MCG18601 OS=Mus musculus GN=Rpl7a-ps10 PE=4 SV=1;>tr|Q58ET1|Q58ET1_MOUSE MCG	1.3034	1.3782	0.38228	0.462785
506	Q15365	>sp|P62917|RL8_HUMAN 60S ribosomal protein L8 OS=Homo sapiens GN=RPL8 PE=1 SV=2;>tr|E9PIZ3|E9PIZ3_HUMAN Uncharacterized protein OS=Homo sapiens GN=RPL8 PE=4 SV=1;>tr|E9PKZ0|E9PKZ0_HUMAN Uncharacterized protein OS=Homo sapiens GN=RPL8 PE=4 SV=1;>tr|E9PKU4|E	1.3074	1.2749	0.386701	0.350384
791	P62424	>sp|Q9UQ80|PA2G4_HUMAN Proliferation-associated protein 2G4 OS=Homo sapiens GN=PA2G4 PE=1 SV=3;>tr|Q3TGU7|Q3TGU7_MOUSE Proliferation-associated 2G4 OS=Mus musculus GN=Pa2g4 PE=2 SV=1;>tr|Q6PIN5|Q6PIN5_HUMAN PA2G4 protein (Fragment) OS=Homo sapiens GN=PA2G4	1.3095	1.1641	0.389016	0.219215
228	E9PIZ3	>sp|P15880|RS2_HUMAN 40S ribosomal protein S2 OS=Homo sapiens GN=RPS2 PE=1 SV=2;>tr|Q3KQT6|Q3KQT6_HUMAN Ribosomal protein S2 OS=Homo sapiens GN=RPS2 PE=2 SV=1;>tr|Q58EU3|Q58EU3_MOUSE MCG12811, isoform CRA_b OS=Mus musculus GN=Rps2 PE=2 SV=1;>tr|E9PQD7|E9PQ	1.3121	1.295	0.391878	0.372952
380	Q3TGU7	>tr|E9PB24|E9PB24_HUMAN Uncharacterized protein OS=Homo sapiens GN=RPL28 PE=4 SV=1;>tr|B4DEP9|B4DEP9_HUMAN cDNA FLJ57954, highly similar to 60S ribosomal protein L28 OS=Homo sapiens PE=2 SV=1;>sp|P46779|RL28_HUMAN 60S ribosomal protein L28 OS=Homo sapiens	1.314	1.2895	0.393965	0.366812
477	Q58EU3	>sp|P62241|RS8_HUMAN 40S ribosomal protein S8 OS=Homo sapiens GN=RPS8 PE=1 SV=2;>tr|Q497E9|Q497E9_MOUSE 40S ribosomal protein S8 OS=Mus musculus GN=Rps8 PE=2 SV=1;>tr|Q5JR94|Q5JR94_HUMAN 40S ribosomal protein S8 OS=Homo sapiens GN=RPS8 PE=2 SV=1;>tr|Q5SZV3	1.3151	1.4219	0.395173	0.50782
253	P46779	>sp|P20042|IF2B_HUMAN Eukaryotic translation initiation factor 2 subunit 2 OS=Homo sapiens GN=EIF2S2 PE=1 SV=2;>tr|A5A6I4|A5A6I4_PANTR Eukaryotic translation initiation factor 2, subunit 2 beta, 38kDa OS=Pan troglodytes verus GN=eif2s2 PE=2 SV=1;>tr|B5BU01	1.3152	1.344	0.395282	0.426533
702	P62241	>sp|Q92734|TFG_HUMAN Protein TFG OS=Homo sapiens GN=TFG PE=1 SV=2;>tr|Q4R553|Q4R553_MACFA Brain cDNA, clone: QccE-18589, similar to human TRK-fused gene (TFG), OS=Macaca fascicularis PE=2 SV=1;>tr|Q7Z426|Q7Z426_HUMAN Putative MAPK activating protein OS=Hom	1.3252	0.93481	0.40621	-0.0972549
114	A5A6I4	>sp|P04040|CATA_HUMAN Catalase OS=Homo sapiens GN=CAT PE=1 SV=3;>tr|B4DWK8|B4DWK8_HUMAN Catalase OS=Homo sapiens PE=2 SV=1	1.3279	0.69495	0.409147	-0.525019
406	Q7Z426	>sp|P50991|TCPD_HUMAN T-complex protein 1 subunit delta OS=Homo sapiens GN=CCT4 PE=1 SV=4;>tr|A8K3C3|A8K3C3_HUMAN T-complex protein 1 subunit delta OS=Homo sapiens PE=2 SV=1;>tr|Q564F4|Q564F4_MOUSE T-complex protein 1 subunit delta OS=Mus musculus GN=Cct4	1.3287	1.2448	0.410015	0.315914
471	B4DWK8	>sp|P61964|WDR5_HUMAN WD repeat-containing protein 5 OS=Homo sapiens GN=WDR5 PE=1 SV=1;>tr|A2AKB1|A2AKB1_MOUSE WD repeat domain 5 OS=Mus musculus GN=Wdr5 PE=4 SV=1;>tr|E0VNQ8|E0VNQ8_PEDHC WD-repeat protein, putative OS=Pediculus humanus subsp. corporis GN=	1.33	1.2752	0.411426	0.350724
67	P50991	>tr|B4DR52|B4DR52_HUMAN Histone H2B OS=Homo sapiens PE=2 SV=1;>sp|Q8CGP2-2|H2B1P_MOUSE Isoform 2 of Histone H2B type 1-P OS=Mus musculus GN=Hist1h2bp;>tr|Q921L4|Q921L4_MOUSE Histone H2B OS=Mus musculus GN=Gm13646 PE=2 SV=1;>tr|B4DLA9|B4DLA9_HUMAN Histone H	1.3305	1.2463	0.411969	0.317651
366	A2AKB1	>sp|P42167|LAP2B_HUMAN Lamina-associated polypeptide 2, isoforms beta/gamma OS=Homo sapiens GN=TMPO PE=1 SV=2;>sp|P42166|LAP2A_HUMAN Lamina-associated polypeptide 2, isoform alpha OS=Homo sapiens GN=TMPO PE=1 SV=2;>tr|B2RUB9|B2RUB9_MOUSE Thymopoietin OS=Mu	1.3317	1.4188	0.413269	0.504671
343	B4DLA9	>tr|Q13344|Q13344_HUMAN Fus-like protein (Fragment) OS=Homo sapiens PE=2 SV=1;>sp|P35637|FUS_HUMAN RNA-binding protein FUS OS=Homo sapiens GN=FUS PE=1 SV=1;>tr|Q6IBQ5|Q6IBQ5_HUMAN FUS protein OS=Homo sapiens GN=FUS PE=2 SV=1;>tr|Q8TBR3|Q8TBR3_HUMAN Fusion	1.3335	1.5056	0.415218	0.590339
198	B2RUB9	>sp|P12268|IMDH2_HUMAN Inosine-5-monophosphate dehydrogenase 2 OS=Homo sapiens GN=IMPDH2 PE=1 SV=2;>sp|P12269|IMDH2_CRIGR Inosine-5-monophosphate dehydrogenase 2 OS=Cricetulus griseus GN=IMPDH2 PE=1 SV=1;>tr|Q3UAT9|Q3UAT9_MOUSE Inosine-5-monophosphate d	1.3353	0.77208	0.417164	-0.373178
544	Q6IBQ5	>sp|Q01105-2|SET_HUMAN Isoform 2 of Protein SET OS=Homo sapiens GN=SET;>tr|B2RCX0|B2RCX0_HUMAN cDNA, FLJ96345, Homo sapiens SET translocation (myeloid leukemia-associated) (SET),mRNA OS=Homo sapiens PE=2 SV=1	1.3487	1.3108	0.431569	0.390448
642	P12269	>sp|Q15691|MARE1_HUMAN Microtubule-associated protein RP/EB family member 1 OS=Homo sapiens GN=MAPRE1 PE=1 SV=3;>tr|Q3U4H0|Q3U4H0_MOUSE Microtubule-associated protein, RP/EB family, member 1 OS=Mus musculus GN=Mapre1 PE=2 SV=1;>tr|B4DM33|B4DM33_HUMAN cDNA	1.3521	1.0327	0.435202	0.0464212
638	B2RCX0	>tr|Q59HD4|Q59HD4_HUMAN Poly(RC)-binding protein 2 isoform b variant (Fragment) OS=Homo sapiens PE=2 SV=1;>tr|Q6IPF4|Q6IPF4_HUMAN Poly(RC) binding protein 2 OS=Homo sapiens GN=PCBP2 PE=2 SV=1;>sp|Q15366|PCBP2_HUMAN Poly(rC)-binding protein 2 OS=Homo sapien	1.3546	1.4262	0.437867	0.512176
161	B4DM33	>sp|P08238|HS90B_HUMAN Heat shock protein HSP 90-beta OS=Homo sapiens GN=HSP90AB1 PE=1 SV=4;>tr|Q71LX8|Q71LX8_MOUSE Heat shock protein 84b OS=Mus musculus GN=Hsp90ab1 PE=2 SV=1;>tr|B4DMA2|B4DMA2_HUMAN cDNA FLJ54023, highly similar to Heat shock protein HSP	1.3556	1.3768	0.438932	0.461319
286	Q15366	>sp|P26368|U2AF2_HUMAN Splicing factor U2AF 65 kDa subunit OS=Homo sapiens GN=U2AF2 PE=1 SV=4;>sp|P26369|U2AF2_MOUSE Splicing factor U2AF 65 kDa subunit OS=Mus musculus GN=U2af2 PE=1 SV=3;>sp|P26368-2|U2AF2_HUMAN Isoform 2 of Splicing factor U2AF 65 kDa su	1.3637	1.3822	0.447526	0.466966
215	B4DMA2	>tr|B4DJQ5|B4DJQ5_HUMAN cDNA FLJ59211, highly similar to Glucosidase 2 subunit beta OS=Homo sapiens PE=2 SV=1;>tr|E7EQZ9|E7EQZ9_HUMAN Uncharacterized protein OS=Homo sapiens GN=PRKCSH PE=4 SV=1;>sp|P14314|GLU2B_HUMAN Glucosidase 2 subunit beta OS=Homo sapi	1.3716	1.3817	0.45586	0.466444
235	P26369	>sp|P16403|H12_HUMAN Histone H1.2 OS=Homo sapiens GN=HIST1H1C PE=1 SV=2;>tr|A8K4I2|A8K4I2_HUMAN Histone 1, H1c OS=Homo sapiens GN=HIST1H1C PE=2 SV=1	1.3751	1.2393	0.459537	0.309525
421	P14314	>sp|P52597|HNRPF_HUMAN Heterogeneous nuclear ribonucleoprotein F OS=Homo sapiens GN=HNRNPF PE=1 SV=3;>tr|B4DKS8|B4DKS8_HUMAN cDNA FLJ57121, highly similar to Heterogeneous nuclear ribonucleoprotein F OS=Homo sapiens PE=2 SV=1	1.3758	1.267	0.460271	0.341417
440	A8K4I2	>sp|P55084|ECHB_HUMAN Trifunctional enzyme subunit beta, mitochondrial OS=Homo sapiens GN=HADHB PE=1 SV=3;>tr|B4E2W0|B4E2W0_HUMAN cDNA FLJ56214, highly similar to Trifunctional enzyme subunit beta, mitochondrial OS=Homo sapiens PE=2 SV=1;>tr|B4DY96|B4DY96_	1.3796	1.318	0.46425	0.39835
628	B4DKS8	>sp|Q15056|IF4H_HUMAN Eukaryotic translation initiation factor 4H OS=Homo sapiens GN=EIF4H PE=1 SV=5;>sp|Q9WUK2|IF4H_MOUSE Eukaryotic translation initiation factor 4H OS=Mus musculus GN=Eif4h PE=1 SV=3;>tr|Q564E5|Q564E5_MOUSE Williams-Beuren syndrome chrom	1.3882	1.4902	0.473215	0.575506
688	B4DY96	>tr|D3DQ70|D3DQ70_HUMAN SERPINE1 mRNA binding protein 1, isoform CRA_d OS=Homo sapiens GN=SERBP1 PE=4 SV=1;>tr|D3DQ69|D3DQ69_HUMAN SERPINE1 mRNA binding protein 1, isoform CRA_c OS=Homo sapiens GN=SERBP1 PE=4 SV=1;>sp|Q8NC51|PAIRB_HUMAN Plasminogen activat	1.3941	1.4078	0.479334	0.493442
188	Q15056	>sp|P11142|HSP7C_HUMAN Heat shock cognate 71 kDa protein OS=Homo sapiens GN=HSPA8 PE=1 SV=1;>sp|P63017|HSP7C_MOUSE Heat shock cognate 71 kDa protein OS=Mus musculus GN=Hspa8 PE=1 SV=1;>tr|E9PKE3|E9PKE3_HUMAN Uncharacterized protein OS=Homo sapiens GN=HSPA8	1.3954	1.3719	0.480679	0.456175
199	Q8NC51	>sp|P12277|KCRB_HUMAN Creatine kinase B-type OS=Homo sapiens GN=CKB PE=1 SV=1;>tr|E7EUJ8|E7EUJ8_HUMAN Uncharacterized protein OS=Homo sapiens GN=CKB PE=3 SV=2;>tr|B4DP56|B4DP56_HUMAN cDNA FLJ52237, highly similar to Creatine kinase B-type (EC 2.7.3.2) OS=H	1.3958	1.3935	0.481092	0.478713
412	P63017	>sp|P51665|PSD7_HUMAN 26S proteasome non-ATPase regulatory subunit 7 OS=Homo sapiens GN=PSMD7 PE=1 SV=2;>tr|B2RD27|B2RD27_HUMAN cDNA, FLJ96428, highly similar to Homo sapiens proteasome (prosome, macropain) 26S subunit, non-ATPase, 7 (Mov34 homolog) (PSMD7	1.4	1.3146	0.485427	0.394624
372	E7EUJ8	>tr|C9IZQ1|C9IZQ1_HUMAN Uncharacterized protein OS=Homo sapiens GN=SSR1 PE=4 SV=1;>tr|E9PAL7|E9PAL7_HUMAN Uncharacterized protein OS=Homo sapiens GN=SSR1 PE=4 SV=1;>tr|Q4R4P7|Q4R4P7_MACFA Brain cDNA, clone: QtrA-12586, similar to human signal sequence rece	1.4109	1.2297	0.496616	0.298306
646	B2RD27	>sp|Q16629|SRSF7_HUMAN Serine/arginine-rich splicing factor 7 OS=Homo sapiens GN=SRSF7 PE=1 SV=1;>tr|Q3THA6|Q3THA6_MOUSE MCG17902, isoform CRA_a OS=Mus musculus GN=Srsf7 PE=2 SV=1;>tr|Q4R4Z7|Q4R4Z7_MACFA Brain cDNA, clone: QnpA-15417, similar to human spli	1.4125	0.97378	0.498251	-0.0383322
80	Q4R4P7	>sp|O75821|EIF3G_HUMAN Eukaryotic translation initiation factor 3 subunit G OS=Homo sapiens GN=EIF3G PE=1 SV=2;>tr|Q6IAM0|Q6IAM0_HUMAN Eukaryotic translation initiation factor 3 subunit G OS=Homo sapiens GN=EIF3S4 PE=2 SV=1;>tr|A6YLM4|A6YLM4_CEREL Eukaryot	1.4232	1.3622	0.509138	0.445939
185	Q4R4Z7	>sp|P10809|CH60_HUMAN 60 kDa heat shock protein, mitochondrial OS=Homo sapiens GN=HSPD1 PE=1 SV=2;>tr|B3GQS7|B3GQS7_HUMAN Mitochondrial heat shock 60kD protein 1 variant 1 OS=Homo sapiens GN=HSPD1 PE=2 SV=1;>tr|B7Z597|B7Z597_HUMAN cDNA FLJ54373, highly sim	1.4416	1.4611	0.527671	0.547055
831	Q6IAM0	>tr|A8K3Q9|A8K3Q9_HUMAN cDNA FLJ76611, highly similar to Homo sapiens ribosomal protein L14 (RPL14), mRNA OS=Homo sapiens PE=2 SV=1;>tr|Q6IPH7|Q6IPH7_HUMAN RPL14 protein OS=Homo sapiens GN=RPL14 PE=2 SV=1;>tr|A8K7N0|A8K7N0_HUMAN cDNA FLJ75556, highly simil	1.4478	1.3468	0.533862	0.429536
611	B7Z597	>sp|Q14157|UBP2L_HUMAN Ubiquitin-associated protein 2-like OS=Homo sapiens GN=UBAP2L PE=1 SV=2;>tr|B4DYY5|B4DYY5_HUMAN cDNA FLJ55671, highly similar to Ubiquitin-associated protein 2-like OS=Homo sapiens PE=2 SV=1;>sp|Q14157-3|UBP2L_HUMAN Isoform 3 of Ubiq	1.4576	1.5488	0.543595	0.631151
197	A8K7N0	>tr|Q59EI9|Q59EI9_HUMAN ADP,ATP carrier protein, liver isoform T2 variant (Fragment) OS=Homo sapiens PE=2 SV=1;>sp|P12236|ADT3_HUMAN ADP/ATP translocase 3 OS=Homo sapiens GN=SLC25A6 PE=1 SV=4;>tr|Q6I9V5|Q6I9V5_HUMAN SLC25A6 protein OS=Homo sapiens GN=SLC25	1.4638	0.59749	0.549718	-0.743014
45	Q14157-3	>tr|Q59EK7|Q59EK7_HUMAN CS0DF038YO05 variant (Fragment) OS=Homo sapiens PE=4 SV=1;>sp|Q13243|SRSF5_HUMAN Serine/arginine-rich splicing factor 5 OS=Homo sapiens GN=SRSF5 PE=1 SV=1;>sp|O35326|SRSF5_MOUSE Serine/arginine-rich splicing factor 5 OS=Mus musculus	1.4729	1.2649	0.558659	0.339023
494	P12236	>tr|C4JML8|C4JML8_UNCRE GTP-binding protein ypt1 OS=Uncinocarpus reesii (strain UAMH 1704) GN=UREG_04076 PE=3 SV=1;>sp|P62820|RAB1A_HUMAN Ras-related protein Rab-1A OS=Homo sapiens GN=RAB1A PE=1 SV=3;>tr|Q0PD67|Q0PD67_MOUSE RAB1, member RAS oncogene family	1.4754	1.4834	0.561106	0.568908
639	O35326	>sp|Q15427|SF3B4_HUMAN Splicing factor 3B subunit 4 OS=Homo sapiens GN=SF3B4 PE=1 SV=1;>tr|Q53FG6|Q53FG6_HUMAN Splicing factor 3b, subunit 4 variant (Fragment) OS=Homo sapiens PE=2 SV=1;>tr|B3KUJ0|B3KUJ0_HUMAN cDNA FLJ39996 fis, clone STOMA2002166, highly	1.4773	1.215	0.562963	0.280956
489	P62820	>sp|P62495|ERF1_HUMAN Eukaryotic peptide chain release factor subunit 1 OS=Homo sapiens GN=ETF1 PE=1 SV=3;>tr|B7Z7P8|B7Z7P8_HUMAN cDNA FLJ56175, highly similar to Eukaryotic peptide chain release factor subunit1 OS=Homo sapiens PE=2 SV=1;>tr|Q96CG1|Q96CG1_	1.4858	1.3533	0.57124	0.436482
672	Q53FG6	>tr|B4DLZ8|B4DLZ8_HUMAN cDNA FLJ55789, highly similar to Rattus norvegicus basic leucine zipper and W2 domains 1 (Bzw1), mRNA OS=Homo sapiens PE=2 SV=1;>tr|Q53FN7|Q53FN7_HUMAN BZW1 protein variant (Fragment) OS=Homo sapiens PE=2 SV=1;>tr|B4DWF7|B4DWF7_HUMA	1.4949	1.3139	0.580049	0.393855
615	B7Z7P8	>sp|Q14320|FA50A_HUMAN Protein FAM50A OS=Homo sapiens GN=FAM50A PE=1 SV=2;>sp|Q9WV03|FA50A_MOUSE Protein FAM50A OS=Mus musculus GN=Fam50a PE=2 SV=1;>tr|B0S8I6|B0S8I6_HUMAN Family with sequence similarity 50, member A (Fragment) OS=Homo sapiens GN=FAM50A PE	1.5072	1.557	0.591871	0.638769
602	Q53FN7	>tr|E9PAV3|E9PAV3_HUMAN Uncharacterized protein OS=Homo sapiens GN=NACA PE=4 SV=1;>sp|Q13765|NACA_HUMAN Nascent polypeptide-associated complex subunit alpha OS=Homo sapiens GN=NACA PE=1 SV=1;>tr|B2R4P8|B2R4P8_HUMAN HCG2016482, isoform CRA_b OS=Homo sapiens	1.5101	1.3138	0.594644	0.393746
458	Q9WV03	>sp|P61026|RAB10_HUMAN Ras-related protein Rab-10 OS=Homo sapiens GN=RAB10 PE=1 SV=1;>tr|Q4FJL0|Q4FJL0_MOUSE RAB10, member RAS oncogene family OS=Mus musculus GN=Rab10 PE=2 SV=1;>tr|Q53T70|Q53T70_HUMAN Putative uncharacterized protein RAB10 (Fragment) OS=H	1.5178	1.1425	0.601982	0.192194
591	B2R4P8	>sp|Q13247|SRSF6_HUMAN Serine/arginine-rich splicing factor 6 OS=Homo sapiens GN=SRSF6 PE=1 SV=2;>tr|A8K588|A8K588_HUMAN cDNA FLJ76823, highly similar to Homo sapiens splicing factor, arginine/serine-rich 6 (SFRS6), mRNA OS=Homo sapiens PE=2 SV=1;>sp|Q1324	1.5202	1.9813	0.604261	0.986447
803	Q53T70	>tr|B7Z4Q3|B7Z4Q3_HUMAN cDNA FLJ55988, highly similar to RNA-binding protein Luc7-like 2 OS=Homo sapiens PE=2 SV=1;>sp|Q9Y383|LC7L2_HUMAN Putative RNA-binding protein Luc7-like 2 OS=Homo sapiens GN=LUC7L2 PE=1 SV=2;>tr|B3KSL5|B3KSL5_HUMAN cDNA FLJ36545 fis	1.5282	1.3814	0.611833	0.466131
375	A8K588	>tr|Q3KQS4|Q3KQS4_HUMAN NOP2 protein OS=Homo sapiens GN=NOP2 PE=2 SV=1;>sp|P46087|NOP2_HUMAN Putative ribosomal RNA methyltransferase NOP2 OS=Homo sapiens GN=NOP2 PE=1 SV=2;>sp|P46087-2|NOP2_HUMAN Isoform 2 of Putative ribosomal RNA methyltransferase NOP2	1.5374	1.5186	0.620493	0.602742
448	B3KSL5	>sp|Q13838-2|DX39B_HUMAN Isoform 2 of Spliceosome RNA helicase DDX39B OS=Homo sapiens GN=DDX39B;>sp|P60024|DX39B_PANTR Spliceosome RNA helicase DDX39B OS=Pan troglodytes GN=DDX39B PE=3 SV=1;>sp|Q13838|DX39B_HUMAN Spliceosome RNA helicase DDX39B OS=Homo sap	1.5412	1.3502	0.624054	0.433173
137	P46087-2	>tr|Q5H9N4|Q5H9N4_HUMAN Putative uncharacterized protein DKFZp686L20222 OS=Homo sapiens GN=DKFZp686L20222 PE=2 SV=1;>sp|P06493|CDK1_HUMAN Cyclin-dependent kinase 1 OS=Homo sapiens GN=CDK1 PE=1 SV=3;>tr|Q4R6Z7|Q4R6Z7_MACFA Testis cDNA, clone: QtsA-16794, si	1.5526	1.4734	0.634686	0.559149
4	P60024	>tr|B3KSH1|B3KSH1_HUMAN HCG1784554, isoform CRA_a OS=Homo sapiens GN=hCG_1784554 PE=2 SV=1;>sp|A5A6I3|EIF3F_PANTR Eukaryotic translation initiation factor 3 subunit F OS=Pan troglodytes GN=EIF3F PE=2 SV=1;>tr|Q5XJV3|Q5XJV3_MOUSE Eukaryotic translation init	1.5664	1.4156	0.647453	0.501414
797	Q4R6Z7	>sp|Q9Y295|DRG1_HUMAN Developmentally-regulated GTP-binding protein 1 OS=Homo sapiens GN=DRG1 PE=1 SV=1	1.5668	1.0468	0.647821	0.0659858
515	A5A6I3	>sp|P67809|YBOX1_HUMAN Nuclease-sensitive element-binding protein 1 OS=Homo sapiens GN=YBX1 PE=1 SV=3;>tr|Q05D43|Q05D43_HUMAN YBX1 protein (Fragment) OS=Homo sapiens GN=YBX1 PE=2 SV=1;>tr|Q6PKI6|Q6PKI6_HUMAN YBX1 protein (Fragment) OS=Homo sapiens GN=YBX1	1.5719	1.3832	0.652509	0.46801
266	Q9Y295	>sp|P23193|TCEA1_HUMAN Transcription elongation factor A protein 1 OS=Homo sapiens GN=TCEA1 PE=1 SV=2;>sp|P23193-2|TCEA1_HUMAN Isoform 2 of Transcription elongation factor A protein 1 OS=Homo sapiens GN=TCEA1;>tr|B7Z4W0|B7Z4W0_HUMAN cDNA FLJ51911, highly s	1.5878	1.4738	0.667029	0.559541
695	P67809	>sp|Q8WU90|ZC3HF_HUMAN Zinc finger CCCH domain-containing protein 15 OS=Homo sapiens GN=ZC3H15 PE=1 SV=1;>tr|B7Z592|B7Z592_HUMAN cDNA FLJ61635, highly similar to Homo sapiens likely ortholog of mouse immediate early response, erythropoietin 4 (LEREPO4), mR	1.6181	1.793	0.694301	0.842375
636	B7Z4W0	>sp|Q15293|RCN1_HUMAN Reticulocalbin-1 OS=Homo sapiens GN=RCN1 PE=1 SV=1;>tr|B7Z1M1|B7Z1M1_HUMAN cDNA FLJ55835, highly similar to Reticulocalbin-1 OS=Homo sapiens PE=2 SV=1;>tr|Q5J7V8|Q5J7V8_HUMAN Proliferation-inducing gene 20 protein OS=Homo sapiens PE=2	1.621	1.4508	0.696884	0.536849
356	B7Z592	>sp|P38919|IF4A3_HUMAN Eukaryotic initiation factor 4A-III OS=Homo sapiens GN=EIF4A3 PE=1 SV=4	1.6307	1.2307	0.705491	0.299479
327	B7Z1M1	>sp|P31949|S10AB_HUMAN Protein S100-A11 OS=Homo sapiens GN=S100A11 PE=1 SV=2;>tr|B2R5H0|B2R5H0_HUMAN cDNA, FLJ92471, highly similar to Homo sapiens S100 calcium binding protein A11 (calgizzarin) (S100A11), mRNA OS=Homo sapiens PE=4 SV=1	1.6486	1.9268	0.721241	0.946207
651	P38919	>tr|B4DUP2|B4DUP2_HUMAN cDNA FLJ56155, highly similar to UTP--glucose-1-phosphate uridylyltransferase 2 (EC 2.7.7.9) OS=Homo sapiens PE=2 SV=1;>tr|E7EUC7|E7EUC7_HUMAN Uncharacterized protein OS=Homo sapiens GN=UGP2 PE=4 SV=1;>sp|Q16851|UGPA_HUMAN UTP--gluc	1.6587	1.7703	0.730053	0.823994
493	B2R5H0	>tr|E0VXR9|E0VXR9_PEDHC Histone H4 OS=Pediculus humanus subsp. corporis GN=Phum_PHUM504010 PE=3 SV=1;>tr|E0V937|E0V937_PEDHC Histone H4 OS=Pediculus humanus subsp. corporis GN=Phum_PHUM003550 PE=3 SV=1;>tr|E0V939|E0V939_PEDHC Histone H4 OS=Pediculus humanu	1.661	1.3401	0.732052	0.422341
344	Q16851	>sp|P35659|DEK_HUMAN Protein DEK OS=Homo sapiens GN=DEK PE=1 SV=1;>tr|B4DFG0|B4DFG0_HUMAN cDNA FLJ53031, highly similar to Protein DEK OS=Homo sapiens PE=2 SV=1;>tr|B4DN37|B4DN37_HUMAN cDNA FLJ52337, highly similar to Protein DEK OS=Homo sapiens PE=2 SV=1;	1.663	1.4439	0.733788	0.529971
2	E0V937	>sp|P09651|ROA1_HUMAN Heterogeneous nuclear ribonucleoprotein A1 OS=Homo sapiens GN=HNRNPA1 PE=1 SV=5;>sp|A5A6H4|ROA1_PANTR Heterogeneous nuclear ribonucleoprotein A1 OS=Pan troglodytes GN=HNRNPA1 PE=2 SV=1;>sp|P09651-2|ROA1_HUMAN Isoform A1-A of Heterogen	1.6986	1.6818	0.764346	0.750006
729	B4DN37	>sp|Q99729-2|ROAA_HUMAN Isoform 2 of Heterogeneous nuclear ribonucleoprotein A/B OS=Homo sapiens GN=HNRNPAB;>tr|Q53F64|Q53F64_HUMAN Heterogeneous nuclear ribonucleoprotein AB isoform a variant (Fragment) OS=Homo sapiens PE=2 SV=1;>tr|D6RBZ0|D6RBZ0_HUMAN Un	1.6991	1.8105	0.764771	0.856388
536	P09651	>sp|P84243|H33_HUMAN Histone H3.3 OS=Homo sapiens GN=H3F3A PE=1 SV=2;>sp|P84244|H33_MOUSE Histone H3.3 OS=Mus musculus GN=H3f3a PE=1 SV=2;>tr|A2A852|A2A852_MOUSE Histone H3 OS=Mus musculus GN=H3f3a PE=3 SV=1;>tr|A5A6I2|A5A6I2_PANTR Histone H3 OS=Pan troglo	1.7026	1.3315	0.76774	0.413052
158	Q53F64	>sp|P07954|FUMH_HUMAN Fumarate hydratase, mitochondrial OS=Homo sapiens GN=FH PE=1 SV=3;>tr|B1ANK7|B1ANK7_HUMAN Fumarate hydratase OS=Homo sapiens GN=FH PE=2 SV=1;>sp|P07954-2|FUMH_HUMAN Isoform Cytoplasmic of Fumarate hydratase, mitochondrial OS=Homo sapi	1.7205	1.2406	0.782828	0.311038
545	P84244	>sp|Q01130|SRSF2_HUMAN Serine/arginine-rich splicing factor 2 OS=Homo sapiens GN=SRSF2 PE=1 SV=4;>tr|A2AA29|A2AA29_MOUSE Splicing factor, arginine/serine-rich 2 (SC-35) OS=Mus musculus GN=Srsf2 PE=4 SV=1;>tr|Q4R7A3|Q4R7A3_MACFA Testis cDNA, clone: QtsA-158	1.7277	1.5684	0.788853	0.649294
22	P07954-2	>sp|O00410-3|IPO5_HUMAN Isoform 3 of Importin-5 OS=Homo sapiens GN=IPO5;>sp|O00410|IPO5_HUMAN Importin-5 OS=Homo sapiens GN=IPO5 PE=1 SV=4;>tr|Q4R8T7|Q4R8T7_MACFA Testis cDNA clone: QtsA-11503, similar to human karyopherin (importin) beta 3 (KPNB3), OS=Mac	1.7502	1.7317	0.80752	0.792189
432	Q4R7A3	>sp|P54709|AT1B3_HUMAN Sodium/potassium-transporting ATPase subunit beta-3 OS=Homo sapiens GN=ATP1B3 PE=1 SV=1;>tr|D3DNF9|D3DNF9_HUMAN ATPase, Na+/K+ transporting, beta 3 polypeptide, isoform CRA_a OS=Homo sapiens GN=ATP1B3 PE=3 SV=1	1.7881	1.5843	0.838427	0.663846
508	O00410	>sp|P62995|TRA2B_HUMAN Transformer-2 protein homolog beta OS=Homo sapiens GN=TRA2B PE=1 SV=1;>tr|B2RDQ3|B2RDQ3_HUMAN cDNA, FLJ96718, highly similar to Homo sapiens splicing factor, arginine/serine-rich 10 (transformer 2 homolog, Drosophila) (SFRS10), mRNA	1.7937	1.5013	0.842939	0.586212
511	D3DNF9	>sp|P63208|SKP1_HUMAN S-phase kinase-associated protein 1 OS=Homo sapiens GN=SKP1 PE=1 SV=2;>tr|E5RJR5|E5RJR5_HUMAN Uncharacterized protein OS=Homo sapiens GN=SKP1 PE=4 SV=1;>tr|Q5SUR3|Q5SUR3_MOUSE MCG3634, isoform CRA_b OS=Mus musculus GN=Skp1a PE=2 SV=1	1.7943	1.3023	0.843421	0.381062
63	B2RDQ3	>sp|O60664|PLIN3_HUMAN Perilipin-3 OS=Homo sapiens GN=PLIN3 PE=1 SV=3;>sp|O60664-3|PLIN3_HUMAN Isoform 3 of Perilipin-3 OS=Homo sapiens GN=PLIN3	1.8134	1.7797	0.858697	0.831634
237	E5RJR5	>sp|P16989-2|DBPA_HUMAN Isoform 2 of DNA-binding protein A OS=Homo sapiens GN=CSDA;>sp|P16989|DBPA_HUMAN DNA-binding protein A OS=Homo sapiens GN=CSDA PE=1 SV=4;>sp|P16989-3|DBPA_HUMAN Isoform 3 of DNA-binding protein A OS=Homo sapiens GN=CSDA;>tr|Q96GD7|Q	1.8316	1.2654	0.873104	0.339594
588	O60664	>sp|Q13185|CBX3_HUMAN Chromobox protein homolog 3 OS=Homo sapiens GN=CBX3 PE=1 SV=4;>tr|A4D177|A4D177_HUMAN Chromobox homolog 3 (HP1 gamma homolog, Drosophila) OS=Homo sapiens GN=CBX3 PE=4 SV=1;>tr|Q9DCC5|Q9DCC5_MOUSE Cbx3 protein OS=Mus musculus GN=Cbx3 P	1.8439	1.3745	0.88276	0.458907
336	P16989	>sp|P35232|PHB_HUMAN Prohibitin OS=Homo sapiens GN=PHB PE=1 SV=1;>tr|A8K401|A8K401_HUMAN Prohibitin, isoform CRA_a OS=Homo sapiens GN=PHB PE=2 SV=1;>tr|Q4R5M5|Q4R5M5_MACFA Brain cDNA, clone: QccE-13372, similar to human prohibitin (PHB), OS=Macaca fascicul	1.8522	1.9158	0.88924	0.937947
713	A4D177	>sp|Q96HY6|DDRGK_HUMAN DDRGK domain-containing protein 1 OS=Homo sapiens GN=DDRGK1 PE=1 SV=2;>sp|Q96HY6-2|DDRGK_HUMAN Isoform 2 of DDRGK domain-containing protein 1 OS=Homo sapiens GN=DDRGK1	1.8724	1.5363	0.904889	0.61946
14	Q4R5M5	>sp|A5A6M3|HNRPG_PANTR Heterogeneous nuclear ribonucleoprotein G OS=Pan troglodytes GN=RBMX PE=2 SV=1;>sp|P38159|HNRPG_HUMAN Heterogeneous nuclear ribonucleoprotein G OS=Homo sapiens GN=RBMX PE=1 SV=3;>tr|Q4R7F0|Q4R7F0_MACFA Testis cDNA, clone: QtsA-15489,	1.8865	1.661	0.915712	0.732052
778	Q96HY6	>sp|Q9UHD1|CHRD1_HUMAN Cysteine and histidine-rich domain-containing protein 1 OS=Homo sapiens GN=CHORDC1 PE=1 SV=2;>sp|Q9UHD1-2|CHRD1_HUMAN Isoform 2 of Cysteine and histidine-rich domain-containing protein 1 OS=Homo sapiens GN=CHORDC1;>tr|E9PPQ5|E9PPQ5_H	1.9635	1.6941	0.973428	0.760519
623	Q4R7F0	>sp|Q14978-2|NOLC1_HUMAN Isoform Beta of Nucleolar and coiled-body phosphoprotein 1 OS=Homo sapiens GN=NOLC1;>sp|Q14978-3|NOLC1_HUMAN Isoform 3 of Nucleolar and coiled-body phosphoprotein 1 OS=Homo sapiens GN=NOLC1;>sp|Q14978|NOLC1_HUMAN Nucleolar and coil	1.9925	1.9835	0.99458	0.988048
11	Q9UHD1-2	>sp|P07900-2|HS90A_HUMAN Isoform 2 of Heat shock protein HSP 90-alpha OS=Homo sapiens GN=HSP90AA1;>sp|A5A6K9|HS90A_PANTR Heat shock protein HSP 90-alpha OS=Pan troglodytes GN=HSP90AA1 PE=2 SV=1;>sp|P07900|HS90A_HUMAN Heat shock protein HSP 90-alpha OS=Homo	2.0692	2.2093	1.04907	1.14359
790	Q14978	>sp|Q9UNZ2-5|NSF1C_HUMAN Isoform 3 of NSFL1 cofactor p47 OS=Homo sapiens GN=NSFL1C;>sp|Q9UNZ2|NSF1C_HUMAN NSFL1 cofactor p47 OS=Homo sapiens GN=NSFL1C PE=1 SV=2;>tr|Q53FE8|Q53FE8_HUMAN cDNA FLJ36526 fis, clone TRACH2003347, highly similar to NSFL1 cofactor	2.0788	1.4795	1.05575	0.56511
299	P07900-2	>sp|P28838|AMPL_HUMAN Cytosol aminopeptidase OS=Homo sapiens GN=LAP3 PE=1 SV=3;>sp|P28838-2|AMPL_HUMAN Isoform 2 of Cytosol aminopeptidase OS=Homo sapiens GN=LAP3;>tr|B4DQG5|B4DQG5_HUMAN cDNA FLJ54122, highly similar to Cytosol aminopeptidase (EC 3.4.11.1)	2.1068	2.3248	1.07505	1.21711
318	Q53FE8	>tr|Q59HF8|Q59HF8_HUMAN Carbamoyl-phosphate synthetase 1 variant (Fragment) OS=Homo sapiens PE=2 SV=1;>sp|P31327|CPSM_HUMAN Carbamoyl-phosphate synthase [ammonia], mitochondrial OS=Homo sapiens GN=CPS1 PE=1 SV=2;>tr|Q53TL5|Q53TL5_HUMAN Carbamoyl-phosphate	2.1309	2.2428	1.09146	1.1653
44	P28838-2	>sp|O35129|PHB2_MOUSE Prohibitin-2 OS=Mus musculus GN=Phb2 PE=1 SV=1;>sp|Q99623|PHB2_HUMAN Prohibitin-2 OS=Homo sapiens GN=PHB2 PE=1 SV=2;>tr|F5GY37|F5GY37_HUMAN Uncharacterized protein OS=Homo sapiens GN=PHB2 PE=4 SV=1;>tr|B4DP75|B4DP75_HUMAN cDNA FLJ5657	2.1333	1.9682	1.09309	0.976877
68	P31327	>sp|O60884|DNJA2_HUMAN DnaJ homolog subfamily A member 2 OS=Homo sapiens GN=DNAJA2 PE=1 SV=1	2.1414	1.9147	1.09855	0.937118
203	B4DP75	>sp|P12955|PEPD_HUMAN Xaa-Pro dipeptidase OS=Homo sapiens GN=PEPD PE=1 SV=3;>tr|A8K3Z1|A8K3Z1_HUMAN cDNA FLJ75447, highly similar to Homo sapiens peptidase D, mRNA OS=Homo sapiens PE=2 SV=1;>tr|A8K416|A8K416_HUMAN cDNA FLJ78212, highly similar to Human pro	2.1948	2.1359	1.13409	1.09484
809	O60884	>sp|Q9Y5S9|RBM8A_HUMAN RNA-binding protein 8A OS=Homo sapiens GN=RBM8A PE=1 SV=1;>sp|Q9Y5S9-2|RBM8A_HUMAN Isoform 2 of RNA-binding protein 8A OS=Homo sapiens GN=RBM8A	2.2703	2.34	1.18288	1.22651
531	A8K3Z1	>sp|P82970|HMGN5_HUMAN High mobility group nucleosome-binding domain-containing protein 5 OS=Homo sapiens GN=HMGN5 PE=1 SV=1;>tr|B2RE40|B2RE40_HUMAN cDNA, FLJ96911, highly similar to Homo sapiens nucleosomal binding protein 1 (NSBP1), mRNA OS=Homo sapiens	2.2793	2.418	1.18859	1.27381
142	Q9Y5S9-2	>sp|P06748|NPM_HUMAN Nucleophosmin OS=Homo sapiens GN=NPM1 PE=1 SV=2;>sp|P06748-2|NPM_HUMAN Isoform 2 of Nucleophosmin OS=Homo sapiens GN=NPM1;>tr|Q5SQB7|Q5SQB7_MOUSE MCG68069 OS=Mus musculus GN=Npm1 PE=2 SV=1;>tr|A4ZU86|A4ZU86_HUMAN Truncated nucleolar ph	2.2915	2.0891	1.19629	1.06288
780	B2RE40	>sp|Q9UHG3|PCYOX_HUMAN Prenylcysteine oxidase 1 OS=Homo sapiens GN=PCYOX1 PE=1 SV=3;>tr|B7Z8A2|B7Z8A2_HUMAN cDNA FLJ51671, highly similar to Prenylcysteine oxidase (EC 1.8.3.5) OS=Homo sapiens PE=2 SV=1;>tr|B7Z9P8|B7Z9P8_HUMAN cDNA, FLJ78912, highly simila	2.3399	2.1646	1.22645	1.1141
726	P06748-2	>sp|Q99471|PFD5_HUMAN Prefoldin subunit 5 OS=Homo sapiens GN=PFDN5 PE=1 SV=2;>tr|Q9C083|Q9C083_HUMAN MM-1 gamma OS=Homo sapiens GN=mm-1 PE=2 SV=1;>tr|Q9C084|Q9C084_HUMAN MM-1 beta OS=Homo sapiens GN=mm-1 PE=2 SV=1	2.6856	1.4244	1.42524	0.510354
604	B7Z9P8	>sp|Q13867|BLMH_HUMAN Bleomycin hydrolase OS=Homo sapiens GN=BLMH PE=1 SV=1;>tr|E7EMN3|E7EMN3_HUMAN Uncharacterized protein OS=Homo sapiens GN=BLMH PE=4 SV=1;>tr|B4DXF3|B4DXF3_HUMAN cDNA FLJ57650, highly similar to Bleomycin hydrolase (EC 3.4.22.40) OS=Hom	7.0194	1.2556	2.81135	0.328377
105	Q9C083	>sp|P00966|ASSY_HUMAN Argininosuccinate synthase OS=Homo sapiens GN=ASS1 PE=1 SV=2;>tr|A8KAP9|A8KAP9_HUMAN Argininosuccinate synthase OS=Homo sapiens PE=2 SV=1;>tr|Q5T6L4|Q5T6L4_HUMAN Argininosuccinate synthase OS=Homo sapiens GN=ASS1 PE=2 SV=1;>tr|Q3UJ34|	9.8416	11.431	3.29889	3.51488
	B4DXF3
	A8KAP9
									0.7675
								615 proteins	472
								Total	Log2 > 2.5
