# Supplementary material for: Analysis of Human Protein Replacement Stable Cell Lines Established using snoMEN-PR Vector
Source: PLoS One. 2013 Apr 25;8(4):e62305. doi: 10.1371/journal.pone.0062305 (PMC3636044; doi:10.1371/journal.pone.0062305)
Supplement: Table S4 — The list of SILAC ratio values of top 10% labelled proteins described in Figure S5A. (XLSX) [file pone.0062305.s009.xlsx]

## Sheet: Table 4.txt
Protein IDs	Protein Names	Gene Names	Protein Descriptions	Ratio M/L Count	Ratio H/L Count	Ratio M/L Normalized	Ratio H/L Normalized	Log2(Ratio M/L)	Log2(RatioH/L)
REV_IPI00008294;REV_IPI00642903	DCN1-like protein 2;Defective in cullin neddylation protein 1-like protein 2;DCUN1 domain-containing protein 2	DCUN1D2;C13orf17;DCUN1L2	>IPI:REV_IPI00008294.5|SWISS-PROT:Q6PH85-1|ENSEMBL:ENSP00000364552|REFSEQ:NP_001014305|H-INV:HIT000259565|VEGA:OTTHUMP00000018776 Tax_Id=9606 Gene_Symbol=DCUN1D2 Isoform 1 of DCN1-like protein 2;>IPI:REV_IPI00642903.1|ENSEMBL:ENSP00000330629|VEGA:OTTHUMP00	2	2	0.36566	1535.7	-1.45143	10.5847
REV_IPI00442551	CDNA FLJ26989 fis, clone SLV03395		>IPI:REV_IPI00442551.1|TREMBL:Q6ZNW8 Tax_Id=9606 Gene_Symbol=ATP9B CDNA FLJ26989 fis, clone SLV03395	2	2	0.40629	523.28	-1.29942	9.03144
IPI00789659			7 kDa protein	2	2	0.050401	274.27	-4.3104	8.09945
IPI00001965	HCG1990398;PNAS-19	hCG_1990398	PNAS-19	2	2	0.0013023	325.65	-9.58472	8.34718
REV_IPI00061680	SAGA-associated factor 29 homolog;Coiled-coil domain-containing protein 101	CCDC101;SGF29	>IPI:REV_IPI00061680.1|SWISS-PROT:Q96ES7|ENSEMBL:ENSP00000316114|REFSEQ:NP_612423|H-INV:HIT000035581|VEGA:OTTHUMP00000080939;OTTHUMP00000162566 Tax_Id=9606 Gene_Symbol=CCDC101 SAGA-associated factor 29 homolog	2	2	0.035065	310.39	-4.83382	8.27794
REV_IPI00063273	Protein phosphatase 1 regulatory subunit 16A;Myosin phosphatase-targeting subunit 3	PPP1R16A;MYPT3	>IPI:REV_IPI00063273.1|SWISS-PROT:Q96I34|ENSEMBL:ENSP00000292539|REFSEQ:NP_116291|H-INV:HIT000015338|VEGA:OTTHUMP00000178439;OTTHUMP00000178440;OTTHUMP00000178441 Tax_Id=9606 Gene_Symbol=PPP1R16A Protein phosphatase 1 regulatory subunit 16A	2	2	0.53976	98.196	-0.88961	6.61759
REV_IPI00798064			>IPI:REV_IPI00798064.1|H-INV:HIT000092832|VEGA:OTTHUMP00000168301 Tax_Id=9606 Gene_Symbol=LOC283387 Hypothetical protein	2	2	1.6328	134.08	0.707348	7.06695
REV_IPI00549540	p21-activated protein kinase-interacting protein 1;PAK1-interacting protein 1;PAK/PLC-interacting protein 1;WD repeat-containing protein 84	PAK1IP1;PIP1;WDR84	>IPI:REV_IPI00549540.3|SWISS-PROT:Q9NWT1|ENSEMBL:ENSP00000368887|REFSEQ:NP_060376|H-INV:HIT000076162|VEGA:OTTHUMP00000016022 Tax_Id=9606 Gene_Symbol=PAK1IP1 p21-activated protein kinase-interacting protein 1	2	2	4.3107	132.54	2.10792	7.05028
REV_IPI00454600	HERV-H_3q26 provirus ancestral Gag polyprotein		>IPI:REV_IPI00454600.4|SWISS-PROT:P63118|H-INV:HIT000006310 Tax_Id=9606 Gene_Symbol=- HERV-H_3q26 provirus ancestral Gag polyprotein	2	2	0.33649	89.646	-1.57136	6.48617
IPI00411514	Putative GTP-binding protein RAY-like variant;Putative uncharacterized protein RABL4	RABL4	Putative uncharacterized protein RABL4 (Fragment)	2	2	1.1232	96.326	0.167615	6.58985
IPI00023814;IPI00217291;IPI00472011	Neogenin;Immunoglobulin superfamily DCC subclass member 2	NEO1;IGDCC2;NGN	Isoform 1 of Neogenin;Isoform 2 of Neogenin;154 kDa protein	2	2	2.6966	65.529	1.43114	6.03406
REV_IPI00384366	Testis protein T6441 homolog		>IPI:REV_IPI00384366.1|SWISS-PROT:Q86W54-2 Tax_Id=9606 Gene_Symbol=LOC202051 Isoform 2 of Testis protein T6441 homolog	2	2	14.641	56.129	3.87194	5.81067
IPI00169208	Olfactory receptor 6N1	OR6N1	Olfactory receptor 6N1	2	2	0.79112	76.639	-0.338032	6.26001
IPI00010781;IPI00908479;IPI00852884;IPI00853081	Transcription factor SOX-10;cDNA FLJ57895, highly similar to Transcription factor SOX-10;SRY (Sex determining region Y)-box 10	SOX10;RP5-1039K5.9-003	Transcription factor SOX-10;cDNA FLJ57895, highly similar to Transcription factor SOX-10;SRY (Sex determining region Y)-box 10	2	2	4.1427	59.987	2.05057	5.90658
REV_IPI00414038;REV_IPI00293095;REV_IPI00451623	Coiled-coil domain-containing protein 83	CCDC83;HSD9	>IPI:REV_IPI00414038.1|SWISS-PROT:Q8IWF9-2|ENSEMBL:ENSP00000280245|REFSEQ:NP_775827|H-INV:HIT000043986 Tax_Id=9606 Gene_Symbol=CCDC83 Isoform 2 of Coiled-coil domain-containing protein 83;>IPI:REV_IPI00293095.2|SWISS-PROT:Q8IWF9-1|TREMBL:B2RA49|ENSEMBL:ENS	2	2	0.24262	56.243	-2.04323	5.8136
IPI00296379;IPI00296380;IPI00384873	Tumor necrosis factor receptor superfamily member 10B;Death receptor 5;TNF-related apoptosis-inducing ligand receptor 2;Putative uncharacterized protein DKFZp686A24188;Putative uncharacterized protein DKFZp686B23188	TNFRSF10B;DR5;KILLER;TRAILR2;TRICK2;ZTNFR9;UNQ160/PRO186;DKFZp686A24188;DKFZp686B23188	Isoform Long of Tumor necrosis factor receptor superfamily member 10B;Isoform Short of Tumor necrosis factor receptor superfamily member 10B;Putative uncharacterized protein DKFZp686B23188	2	2	0.4217	55.591	-1.24571	5.79678
IPI00783354;IPI00747170	Piwi-like protein 4	PIWIL4;HIWI2;PIWI	Isoform 1 of Piwi-like protein 4;Isoform 2 of Piwi-like protein 4	2	2	0.0031065	91.552	-8.33049	6.51652
IPI00032405	Endothelin B receptor-like protein 2;G-protein coupled receptor 37-like 1	GPR37L1;ETBRLP2	Endothelin B receptor-like protein 2	2	2	0.47641	55.765	-1.06972	5.80129
REV_IPI00880109			>IPI:REV_IPI00880109.1|VEGA:OTTHUMP00000197676 Tax_Id=9606 Gene_Symbol=HDAC8 6 kDa protein	2	2	4.8142	52.183	2.2673	5.70551
REV_IPI00022557	Proteinase-activated receptor 4;Thrombin receptor-like 3;Coagulation factor II receptor-like 3	F2RL3;PAR4	>IPI:REV_IPI00022557.2|SWISS-PROT:Q96RI0|ENSEMBL:ENSP00000248076|REFSEQ:NP_003941|H-INV:HIT000265289|VEGA:OTTHUMP00000076480;OTTHUMP00000076481 Tax_Id=9606 Gene_Symbol=F2RL3 Proteinase-activated receptor 4	2	2	1.2671	54.744	0.34153	5.77463
IPI00477982;IPI00017305;IPI00641051;IPI00515114	Putative uncharacterized protein RPS6KA1;Ribosomal protein S6 kinase alpha-1;90 kDa ribosomal protein S6 kinase 1;p90-RSK 1;pp90RSK1;p90S6K;Ribosomal S6 kinase 1;MAP kinase-activated protein kinase 1a;Ribosomal protein S6 kinase, 90kDa, polypeptide 1	RPS6KA1;RSK1;RP11-492M19.2-006	ribosomal protein S6 kinase, 90kDa, polypeptide 1 isoform b;Ribosomal protein S6 kinase alpha-1;Putative uncharacterized protein RPS6KA1;Ribosomal protein S6 kinase, 90kDa, polypeptide 1	2	2	5.1183	34.385	2.35566	5.10371
IPI00292548	Rhophilin-2;GTP-Rho-binding protein 2;76 kDa RhoB effector protein;p76RBE	RHPN2	Rhophilin-2	2	2	0.67805	59.423	-0.560536	5.89295
REV_IPI00478665;REV_IPI00152381	WW domain-containing adapter protein with coiled-coil	WAC;KIAA1844	>IPI:REV_IPI00478665.2|SWISS-PROT:Q9BTA9-2|TREMBL:B4DMH1|ENSEMBL:ENSP00000304009;ENSP00000364816|REFSEQ:NP_567822|H-INV:HIT000384976|VEGA:OTTHUMP00000019382 Tax_Id=9606 Gene_Symbol=WAC Isoform 2 of WW domain-containing adapter protein with coiled-coil;>IPI	2	2	2.635	76.428	1.3978	6.25603
IPI00007221;IPI00902499	Plasma serine protease inhibitor;Serpin A5;Protein C inhibitor;Plasminogen activator inhibitor 3;Acrosomal serine protease inhibitor;cDNA FLJ38812 fis, clone LIVER2006469, highly similar to PLASMA SERINE PROTEASE INHIBITOR	SERPINA5;PCI;PLANH3;PROCI	Plasma serine protease inhibitor;cDNA FLJ38812 fis, clone LIVER2006469, highly similar to PLASMA SERINE PROTEASE INHIBITOR	2	2	1.1984	32.528	0.26111	5.02361
REV_IPI00000737	Tetraspanin-12;Transmembrane 4 superfamily member 12;Tetraspan NET-2	TSPAN12;NET2;TM4SF12;UNQ774/PRO1568	>IPI:REV_IPI00000737.3|SWISS-PROT:O95859|TREMBL:A4D0V8;B4DRG6;Q8N5Y0|ENSEMBL:ENSP00000222747|REFSEQ:NP_036470|H-INV:HIT000252747|VEGA:OTTHUMP00000025354 Tax_Id=9606 Gene_Symbol=TSPAN12 Tetraspanin-12	2	2	0.077226	52.167	-3.69477	5.70507
REV_IPI00479837;REV_IPI00873502;REV_IPI00384668	Anoctamin-1;Transmembrane protein 16A;Discovered on gastrointestinal stromal tumors protein 1;Oral cancer overexpressed protein 2;Tumor amplified and overexpressed sequence 2	ANO1;DOG1;ORAOV2;TAOS2;TMEM16A	>IPI:REV_IPI00479837.4|ENSEMBL:ENSP00000348453 Tax_Id=9606 Gene_Symbol=ANO1 111 kDa protein;>IPI:REV_IPI00873502.1|SWISS-PROT:Q5XXA6-2|TREMBL:Q8NCT7;Q9NW72|ENSEMBL:ENSP00000381551 Tax_Id=9606 Gene_Symbol=ANO1 Isoform 2 of Anoctamin-1;>IPI:REV_IPI00384668.1	2	2	0.19176	51.027	-2.38263	5.67319
REV_IPI00100980	EH domain-containing protein 2	EHD2;PAST2	>IPI:REV_IPI00100980.9|SWISS-PROT:Q9NZN4|TREMBL:B2RDH9;B3KUH4;B4DLA1;B4DNU6;B4DU62;Q8NCJ3|ENSEMBL:ENSP00000263277|REFSEQ:NP_055416|H-INV:HIT000036704|VEGA:OTTHUMP00000076432 Tax_Id=9606 Gene_Symbol=EHD2 EH domain-containing protein 2	2	2	0.10414	65.098	-3.2634	6.02454
REV_IPI00645446;REV_IPI00179026	cDNA FLJ59683, highly similar to Homo sapiens malignant T cell amplified sequence 1 (MCTS1), mRNA;Malignant T cell amplified sequence 1;Multiple copies T-cell malignancies	MCTS1;MCT1	>IPI:REV_IPI00645446.1|TREMBL:B4DGY2|ENSEMBL:ENSP00000360365;ENSP00000378055|REFSEQ:NP_001131026|VEGA:OTTHUMP00000023951 Tax_Id=9606 Gene_Symbol=MCTS1 malignant T cell amplified sequence 1 isoform 2;>IPI:REV_IPI00179026.2|SWISS-PROT:Q9ULC4-1|ENSEMBL:ENSP00	2	2	0.041575	44.01	-4.58814	5.45976
IPI00067918	Putative uncharacterized protein encoded by NCRNA00158	NCRNA00158;C21orf42	Uncharacterized protein C21orf42	2	2	0.9605	33.63	-0.0581425	5.07168
REV_IPI00002424	Pleckstrin homology domain-containing family F member 2;PH and FYVE domain-containing protein 2;Zinc finger FYVE domain-containing protein 18	PLEKHF2;ZFYVE18	>IPI:REV_IPI00002424.1|SWISS-PROT:Q9H8W4|ENSEMBL:ENSP00000322373|REFSEQ:NP_078889|H-INV:HIT000029203|VEGA:OTTHUMP00000177917 Tax_Id=9606 Gene_Symbol=PLEKHF2 Pleckstrin homology domain-containing family F member 2	2	2	4.1989	40.76	2.07001	5.34908
REV_IPI00438271;REV_IPI00815993	Uromodulin-like 1 protein variant 7;Uromodulin-like 1 protein variant 4	UMODL1	>IPI:REV_IPI00438271.1|TREMBL:Q6L9N3|ENSEMBL:ENSP00000369829 Tax_Id=9606 Gene_Symbol=UMODL1 Uromodulin-like 1 protein variant 7 (Fragment);>IPI:REV_IPI00815993.1|TREMBL:Q6L9N6 Tax_Id=9606 Gene_Symbol=UMODL1 Uromodulin-like 1 protein variant 4 (Fragment)	2	2	2.255	41.357	1.17313	5.37006
REV_IPI00793942	Putative uncharacterized protein PPP5C	PPP5C	>IPI:REV_IPI00793942.1|TREMBL:A8MU39|ENSEMBL:ENSP00000375786|VEGA:OTTHUMP00000165834 Tax_Id=9606 Gene_Symbol=PPP5C Serine/threonine protein phosphatase	2	2	1.244	33.715	0.314986	5.07532
REV_IPI00397578;REV_IPI00910122;REV_IPI00642161;REV_IPI00397579	Protein tyrosine phosphatase, receptor type, f polypeptide (PTPRF), interacting protein (Liprin), alpha 4;Liprin alpha4;Liprin-alpha-4;Protein tyrosine phosphatase receptor type f polypeptide-interacting protein alpha-4	PPFIA4;RP11-335O13.1-001;KIAA0897	>IPI:REV_IPI00397578.2|TREMBL:B1APN9|ENSEMBL:ENSP00000356207;ENSP00000356209|VEGA:OTTHUMP00000039088 Tax_Id=9606 Gene_Symbol=PPFIA4 Protein tyrosine phosphatase, receptor type, f polypeptide (PTPRF), interacting protein (Liprin), alpha 4;>IPI:REV_IPI009101	2	2	0.025854	27.826	-5.27347	4.79836
REV_IPI00161085;REV_IPI00513947;REV_IPI00759630;REV_IPI00480054;REV_IPI00880036	Nucleolar protein 8;Nucleolar protein Nop132	NOL8;C9orf34;NOP132	>IPI:REV_IPI00161085.5|SWISS-PROT:Q76FK4-1|TREMBL:A6H8Z4;Q6AI50|ENSEMBL:ENSP00000351723|REFSEQ:NP_060418|H-INV:HIT000242293|VEGA:OTTHUMP00000021647 Tax_Id=9606 Gene_Symbol=NOL8 Isoform 1 of Nucleolar protein 8;>IPI:REV_IPI00513947.4|SWISS-PROT:Q76FK4-4|TRE	2	2	0.33344	39.657	-1.5845	5.3095
REV_IPI00168463;REV_IPI00163266	DEP domain-containing protein 7;Protein TR2/D15	DEPDC7	>IPI:REV_IPI00168463.2|SWISS-PROT:Q96QD5-2|ENSEMBL:ENSP00000308971|REFSEQ:NP_631899 Tax_Id=9606 Gene_Symbol=DEPDC7 Isoform 2 of DEP domain-containing protein 7;>IPI:REV_IPI00163266.6|SWISS-PROT:Q96QD5-1|ENSEMBL:ENSP00000241051|REFSEQ:NP_001070710|H-INV:HIT	2	2	5.8879	22.292	2.55775	4.47845
REV_IPI00024184	Ras-specific guanine nucleotide-releasing factor 2;Ras guanine nucleotide exchange factor 2	RASGRF2;GRF2	>IPI:REV_IPI00024184.2|SWISS-PROT:O14827|TREMBL:Q68DX5|ENSEMBL:ENSP00000265080|REFSEQ:NP_008840|H-INV:HIT000388704|VEGA:OTTHUMP00000147545 Tax_Id=9606 Gene_Symbol=RASGRF2 Ras-specific guanine nucleotide-releasing factor 2	2	2	3.877	23.832	1.95494	4.57483
REV_IPI00292834	Probable G-protein coupled receptor 124;Tumor endothelial marker 5	GPR124;KIAA1531;TEM5	>IPI:REV_IPI00292834.5|SWISS-PROT:Q96PE1-2|TREMBL:A6H8W3;Q6YN44|ENSEMBL:ENSP00000323508 Tax_Id=9606 Gene_Symbol=GPR124 Isoform 2 of Probable G-protein coupled receptor 124	2	2	25.435	27.255	4.66874	4.76845
REV_IPI00298306;REV_IPI00736184	Serine-protein kinase ATM;Ataxia telangiectasia mutated	ATM	>IPI:REV_IPI00298306.3|SWISS-PROT:Q13315|TREMBL:Q59GH6;Q6P7P1|ENSEMBL:ENSP00000278616|REFSEQ:NP_000042|H-INV:HIT000219362 Tax_Id=9606 Gene_Symbol=ATM Serine-protein kinase ATM;>IPI:REV_IPI00736184.2|REFSEQ:XP_945884 Tax_Id=9606 Gene_Symbol=LOC651610 simila	2	2	0.39832	24.566	-1.328	4.61859
REV_IPI00167471	Putative uncharacterized protein C15orf54	C15orf54	>IPI:REV_IPI00167471.2|SWISS-PROT:Q8N8G6|ENSEMBL:ENSP00000323686|REFSEQ:NP_997328|H-INV:HIT000056355|VEGA:OTTHUMP00000160280 Tax_Id=9606 Gene_Symbol=C15orf54 Putative uncharacterized protein C15orf54	2	2	0.98061	21.908	-0.0282486	4.45339
REV_IPI00328730;REV_IPI00785203;REV_IPI00785156	2-acylglycerol O-acyltransferase 2;Monoacylglycerol O-acyltransferase 2;Acyl CoA:monoacylglycerol acyltransferase 2;Diacylglycerol acyltransferase 2-like protein 5;Diacylglycerol O-acyltransferase candidate 5	MOGAT2;DC5;DGAT2L5	>IPI:REV_IPI00328730.3|SWISS-PROT:Q3SYC2-1|TREMBL:A8K7I3|ENSEMBL:ENSP00000198801|REFSEQ:NP_079374|H-INV:HIT000084834 Tax_Id=9606 Gene_Symbol=MOGAT2 Isoform 1 of 2-acylglycerol O-acyltransferase 2;>IPI:REV_IPI00785203.1|SWISS-PROT:Q3SYC2-3 Tax_Id=9606 Gene_	2	2	0.013059	30.886	-6.25881	4.94888
IPI00305734	Para-hydroxybenzoate--polyprenyltransferase, mitochondrial	COQ2;CL640	Isoform 2 of Para-hydroxybenzoate--polyprenyltransferase, mitochondrial	2	2	0.3113	32.486	-1.68362	5.02175
REV_IPI00872579	Protocadherin-1;Protocadherin-42;Cadherin-like protein 1	PCDH1	>IPI:REV_IPI00872579.2|SWISS-PROT:Q08174-2|TREMBL:A8K0E7;B3KQM8|ENSEMBL:ENSP00000287008|REFSEQ:NP_115796|VEGA:OTTHUMP00000198748 Tax_Id=9606 Gene_Symbol=PCDH1 Isoform 2 of Protocadherin-1	2	2	0.11303	17.888	-3.14522	4.16092
IPI00004516;IPI00022072	Period circadian protein homolog 2;Circadian clock protein PERIOD 2	PER2;KIAA0347	Isoform 1 of Period circadian protein homolog 2	2	2	1.1661	25.936	0.221692	4.69688
REV_IPI00296789;REV_IPI00472624;REV_IPI00910578	F-box only protein 3;cDNA FLJ59154, highly similar to F-box only protein 3	FBXO3;FBX3	>IPI:REV_IPI00296789.2|SWISS-PROT:Q9UK99-1|TREMBL:Q49AF1;Q59GS0;Q86X90;Q9H0V2|ENSEMBL:ENSP00000265651|REFSEQ:NP_036307|H-INV:HIT000052989 Tax_Id=9606 Gene_Symbol=FBXO3 Isoform 1 of F-box only protein 3;>IPI:REV_IPI00472624.2|SWISS-PROT:Q9UK99-2|TREMBL:B3KY	2	2	0.32437	18.34	-1.62429	4.19692
IPI00784076;IPI00181047	Calcium-independent phospholipase A2-gamma;Intracellular membrane-associated calcium-independent phospholipase A2 gamma;iPLA2-2;Patatin-like phospholipase domain-containing protein 8;PNPLA-gamma	PNPLA8;IPLA22;IPLA2G;BM-043	Isoform 1 of Calcium-independent phospholipase A2-gamma;Isoform 2 of Calcium-independent phospholipase A2-gamma	2	2	0.23917	25.973	-2.06389	4.69894
IPI00451624;IPI00451625;IPI00451626	Cartilage acidic protein 1;68 kDa chondrocyte-expressed protein;ASPIC	CRTAC1;ASPIC1;CEP68	Isoform 1 of Cartilage acidic protein 1;Isoform 2 of Cartilage acidic protein 1;Isoform 3 of Cartilage acidic protein 1	2	2	0.43274	24.959	-1.20843	4.64149
REV_IPI00019157	Chondroitin sulfate proteoglycan 4;Chondroitin sulfate proteoglycan NG2;Melanoma chondroitin sulfate proteoglycan;Melanoma-associated chondroitin sulfate proteoglycan	CSPG4;MCSP	>IPI:REV_IPI00019157.2|SWISS-PROT:Q6UVK1|TREMBL:A2VCL1|ENSEMBL:ENSP00000312506|REFSEQ:NP_001888|H-INV:HIT000253175|VEGA:OTTHUMP00000176503;OTTHUMP00000183520 Tax_Id=9606 Gene_Symbol=CSPG4 Chondroitin sulfate proteoglycan 4	2	2	0.50471	24.251	-0.986473	4.59997
IPI00166153;IPI00514843	FtsJ methyltransferase domain-containing protein 2;FtsJ methyltransferase domain containing 2	FTSJD2;KIAA0082;RP1-153P14.6-002	FtsJ methyltransferase domain-containing protein 2;KIAA0082	2	2	1.0643	22.483	0.0899049	4.49076
IPI00329260;IPI00418365;IPI00552102	Uncharacterized protein KIAA2032;Putative uncharacterized protein C13orf23	KIAA2032;C13orf23	Uncharacterized protein KIAA2032;hypothetical protein LOC80209 isoform 2;Putative uncharacterized protein C13orf23	2	2	0.93218	18.08	-0.10132	4.17632
REV_IPI00218919	Potassium-transporting ATPase alpha chain 1;Proton pump;Gastric H(+)/K(+) ATPase subunit alpha	ATP4A	>IPI:REV_IPI00218919.7|SWISS-PROT:P20648|TREMBL:Q53FM3;Q658V6|ENSEMBL:ENSP00000262623|REFSEQ:NP_000695|H-INV:HIT000014638|VEGA:OTTHUMP00000045780;OTTHUMP00000076120 Tax_Id=9606 Gene_Symbol=ATP4A Potassium-transporting ATPase alpha chain 1	2	2	0.038086	25.564	-4.7146	4.67604
REV_IPI00013075;REV_IPI00789455	Katanin p60 ATPase-containing subunit A1;p60 katanin;Katanin p60 ATPase-containing subunit A-like 1;p60 katanin-like 1	KATNA1;KATNAL1	>IPI:REV_IPI00013075.1|SWISS-PROT:O75449-1|TREMBL:A8K7S5|ENSEMBL:ENSP00000335106;ENSP00000356381|REFSEQ:NP_008975|H-INV:HIT000279324|VEGA:OTTHUMP00000017392 Tax_Id=9606 Gene_Symbol=KATNA1 Isoform 1 of Katanin p60 ATPase-containing subunit A1;>IPI:REV_IPI00	2	2	0.33643	15.719	-1.57162	3.97444
IPI00874074;IPI00744575	Probable ubiquitin carboxyl-terminal hydrolase FAF-Y;Ubiquitin thioesterase FAF-Y;Ubiquitin-specific-processing protease FAF-Y;Deubiquitinating enzyme FAF-Y;Fat facets protein-related, Y-linked;Ubiquitin-specific protease 9, Y chromosome	USP9Y;DFFRY;USP10	Isoform Long of Probable ubiquitin carboxyl-terminal hydrolase FAF-Y;Isoform Short of Probable ubiquitin carboxyl-terminal hydrolase FAF-Y	2	2	5.4346	14.402	2.44217	3.8482
REV_IPI00375988	TRAF family member-associated NF-kappa-B activator;TRAF-interacting protein;I-TRAF	TANK;ITRAF;TRAF2	>IPI:REV_IPI00375988.3|SWISS-PROT:Q92844-2|TREMBL:Q7Z4J6|ENSEMBL:ENSP00000385983|REFSEQ:NP_597841|VEGA:OTTHUMP00000200693 Tax_Id=9606 Gene_Symbol=TANK TRAF interacting protein TANK isoform b	2	2	0.53042	16.679	-0.914793	4.05996
REV_IPI00289159;REV_IPI00215687;REV_IPI00215685	Glutaminase kidney isoform, mitochondrial;L-glutamine amidohydrolase;K-glutaminase	GLS;GLS1;KIAA0838	>IPI:REV_IPI00289159.3|SWISS-PROT:O94925-1|TREMBL:A8K132;Q53S89|ENSEMBL:ENSP00000317379|REFSEQ:NP_055720|H-INV:HIT000074415|VEGA:OTTHUMP00000163554 Tax_Id=9606 Gene_Symbol=GLS Isoform KGA of Glutaminase kidney isoform, mitochondrial;>IPI:REV_IPI00215687.1|	2	2	3.4049	16.026	1.76761	4.00234
REV_IPI00745813			>IPI:REV_IPI00745813.2|H-INV:HIT000046826 Tax_Id=9606 Gene_Symbol=- Similar to Protein Q300	2	2	0.54509	15.58	-0.875434	3.96162
REV_IPI00867739;REV_IPI00000455;REV_IPI00853052;REV_IPI00657857	Kinesin-like protein KIF3A;Microtubule plus end-directed kinesin motor 3A;KIF3A protein	KIF3A;KIF3	>IPI:REV_IPI00867739.3|TREMBL:A8MSW9;B4DHG8;Q2UVF2|ENSEMBL:ENSP00000253756;ENSP00000385808|VEGA:OTTHUMP00000198265 Tax_Id=9606 Gene_Symbol=KIF3A cDNA FLJ60533, highly similar to Kinesin-like protein KIF3A;>IPI:REV_IPI00000455.6|SWISS-PROT:Q9Y496|ENSEMBL:EN	2	2	0.28798	27.211	-1.79596	4.76612
IPI00377167	Smoothelin-like protein 1	Smtnl1	Smoothelin-like protein 1	2	2	0.39987	11.986	-1.3224	3.58328
IPI00394994;IPI00829842;IPI00830100	Nesprin-3	C14orf49	Isoform 1 of Nesprin-3;Isoform 2 of Nesprin-3;Isoform 3 of Nesprin-3	2	2	0.8581	10.754	-0.220782	3.4268
IPI00878022			8 kDa protein	2	2	0.025346	11.691	-5.3021	3.54733
IPI00063635;IPI00796669;IPI00218147	Cysteine-rich protein 2-binding protein;CRP2-binding partner;cDNA FLJ57852, highly similar to Cysteine-rich protein 2-binding protein	CSRP2BP	Isoform 1 of Cysteine-rich protein 2-binding protein;cDNA FLJ57852, highly similar to Cysteine-rich protein 2-binding protein;Isoform 2 of Cysteine-rich protein 2-binding protein	2	2	3.0121	17.978	1.59077	4.16816
REV_IPI00168959	Olfactory receptor 1M1;Olfactory receptor OR19-5;Olfactory receptor 19-6	OR1M1	>IPI:REV_IPI00168959.1|SWISS-PROT:Q8NGA1|TREMBL:Q6IFJ3|ENSEMBL:ENSP00000303195|REFSEQ:NP_001004456|H-INV:HIT000383519|VEGA:OTTHUMP00000077240 Tax_Id=9606 Gene_Symbol=OR1M1 Olfactory receptor 1M1	2	2	19.924	21.318	4.31644	4.414
REV_IPI00646530			>IPI:REV_IPI00646530.1|VEGA:OTTHUMP00000024683 Tax_Id=9606 Gene_Symbol=- 27 kDa protein	2	2	0.62598	11.835	-0.675812	3.56499
REV_IPI00893452	Putative uncharacterized protein MPV17	MPV17	>IPI:REV_IPI00893452.1|TREMBL:A8MTD3|ENSEMBL:ENSP00000382006|VEGA:OTTHUMP00000201086 Tax_Id=9606 Gene_Symbol=MPV17 Putative uncharacterized protein MPV17	2	2	0.7197	9.8728	-0.474532	3.30346
REV_IPI00217282	DCN1-like protein 3;Defective in cullin neddylation protein 1-like protein 3;DCUN1 domain-containing protein 3	DCUN1D3	>IPI:REV_IPI00217282.1|SWISS-PROT:Q8IWE4|TREMBL:B3KVY4|ENSEMBL:ENSP00000319482|REFSEQ:NP_775746|H-INV:HIT000052387|VEGA:OTTHUMP00000081187;OTTHUMP00000162291 Tax_Id=9606 Gene_Symbol=DCUN1D3 DCN1-like protein 3	2	2	0.88258	12.926	-0.180201	3.6922
REV_IPI00238220;REV_IPI00645516	Uncharacterized protein KIAA2022	KIAA2022	>IPI:REV_IPI00238220.2|SWISS-PROT:Q5QGS0|TREMBL:A7YY87|ENSEMBL:ENSP00000055682;ENSP00000362567;ENSP00000384697|REFSEQ:NP_001008537|H-INV:HIT000042441|VEGA:OTTHUMP00000023576 Tax_Id=9606 Gene_Symbol=KIAA2022 Uncharacterized protein KIAA2022;>IPI:REV_IPI0064	2	2	0.54235	9.5599	-0.882704	3.257
IPI00827597;IPI00034099	Epithelial splicing regulatory protein 2;RNA-binding protein 35B;RNA-binding motif protein 35B	ESRP2;RBM35B;PP7059	Isoform 1 of RNA-binding protein 35B;Isoform 2 of RNA-binding protein 35B	2	2	20.441	19.233	4.35339	4.26551
REV_IPI00217458	Alanine aminotransferase 1;Glutamic--pyruvic transaminase 1;Glutamate pyruvate transaminase 1;Glutamic--alanine transaminase 1	GPT;AAT1;GPT1	>IPI:REV_IPI00217458.3|SWISS-PROT:P24298|TREMBL:B0YJ18|ENSEMBL:ENSP00000346821;ENSP00000378408|REFSEQ:NP_005300|H-INV:HIT000038314|VEGA:OTTHUMP00000178442;OTTHUMP00000178443 Tax_Id=9606 Gene_Symbol=GPT Alanine aminotransferase 1	2	2	1.4829	10.339	0.568421	3.37002
IPI00549477;IPI00910358	Y+L amino acid transporter 1;y(+)L-type amino acid transporter 1;Solute carrier family 7 member 7;Monocyte amino acid permease 2;cDNA FLJ53460, highly similar to Y+L amino acid transporter 1	SLC7A7	Y+L amino acid transporter 1;cDNA FLJ53460, highly similar to Y+L amino acid transporter 1	2	2	0.79309	11.06	-0.334444	3.46728
REV_IPI00783285;REV_IPI00022033	Putative uncharacterized protein DKFZp434H018;Rab11 family-interacting protein 5;Rab11-interacting protein Rip11;Gamma-SNAP-associated factor 1;Phosphoprotein pp75	DKFZp434H018;RAB11FIP5;GAF1;KIAA0857;RIP11	>IPI:REV_IPI00783285.1|TREMBL:Q9UFM0|ENSEMBL:ENSP00000374159 Tax_Id=9606 Gene_Symbol=RAB11FIP5 Putative uncharacterized protein DKFZp434H018;>IPI:REV_IPI00022033.6|SWISS-PROT:Q9BXF6|TREMBL:Q2Z1P3;Q53T28|ENSEMBL:ENSP00000258098|REFSEQ:NP_056285|H-INV:HIT000	2	2	0.065231	15.71	-3.9383	3.97361
IPI00031564;IPI00903238;IPI00020301	Gamma-glutamylcyclotransferase;Cytochrome c-releasing factor 21;cDNA FLJ11717 fis, clone HEMBA1005241	GGCT;C7orf24;CRF21	Isoform 1 of Gamma-glutamylcyclotransferase;cDNA FLJ11717 fis, clone HEMBA1005241;Isoform 2 of Gamma-glutamylcyclotransferase	2	2	0.479	11.173	-1.0619	3.48194
IPI00328762;IPI00791517;IPI00878148	ATP-binding cassette sub-family A member 13	ABCA13	Isoform 1 of ATP-binding cassette sub-family A member 13;Isoform 3 of ATP-binding cassette sub-family A member 13	2	2	0.68299	10.866	-0.550064	3.44175
IPI00413517;IPI00419950;IPI00873672;IPI00414886;IPI00789317;IPI00419949	Rho guanine nucleotide exchange factor 10;Putative uncharacterized protein ARHGEF10;Rho guanine nucleotide exchange factor (GEF) 10, isoform CRA_e	ARHGEF10;KIAA0294	Isoform 1 of Rho guanine nucleotide exchange factor 10;Isoform 4 of Rho guanine nucleotide exchange factor 10;Rho guanine nucleotide exchange factor 10;Isoform 2 of Rho guanine nucleotide exchange factor 10;75 kDa protein;Isoform 3 of Rho guanine nucleotid	2	2	0.45674	13.186	-1.13055	3.72094
IPI00871851;IPI00014177;IPI00894340;IPI00893645;IPI00894199;IPI00894055;IPI00893096;IPI00892810;IPI00894322;IPI00894283	cDNA FLJ55467, highly similar to Septin-2;Septin-2;Neural precursor cell expressed developmentally down-regulated protein 5;Putative uncharacterized protein SEPT2	NEDD5;SEPT2;DIFF6;KIAA0158	cDNA FLJ55467, highly similar to Septin-2;Septin-2;Putative uncharacterized protein SEPT2;21 kDa protein;20 kDa protein;Protein;17 kDa protein;17 kDa protein;15 kDa protein;14 kDa protein	2	2	1.0753	11.524	0.104739	3.52657
IPI00329791	Probable ATP-dependent RNA helicase DDX46;DEAD box protein 46;PRP5 homolog	DDX46;KIAA0801	cDNA FLJ78679, highly similar to Homo sapiens DEAD (Asp-Glu-Ala-Asp) box polypeptide 46 (DDX46), mRNA	2	2	1.506	10.992	0.590722	3.45838
IPI00102797	Beta-defensin 104;Defensin, beta 104;Beta-defensin 4;DEFB-4	DEFB104A;DEFB104;DEFB4;DEFB104B	Beta-defensin 104	2	2	0.93159	8.6231	-0.102233	3.10821
IPI00909772;IPI00022256;IPI00619900;IPI00790642	cDNA FLJ53069, highly similar to AP-2 complex subunit mu-1;AP-2 complex subunit mu-1;Adaptin-mu2;AP-2 mu-2 chain;Plasma membrane adaptor AP-2 50 kDa protein;HA2 50 kDa subunit;Clathrin assembly protein complex 2 medium chain;Clathrin coat assembly protein AP50;Clathrin coat-associated protein AP50	AP2M1;CLAPM1;KIAA0109	cDNA FLJ53069, highly similar to AP-2 complex subunit mu-1;Isoform 1 of AP-2 complex subunit mu-1;Isoform 2 of AP-2 complex subunit mu-1;11 kDa protein	2	2	16.85	15.273	4.07468	3.93291
IPI00795288;IPI00219446	Phosphatidylethanolamine-binding protein 1;Prostatic-binding protein;HCNPpp;Neuropolypeptide h3;Raf kinase inhibitor protein;Hippocampal cholinergic neurostimulating peptide	PEBP1;PBP;PEBP	22 kDa protein;Phosphatidylethanolamine-binding protein 1	2	2	1.0447	11.518	0.0630887	3.52582
IPI00095578	Protein FAM53A;Dorsal neural-tube nuclear protein	FAM53A	Protein FAM53A	2	2	0.29809	13.817	-1.74618	3.78837
IPI00744780;IPI00025311;IPI00793841;IPI00908415;IPI00909461	Breast carcinoma-amplified sequence 1;Novel amplified in breast cancer 1;Amplified and overexpressed in breast cancer	BCAS1;AIBC1;NABC1	Isoform 2 of Breast carcinoma-amplified sequence 1;Isoform 1 of Breast carcinoma-amplified sequence 1;53 kDa protein	2	2	1.3356	8.1031	0.417488	3.01847
REV_IPI00002612	Zinc finger protein 219	ZNF219	>IPI:REV_IPI00002612.2|SWISS-PROT:Q9P2Y4|TREMBL:A8K3T5;Q53Y57|ENSEMBL:ENSP00000354206|REFSEQ:NP_001095142;NP_001095924;NP_057507|H-INV:HIT000384941|VEGA:OTTHUMP00000164401 Tax_Id=9606 Gene_Symbol=ZNF219 Zinc finger protein 219	2	2	0.01543	11.832	-6.01812	3.56462
REV_IPI00026089	Splicing factor 3B subunit 1;Pre-mRNA-splicing factor SF3b 155 kDa subunit;Spliceosome-associated protein 155	SF3B1;SAP155	>IPI:REV_IPI00026089.3|SWISS-PROT:O75533|TREMBL:A0JLT9;A0PJH5;A8K355;Q32Q20;Q7Z497;Q9NTB4|ENSEMBL:ENSP00000335321|REFSEQ:NP_036565|H-INV:HIT000064546 Tax_Id=9606 Gene_Symbol=SF3B1 Splicing factor 3B subunit 1	2	2	0.20548	9.249	-2.28293	3.2093
IPI00873454;IPI00215621;IPI00288914;IPI00894389	Interleukin-8;C-X-C motif chemokine 8;Monocyte-derived neutrophil chemotactic factor;T-cell chemotactic factor;Neutrophil-activating protein 1;Protein 3-10C;Granulocyte chemotactic protein 1;Monocyte-derived neutrophil-activating peptide;Emoctakin;MDNCF-a;IL8/NAP1 form I;GCP/IL-8 protein IV;IL-8(1-77);MDNCF-b;IL8/NAP1 form II;GCP/IL-8 protein II;(Ala-IL-8)77;IL-8(5-77);IL-8(6-77);Lymphocyte-deriv…	IL8;CXCL8	15 kDa protein;Isoform 2 of Interleukin-8;Isoform 1 of Interleukin-8;11 kDa protein	2	2	1.0417	15.467	0.0589399	3.95112
IPI00008790;IPI00872350;IPI00220546	Galactocerebrosidase;Galactosylceramidase;Galactosylceramide beta-galactosidase;Galactocerebroside beta-galactosidase	GALC	galactosylceramidase isoform a precursor;Isoform 1 of Galactocerebrosidase;galactosylceramidase isoform b precursor	2	2	0.58124	9.8786	-0.782794	3.30431
REV_IPI00023623	Visual pigment-like receptor peropsin	RRH	>IPI:REV_IPI00023623.1|SWISS-PROT:O14718|TREMBL:A1A4V2|ENSEMBL:ENSP00000314992|REFSEQ:NP_006574|H-INV:HIT000062236|VEGA:OTTHUMP00000162923 Tax_Id=9606 Gene_Symbol=RRH Visual pigment-like receptor peropsin	2	2	0.76421	7.4124	-0.387959	2.88994
REV_IPI00871347;REV_IPI00478866	Krueppel-like factor 8;Basic krueppel-like factor 3;Zinc finger protein 741	KLF8;BKLF3;ZNF741	>IPI:REV_IPI00871347.1|ENSEMBL:ENSP00000317501 Tax_Id=9606 Gene_Symbol=KLF8 49 kDa protein;>IPI:REV_IPI00478866.3|SWISS-PROT:O95600|TREMBL:B4DJN3|ENSEMBL:ENSP00000350807|REFSEQ:NP_009181|VEGA:OTTHUMP00000023405 Tax_Id=9606 Gene_Symbol=KLF8 Krueppel-like fa	2	2	0.50279	9.8182	-0.991972	3.29546
REV_IPI00168550	Zinc finger protein 541	ZNF541	>IPI:REV_IPI00168550.4|SWISS-PROT:Q9H0D2-2|ENSEMBL:ENSP00000263351|VEGA:OTTHUMP00000180565 Tax_Id=9606 Gene_Symbol=ZNF541 Isoform 2 of Zinc finger protein 541	2	2	0.88877	6.6448	-0.170118	2.73223
IPI00014400	DnaJ homolog subfamily B member 12	DNAJB12	DnaJ (Hsp40) homolog, subfamily B, member 12	2	2	0.77166	8.6608	-0.373963	3.1145
REV_IPI00742696;REV_IPI00555812	cDNA FLJ57135, highly similar to Vitamin D-binding protein;Vitamin D-binding protein;Group-specific component;Gc-globulin	GC;hCG_17848	>IPI:REV_IPI00742696.2|TREMBL:B4DPP2;Q53F31;Q6GTG1;Q6LDC6|ENSEMBL:ENSP00000273951|REFSEQ:NP_000574|H-INV:HIT000282165|VEGA:OTTHUMP00000160364 Tax_Id=9606 Gene_Symbol=GC vitamin D-binding protein precursor;>IPI:REV_IPI00555812.4|SWISS-PROT:P02774 Tax_Id=960	2	2	95.443	7.7783	6.57657	2.95945
IPI00018415;IPI00902914	Transmembrane 9 superfamily member 2;p76;cDNA FLJ36188 fis, clone TESTI2027179, highly similar to Transmembrane 9 superfamily protein member 2	TM9SF2	Transmembrane 9 superfamily member 2;cDNA FLJ36188 fis, clone TESTI2027179, highly similar to Transmembrane 9 superfamily protein member 2	2	2	0.95168	8.0788	-0.0714515	3.01414
IPI00640271;IPI00013945;IPI00902653;IPI00744076;IPI00902579;IPI00737338	cDNA FLJ34642 fis, clone KIDNE2016918, highly similar to UROMODULIN;Uromodulin;Tamm-Horsfall urinary glycoprotein;cDNA FLJ31160 fis, clone KIDNE1000015, highly similar to UROMODULIN;cDNA FLJ38724 fis, clone KIDNE2010151, highly similar to UROMODULIN	UMOD	cDNA FLJ34642 fis, clone KIDNE2016918, highly similar to UROMODULIN;Isoform 1 of Uromodulin;cDNA FLJ31160 fis, clone KIDNE1000015, highly similar to UROMODULIN;Isoform 3 of Uromodulin;cDNA FLJ38724 fis, clone KIDNE2010151, highly similar to UROMODULIN;Isof	2	2	1.7777	7.9306	0.830012	2.98743
IPI00549763	UPF0712 protein C7orf64	C7orf64	Uncharacterized protein C7orf64	2	2	1.5574	8.5721	0.63914	3.09965
REV_IPI00871483	Putative uncharacterized protein MAML3	MAML3	>IPI:REV_IPI00871483.1|TREMBL:A8MT53|ENSEMBL:ENSP00000381915 Tax_Id=9606 Gene_Symbol=MAML3 Putative uncharacterized protein MAML3 (Fragment)	2	2	1.2233	7.8007	0.290778	2.9636
REV_IPI00794205;REV_IPI00418813			>IPI:REV_IPI00794205.1|VEGA:OTTHUMP00000180737 Tax_Id=9606 Gene_Symbol=- 26 kDa protein;>IPI:REV_IPI00418813.2|ENSEMBL:ENSP00000343469|H-INV:HIT000264322|VEGA:OTTHUMP00000180738;OTTHUMP00000180739;OTTHUMP00000180740 Tax_Id=9606 Gene_Symbol=- Similar to Rib	2	2	24.727	5.7238	4.62802	2.51697
IPI00001691;IPI00888065	HCG2020981;Ovarian cancer-related protein 2	OCR2;hCG_2020981	Ovarian cancer-related protein 2;similar to ovarian cancer-related protein 2	2	2	7.8664	6.5727	2.9757	2.71649
REV_IPI00334238;REV_IPI00914898;REV_IPI00784147	Neuronal pentraxin receptor;Chromobox protein homolog 6	NPTXR;CBX6	>IPI:REV_IPI00334238.1|SWISS-PROT:O95502|ENSEMBL:ENSP00000327545|REFSEQ:NP_055108|VEGA:OTTHUMP00000197414 Tax_Id=9606 Gene_Symbol=NPTXR neuronal pentraxin receptor;>IPI:REV_IPI00914898.1|VEGA:OTTHUMP00000028666 Tax_Id=9606 Gene_Symbol=- 52 kDa protein;>IPI	2	2	2.6189	9.027	1.38896	3.17425
REV_IPI00909318;REV_IPI00221235;REV_IPI00748807	Nuclear pore complex protein Nup160;Nucleoporin Nup160;160 kDa nucleoporin	NUP160;KIAA0197;NUP120	>IPI:REV_IPI00909318.1|TREMBL:B4DYE8 Tax_Id=9606 Gene_Symbol=- cDNA FLJ51618, highly similar to Nuclear pore complex protein Nup160	2	2	0.84712	8.7032	-0.239362	3.12155
REV_IPI00005223;REV_IPI00019549;REV_IPI00017730;REV_IPI00903182;REV_IPI00216093	Mothers against decapentaplegic homolog 9;SMAD 9;Madh6;Mothers against decapentaplegic homolog 1;Mad-related protein 1;SMAD 1;hSMAD1;Transforming growth factor-beta-signaling protein 1;JV4-1;Mothers against decapentaplegic homolog 5;SMAD 5;hSmad5;JV5-1;Putative uncharacterized protein SMAD5	SMAD9;MADH6;MADH9;SMAD1;BSP1;MADH1;MADR1;SMAD5;MADH5	>IPI:REV_IPI00005223.1|SWISS-PROT:O15198-1|TREMBL:Q5TBA1|ENSEMBL:ENSP00000369154|REFSEQ:NP_001120689|H-INV:HIT000337850|VEGA:OTTHUMP00000018262 Tax_Id=9606 Gene_Symbol=SMAD9 Isoform A of Mothers against decapentaplegic homolog 9;>IPI:REV_IPI00019549.1|SWIS	2	2	0.84577	6.7763	-0.241663	2.7605
REV_IPI00797318	cDNA FLJ52580, highly similar to Creatine kinase, ubiquitous mitochondrial (EC 2.7.3.2)		>IPI:REV_IPI00797318.1|TREMBL:B4DFA3;B4DKA2|VEGA:OTTHUMP00000175711 Tax_Id=9606 Gene_Symbol=LOC100133623 cDNA FLJ51878, highly similar to Creatine kinase, ubiquitous mitochondrial	2	2	1.2694	5.7401	0.344147	2.52108
IPI00457225	Putative zinc finger protein ENSP00000328166		Putative zinc finger protein ENSP00000328166	2	2	0.89227	6.1985	-0.164448	2.63192
REV_IPI00385761	Protein unc-80 homolog	UNC80;C2orf21;KIAA1843	>IPI:REV_IPI00385761.6|SWISS-PROT:Q96JI4-1|REFSEQ:NP_115893 Tax_Id=9606 Gene_Symbol=C2orf21 chromosome 2 open reading frame 21 isoform 1	2	2	1.2493	5.6879	0.32112	2.5079
REV_IPI00658052	Sarcalumenin	SRL	>IPI:REV_IPI00658052.1|SWISS-PROT:Q86TD4-1|ENSEMBL:ENSP00000333285|H-INV:HIT000027273 Tax_Id=9606 Gene_Symbol=SRL Isoform 1 of Sarcalumenin	2	2	1.9327	5.1717	0.950618	2.37064
IPI00009049;IPI00219551	Transcription factor SOX-13;Type 1 diabetes autoantigen ICA12;Islet cell antigen 12	SOX13	Isoform 1 of SOX-13 protein;SRY-box 13	2	2	0.52089	7.2388	-0.940949	2.85575
REV_IPI00442532	CDNA FLJ27053 fis, clone SPL00486		>IPI:REV_IPI00442532.1|TREMBL:Q6ZNV7|H-INV:HIT000049834 Tax_Id=9606 Gene_Symbol=- CDNA FLJ27053 fis, clone SPL00486	2	2	0.039418	8.8607	-4.665	3.14742
REV_IPI00010156	Mitogen-activated protein kinase 4;Extracellular signal-regulated kinase 4;MAP kinase isoform p63;p63-MAPK	MAPK4;ERK4;PRKM4	>IPI:REV_IPI00010156.2|SWISS-PROT:P31152|TREMBL:A1A4C4;B4DEW2;B4E104;Q0VG04|ENSEMBL:ENSP00000383234|REFSEQ:NP_002738|H-INV:HIT000322338 Tax_Id=9606 Gene_Symbol=MAPK4 Mitogen-activated protein kinase 4	2	2	0.80466	5.45	-0.313549	2.44626
IPI00889166			similar to homeodomain protein Sax2	2	2	0.61201	6.395	-0.708373	2.67694
IPI00020201	CMP-N-acetylneuraminate-poly-alpha-2,8-sialyltransferase;Alpha-2,8-sialyltransferase 8D;ST8Sia IV;Polysialyltransferase-1	ST8SIA4;PST;PST1;SIAT8D	CMP-N-acetylneuraminate-poly-alpha-2,8-sialyltransferase	2	2	0.2256	6.9102	-2.14816	2.78873
IPI00012887;IPI00640540	Cathepsin L1;Major excreted protein;Cathepsin L1 heavy chain;Cathepsin L1 light chain;Cathepsin L	CTSL1;CTSL;RP11-65B23.1-004	Cathepsin L1;Cathepsin L1	2	2	2.7529	7.5642	1.46095	2.91919
IPI00445998			hypothetical protein	2	2	1.2955	5.2319	0.373509	2.38733
IPI00106506;IPI00063188	Evolutionarily conserved signaling intermediate in Toll pathway, mitochondrial;Protein SITPEC	ECSIT	Isoform 1 of Evolutionarily conserved signaling intermediate in Toll pathway, mitochondrial;Isoform 2 of Evolutionarily conserved signaling intermediate in Toll pathway, mitochondrial	2	2	0.28439	7.0347	-1.81406	2.81449
IPI00170800;IPI00657771;IPI00658074;IPI00186424;IPI00807392;IPI00641079	Otoancorin;OTOA protein;cDNA FLJ43852 fis, clone TESTI4006802, highly similar to Otoancorin	OTOA	Isoform 1 of Otoancorin;otoancorin isoform 1;cDNA FLJ43852 fis, clone TESTI4006802, highly similar to Otoancorin;Isoform 2 of Otoancorin;OTOA protein (Fragment);OTOA protein	2	2	0.71279	6.7335	-0.488451	2.75136
REV_IPI00329638;REV_IPI00384771	Mitogen-activated protein kinase kinase kinase MLT;MLK-like mitogen-activated protein triple kinase;Sterile alpha motif- and leucine zipper-containing kinase AZK;Leucine zipper- and sterile alpha motif-containing kinase;Mixed lineage kinase-related kinase;Cervical cancer suppressor gene 4 protein;HCCS-4	MLTK;ZAK;HCCS4	>IPI:REV_IPI00329638.11|SWISS-PROT:Q9NYL2-1|ENSEMBL:ENSP00000364361|REFSEQ:NP_057737|H-INV:HIT000080454|VEGA:OTTHUMP00000163140 Tax_Id=9606 Gene_Symbol=ZAK Isoform 1 of Mitogen-activated protein kinase kinase kinase MLT	2	2	6.8634	4.5194	2.77892	2.17613
IPI00013070;IPI00167147;IPI00736859;IPI00402391;IPI00386971	Heterogeneous nuclear ribonucleoprotein U-like protein 1;Adenovirus early region 1B-associated protein 5;E1B-55 kDa-associated protein 5	HNRNPUL1;E1BAP5;HNRPUL1	Isoform 1 of Heterogeneous nuclear ribonucleoprotein U-like protein 1;Isoform 2 of Heterogeneous nuclear ribonucleoprotein U-like protein 1;Isoform 4 of Heterogeneous nuclear ribonucleoprotein U-like protein 1;Isoform 3 of Heterogeneous nuclear ribonucleop	2	2	0.90055	8.7043	-0.151122	3.12173
IPI00009673	Receptor expression-enhancing protein 1	REEP1;C2orf23	Receptor expression-enhancing protein 1	2	2	11.228	9.1126	3.48903	3.18786
IPI00032342;IPI00871861;IPI00783250	cDNA FLJ52804, highly similar to Thyroid receptor-interacting protein 12;Probable E3 ubiquitin-protein ligase TRIP12;Thyroid receptor-interacting protein 12;TRIP12 protein	TRIP12;KIAA0045	TRIP12 protein;Probable E3 ubiquitin-protein ligase TRIP12;TRIP12 protein	2	2	18.461	10.88	4.20641	3.44361
REV_IPI00329754;REV_IPI00335251	DUS1L protein;tRNA-dihydrouridine synthase 1-like	DUS1L	>IPI:REV_IPI00329754.2|TREMBL:Q9BTJ3|ENSEMBL:ENSP00000346280 Tax_Id=9606 Gene_Symbol=DUS1L DUS1L protein (Fragment);>IPI:REV_IPI00335251.3|SWISS-PROT:Q6P1R4|TREMBL:B4DPG7|ENSEMBL:ENSP00000303515|REFSEQ:NP_071439|H-INV:HIT000261626|VEGA:OTTHUMP00000180802 T	2	2	0.40455	7.9077	-1.30561	2.98326
IPI00241562;IPI00294776;IPI00847589	Reelin	RELN	reelin isoform a;Isoform 1 of Reelin;reelin isoform b	2	2	1.0961	8.6815	0.132379	3.11794
REV_IPI00221172;REV_IPI00181504	Putative E3 ubiquitin-protein ligase UBR7;N-recognin-7;cDNA, FLJ96555	UBR7;C14orf130	>IPI:REV_IPI00221172.2|SWISS-PROT:Q8N806|ENSEMBL:ENSP00000013070|REFSEQ:NP_786924|H-INV:HIT000036981|VEGA:OTTHUMP00000028376 Tax_Id=9606 Gene_Symbol=UBR7 Putative E3 ubiquitin-protein ligase UBR7;>IPI:REV_IPI00181504.2|TREMBL:B2RDC9;Q05DA8|REFSEQ:NP_001093	2	2	0.10127	6.9361	-3.30372	2.79412
IPI00555618	N-arachidonyl glycine receptor;G-protein coupled receptor 18	GPR18;GPCRW	N-arachidonyl glycine receptor	2	2	1.79	6.7288	0.83996	2.75035
IPI00888494;IPI00884235			similar to hCG1646697;similar to hCG1646697	2	2	0.36543	5.7532	-1.45233	2.52436
IPI00177884;IPI00796859;IPI00847493;IPI00337790;IPI00797957	Ras GTPase-activating protein SynGAP;Synaptic Ras GTPase-activating protein 1;Neuronal RasGAP	SYNGAP1;KIAA1938	Isoform 1 of Ras GTPase-activating protein SynGAP;Isoform 3 of Ras GTPase-activating protein SynGAP;Isoform 4 of Ras GTPase-activating protein SynGAP;Isoform 2 of Ras GTPase-activating protein SynGAP	2	2	4.6483	8.9414	2.2167	3.1605
IPI00328123;IPI00004551;IPI00335800;IPI00099688;IPI00651756	NACHT, LRR and PYD domains-containing protein 1;Death effector filament-forming ced-4-like apoptosis protein;Nucleotide-binding domain and caspase recruitment domain;Caspase recruitment domain-containing protein 7;cDNA: FLJ22745 fis, clone HUV01168	NLRP1;CARD7;DEFCAP;KIAA0926;NAC;NALP1	Isoform 1 of NACHT, LRR and PYD domains-containing protein 1;Isoform 4 of NACHT, LRR and PYD domains-containing protein 1;Isoform 2 of NACHT, LRR and PYD domains-containing protein 1;Isoform 3 of NACHT, LRR and PYD domains-containing protein 1;NLR family,	2	2	0.43113	7.5357	-1.21381	2.91374
IPI00004497;IPI00472302;IPI00332355	Breakpoint cluster region protein;Renal carcinoma antigen NY-REN-26	BCR;BCR1;D22S11	Isoform 1 of Breakpoint cluster region protein;Isoform 2 of Breakpoint cluster region protein;Breakpoint cluster region protein (Fragment)	2	2	0.010074	6.8018	-6.63322	2.76592
IPI00914926;IPI00418639;IPI00843833;IPI00794149;IPI00843880	Acyl-CoA dehydrogenase family member 10	ACAD10	acyl-Coenzyme A dehydrogenase family, member 10 isoform a;Isoform 1 of Acyl-CoA dehydrogenase family member 10;Isoform 2 of Acyl-CoA dehydrogenase family member 10;96 kDa protein;Isoform 4 of Acyl-CoA dehydrogenase family member 10	2	2	0.66693	6.7556	-0.584393	2.75608
REV_IPI00872900	Putative uncharacterized protein ENSP00000383765		>IPI:REV_IPI00872900.2|TREMBL:A8MVH6|ENSEMBL:ENSP00000383765 Tax_Id=9606 Gene_Symbol=- Putative uncharacterized protein ENSP00000383765	2	2	0.16711	6.7455	-2.58113	2.75393
REV_IPI00025463	Pleckstrin homology-like domain family A member 1;T-cell death-associated gene 51 protein;Apoptosis-associated nuclear protein;Proline- and histidine-rich protein;Proline- and glutamine-rich protein;PQ-rich protein	PHLDA1;PHRIP;TDAG51	>IPI:REV_IPI00025463.3|SWISS-PROT:Q8WV24|TREMBL:A1A4G9;A2BDE7|ENSEMBL:ENSP00000266671|REFSEQ:NP_031376|H-INV:HIT000339711|VEGA:OTTHUMP00000168562 Tax_Id=9606 Gene_Symbol=PHLDA1 pleckstrin homology-like domain, family A, member 1	2	2	1.3623	6.0649	0.446044	2.60048
IPI00915030			33 kDa protein	2	2	22.37	4.5303	4.48349	2.17961
REV_IPI00749472			>IPI:REV_IPI00749472.1|TREMBL:Q86W53|ENSEMBL:ENSP00000382045|H-INV:HIT000099227|VEGA:OTTHUMP00000123538 Tax_Id=9606 Gene_Symbol=RP9P LOC441212 protein	2	2	0.35329	6.2217	-1.50108	2.63731
IPI00217630	Probable ATP-dependent RNA helicase DHX37;DEAH box protein 37	DHX37;DDX37;KIAA1517	Probable ATP-dependent RNA helicase DHX37	2	2	1.3222	4.6681	0.40294	2.22284
REV_IPI00873577;REV_IPI00291579;REV_IPI00293884	Putative uncharacterized protein KIF23;Kinesin-like protein KIF23;Mitotic kinesin-like protein 1;Kinesin-like protein 5	KIF23;KNSL5;MKLP1	>IPI:REV_IPI00873577.1|TREMBL:A8MTR8|ENSEMBL:ENSP00000378790 Tax_Id=9606 Gene_Symbol=KIF23 Putative uncharacterized protein KIF23 (Fragment);>IPI:REV_IPI00291579.7|SWISS-PROT:Q02241-1|ENSEMBL:ENSP00000260363|REFSEQ:NP_612565|VEGA:OTTHUMP00000175930 Tax_Id=	2	2	6.9867	6.8205	2.80461	2.76988
IPI00002225	LAG1 longevity assurance homolog 4	LASS4	LAG1 longevity assurance homolog 4	2	2	1.6471	4.7026	0.719928	2.23346
REV_IPI00419084;REV_IPI00783238;REV_IPI00744836	DENN domain-containing protein 5B;RAB6IP1-like protein	DENND5B	>IPI:REV_IPI00419084.2|SWISS-PROT:Q6ZUT9-2|ENSEMBL:ENSP00000306482|H-INV:HIT000045196|VEGA:OTTHUMP00000167085 Tax_Id=9606 Gene_Symbol=DENND5B Isoform 2 of DENN domain-containing protein 5B;>IPI:REV_IPI00783238.2|SWISS-PROT:Q6ZUT9-1|TREMBL:B5ME75|ENSEMBL:EN	2	2	0.79734	4.36	-0.326733	2.12433
REV_IPI00332552;REV_IPI00747417	Zinc finger and BTB domain-containing protein 40;Zinc finger and BTB domain containing 40, isoform CRA_a;cDNA, FLJ95610, Homo sapiens KIAA0478 gene product (KIAA0478), mRNA	ZBTB40;KIAA0478;hCG_1812845	>IPI:REV_IPI00332552.2|SWISS-PROT:Q9NUA8-1|TREMBL:B3KR52|ENSEMBL:ENSP00000363780;ENSP00000384527|REFSEQ:NP_001077090;NP_055685|H-INV:HIT000000195|VEGA:OTTHUMP00000002942 Tax_Id=9606 Gene_Symbol=ZBTB40 Isoform 1 of Zinc finger and BTB domain-containing prot	2	2	0.34974	5.8961	-1.51565	2.55976
IPI00412368;IPI00013196;IPI00216080;IPI00847265;IPI00645235	Hepatocyte nuclear factor 4-alpha;Transcription factor HNF-4;Nuclear receptor subfamily 2 group A member 1;Transcription factor 14	HNF4A;HNF4;NR2A1;TCF14	Isoform HNF4-Alpha-4 of Hepatocyte nuclear factor 4-alpha;Isoform HNF4-Alpha-1 of Hepatocyte nuclear factor 4-alpha;Isoform HNF4-Alpha-2 of Hepatocyte nuclear factor 4-alpha;Isoform HNF4-Alpha-7 of Hepatocyte nuclear factor 4-alpha;Isoform HNF4-Alpha-8 of	2	2	0.90933	5.7011	-0.137124	2.51124
REV_IPI00884093;REV_IPI00412829;REV_IPI00217492	cDNA FLJ75731, highly similar to Homo sapiens TEK tyrosine kinase, endothelial (venous malformations, multiple cutaneous and mucosal) (TEK), mRNA;TEK tyrosine kinase, endothelial (Venous malformations, multiple cutaneous and mucosal), isoform CRA_a;Angiopoietin-1 receptor;Tyrosine-protein kinase receptor TIE-2;Tyrosine-protein kinase receptor TEK;Tunica interna endothelial cell kinase;p140 TEK;cD…	TEK;hCG_28089;TIE2	>IPI:REV_IPI00884093.1|TREMBL:A8K6W0;Q5TCU2|ENSEMBL:ENSP00000343716|REFSEQ:NP_000450|H-INV:HIT000328731|VEGA:OTTHUMP00000021167 Tax_Id=9606 Gene_Symbol=TEK TEK tyrosine kinase, endothelial precursor;>IPI:REV_IPI00412829.1|SWISS-PROT:Q02763|TREMBL:Q59HG2;Q8	2	2	0.024769	5.1497	-5.33532	2.36449
REV_IPI00473074;REV_IPI00645076	Zinc finger protein 136;cDNA FLJ58617, highly similar to Zinc finger protein 136	ZNF136;HZF16	>IPI:REV_IPI00473074.3|SWISS-PROT:P52737|TREMBL:A8K5C7|ENSEMBL:ENSP00000344162|REFSEQ:NP_003428|H-INV:HIT000032823|VEGA:OTTHUMP00000078271 Tax_Id=9606 Gene_Symbol=ZNF136 Zinc finger protein 136;>IPI:REV_IPI00645076.1|TREMBL:B4DS70;Q6RFS2|VEGA:OTTHUMP000000	2	2	2.3111	4.4368	1.20858	2.14952
IPI00644775;IPI00015955	Exosome complex exonuclease RRP46;Ribosomal RNA-processing protein 46;Exosome component 5;p12B;Chronic myelogenous leukemia tumor antigen 28	EXOSC5;CML28;RRP46	Exosome complex exonuclease RRP46;Exosome complex exonuclease RRP46	2	2	9.2636	5.5031	3.21157	2.46024
IPI00177543;IPI00219042;IPI00219043;IPI00878690;IPI00816123	Peptidyl-glycine alpha-amidating monooxygenase;Peptidylglycine alpha-hydroxylating monooxygenase;Peptidyl-alpha-hydroxyglycine alpha-amidating lyase;Peptidylamidoglycolate lyase	PAM	peptidylglycine alpha-amidating monooxygenase isoform a preproprotein;Isoform 3 of Peptidyl-glycine alpha-amidating monooxygenase;Isoform 4 of Peptidyl-glycine alpha-amidating monooxygenase;Isoform 2 of Peptidyl-glycine alpha-amidating monooxygenase	2	2	0.56513	5.563	-0.823345	2.47586
REV_IPI00332777;REV_IPI00028588	ProSAPiP1 protein;ProSAPiP1 protein, isoform CRA_b;Uncharacterized protein KIAA0552	RP5-1187M17.10;ProSAPiP1;RP5-1187M17.10-002;hCG_39248;KIAA0552	>IPI:REV_IPI00332777.4|TREMBL:A2A2Q7;Q8IXX8|ENSEMBL:ENSP00000338166;ENSP00000353496|H-INV:HIT000052085|VEGA:OTTHUMP00000160460 Tax_Id=9606 Gene_Symbol=ProSAPiP1 ProSAPiP1 protein;>IPI:REV_IPI00028588.1|SWISS-PROT:O60299|ENSEMBL:ENSP00000332123|REFSEQ:NP_05	2	2	1.8693	4.8808	0.902498	2.28712
REV_IPI00383660	Zinc finger protein 530	ZNF530;KIAA1508	>IPI:REV_IPI00383660.4|SWISS-PROT:Q6P9A1|TREMBL:B3KUA7|ENSEMBL:ENSP00000332861|REFSEQ:NP_065931|H-INV:HIT000021686|VEGA:OTTHUMP00000077074;OTTHUMP00000077075 Tax_Id=9606 Gene_Symbol=ZNF530 Zinc finger protein 530	2	2	4.197	5.9302	2.06936	2.56808
REV_IPI00889162			>IPI:REV_IPI00889162.1|REFSEQ:XP_001713952;XP_001715584;XP_001719006 Tax_Id=9606 Gene_Symbol=LOC100131955 similar to potassium inwardly-rectifying channel, subfamily J, member 15	2	2	0.46541	3.9044	-1.10343	1.9651
REV_IPI00305186;REV_IPI00640464;REV_IPI00513981	Suppressor of IKK-epsilon	SIKE	>IPI:REV_IPI00305186.5|SWISS-PROT:Q9BRV8-2|ENSEMBL:ENSP00000358541|REFSEQ:NP_001095866|H-INV:HIT000306260|VEGA:OTTHUMP00000013885 Tax_Id=9606 Gene_Symbol=RP5-1000E10.4 Isoform 2 of Suppressor of IKK-epsilon;>IPI:REV_IPI00640464.1|SWISS-PROT:Q9BRV8-1|ENSEMB	2	2	0.17122	3.4227	-2.54608	1.77513
IPI00163404	Uncharacterized protein C11orf16	C11orf16	hypothetical protein LOC56673	2	2	0.9665	5.6021	-0.0491584	2.48597
REV_IPI00044748;REV_IPI00847987;REV_IPI00847755	Formin-like protein 2;Formin homology 2 domain-containing protein 2	FMNL2;FHOD2;KIAA1902	>IPI:REV_IPI00044748.6|SWISS-PROT:Q96PY5-3|TREMBL:B2RZH5;B3KT32;Q4ZG52;Q6ZN96|ENSEMBL:ENSP00000288670|REFSEQ:NP_443137|H-INV:HIT000001617 Tax_Id=9606 Gene_Symbol=FMNL2 Isoform 3 of Formin-like protein 2;>IPI:REV_IPI00847987.1|SWISS-PROT:Q96PY5-1 Tax_Id=960	2	2	0.072731	3.6076	-3.78129	1.85104
IPI00888110;IPI00376658;IPI00413310;IPI00396012;IPI00219109;IPI00797179			similar to glutamate receptor, metabotropic 8	2	2	0.038741	4.7795	-4.68999	2.25686
IPI00181584;IPI00784603	Ataxin-7-like protein 1;Ataxin-7-like protein 4	ATXN7L1;ATXN7L4;KIAA1218	Isoform 2 of Ataxin-7-like protein 1;Isoform 1 of Ataxin-7-like protein 1	2	2	0.091403	4.5836	-3.45161	2.19648
IPI00044681;IPI00395464;IPI00514651	E3 ubiquitin-protein ligase UHRF2;Ubiquitin-like PHD and RING finger domain-containing protein 2;Ubiquitin-like-containing PHD and RING finger domains protein 2;Np95/ICBP90-like RING finger protein;Nuclear zinc finger protein Np97;RING finger protein 107;Ubiquitin-like with PHD and ring finger domains 2	UHRF2;NIRF;RNF107;RP11-472F14.2-002	Isoform 1 of E3 ubiquitin-protein ligase UHRF2;Isoform 2 of E3 ubiquitin-protein ligase UHRF2;Ubiquitin-like, containing PHD and RING finger domains, 2	2	2	8.159	7.0681	3.02839	2.82132
IPI00640322;IPI00847438;IPI00909667;IPI00655542	Zinc finger protein 567;cDNA FLJ56395, highly similar to Zinc finger protein 567	ZNF567	cDNA FLJ61011, highly similar to Zinc finger protein 567;Isoform 3 of Zinc finger protein 567;cDNA FLJ56395, highly similar to Zinc finger protein 567;Isoform 2 of Zinc finger protein 567	2	2	1.4593	4.6358	0.545277	2.21282
REV_IPI00848278			>IPI:REV_IPI00848278.1|H-INV:HIT000300326 Tax_Id=9606 Gene_Symbol=TUBA8 Pex26pT35insC	2	2	0.042086	4.7786	-4.57052	2.25659
REV_IPI00026555;REV_IPI00514782;REV_IPI00909385;REV_IPI00807637;REV_IPI00903061	Mitochondrial tRNA-specific 2-thiouridylase 1;MTO2 homolog;cDNA FLJ54508, highly similar to tRNA(5-methylaminomethyl-2-thiouridylate)-methyltransferase (EC 2.1.1.61)	TRMU;MTU1;TRMT1	>IPI:REV_IPI00026555.1|SWISS-PROT:O75648-1|ENSEMBL:ENSP00000290846|REFSEQ:NP_060476|H-INV:HIT000084046|VEGA:OTTHUMP00000028848;OTTHUMP00000197329 Tax_Id=9606 Gene_Symbol=TRMU Isoform 1 of Mitochondrial tRNA-specific 2-thiouridylase 1;>IPI:REV_IPI00514782.1	2	2	1.2329	3.4985	0.302056	1.80674
IPI00168645;IPI00791667;IPI00789578	Acrosin-binding protein;Proacrosin-binding protein sp32;Cancer/testis antigen OY-TES-1;Cancer/testis antigen 23;cDNA FLJ51145, highly similar to Acrosin-binding protein	ACRBP	Acrosin-binding protein;cDNA FLJ51145, highly similar to Acrosin-binding protein;12 kDa protein	2	2	1.1553	2.9668	0.208268	1.56891
IPI00294742;IPI00395536	La-related protein 7;La ribonucleoprotein domain family member 7;P-TEFb-interaction protein for 7SK stability	LARP7;HDCMA18P	La-related protein 7;Isoform 2 of La-related protein 7	2	2	0.18525	4.6899	-2.43245	2.22956
REV_IPI00025190;REV_IPI00880059;REV_IPI00017891;REV_IPI00793844	Adenomatous polyposis coli protein 2;Adenomatous polyposis coli protein-like	APC2;APCL	>IPI:REV_IPI00025190.2|SWISS-PROT:O95996-1|ENSEMBL:ENSP00000233607|REFSEQ:NP_005874|H-INV:HIT000092714|VEGA:OTTHUMP00000066459;OTTHUMP00000076100;OTTHUMP00000076101 Tax_Id=9606 Gene_Symbol=APC2 Isoform 1 of Adenomatous polyposis coli protein 2;>IPI:REV_IPI	2	2	0.37508	4.1599	-1.41473	2.05655
IPI00477231;IPI00181391;IPI00465449;IPI00640090	Bifunctional protein NCOAT;Nuclear cytoplasmic O-GlcNAcase and acetyltransferase;Meningioma-expressed antigen 5;Beta-hexosaminidase;N-acetyl-beta-glucosaminidase;Beta-N-acetylhexosaminidase;Hexosaminidase C;N-acetyl-beta-D-glucosaminidase;O-GlcNAcase;Histone acetyltransferase	MGEA5;HEXC;KIAA0679;MEA5	Bifunctional protein NCOAT;Isoform 2 of Bifunctional protein NCOAT;Isoform 3 of Bifunctional protein NCOAT	2	2	1.81	6.453	0.85599	2.68997
IPI00739343;IPI00375947	Retrotransposon-like protein 1;Retrotransposon-derived protein PEG11;Paternally expressed gene 11 protein;Mammalian retrotransposon derived protein 1	RTL1;MAR1;MART1;PEG11	Retrotransposon-like protein 1;retrotransposon-like 1	2	2	0.30727	3.9439	-1.70242	1.97962
IPI00795811;IPI00013178	Protein Wnt-5a	WNT5A	Isoform 1 of Protein Wnt-5a;Isoform 2 of Protein Wnt-5a	2	2	0.56333	3.7292	-0.827948	1.89887
REV_IPI00171821;REV_IPI00878033;REV_IPI00784520;REV_IPI00879826	Histone-lysine N-methyltransferase SETMAR;SET domain and mariner transposase fusion gene-containing protein;Histone-lysine N-methyltransferase;Mariner transposase Hsmar1;SETMAR protein	SETMAR	>IPI:REV_IPI00171821.4|SWISS-PROT:Q53H47-1|ENSEMBL:ENSP00000305060;ENSP00000373354|H-INV:HIT000330514|VEGA:OTTHUMP00000115296;OTTHUMP00000170049 Tax_Id=9606 Gene_Symbol=SETMAR Similar to Histone-lysine N-methyltransferase SETMAR;>IPI:REV_IPI00878033.1|TREM	2	2	6.5663	4.4597	2.71508	2.15695
REV_IPI00220150;REV_IPI00335068	Isocitrate dehydrogenase [NAD] subunit gamma, mitochondrial;Isocitric dehydrogenase;NAD(+)-specific ICDH	IDH3G	>IPI:REV_IPI00220150.4|SWISS-PROT:P51553|ENSEMBL:ENSP00000217901|REFSEQ:NP_004126|H-INV:HIT000219707|VEGA:OTTHUMP00000025985 Tax_Id=9606 Gene_Symbol=IDH3G Isocitrate dehydrogenase [NAD] subunit gamma, mitochondrial;>IPI:REV_IPI00335068.1|ENSEMBL:ENSP000003	2	2	1.0677	4.3063	0.0945063	2.10645
IPI00855943;IPI00304461	cDNA FLJ55585;Chromosome 7 open reading frame 25, isoform CRA_b;UPF0415 protein C7orf25	C7orf25;hCG_19885	hypothetical protein LOC79020 a;UPF0415 protein C7orf25	2	2	0.030574	2.971	-5.03155	1.57095
IPI00219000	Collagen alpha-1(VIII) chain;Endothelial collagen	COL8A1	Cell proliferation-inducing protein 41	2	2	0.24919	3.3039	-2.00468	1.72417
IPI00761163	cDNA FLJ56777	ECSCR;ECSM2	Endothelial cell-specific molecule-2	2	2	0.61868	2.9633	-0.692735	1.5672
IPI00788111;IPI00888497			similar to hCG2040587;similar to hCG2040587	2	2	0.077446	3.8137	-3.69067	1.93119
IPI00011028;IPI00642087	Protein Wnt-4;Protein Wnt	WNT4;UNQ426/PRO864;RP1-224A6.7-002	Protein Wnt-4;Protein Wnt	2	2	24.399	2.6378	4.60875	1.39934
IPI00552787;IPI00889674	Probable RNA-binding protein 20;RNA-binding motif protein 20	RBM20	RNA binding protein	2	2	0.24014	2.9611	-2.05805	1.56613
REV_IPI00745906	Sulfite oxidase, mitochondrial	SUOX	>IPI:REV_IPI00745906.2|SWISS-PROT:P51687|TREMBL:B2R6Y2|ENSEMBL:ENSP00000266971;ENSP00000348440;ENSP00000377668;ENSP00000377674|REFSEQ:NP_000447;NP_001027558;NP_001027559|H-INV:HIT000289947|VEGA:OTTHUMP00000158619;OTTHUMP00000167960 Tax_Id=9606 Gene_Symbol=	2	2	0.37803	3.8635	-1.40343	1.94991
IPI00746412;IPI00181359;IPI00795657	SFRS2-interacting protein;Splicing factor, arginine/serine-rich 2-interacting protein;SC35-interacting protein 1;CTD-associated SR protein 11;Splicing regulatory protein 129;Renal carcinoma antigen NY-REN-40;SFRS2IP protein	SFRS2IP;CASP11;SIP1	splicing factor, arginine/serine-rich 2, interacting protein;SFRS2-interacting protein;SFRS2IP protein	2	2	0.50649	2.9058	-0.981394	1.53894
REV_IPI00010474	Cystine/glutamate transporter;Amino acid transport system xc-;xCT;Solute carrier family 7 member 11;Calcium channel blocker resistance protein CCBR1	SLC7A11	>IPI:REV_IPI00010474.1|SWISS-PROT:Q9UPY5|TREMBL:A8K2U4;Q4W5A5;Q9BYH2;Q9P1X0|ENSEMBL:ENSP00000280612|REFSEQ:NP_055146|H-INV:HIT000246406|VEGA:OTTHUMP00000164578 Tax_Id=9606 Gene_Symbol=SLC7A11 Cystine/glutamate transporter	2	2	5.8102	3.3671	2.53859	1.75151
REV_IPI00549342;REV_IPI00844213;REV_IPI00375731	RNA-binding protein 10;RNA-binding motif protein 10;G patch domain-containing protein 9;RNA-binding protein S1-1	RBM10;DXS8237E;GPATC9;GPATCH9;KIAA0122	>IPI:REV_IPI00549342.2|TREMBL:Q5JRR2;Q9BTX0|ENSEMBL:ENSP00000329659;ENSP00000384872|REFSEQ:NP_690595|VEGA:OTTHUMP00000023191 Tax_Id=9606 Gene_Symbol=RBM10 RNA binding motif protein 10, isoform CRA_e;>IPI:REV_IPI00844213.1|TREMBL:Q9NTB1|ENSEMBL:ENSP00000328	2	2	1.7351	3.8157	0.795019	1.93195
IPI00746270;IPI00872143;IPI00025464	Metallothionein;Metallothionein-1F;Metallothionein-IF	MT1F;PRO0376	Metallothionein-1F;Metallothionein;Metallothionein-1F	2	2	1.0155	2.5675	0.0221902	1.36036
IPI00456931;IPI00220450;IPI00011566	Glycine receptor subunit alpha-4;Glycine receptor subunit alpha-2	GLRA4;GLRA2	Glycine receptor subunit alpha-4;Isoform Alpha-2B of Glycine receptor subunit alpha-2;Isoform Alpha-2* of Glycine receptor subunit alpha-2	2	2	0.2899	3.3751	-1.78637	1.75493
REV_IPI00300621;REV_IPI00477078;REV_IPI00844344;REV_IPI00515001;REV_IPI00643184;REV_IPI00640409	Synaptojanin-2;Synaptic inositol-1,4,5-trisphosphate 5-phosphatase 2;cDNA FLJ55580, highly similar to Synaptojanin-2 (EC 3.1.3.36);cDNA FLJ60279, highly similar to Synaptojanin-2 (EC 3.1.3.36)	SYNJ2;KIAA0348;RP11-266C7.2-005	>IPI:REV_IPI00300621.1|SWISS-PROT:O15056-1|ENSEMBL:ENSP00000347792|REFSEQ:NP_003889|H-INV:HIT000077313|VEGA:OTTHUMP00000017494 Tax_Id=9606 Gene_Symbol=SYNJ2 Isoform 2B2 of Synaptojanin-2;>IPI:REV_IPI00477078.2|SWISS-PROT:O15056-2 Tax_Id=9606 Gene_Symbol=SY	2	2	0.056609	2.6856	-4.14282	1.42524
REV_IPI00855794;REV_IPI00877887;REV_IPI00002243;REV_IPI00339373;REV_IPI00877979	Gamma-glutamyltransferase 5;cDNA FLJ50454, moderately similar to Gamma-glutamyltransferase 5 (EC2.3.2.2);Gamma-glutamyltranspeptidase 5;Gamma-glutamyltransferase-like activity 1;Gamma-glutamyl transpeptidase-related enzyme;Gamma-glutamyltransferase 5 heavy chain;Gamma-glutamyltransferase 5 light chain	GGT5;GGTLA1	>IPI:REV_IPI00855794.1|TREMBL:Q6GMP0|ENSEMBL:ENSP00000381340|REFSEQ:NP_001093251|VEGA:OTTHUMP00000198514 Tax_Id=9606 Gene_Symbol=GGT5 gamma-glutamyltransferase 5 isoform a;>IPI:REV_IPI00877887.2|TREMBL:B4DEL3|VEGA:OTTHUMP00000198515 Tax_Id=9606 Gene_Symbol	2	2	2.7714	3.3631	1.47061	1.74979
IPI00216560;IPI00216561;IPI00646326;IPI00216562;IPI00419673;IPI00872875;IPI00386849;IPI00177323;IPI00878925	Cadherin-23;Otocadherin;Cadherin 23 isoform B2;Cadherin-like 23;FLJ00233 protein;Putative uncharacterized protein DKFZp434P2350	CDH23;KIAA1774;KIAA1812;UNQ1894/PRO4340;RP11-472K8.4-006;FLJ00233;DKFZp434P2350	Cadherin-like 23;Isoform 3 of Cadherin-23;Isoform 2 of Cadherin-23;Isoform 4 of Cadherin-23;Cadherin 23 isoform B2;Isoform 6 of Cadherin-23;Cadherin-like 23;FLJ00233 protein (Fragment);Putative uncharacterized protein DKFZp434P2350 (Fragment)	2	2	0.66015	3.1714	-0.599134	1.66512
REV_IPI00443415;REV_IPI00011957;REV_IPI00914889	Colorectal mutant cancer protein	MCC	>IPI:REV_IPI00443415.2|TREMBL:Q6ZR04;Q7Z3E9|ENSEMBL:ENSP00000386227|REFSEQ:NP_001078846 Tax_Id=9606 Gene_Symbol=MCC mutated in colorectal cancers isoform 1;>IPI:REV_IPI00011957.1|SWISS-PROT:P23508|REFSEQ:NP_002378|H-INV:HIT000196013 Tax_Id=9606 Gene_Symbol	2	2	6.1807	3.8282	2.62777	1.93667
IPI00877924	E3 SUMO-protein ligase CBX4;Chromobox protein homolog 4;Polycomb 2 homolog	CBX4	Isoform 2 of E3 SUMO-protein ligase CBX4	2	2	1.2286	3.3708	0.297015	1.75309
IPI00479543			similar to ribosomal protein S26	2	2	0.14621	2.952	-2.77389	1.56169
REV_IPI00291532;REV_IPI00411930;REV_IPI00442076	A disintegrin and metalloproteinase with thrombospondin motifs 18;cDNA FLJ16501 fis, clone FEBRA2006519, weakly similar to Mus musculus papilin mRNA	ADAMTS18;ADAMTS21	>IPI:REV_IPI00291532.6|SWISS-PROT:Q8TE60-1|TREMBL:Q2VYF7|ENSEMBL:ENSP00000282849|REFSEQ:NP_955387|H-INV:HIT000260804|VEGA:OTTHUMP00000080111;OTTHUMP00000174960 Tax_Id=9606 Gene_Symbol=ADAMTS18 Isoform 1 of A disintegrin and metalloproteinase with thrombosp	2	2	0.099335	2.6431	-3.33155	1.40223
IPI00033516;IPI00399300;IPI00221175	Gamma-tubulin complex component 3;Spindle pole body protein Spc98 homolog	TUBGCP3;GCP3	Isoform 1 of Gamma-tubulin complex component 3;Isoform 2 of Gamma-tubulin complex component 3;Isoform 3 of Gamma-tubulin complex component 3	2	2	0.028772	3.6493	-5.11919	1.86762
REV_IPI00374450	Coiled-coil domain-containing protein 42B		>IPI:REV_IPI00374450.4|SWISS-PROT:A6NFT4|ENSEMBL:ENSP00000333915|REFSEQ:XP_001714569;XP_373547;XP_946589 Tax_Id=9606 Gene_Symbol=LOC387885 Coiled-coil domain-containing protein 42B	2	2	4.3242	3.9005	2.11243	1.96366
IPI00657962;IPI00646366;IPI00888387;IPI00376383;IPI00643703;IPI00645181;IPI00887632	Centriolin;110 kDa centrosomal protein;Centrosomal protein 1;Centrosomal protein 110kDa	CEP110;CEP1;RP11-165P4.1-002;RP11-165P4.1-003	Isoform 1 of Centriolin;Centrosomal protein 110kDa;Isoform 5 of Centriolin;Isoform 2 of Centriolin;Centrosomal protein 110kDa;Centrosomal protein 110kDa	2	2	0.92106	4.0534	-0.118633	2.01913
REV_IPI00910555;REV_IPI00155437;REV_IPI00909935;REV_IPI00910921	cDNA FLJ54847;N-acetyltransferase 15;cDNA FLJ52716;cDNA FLJ54990	NAT15;UNQ2771/PRO7155	>IPI:REV_IPI00910555.1|TREMBL:B4DLZ0 Tax_Id=9606 Gene_Symbol=- cDNA FLJ54847;>IPI:REV_IPI00155437.6|SWISS-PROT:Q9H7X0|ENSEMBL:ENSP00000354108;ENSP00000385903|REFSEQ:NP_001077069;NP_001077070;NP_079121|H-INV:HIT000016872|VEGA:OTTHUMP00000080559;OTTHUMP00000	2	2	0.71391	4.723	-0.486186	2.2397
REV_IPI00641475;REV_IPI00167913	Spermatid-associated protein;Protein chibby homolog 2	SPERT;CBY2	>IPI:REV_IPI00641475.1|SWISS-PROT:Q8NA61-2|TREMBL:A8K8I5|ENSEMBL:ENSP00000368249|VEGA:OTTHUMP00000018355 Tax_Id=9606 Gene_Symbol=SPERT Isoform 2 of Spermatid-associated protein;>IPI:REV_IPI00167913.1|SWISS-PROT:Q8NA61-1|ENSEMBL:ENSP00000309189|REFSEQ:NP_68	2	2	7.2166	3.7319	2.85132	1.89991
IPI00914048;IPI00027794	UPF0696 protein C11orf68;Basophilic leukemia-expressed protein Bles03;Protein p5326	C11orf68;BLES03	basophilic leukemia expressed protein BLES03 isoform 1;basophilic leukemia expressed protein BLES03 isoform 2	2	2	0.87207	2.4013	-0.197484	1.26382
IPI00023919;IPI00745502;IPI00555749	26S protease regulatory subunit 8;Proteasome 26S subunit ATPase 5;Proteasome subunit p45;p45/SUG;Thyroid hormone receptor-interacting protein 1;cDNA FLJ75514, highly similar to S.scrofa putative 26S protease subunit;Proteasome (Prosome, macropain) 26S subunit, ATPase, 5, isoform CRA_b;Proteasome 26S ATPase subunit 5 variant	PSMC5;SUG1;hCG_41818	26S protease regulatory subunit 8;Proteasome (Prosome, macropain) 26S subunit, ATPase, 5, isoform CRA_b;Proteasome 26S ATPase subunit 5 variant (Fragment)	2	2	0.8073	2.805	-0.308823	1.488
IPI00099838;IPI00556344	Lysophosphatidic acid phosphatase type 6;Acid phosphatase 6, lysophosphatidic;Acid phosphatase-like protein 1;PACPL1	ACP6;ACPL1;LPAP;UNQ205/PRO231	Isoform 1 of Lysophosphatidic acid phosphatase type 6;Isoform 2 of Lysophosphatidic acid phosphatase type 6	2	2	2.2063	2.9023	1.14163	1.5372
IPI00396517;IPI00872574	E3 ubiquitin-protein ligase SIAH1;Seven in absentia homolog 1;Siah-1a	SIAH1;HUMSIAH	Isoform 1 of E3 ubiquitin-protein ligase SIAH1;Isoform 3 of E3 ubiquitin-protein ligase SIAH1	2	2	1.3379	2.8421	0.41997	1.50696
IPI00174962;IPI00878263;IPI00878088	MICAL-like protein 1;Molecule interacting with Rab13;MICAL-like 1;Putative uncharacterized protein DKFZp686M2226	MICALL1;KIAA1668;MIRAB13;DKFZp686M2226;AL022311.2-004;AL022311.2-005	MICAL-like protein 1;Putative uncharacterized protein DKFZp686M2226;MICAL-like 1	2	2	0.88973	3.212	-0.16856	1.68347
IPI00150881;IPI00853189;IPI00645760;IPI00477488;IPI00853308;IPI00853499;IPI00645198	Coiled-coil domain-containing protein C6orf204;Serologically defined breast cancer antigen NY-BR-15;Chromosome 6 open reading frame 204	C6orf204;RP11-57K17.2-008;RP11-57K17.2-009	Isoform 1 of Coiled-coil domain-containing protein C6orf204;Chromosome 6 open reading frame 204;Isoform 2 of Coiled-coil domain-containing protein C6orf204;chromosome 6 open reading frame 204 isoform b;Isoform 3 of Coiled-coil domain-containing protein C6o	2	2	0.45367	2.6489	-1.14028	1.40539
REV_IPI00014310	Cullin-1	CUL1	>IPI:REV_IPI00014310.3|SWISS-PROT:Q13616|TREMBL:B3KTW0;B3KU45;B4DLA3;Q75MQ1|ENSEMBL:ENSP00000326804|REFSEQ:NP_003583|H-INV:HIT000388572|VEGA:OTTHUMP00000024785 Tax_Id=9606 Gene_Symbol=CUL1 Cullin-1	2	2	7.4986	2.96	2.90662	1.5656
REV_IPI00410442	Probable G-protein coupled receptor 153;G-protein coupled receptor PGR1	GPR153;PGR1	>IPI:REV_IPI00410442.2|SWISS-PROT:Q6NV75|ENSEMBL:ENSP00000289226;ENSP00000367125|REFSEQ:NP_997253|H-INV:HIT000262989|VEGA:OTTHUMP00000001391 Tax_Id=9606 Gene_Symbol=GPR153 Probable G-protein coupled receptor 153	2	2	0.41982	2.2315	-1.25216	1.15801
REV_IPI00216227;REV_IPI00217068;REV_IPI00217065	Sodium- and chloride-dependent glycine transporter 1;Solute carrier family 6 member 9	SLC6A9	>IPI:REV_IPI00216227.5|SWISS-PROT:P48067-1|TREMBL:A6NDH1|ENSEMBL:ENSP00000353791;ENSP00000361381|REFSEQ:NP_964012|H-INV:HIT000216379|VEGA:OTTHUMP00000010004 Tax_Id=9606 Gene_Symbol=SLC6A9 solute carrier family 6 member 9 isoform 2;>IPI:REV_IPI00217068.6|SW	2	2	0.12427	3.6934	-3.00845	1.88495
IPI00288965;IPI00647703;IPI00647258	Proto-oncogene tyrosine-protein kinase ROS;c-ros-1;Tyrosine-protein kinase receptor	ROS1;RP1-179P9.1-002	Proto-oncogene tyrosine-protein kinase ROS;Tyrosine-protein kinase receptor	2	2	0.37012	4.0338	-1.43393	2.01214
IPI00291570;IPI00873488;IPI00018345	Caspase-2;ICH-1 protease;Neural precursor cell expressed developmentally down-regulated protein 2;Caspase-2 subunit p18;Caspase-2 subunit p13;Caspase-2 subunit p12;cDNA FLJ59132, highly similar to Caspase-2 (EC 3.4.22.-);Casp-2L-Pro;Putative uncharacterized protein CASP2	CASP2;ICH1;NEDD2	Isoform ICH-1L of Caspase-2;cDNA FLJ59132, highly similar to Caspase-2;caspase 2 isoform 3	2	2	0.13808	2.6533	-2.85642	1.40779
REV_IPI00654777	Eukaryotic translation initiation factor 3 subunit F;Eukaryotic translation initiation factor 3 subunit 5;eIF-3-epsilon;eIF3 p47	EIF3F;EIF3S5	>IPI:REV_IPI00654777.2|SWISS-PROT:O00303|TREMBL:A8K0S2;B3KSH1;B4DEW9;B4DMT5|ENSEMBL:ENSP00000310040|REFSEQ:NP_003745|H-INV:HIT000018378 Tax_Id=9606 Gene_Symbol=EIF3F HCG1784554, isoform CRA_a	2	2	1.4402	2.2537	0.526269	1.1723
IPI00026237	Myelin-associated glycoprotein;Siglec-4a	MAG;GMA	Myelin-associated glycoprotein	2	2	0.097506	3.1514	-3.35837	1.65599
IPI00335581;IPI00894102	E3 ubiquitin-protein ligase UBR3;N-recognin-3;Ubiquitin-protein ligase E3-alpha-3;Ubiquitin-protein ligase E3-alpha-III;Zinc finger protein 650	UBR3;KIAA2024;ZNF650	Isoform 1 of E3 ubiquitin-protein ligase UBR3;Protein	2	2	1.9924	2.7902	0.994507	1.48037
IPI00218077;IPI00477716	WD repeat-containing protein 17	WDR17	WD repeat-containing protein 17;WD repeat domain 17 isoform 2	2	2	7.1561	3.8345	2.83917	1.93904
REV_IPI00030216;REV_IPI00024698;REV_IPI00654698;REV_IPI00644888	Polyglutamine-binding protein 1;Polyglutamine tract-binding protein 1;PQBP-1;38 kDa nuclear protein containing a WW domain;Npw38	PQBP1;NPW38;JM26	>IPI:REV_IPI00030216.3|SWISS-PROT:O60828-3 Tax_Id=9606 Gene_Symbol=PQBP1 Isoform 3 of Polyglutamine-binding protein 1;>IPI:REV_IPI00024698.1|SWISS-PROT:O60828-1|ENSEMBL:ENSP00000218224;ENSP00000365747;ENSP00000379985;ENSP00000379986|REFSEQ:NP_001027553;NP_	2	2	0.093318	3.5897	-3.4217	1.84386
IPI00043516;IPI00869072;IPI00302008	Zinc finger protein 407	ZNF407;KIAA1703	Isoform 1 of Zinc finger protein 407;Isoform 2 of Zinc finger protein 407;Isoform 3 of Zinc finger protein 407	2	2	0.29873	3.0779	-1.74309	1.62195
REV_IPI00889074			>IPI:REV_IPI00889074.1|REFSEQ:XP_001718000 Tax_Id=9606 Gene_Symbol=LOC100133748 similar to GTF2IRD2 protein	2	2	0.11265	2.9839	-3.15008	1.5772
REV_IPI00005158;REV_IPI00334291;REV_IPI00642982	Lon protease homolog, mitochondrial;Lon protease-like protein;LONHs;Mitochondrial ATP-dependent protease Lon;Serine protease 15;Lon protease homolog;LONP1 protein	LONP1;PRSS15	>IPI:REV_IPI00005158.1|SWISS-PROT:P36776|TREMBL:B4DPX0;Q2VPA0|ENSEMBL:ENSP00000353826|REFSEQ:NP_004784|H-INV:HIT000029449|VEGA:OTTHUMP00000077871 Tax_Id=9606 Gene_Symbol=LONP1 Lon protease homolog, mitochondrial;>IPI:REV_IPI00334291.8|TREMBL:B3KPH8;B3KU28;	2	2	1.762	2.9829	0.817214	1.57672
REV_IPI00376888;REV_IPI00337544;REV_IPI00642902;REV_IPI00470939;REV_IPI00456484;REV_IPI00401276;REV_IPI00643207;REV_IPI00888026;REV_IPI00887498;REV_IPI00887671;REV_IPI00830118	Myomegalin;Phosphodiesterase 4D-interacting protein;Cardiomyopathy-associated protein 2	PDE4DIP;CMYA2;KIAA0454;KIAA0477;MMGL	>IPI:REV_IPI00376888.9|ENSEMBL:ENSP00000358359 Tax_Id=9606 Gene_Symbol=PDE4DIP 281 kDa protein;>IPI:REV_IPI00337544.7|SWISS-PROT:Q5VU43-2|ENSEMBL:ENSP00000316434|REFSEQ:NP_001002811|VEGA:OTTHUMP00000015725 Tax_Id=9606 Gene_Symbol=PDE4DIP Isoform 2 of Myome	2	2	0.38012	2.0142	-1.39547	1.01021
IPI00219892;IPI00028484	Kallikrein-8;Neuropsin;Ovasin;Serine protease TADG-14;Tumor-associated differentially expressed gene 14 protein;Serine protease 19	KLK8;NRPN;PRSS19;TADG14;UNQ283/PRO322	Isoform 2 of Kallikrein-8;Isoform 1 of Kallikrein-8	2	2	1.0922	1.6204	0.127237	0.69635
IPI00298264;IPI00328801;IPI00845420	Protein FAM124A	FAM124A	Isoform 2 of Protein FAM124A;Isoform 1 of Protein FAM124A;Isoform 3 of Protein FAM124A	2	2	2.8338	3.2149	1.50274	1.68477
IPI00018272;IPI00792667;IPI00793232	Pyridoxine-5'-phosphate oxidase;Pyridoxamine-phosphate oxidase;cDNA FLJ59599, highly similar to Pyridoxine-5'-phosphate oxidase (EC 1.4.3.5);cDNA FLJ59109, highly similar to Pyridoxine-5'-phosphate oxidase (EC 1.4.3.5)	PNPO	Pyridoxine-5'-phosphate oxidase;cDNA FLJ59599, highly similar to Pyridoxine-5'-phosphate oxidase;cDNA FLJ59109, highly similar to Pyridoxine-5'-phosphate oxidase	2	2	0.65725	2.0067	-0.605486	1.00482
IPI00217002	Basic helix-loop-helix domain-containing protein KIAA2018	KIAA2018	hypothetical protein LOC205717	2	2	0.47717	2.2343	-1.06742	1.15982
REV_IPI00219709;REV_IPI00009243;REV_IPI00219710;REV_IPI00873026;REV_IPI00219708;REV_IPI00219711	Leptin receptor;OB receptor;HuB219;cDNA FLJ77491, highly similar to Homo sapiens leptin receptor (LEPR), transcript variant 2, mRNA	LEPR;DB;OBR	>IPI:REV_IPI00219709.1|SWISS-PROT:P48357-3|ENSEMBL:ENSP00000360098|REFSEQ:NP_001003680|VEGA:OTTHUMP00000010694 Tax_Id=9606 Gene_Symbol=LEPR Isoform C of Leptin receptor;>IPI:REV_IPI00009243.2|SWISS-PROT:P48357-1|TREMBL:A2RRQ4|ENSEMBL:ENSP00000330393|REFSEQ	2	2	10.783	2.4043	3.43069	1.26562
IPI00783653;IPI00017304;IPI00220339			Similar to Inducible nitric oxide synthase	2	2	1.5843	2.4444	0.663846	1.28948
REV_IPI00740951			>IPI:REV_IPI00740951.2|REFSEQ:XP_001714183;XP_932573;XP_943243 Tax_Id=9606 Gene_Symbol=LOC644310 similar to ubiquinol-cytochrome c reductase complex	2	2	0.32498	1.4699	-1.62158	0.555718
IPI00055753;IPI00797492	Methionyl-tRNA formyltransferase, mitochondrial	MTFMT;FMT;FMT1	Methionyl-tRNA formyltransferase, mitochondrial;21 kDa protein	2	2	5.0535	3.1636	2.33728	1.66157
IPI00010088	Histone deacetylase 4	HDAC4;KIAA0288	Histone deacetylase 4	2	2	0.31809	3.0728	-1.65249	1.61955
IPI00030397;IPI00215704;IPI00215703;IPI00215701	Vesicle transport protein SEC20;BCL2/adenovirus E1B 19 kDa protein-interacting protein 1;Transformation-related gene 8 protein	BNIP1;NIP1;SEC20L;TRG8	Isoform 3 of Vesicle transport protein SEC20;Isoform 1 of Vesicle transport protein SEC20;Isoform 4 of Vesicle transport protein SEC20;Isoform 2 of Vesicle transport protein SEC20	2	2	0.2746	2.2835	-1.8646	1.19125
IPI00743713;IPI00871353;IPI00027165;IPI00909829	Pyruvate kinase isozymes R/L;R-type/L-type pyruvate kinase;Red cell/liver pyruvate kinase;Pyruvate kinase 1;Pyruvate kinase	PKLR;PK1;PKL;RP11-263K19.15-001;hCG_16134	Pyruvate kinase;Pyruvate kinase;Isoform R-type of Pyruvate kinase isozymes R/L;cDNA FLJ51264, highly similar to Pyruvate kinase isozymes R/L	2	2	0.33918	2.5484	-1.55988	1.34959
IPI00297937;IPI00749275	Coiled-coil domain-containing protein 37	CCDC37	Isoform 2 of Coiled-coil domain-containing protein 37;Isoform 1 of Coiled-coil domain-containing protein 37	2	2	0.94162	1.9468	-0.0867831	0.961105
REV_IPI00167764	Transmembrane protein 102	TMEM102	>IPI:REV_IPI00167764.2|SWISS-PROT:Q8N9M5|ENSEMBL:ENSP00000315387;ENSP00000379815|REFSEQ:NP_848613|H-INV:HIT000053013|VEGA:OTTHUMP00000163818;OTTHUMP00000163819;OTTHUMP00000182812;OTTHUMP00000182813 Tax_Id=9606 Gene_Symbol=TMEM102 Transmembrane protein 102	2	2	0.23375	3.0676	-2.09696	1.61711
IPI00759806	Alpha-enolase;2-phospho-D-glycerate hydro-lyase;Non-neural enolase;Enolase 1;Phosphopyruvate hydratase;C-myc promoter-binding protein;MBP-1;MPB-1;Plasminogen-binding protein	ENO1;ENO1L1;MBPB1;MPB1	Isoform MBP-1 of Alpha-enolase	2	2	1.3336	1.9837	0.415326	0.988194
IPI00394694			Hypothetical protein	2	2	1.127	2.4597	0.172488	1.29848
IPI00645963;IPI00006109	MAD2 mitotic arrest deficient-like 2 (Yeast);Mitotic spindle assembly checkpoint protein MAD2B;MAD2-like 2	MAD2L2;RP3-330O12.4-002;MAD2B;REV7	MAD2 mitotic arrest deficient-like 2;Mitotic spindle assembly checkpoint protein MAD2B	2	2	0.9329	2.4087	-0.100206	1.26825
IPI00021907;IPI00216474	Myelin basic protein;Myelin A1 protein;Myelin membrane encephalitogenic protein	MBP	Isoform 1 of Myelin basic protein;Isoform 2 of Myelin basic protein	2	2	2.4768	3.3945	1.30848	1.7632
REV_IPI00044689;REV_IPI00853564;REV_IPI00876969	Zinc finger protein 816A;cDNA FLJ76721;Putative uncharacterized protein LOC125893	ZNF816A;LOC125893;hCG_2036633	>IPI:REV_IPI00044689.6|SWISS-PROT:Q0VGE8-1 Tax_Id=9606 Gene_Symbol=ZNF816A Isoform 1 of Zinc finger protein 816A;>IPI:REV_IPI00853564.1|SWISS-PROT:Q0VGE8-2 Tax_Id=9606 Gene_Symbol=ZNF816A Isoform 2 of Zinc finger protein 816A;>IPI:REV_IPI00876969.1|TREMBL:	2	2	0.24287	1.3439	-2.04174	0.426426
REV_IPI00552881;REV_IPI00171769;REV_IPI00374136	FUN14 domain containing 2;FUN14 domain-containing protein 2;Hepatitis C virus core-binding protein 6;Cervical cancer proto-oncogene 3 protein	FUNDC2;GS1-273L24.1-004;HCBP6;DC44;HCC3;PD03104	>IPI:REV_IPI00552881.1|TREMBL:Q5HYP8|ENSEMBL:ENSP00000347675|VEGA:OTTHUMP00000015442 Tax_Id=9606 Gene_Symbol=FUNDC2 FUN14 domain containing 2;>IPI:REV_IPI00171769.1|SWISS-PROT:Q9BWH2|TREMBL:B2R7W5|ENSEMBL:ENSP00000358510|REFSEQ:NP_076423|H-INV:HIT000246218	2	2	2.63	2.099	1.39506	1.0697
REV_IPI00004471;REV_IPI00167134	PDZ and LIM domain protein 3;Actinin-associated LIM protein;Alpha-actinin-2-associated LIM protein	PDLIM3;ALP	>IPI:REV_IPI00004471.2|SWISS-PROT:Q53GG5-1|TREMBL:B2R866|ENSEMBL:ENSP00000284770|REFSEQ:NP_055291|H-INV:HIT000330746 Tax_Id=9606 Gene_Symbol=PDLIM3 Isoform 1 of PDZ and LIM domain protein 3;>IPI:REV_IPI00167134.3|SWISS-PROT:Q53GG5-2|ENSEMBL:ENSP00000284771	2	2	2.4952	1.9623	1.31916	0.972546
IPI00339320;IPI00644534;IPI00646764	KN motif and ankyrin repeat domain-containing protein 1;Ankyrin repeat domain-containing protein 15;Kidney ankyrin repeat-containing protein;Kank protein isoform-L;KN motif and ankyrin repeat domains 1	KANK1;ANKRD15;KANK;KIAA0172;hKank-L;RP11-130C19.4-005	KN motif and ankyrin repeat domain-containing protein 1;KN motif and ankyrin repeat domains 1;KN motif and ankyrin repeat domains 1 isoform b	2	2	1.465	1.4988	0.550901	0.583808
REV_IPI00014235	Rab3 GTPase-activating protein catalytic subunit;RAB3 GTPase-activating protein 130 kDa subunit;Rab3-GAP p130	RAB3GAP1;KIAA0066;RAB3GAP	>IPI:REV_IPI00014235.3|SWISS-PROT:Q15042-1|TREMBL:A6H8Z3|ENSEMBL:ENSP00000264158|REFSEQ:NP_036365|H-INV:HIT000042219 Tax_Id=9606 Gene_Symbol=RAB3GAP1 Isoform 1 of Rab3 GTPase-activating protein catalytic subunit	2	2	2.5933	2.6745	1.37479	1.41927
IPI00013212;IPI00910540	Tyrosine-protein kinase CSK;C-SRC kinase;Protein-tyrosine kinase CYL;cDNA FLJ51496, highly similar to Tyrosine-protein kinase CSK (EC 2.7.10.2)	CSK	Tyrosine-protein kinase CSK;cDNA FLJ51496, highly similar to Tyrosine-protein kinase CSK	2	2	0.93988	1.7153	-0.0894515	0.778461
REV_IPI00335541;REV_IPI00554678;REV_IPI00909597;REV_IPI00790839	Protein timeless homolog;cDNA FLJ58786, highly similar to Timeless homolog	TIMELESS;TIM;TIM1;TIMELESS1	>IPI:REV_IPI00335541.4|SWISS-PROT:Q9UNS1-1|TREMBL:B2ZAV0;B3KMU4|ENSEMBL:ENSP00000229201|REFSEQ:NP_003911|H-INV:HIT000068526|VEGA:OTTHUMP00000168067 Tax_Id=9606 Gene_Symbol=TIMELESS Isoform 1 of Protein timeless homolog;>IPI:REV_IPI00554678.1|SWISS-PROT:Q9U	2	2	0.52744	1.8585	-0.922921	0.894139
REV_IPI00293402;REV_IPI00013930;REV_IPI00477418;REV_IPI00178839	Syntaxin-10;Syntaxin-6;Syntaxin 10	STX10;SYN10;STX6	>IPI:REV_IPI00293402.3|SWISS-PROT:O60499-1|ENSEMBL:ENSP00000242770|REFSEQ:NP_003756|H-INV:HIT000280836|VEGA:OTTHUMP00000078119 Tax_Id=9606 Gene_Symbol=STX10 Isoform 1 of Syntaxin-10;>IPI:REV_IPI00013930.1|SWISS-PROT:O43752|TREMBL:B2R652;B4DR17;Q49AF6|ENSEM	2	2	0.28814	1.8002	-1.79516	0.848157
IPI00456977			Uncharacterized protein ENSP00000329036	2	2	23.718	1.9191	4.56791	0.94043
IPI00015946	Transcription factor BTF3 homolog 3;Basic transcription factor 3-like 3	BTF3L3	Transcription factor BTF3 homolog 3	2	2	2.0488	2.2537	1.03478	1.1723
IPI00218570;IPI00844133;IPI00453476;IPI00549725;IPI00374975;IPI00786897	Phosphoglycerate mutase 2;Phosphoglycerate mutase isozyme M;BPG-dependent PGAM 2;Muscle-specific phosphoglycerate mutase;Phosphoglycerate mutase;Phosphoglycerate mutase 1;Phosphoglycerate mutase isozyme B;BPG-dependent PGAM 1	PGAM2;PGAMM;tcag7.794;PGAM1;PGAMA;CDABP0006	Phosphoglycerate mutase 2;Phosphoglycerate mutase 2;Uncharacterized protein ENSP00000348237;Phosphoglycerate mutase 1	2	2	0.62278	1.6692	-0.683205	0.739157
REV_IPI00106663;REV_IPI00456609	Probable ubiquitin carboxyl-terminal hydrolase CYLD;Ubiquitin thioesterase CYLD;Ubiquitin-specific-processing protease CYLD;Deubiquitinating enzyme CYLD	CYLD;CYLD1;KIAA0849;HSPC057	>IPI:REV_IPI00106663.2|SWISS-PROT:Q9NQC7-1|TREMBL:A8KAB0|ENSEMBL:ENSP00000308928|REFSEQ:NP_056062|H-INV:HIT000245961 Tax_Id=9606 Gene_Symbol=CYLD Isoform 1 of Probable ubiquitin carboxyl-terminal hydrolase CYLD;>IPI:REV_IPI00456609.3|SWISS-PROT:Q9NQC7-2|TR	2	2	0.73793	1.2871	-0.438444	0.364124
IPI00299608;IPI00456695	26S proteasome non-ATPase regulatory subunit 1;26S proteasome regulatory subunit RPN2;26S proteasome regulatory subunit S1;26S proteasome subunit p112	PSMD1	Isoform 1 of 26S proteasome non-ATPase regulatory subunit 1;Isoform 2 of 26S proteasome non-ATPase regulatory subunit 1	2	2	0.60118	1.9739	-0.734131	0.981049
IPI00006173;IPI00641481	Cholesteryl ester transfer protein;Lipid transfer protein I	CETP	Isoform 1 of Cholesteryl ester transfer protein;Isoform 2 of Cholesteryl ester transfer protein	2	2	1.4794	2.218	0.565012	1.14926
IPI00004970	Small subunit processome component 20 homolog;Down-regulated in metastasis protein;Protein Key-1A6;Novel nucleolar protein 73	UTP20;DRIM	Small subunit processome component 20 homolog	2	2	0.28178	2.1121	-1.82736	1.07868
IPI00736625;IPI00783936	Uncharacterized protein C3orf43;cDNA FLJ77313	C3orf43	Uncharacterized protein C3orf43;cDNA FLJ77313	2	2	0.77419	1.6985	-0.36924	0.764261
REV_IPI00909249	cDNA FLJ59341, highly similar to Homo sapiens sphingomyelin phosphodiesterase 4, neutral membrane, transcript variant 1, mRNA		>IPI:REV_IPI00909249.1|TREMBL:B4DM23 Tax_Id=9606 Gene_Symbol=- cDNA FLJ59341, highly similar to Homo sapiens sphingomyelin phosphodiesterase 4, neutral membrane, transcript variant 1, mRNA	2	2	1.0042	1.4897	0.00604663	0.575022
IPI00012093;IPI00893500;IPI00893092	Serine/threonine-protein kinase 25;Sterile 20/oxidant stress-response kinase 1;Ste20-like kinase;STK25 protein;cDNA FLJ78718	STK25;SOK1;YSK1;DKFZp686J1430	Serine/threonine-protein kinase 25;STK25 protein;cDNA FLJ78718	2	2	0.89165	1.213	-0.165451	0.27858
IPI00871745;IPI00021363;IPI00619935;IPI00872073;IPI00909864	Lysine-specific demethylase 5A;Histone demethylase JARID1A;Jumonji/ARID domain-containing protein 1A;Retinoblastoma-binding protein 2	KDM5A;JARID1A;RBBP2;RBP2	196 kDa protein;Jumonji/ARID domain-containing protein 1A;Isoform 1 of Histone demethylase JARID1A;retinoblastoma binding protein 2 isoform 2	2	2	0.0083007	2.8634	-6.91255	1.51773
REV_IPI00009673	Receptor expression-enhancing protein 1	REEP1;C2orf23	>IPI:REV_IPI00009673.1|SWISS-PROT:Q9H902|ENSEMBL:ENSP00000165698|REFSEQ:NP_075063|H-INV:HIT000006446|VEGA:OTTHUMP00000160708 Tax_Id=9606 Gene_Symbol=REEP1 Receptor expression-enhancing protein 1	2	2	0.66933	1.22	-0.57921	0.286881
REV_IPI00847830			>IPI:REV_IPI00847830.3|H-INV:HIT000332435 Tax_Id=9606 Gene_Symbol=- Conserved hypothetical protein	2	2	0.13232	1.6223	-2.9179	0.698041
IPI00789615;IPI00410261;IPI00384170;IPI00025092;IPI00797657	cDNA FLJ60643, highly similar to Myosin-binding protein C, slow-type;cDNA FLJ78685, highly similar to Homo sapiens myosin binding protein C, slow type (MYBPC1), transcript variant 2, mRNA;Putative uncharacterized protein DKFZp451E186;Myosin-binding protein C, slow-type;Slow MyBP-C;C-protein, skeletal muscle slow isoform;Myosin binding protein C, slow type;Myosin binding protein C, slow type, isof…	MYBPC1;DKFZp451E186;MYBPCS;hCG_21838	cDNA FLJ60643, highly similar to Myosin-binding protein C, slow-type;myosin binding protein C, slow type isoform 1;myosin binding protein C, slow type isoform 2;Myosin-binding protein C, slow-type;myosin binding protein C, slow type isoform 4	2	2	1.3293	2.2662	0.410667	1.18028
REV_IPI00894101;REV_IPI00798431;REV_IPI00167280	Tetratricopeptide repeat protein 23-like;Putative uncharacterized protein TTC23L	TTC23L	>IPI:REV_IPI00894101.1|SWISS-PROT:Q6PF05-3 Tax_Id=9606 Gene_Symbol=TTC23L Isoform 3 of Tetratricopeptide repeat protein 23-like;>IPI:REV_IPI00798431.1|SWISS-PROT:Q6PF05-1|ENSEMBL:ENSP00000371477|REFSEQ:NP_653326 Tax_Id=9606 Gene_Symbol=TTC23L Isoform 1 of	2	2	9.3125	2.033	3.21917	1.02361
REV_IPI00396563;REV_IPI00027378	UBX domain-containing protein 1;SAPK substrate protein 1;UBA/UBX 33.3 kDa protein	UBXN1;SAKS1	>IPI:REV_IPI00396563.2|SWISS-PROT:Q04323-2|ENSEMBL:ENSP00000294119|REFSEQ:NP_056937 Tax_Id=9606 Gene_Symbol=UBXN1 Isoform 2 of UBX domain-containing protein 1;>IPI:REV_IPI00027378.5|SWISS-PROT:Q04323-1|TREMBL:B4DNC6;B4E0P8;Q05BV2|ENSEMBL:ENSP00000303991|H-	2	2	0.7108	1.2388	-0.492484	0.308943
IPI00903119;IPI00005102;IPI00642393;IPI00909795;IPI00643452	Spermine synthase;Spermidine aminopropyltransferase;cDNA FLJ50114, highly similar to Spermine synthase (EC 2.5.1.22)	SMS	45 kDa protein;Isoform 1 of Spermine synthase;Isoform 2 of Spermine synthase;cDNA FLJ50114, highly similar to Spermine synthase;Protein	2	2	0.72951	1.5238	-0.455	0.607674
IPI00794248			47 kDa protein	2	2	0.76666	1.1756	-0.383341	0.233397
IPI00478572	Collagen alpha-4(IV) chain	COL4A4	Collagen alpha-4(IV) chain	2	2	5.219	1.5539	2.38377	0.635894
REV_IPI00398020	Teneurin-3;Tenascin-M3;Protein Odd Oz/ten-m homolog 3	ODZ3;KIAA1455;TNM3	>IPI:REV_IPI00398020.7|SWISS-PROT:Q9P273|ENSEMBL:ENSP00000385276|REFSEQ:NP_001073946|H-INV:HIT000001170 Tax_Id=9606 Gene_Symbol=ODZ3 Teneurin-3	2	2	1.6199	1.1671	0.695905	0.222928
IPI00740654	cDNA FLJ30206 fis, clone BRACE2001508, weakly similar to PROTEIN-LYSINE 6-OXIDASE		cDNA FLJ30206 fis, clone BRACE2001508, weakly similar to PROTEIN-LYSINE 6-OXIDASE	2	2	1.5172	1.3208	0.601411	0.401412
IPI00011689	Elongation factor 2 kinase;eEF-2 kinase;Calcium/calmodulin-dependent eukaryotic elongation factor 2 kinase	EEF2K	Elongation factor 2 kinase	2	2	5.3537	1.6079	2.42054	0.685178
IPI00175217;IPI00894527	DnaJ homolog subfamily C member 5G;Gamma-cysteine string protein;Putative uncharacterized protein DNAJC5G	DNAJC5G	DnaJ homolog subfamily C member 5G;Putative uncharacterized protein DNAJC5G	2	2	1.2961	1.1183	0.374177	0.161307
REV_IPI00641117;REV_IPI00002411;REV_IPI00852720;REV_IPI00852757;REV_IPI00852631	Inhibitor of kappaB kinase gamma	IKBKG	>IPI:REV_IPI00641117.2|TREMBL:Q7Z7F1|ENSEMBL:ENSP00000358622|H-INV:HIT000250716|VEGA:OTTHUMP00000026026 Tax_Id=9606 Gene_Symbol=IKBKG Inhibitor of kappaB kinase gamma	2	2	1.3372	2.5539	0.419215	1.3527
IPI00514020;IPI00037448;IPI00550682	Glyoxylate reductase/hydroxypyruvate reductase;GRHPR protein	GRHPR;RP11-397D12.2-004;GLXR;MSTP035	Glyoxylate reductase/hydroxypyruvate reductase;Glyoxylate reductase/hydroxypyruvate reductase;GRHPR protein (Fragment)	2	2	0.87798	1.5133	-0.18774	0.597698
REV_IPI00167715	cDNA FLJ37429 fis, clone BRAWH2001666		>IPI:REV_IPI00167715.2|TREMBL:Q8N9G5|ENSEMBL:ENSP00000321474|REFSEQ:XP_001725756;XP_001725785;XP_001726322|H-INV:HIT000019603|VEGA:OTTHUMP00000076949 Tax_Id=9606 Gene_Symbol=LOC100128398 cDNA FLJ37429 fis, clone BRAWH2001666	2	2	0.42789	1.9384	-1.22469	0.954866
IPI00021057;IPI00215693;IPI00215694;IPI00215695	Solute carrier family 12 member 4;Electroneutral potassium-chloride cotransporter 1;Erythroid K-Cl cotransporter 1	SLC12A4;KCC1	Isoform 1 of Solute carrier family 12 member 4;Isoform 2 of Solute carrier family 12 member 4;Isoform 3 of Solute carrier family 12 member 4;Isoform 4 of Solute carrier family 12 member 4	2	2	0.028365	2.8224	-5.13974	1.49692
IPI00103090	RNA polymerase-associated protein LEO1;Replicative senescence down-regulated leo1-like protein	LEO1;RDL	Isoform 1 of RNA polymerase-associated protein LEO1	2	2	0.77012	1.3933	-0.376845	0.478506
IPI00910774	Putative uncharacterized protein CXorf55	CXorf55	cDNA FLJ54427, moderately similar to Heterogeneous nuclear ribonucleoprotein G	2	2	0.10631	1.6707	-3.23365	0.740453
IPI00790214;IPI00029628	Putative uncharacterized protein RCN2;Reticulocalbin-2;Calcium-binding protein ERC-55;E6-binding protein	RCN2;ERC55	Putative uncharacterized protein RCN2;Reticulocalbin-2	2	2	24.636	1.8691	4.6227	0.902344
IPI00010896;IPI00554767	Chloride intracellular channel protein 1;Nuclear chloride ion channel 27;Chloride channel ABP;Regulatory nuclear chloride ion channel protein	CLIC1;NCC27	Chloride intracellular channel protein 1	2	2	1.0952	1.4141	0.131194	0.499884
REV_IPI00745416			>IPI:REV_IPI00745416.2|H-INV:HIT000091529|VEGA:OTTHUMP00000171504 Tax_Id=9606 Gene_Symbol=LOC401068 Conserved hypothetical protein	2	2	0.015071	1.2977	-6.05208	0.375957
REV_IPI00016387	Pre-mRNA cleavage complex 2 protein Pcf11;Pre-mRNA cleavage complex II protein Pcf11	PCF11;KIAA0824	>IPI:REV_IPI00016387.4|SWISS-PROT:O94913|TREMBL:A6H8W7|ENSEMBL:ENSP00000298281|REFSEQ:NP_056969|H-INV:HIT000000541 Tax_Id=9606 Gene_Symbol=PCF11 Pre-mRNA cleavage complex 2 protein Pcf11	2	2	0.55633	1.8186	-0.845987	0.862828
REV_IPI00470606;REV_IPI00741576;REV_IPI00644082	tRNA guanosine-2'-O-methyltransferase TRM11 homolog	TRMT11;C6orf75;MDS024	>IPI:REV_IPI00470606.3|SWISS-PROT:Q7Z4G4-1|TREMBL:Q5JY01|ENSEMBL:ENSP00000333934|REFSEQ:NP_001026882|H-INV:HIT000243732|VEGA:OTTHUMP00000017156 Tax_Id=9606 Gene_Symbol=TRMT11 Isoform 1 of tRNA guanosine-2'-O-methyltransferase TRM11 homolog;>IPI:REV_IPI0074	2	2	1.137	1.2532	0.185232	0.325617
IPI00154603	Heparin-binding growth factor 2;Basic fibroblast growth factor	FGF2;FGFB	fibroblast growth factor 2	2	2	0.31928	1.4066	-1.64711	0.492212
IPI00144243	Transcription factor HIVEP2;Human immunodeficiency virus type I enhancer-binding protein 2	HIVEP2	Transcription factor HIVEP2	2	2	30.886	1.2564	4.94888	0.329296
IPI00645702	CTP synthase 2;UTP--ammonia ligase 2;CTP synthetase 2	CTPS2	CTP synthase 2	2	2	1.6315	1.0878	0.706199	0.121413
IPI00908311	Guanine nucleotide binding protein-like 1	GNL1;DAAP-394O23.2-002	cDNA FLJ52448, moderately similar to Guanine nucleotide-binding protein-like 1	2	2	0.26763	1.6196	-1.90169	0.695638
REV_IPI00401990;REV_IPI00008037;REV_IPI00854706;REV_IPI00411387	Long-chain-fatty-acid--CoA ligase 5;Long-chain acyl-CoA synthetase 5;Fatty acid coenzyme A ligase 5	ACSL5;ACS5;FACL5;UNQ633/PRO1250	>IPI:REV_IPI00401990.2|ENSEMBL:ENSP00000348429|REFSEQ:NP_057318|H-INV:HIT000008206 Tax_Id=9606 Gene_Symbol=ACSL5 acyl-CoA synthetase long-chain family member 5 isoform a;>IPI:REV_IPI00008037.1|SWISS-PROT:Q9ULC5-1|ENSEMBL:ENSP00000346223;ENSP00000346680;ENS	2	2	0.17889	1.9131	-2.48286	0.935912
IPI00335509;IPI00894420;IPI00894120;IPI00894526	Dihydropyrimidinase-related protein 5;ULIP6 protein;Collapsin response mediator protein 5;CRMP3-associated molecule;Putative uncharacterized protein DPYSL5	DPYSL5;CRMP5;ULIP6	Dihydropyrimidinase-related protein 5;21 kDa protein;19 kDa protein;Putative uncharacterized protein DPYSL5	2	2	1.6019	1.5567	0.679784	0.638491
IPI00747010;IPI00219898;REV_IPI00060377	Nephrin;Renal glomerulus-specific cell adhesion receptor;HCG1986256;Putative uncharacterized protein	NPHS1;NPHN;hCG_1986256	Isoform 1 of Nephrin;Isoform 2 of Nephrin;>IPI:REV_IPI00060377.1|TREMBL:Q96CB2|H-INV:HIT000009595 Tax_Id=9606 Gene_Symbol=- Putative uncharacterized protein	2	2	1.2272	1.0239	0.29537	0.0340748
IPI00022981	Putative uncharacterized protein PRO0255	PRO0255	Putative uncharacterized protein PRO0255	2	2	3.8571	1.31	1.94752	0.389567
IPI00550364	Phosphoglucomutase-2;Glucose phosphomutase 2	PGM2;MSTP006	Phosphoglucomutase-2	2	2	3.2469	1.3639	1.69906	0.447738
IPI00217920;IPI00910572	Aldehyde dehydrogenase family 16 member A1;cDNA FLJ60673, highly similar to Homo sapiens aldehyde dehydrogenase 16 family, member A1 (ALDH16A1), mRNA	ALDH16A1	Isoform 1 of Aldehyde dehydrogenase family 16 member A1;cDNA FLJ60673, highly similar to Homo sapiens aldehyde dehydrogenase 16 family, member A1 (ALDH16A1), mRNA	2	2	0.81198	1.4256	-0.300484	0.511569
REV_IPI00743301			>IPI:REV_IPI00743301.1|H-INV:HIT000098685 Tax_Id=9606 Gene_Symbol=- Similar to Beta-Ala-His dipeptidase precursor	2	2	1.1579	1.397	0.211511	0.482332
IPI00478496;IPI00332091	Ribonuclease P protein subunit p40;RNase P subunit 1;Ribonuclease P/MRP 40kDa subunit	RPP40;RNASEP1;RP11-428J1.3-002	ribonuclease P 40kDa subunit;Ribonuclease P 40kDa subunit	2	2	0.49457	1.9371	-1.01575	0.953898
IPI00910694;IPI00101659;IPI00164154;IPI00902543	cDNA FLJ58598, highly similar to Homo sapiens NOL1/NOP2/Sun domain family, member 5 (NSUN5), transcript variant 1, mRNA;Putative methyltransferase NSUN5;NOL1/NOP2/Sun domain family member 5;Williams-Beuren syndrome chromosomal region 20A protein	NSUN5;WBSCR20;WBSCR20A	cDNA FLJ58598, highly similar to Homo sapiens NOL1/NOP2/Sun domain family, member 5 (NSUN5), transcript variant 1, mRNA;Isoform 2 of Putative methyltransferase NSUN5;Isoform 1 of Putative methyltransferase NSUN5	2	2	1.1715	1.4851	0.228357	0.57056
IPI00848334;IPI00867746;IPI00010368;IPI00867529	Kinesin-like protein KIF2A;HK2	KIF2A;KIF2;KNS2	Isoform 4 of Kinesin-like protein KIF2A;Isoform 3 of Kinesin-like protein KIF2A;Isoform 1 of Kinesin-like protein KIF2A;Isoform 2 of Kinesin-like protein KIF2A	2	2	1.3418	1.3913	0.42417	0.476434
IPI00550239	Histone H1.0;Histone H1(0)	H1F0;H1FV	Histone H1.0	2	2	1.0671	1.2599	0.0936954	0.333309
IPI00874185;IPI00419802;IPI00377161	3-hydroxyisobutyryl-CoA hydrolase, mitochondrial;3-hydroxyisobutyryl-coenzyme A hydrolase	HIBCH	46 kDa protein;Isoform 1 of 3-hydroxyisobutyryl-CoA hydrolase, mitochondrial;Isoform 2 of 3-hydroxyisobutyryl-CoA hydrolase, mitochondrial	2	2	0.8079	1.4033	-0.307751	0.488823
REV_IPI00451617;REV_IPI00655598;REV_IPI00302335;REV_IPI00893038;REV_IPI00872162;REV_IPI00292723;REV_IPI00910556;REV_IPI00019883;REV_IPI00909697;REV_IPI00844173;REV_IPI00816033;REV_IPI00106855	KIR2DL1 protein;P58 NK cell inhibitory receptor NKR-K6;Killer cell immunoglobulin-like receptor 2DL1;MHC class I NK cell receptor;Natural killer-associated transcript 1;p58 natural killer cell receptor clones CL-42/47.11;p58.1 MHC class-I-specific NK receptor;CD158 antigen-like family member A;Natural killer cell inhibitory receptor;Putative uncharacterized protein KIR2DS5;Killer cell immunoglobu…	KIR2DL1;CD158A;NKAT1;KIR2DS5;KIR2DS1;CD158H;KIR-K9	>IPI:REV_IPI00451617.2|TREMBL:Q6IST4|ENSEMBL:ENSP00000365665|VEGA:OTTHUMP00000165880 Tax_Id=9606 Gene_Symbol=KIR2DL1 KIR2DL1 protein;>IPI:REV_IPI00655598.1|TREMBL:O00381;Q1KMT8;Q6H2H1;Q6H2H2;Q6H2H3;Q6H2H4;Q9UNC1;Q9UNC7;Q9UND0|ENSEMBL:ENSP00000336769|REFSEQ	2	2	0.63603	1.1065	-0.652833	0.146003
IPI00023876;IPI00217208	Caspase-6;Apoptotic protease Mch-2;Caspase-6 subunit p18;Caspase-6 subunit p11	CASP6;MCH2	Isoform Alpha of Caspase-6;Isoform Beta of Caspase-6	2	2	0.82532	1.3003	-0.276974	0.378845
IPI00173946;IPI00885010	Protein TANC1;Tetratricopeptide repeat, ankyrin repeat and coiled-coil domain-containing protein 1	TANC1;KIAA1728	Isoform 1 of Protein TANC1;Isoform 2 of Protein TANC1	2	2	2.0812	1.6163	1.05742	0.692695
IPI00219038;IPI00909530;IPI00477080;IPI00793280;IPI00874018;IPI00792719	Histone H3.3;Histone H3	H3F3A;H3.3A;H3F3;PP781;H3F3B;H3.3B	Histone H3.3;cDNA FLJ52843, highly similar to Histone H3.3;cDNA FLJ57905, moderately similar to Histone H3.3;13 kDa protein;Histone H3 (Fragment)	2	2	1.3272	1.0938	0.408386	0.129349
REV_IPI00298876;REV_IPI00444577;REV_IPI00742882	Protein Wnt-9b;Wnt-15;Wnt-14b;Protein Wnt	WNT9B;WNT14B;WNT15;UNQ6973/PRO21956	>IPI:REV_IPI00298876.3|SWISS-PROT:O14905|ENSEMBL:ENSP00000290015|REFSEQ:NP_003387|H-INV:HIT000059952|VEGA:OTTHUMP00000181565 Tax_Id=9606 Gene_Symbol=WNT9B Protein Wnt-9b;>IPI:REV_IPI00444577.3|TREMBL:Q6ZSP0|ENSEMBL:ENSP00000366039 Tax_Id=9606 Gene_Symbol=W	2	2	0.97029	1.258	-0.0435121	0.331132
REV_IPI00299503;REV_IPI00376358	Phosphatidylinositol-glycan-specific phospholipase D;Glycoprotein phospholipase D;Glycosyl-phosphatidylinositol-specific phospholipase D	GPLD1;PIGPLD1	>IPI:REV_IPI00299503.2|SWISS-PROT:P80108-1|ENSEMBL:ENSP00000230036|REFSEQ:NP_001494|H-INV:HIT000192082|VEGA:OTTHUMP00000017721 Tax_Id=9606 Gene_Symbol=GPLD1 Isoform 1 of Phosphatidylinositol-glycan-specific phospholipase D	2	2	0.49033	1.9891	-1.02818	0.992116
REV_IPI00854845	Interferon-induced very large GTPase 1	GVIN1	>IPI:REV_IPI00854845.2|SWISS-PROT:Q7Z2Y8|ENSEMBL:ENSP00000344984|H-INV:HIT000055100 Tax_Id=9606 Gene_Symbol=GVIN1 Interferon-induced very large GTPase 1	2	2	1.4379	0.99483	0.523963	-0.00747808
REV_IPI00386924;REV_IPI00013779	UPF0183 protein C16orf70	C16orf70;C16orf6	>IPI:REV_IPI00386924.2|SWISS-PROT:Q9BSU1-2|ENSEMBL:ENSP00000377596|VEGA:OTTHUMP00000081101 Tax_Id=9606 Gene_Symbol=C16orf70 Isoform 2 of UPF0183 protein C16orf70;>IPI:REV_IPI00013779.1|SWISS-PROT:Q9BSU1-1|ENSEMBL:ENSP00000219139|REFSEQ:NP_079463|H-INV:HIT0	2	2	10.273	1.6298	3.36079	0.704695
REV_IPI00215786;REV_IPI00297440;REV_IPI00872405	cAMP and cAMP-inhibited cGMP 3',5'-cyclic phosphodiesterase 10A;cDNA FLJ58114, highly similar to cAMP and cAMP-inhibited cGMP 3',5'-cyclicphosphodiesterase 10A (EC 3.1.4.17)	PDE10A	>IPI:REV_IPI00215786.3|SWISS-PROT:Q9Y233-2|TREMBL:Q6FHX1;Q9ULW9|ENSEMBL:ENSP00000341187|REFSEQ:NP_001124162 Tax_Id=9606 Gene_Symbol=PDE10A phosphodiesterase 10A isoform 1;>IPI:REV_IPI00297440.2|SWISS-PROT:Q9Y233-1|TREMBL:Q9HCQ1|ENSEMBL:ENSP00000346435;ENSP	2	2	2.1679	1.5249	1.1163	0.608715
REV_IPI00216047;REV_IPI00150057;REV_IPI00797830;REV_IPI00793678	SWI/SNF complex subunit SMARCC2;SWI/SNF-related matrix-associated actin-dependent regulator of chromatin subfamily C member 2;SWI/SNF complex 170 kDa subunit;BRG1-associated factor 170	SMARCC2;BAF170	>IPI:REV_IPI00216047.3|SWISS-PROT:Q8TAQ2-1|ENSEMBL:ENSP00000267064|REFSEQ:NP_003066|H-INV:HIT000040150|VEGA:OTTHUMP00000168107 Tax_Id=9606 Gene_Symbol=SMARCC2 Isoform 1 of SWI/SNF complex subunit SMARCC2;>IPI:REV_IPI00150057.6|SWISS-PROT:Q8TAQ2-2|TREMBL:B4	2	2	0.15905	1.794	-2.65245	0.84318
REV_IPI00441959;REV_IPI00441960;REV_IPI00171791;REV_IPI00441955;REV_IPI00441952;REV_IPI00329695;REV_IPI00783670;REV_IPI00441954;REV_IPI00883941	Ninein;hNinein;Glycogen synthase kinase 3 beta-interacting protein;Ninein isoform 6	NIN;KIAA1565	>IPI:REV_IPI00441959.1|SWISS-PROT:Q8N4C6-7|ENSEMBL:ENSP00000245441|REFSEQ:NP_065972 Tax_Id=9606 Gene_Symbol=NIN Isoform 7 of Ninein;>IPI:REV_IPI00441960.3|SWISS-PROT:Q8N4C6-8|VEGA:OTTHUMP00000195014 Tax_Id=9606 Gene_Symbol=NIN Isoform 8 of Ninein;>IPI:REV_	2	2	2.2011	1.9921	1.13822	0.99429
IPI00026513;IPI00872436	Ribose-5-phosphate isomerase;Phosphoriboisomerase;Putative uncharacterized protein RPIA	RPIA;RPI	Ribose-5-phosphate isomerase;Ribose-5-phosphate isomerase	2	2	0.93492	1.2724	-0.0970852	0.347552
IPI00101600;IPI00478313;IPI00386343	CWF19-like protein 1	CWF19L1	Isoform 1 of CWF19-like protein 1;Isoform 3 of CWF19-like protein 1;Isoform 2 of CWF19-like protein 1	2	2	0.94249	1.3716	-0.0854508	0.45586
IPI00032050;IPI00797202;IPI00789465	WW domain-binding protein 2;cDNA FLJ59459, highly similar to WW domain-binding protein 2	WBP2	WW domain-binding protein 2;28 kDa protein;cDNA FLJ59459, highly similar to WW domain-binding protein 2	2	2	1.588	1.4557	0.667211	0.541713
IPI00171768	Kinesin-like protein KIF18A;Marrow stromal KIF18A	KIF18A;OK/SW-cl.108	Kinesin-like protein KIF18A	2	2	2.085	1.2261	1.06005	0.294077
REV_IPI00026952	Plakophilin-3	PKP3	>IPI:REV_IPI00026952.1|SWISS-PROT:Q9Y446|ENSEMBL:ENSP00000331678|REFSEQ:NP_009114|H-INV:HIT000029329|VEGA:OTTHUMP00000147609 Tax_Id=9606 Gene_Symbol=PKP3 Plakophilin-3	2	2	1.247	1.1253	0.318461	0.17031
IPI00744711;IPI00894110	Polyribonucleotide nucleotidyltransferase 1, mitochondrial;PNPase 1;Polynucleotide phosphorylase-like protein;PNPase old-35;3'-5' RNA exonuclease OLD35	PNPT1;PNPASE	Polyribonucleotide nucleotidyltransferase 1, mitochondrial;59 kDa protein	2	2	0.21173	2.0247	-2.2397	1.01771
REV_IPI00002503;REV_IPI00742116;REV_IPI00888336	Cyclic AMP-dependent transcription factor ATF-4;Activating transcription factor 4;DNA-binding protein TAXREB67;Cyclic AMP-responsive element-binding protein 2	ATF4;CREB2;TXREB	>IPI:REV_IPI00002503.2|SWISS-PROT:P18848|TREMBL:B4DJD4;Q6ICP0;Q96AQ3|ENSEMBL:ENSP00000336790;ENSP00000379912;ENSP00000384587|REFSEQ:NP_001666;NP_877962|H-INV:HIT000014358|VEGA:OTTHUMP00000028577;OTTHUMP00000199130;OTTHUMP00000199131 Tax_Id=9606 Gene_Symbol	2	2	0.68355	1.2169	-0.548881	0.283211
IPI00008791;IPI00908614	Protein CIAO1;WD repeat-containing protein 39;cDNA FLJ51287, highly similar to WD repeat protein 39	CIAO1;WDR39	Protein CIAO1;cDNA FLJ51287, highly similar to WD repeat protein 39	2	2	1.3419	1.1841	0.424277	0.243791
IPI00028122;IPI00333317;IPI00643781	PC4 and SFRS1-interacting protein;Lens epithelium-derived growth factor;Transcriptional coactivator p75/p52;Dense fine speckles 70 kDa protein;CLL-associated antigen KW-7;PSIP1 protein	PSIP1;DFS70;LEDGF;PSIP2	Isoform 1 of PC4 and SFRS1-interacting protein;Isoform 2 of PC4 and SFRS1-interacting protein;PSIP1 protein	2	2	0.021959	1.3592	-5.50904	0.442758
REV_IPI00103426;REV_IPI00552487;REV_IPI00219247	Solute carrier family 13 member 3;Sodium-dependent high-affinity dicarboxylate transporter 2;Na(+)/dicarboxylate cotransporter 3	SLC13A3;NADC3;SDCT2	>IPI:REV_IPI00103426.3|SWISS-PROT:Q8WWT9-1|ENSEMBL:ENSP00000279027|REFSEQ:NP_073740|H-INV:HIT000084174|VEGA:OTTHUMP00000031667 Tax_Id=9606 Gene_Symbol=SLC13A3 Isoform 1 of Solute carrier family 13 member 3;>IPI:REV_IPI00552487.3|SWISS-PROT:Q8WWT9-4|TREMBL:	2	2	0.12314	1.4849	-3.02163	0.570366
IPI00473047;IPI00413318;IPI00883914	cDNA FLJ40287 fis, clone TESTI2027909, highly similar to 5'-AMP-ACTIVATED PROTEIN KINASE, GAMMA-1 SUBUNIT;5'-AMP-activated protein kinase subunit gamma-1	PRKAG1	cDNA FLJ40287 fis, clone TESTI2027909, highly similar to 5'-AMP-ACTIVATED PROTEIN KINASE, GAMMA-1 SUBUNIT;5'-AMP-activated protein kinase subunit gamma-1;AMP-activated protein kinase, noncatalytic gamma-1 subunit isoform 2	2	2	0.95599	1.2409	-0.0649326	0.311387
IPI00299254	Eukaryotic translation initiation factor 5B;Translation initiation factor IF-2	EIF5B;IF2;KIAA0741	Eukaryotic translation initiation factor 5B	2	2	0.71679	1.232	-0.480378	0.301002
REV_IPI00444146			>IPI:REV_IPI00444146.3|H-INV:HIT000047827 Tax_Id=9606 Gene_Symbol=LOC644962 Conserved hypothetical protein	2	2	1.1483	1.0495	0.1995	0.0697022
IPI00418563;IPI00855891	Transmembrane protease, serine 11A;Epidermal type-II transmembrane serine protease;Airway trypsin-like protease 1;Esophageal cancer-susceptibility gene 1 protein	TMPRSS11A;ECRG1;HATL1;HESP	Isoform 1 of Transmembrane protease, serine 11A;Isoform 2 of Transmembrane protease, serine 11A	2	2	1.7598	1.7065	0.815411	0.77104
IPI00180384;IPI00296020	Dynein heavy chain 7, axonemal;Axonemal beta dynein heavy chain 7;Ciliary dynein heavy chain 7;Dynein heavy chain-like protein 2;HDHC2	DNAH7;KIAA0944	Isoform 1 of Dynein heavy chain 7, axonemal	2	2	0.15981	2.3115	-2.64557	1.20883
IPI00718888;IPI00219617;IPI00219616;IPI00552495;IPI00218371	Ribose-phosphate pyrophosphokinase 2;Phosphoribosyl pyrophosphate synthetase II;PPRibP;Ribose-phosphate pyrophosphokinase 1;Phosphoribosyl pyrophosphate synthetase I;Phosphoribosyl pyrophosphate synthetase 1	PRPS2;PRPS1;RP11-540N4.1-003	Isoform 2 of Ribose-phosphate pyrophosphokinase 2;Isoform 1 of Ribose-phosphate pyrophosphokinase 2;Ribose-phosphate pyrophosphokinase 1;Phosphoribosyl pyrophosphate synthetase 1	2	2	0.97927	1.1413	-0.0302214	0.190678
REV_IPI00015869;REV_IPI00903132;REV_IPI00888806	Trichohyalin;TCHH protein	TCHH;THH;THL;TRHY	>IPI:REV_IPI00015869.2|SWISS-PROT:Q07283|ENSEMBL:ENSP00000357794|REFSEQ:NP_009044|VEGA:OTTHUMP00000015268 Tax_Id=9606 Gene_Symbol=TCHH Trichohyalin;>IPI:REV_IPI00903132.1|TREMBL:A2RRS3;Q16043;Q5D861|ENSEMBL:ENSP00000385728|H-INV:HIT000390718 Tax_Id=9606 Ge	2	2	0.31963	1.7967	-1.64553	0.84535
IPI00183786;IPI00023484;IPI00867558	Fatty acid desaturase 2;Delta(6) fatty acid desaturase	FADS2	Isoform 1 of Fatty acid desaturase 2;Isoform 2 of Fatty acid desaturase 2;Isoform 3 of Fatty acid desaturase 2	2	2	1.2944	1.3766	0.372284	0.461109
IPI00745568;IPI00641815	TIP41-like protein;Putative MAPK-activating protein PM10	TIPRL	Isoform 1 of TIP41-like protein;Isoform 2 of TIP41-like protein	2	2	1.0419	1.1941	0.0592168	0.255924
IPI00219153;IPI00878392;IPI00879364	60S ribosomal protein L22;Epstein-Barr virus small RNA-associated protein;EBER-associated protein;Heparin-binding protein HBp15	RPL22	60S ribosomal protein L22;11 kDa protein;9 kDa protein	2	2	1.1977	1.0134	0.260267	0.0192037
REV_IPI00155729;REV_IPI00643423;REV_IPI00644785	Plexin-B3	PLXNB3;KIAA1206;PLXN6	>IPI:REV_IPI00155729.4|SWISS-PROT:Q9ULL4|TREMBL:A8K920|ENSEMBL:ENSP00000355378|REFSEQ:NP_005384|H-INV:HIT000000922|VEGA:OTTHUMP00000025973 Tax_Id=9606 Gene_Symbol=PLXNB3 Plexin-B3;>IPI:REV_IPI00643423.1|VEGA:OTTHUMP00000025976 Tax_Id=9606 Gene_Symbol=PLXNB	2	2	82.67	0.97832	6.36929	-0.0316217
IPI00872961;IPI00872848;IPI00217054;IPI00219332	E3 ubiquitin-protein ligase SMURF1;SMAD ubiquitination regulatory factor 1;SMAD-specific E3 ubiquitin-protein ligase 1	SMURF1;KIAA1625	98 kDa protein;95 kDa protein;Isoform Long of E3 ubiquitin-protein ligase SMURF1;Isoform Short of E3 ubiquitin-protein ligase SMURF1	2	2	0.84197	1.4052	-0.248159	0.490775
REV_IPI00783826;REV_IPI00334799;REV_IPI00220558	Ryanodine receptor 1;Skeletal muscle-type ryanodine receptor;Skeletal muscle calcium release channel	RYR1;RYDR	>IPI:REV_IPI00783826.1|SWISS-PROT:P21817-1|ENSEMBL:ENSP00000352608|REFSEQ:NP_000531 Tax_Id=9606 Gene_Symbol=RYR1 Isoform 1 of Ryanodine receptor 1;>IPI:REV_IPI00334799.8|SWISS-PROT:P21817-3|TREMBL:B4DET7|ENSEMBL:ENSP00000354254 Tax_Id=9606 Gene_Symbol=RYR1	2	2	0.56368	1.1497	-0.827052	0.201257
REV_IPI00887618;REV_IPI00889105			>IPI:REV_IPI00887618.1|REFSEQ:XP_001718538 Tax_Id=9606 Gene_Symbol=LOC401847 similar to hCG1793095;>IPI:REV_IPI00889105.1|REFSEQ:XP_001715237 Tax_Id=9606 Gene_Symbol=LOC100134182 similar to hCG1793095	2	2	0.86201	1.1181	-0.214223	0.161049
IPI00747462	cDNA FLJ54004, moderately similar to Band 4.1-like protein 2		cDNA FLJ54004, moderately similar to Band 4.1-like protein 2	2	2	0.89302	1.0184	-0.163236	0.0263043
IPI00107339;IPI00218734;IPI00879333	Guanine nucleotide-binding protein subunit beta-like protein 1;WD40 repeat-containing protein deleted in VCFS;WD repeat-containing protein 14;DGCRK3	GNB1L;GY2;KIAA1645;WDR14;FKSG1	Isoform 1 of Guanine nucleotide-binding protein subunit beta-like protein 1;Isoform 2 of Guanine nucleotide-binding protein subunit beta-like protein 1;10 kDa protein	2	2	1.1647	1.118	0.219958	0.16092
IPI00010317;IPI00296554;IPI00105620;IPI00644889	Ras-related GTP-binding protein B;Ras-related GTP-binding protein A;Adenovirus E3 14.7 kDa-interacting protein 1;FIP-1;Ras-related GTP binding B	RRAGB;RRAGA;RP11-465E19.1-005	Isoform 1 of Ras-related GTP-binding protein B;Isoform 2 of Ras-related GTP-binding protein B;Ras-related GTP-binding protein A;Ras-related GTP binding B	2	2	0.88197	1.055	-0.181199	0.077243
IPI00386702;IPI00172580	Nucleoporin p54;54 kDa nucleoporin	NUP54	Isoform 2 of Nucleoporin p54;Nucleoporin 54kDa variant (Fragment)	2	2	99.663	1.6077	6.63899	0.684998
REV_IPI00215742;REV_IPI00003375	C-C motif chemokine 14;Small-inducible cytokine A14;Chemokine CC-1/CC-3;HCC-1/HCC-3;HCC-1(1-74);NCC-2;HCC-1(3-74);HCC-1(4-74);HCC-1(9-74)	CCL14;NCC2;SCYA14	>IPI:REV_IPI00215742.1|SWISS-PROT:Q16627-2|REFSEQ:NP_116738|H-INV:HIT000327885 Tax_Id=9606 Gene_Symbol=CCL14 Isoform HCC-3 of C-C motif chemokine 14;>IPI:REV_IPI00003375.1|SWISS-PROT:Q16627-1|ENSEMBL:ENSP00000293276;ENSP00000378017|REFSEQ:NP_004157;NP_1167	2	2	1.1643	1.0607	0.219463	0.0850167
REV_IPI00550431;REV_IPI00384635	Zinc finger CCHC domain-containing protein 11;Zinc finger, CCHC domain containing 11	ZCCHC11;KIAA0191;RP5-965L7.2-002	>IPI:REV_IPI00550431.1|SWISS-PROT:Q5TAX3-2|ENSEMBL:ENSP00000257177;ENSP00000348063|REFSEQ:NP_001009881|H-INV:HIT000390636|VEGA:OTTHUMP00000009915 Tax_Id=9606 Gene_Symbol=ZCCHC11 zinc finger, CCHC domain containing 11 isoform a;>IPI:REV_IPI00384635.4|TREMBL	2	2	1.5253	2.053	0.609093	1.03773
IPI00013890;IPI00411765	14-3-3 protein sigma;Stratifin;Epithelial cell marker protein 1	SFN;HME1	Isoform 1 of 14-3-3 protein sigma;Isoform 2 of 14-3-3 protein sigma	2	2	0.58404	1.1274	-0.775861	0.172999
REV_IPI00794080;REV_IPI00298301	Myosin-3;Myosin heavy chain 3;Myosin heavy chain, fast skeletal muscle, embryonic;Muscle embryonic myosin heavy chain;SMHCE	MYH3	>IPI:REV_IPI00794080.1|VEGA:OTTHUMP00000183205 Tax_Id=9606 Gene_Symbol=- 227 kDa protein;>IPI:REV_IPI00298301.3|SWISS-PROT:P11055|TREMBL:Q5GJ67|ENSEMBL:ENSP00000226209|REFSEQ:NP_002461|H-INV:HIT000321407|VEGA:OTTHUMP00000160902 Tax_Id=9606 Gene_Symbol=MYH3	2	2	0.083068	1.866	-3.58956	0.899949
IPI00893006;IPI00397540;IPI00879128;IPI00910155	Protein pigeon homolog;Putative uncharacterized protein LOC54103	PION;LOC54103;tcag7.1314	Isoform 1 of Protein pigeon homolog;Putative uncharacterized protein LOC54103;61 kDa protein;Isoform 4 of Protein pigeon homolog	2	2	0.034159	0.99012	-4.87159	-0.0143247
REV_IPI00171134;REV_IPI00654603;REV_IPI00893693;REV_IPI00893391;REV_IPI00893288;REV_IPI00893019	Girdin;Girders of actin filament;Coiled-coil domain-containing protein 88A;Akt phosphorylation enhancer;Hook-related protein 1;G alpha-interacting vesicle-associated protein;KIAA1212 protein;cDNA FLJ10392 fis, clone NT2RM4000169, weakly similar to INTRACELLULAR PROTEIN TRANSPORT PROTEIN USO1	CCDC88A;APE;GRDN;KIAA1212	>IPI:REV_IPI00171134.5|SWISS-PROT:Q3V6T2-1|TREMBL:B4DSN0|ENSEMBL:ENSP00000338728|REFSEQ:NP_001129069|H-INV:HIT000328700|VEGA:OTTHUMP00000201690 Tax_Id=9606 Gene_Symbol=CCDC88A Isoform 1 of Girdin;>IPI:REV_IPI00654603.4|SWISS-PROT:Q3V6T2-2|TREMBL:O14997;Q6D	2	2	0.90872	1.2334	-0.138092	0.302641
IPI00102896;IPI00873632;IPI00031169;IPI00798089;IPI00794027;IPI00879279	Ras-related protein Rab-2B;Ras-related protein Rab-2A	RAB2B;RAB2A;RAB2	Ras-related protein Rab-2B;24 kDa protein;Ras-related protein Rab-2A;21 kDa protein;Protein	2	2	1.0093	1.1402	0.0133551	0.189287
REV_IPI00465344;REV_IPI00427809;REV_IPI00788710;REV_IPI00876842;REV_IPI00470378;REV_IPI00014923;REV_IPI00020071;REV_IPI00218375;REV_IPI00908598	Retinoic acid receptor gamma;Nuclear receptor subfamily 1 group B member 3;PML-RAR protein;Putative uncharacterized protein DKFZp761C0417;Putative uncharacterized protein RARA;Retinoic acid receptor, alpha, isoform CRA_e;Retinoic acid receptor alpha;Nuclear receptor subfamily 1 group B member 1;cDNA FLJ61038, highly similar to Homo sapiens retinoic acid receptor, alpha (RARA), transcript variant …	RARG;NR1B3;PML-RAR;DKFZp761C0417;RARA;NR1B1	>IPI:REV_IPI00465344.2|SWISS-PROT:P13631-1|TREMBL:A8K3H3|ENSEMBL:ENSP00000332695;ENSP00000377947|REFSEQ:NP_000957|H-INV:HIT000264905|VEGA:OTTHUMP00000167752 Tax_Id=9606 Gene_Symbol=RARG Isoform 1 of Retinoic acid receptor gamma;>IPI:REV_IPI00427809.1|SWISS	2	2	20.136	1.2435	4.33171	0.314407
IPI00062047;IPI00478530	Kinesin-like protein KIF12;Kinesin family member 12;Kinesin family member 12, isoform CRA_c	KIF12;RP11-56P10.3-001;hCG_32518	Kinesin-like protein KIF12;Kinesin family member 12	2	2	2.0464	1.0312	1.03309	0.0443242
IPI00221235;IPI00748807	Nuclear pore complex protein Nup160;Nucleoporin Nup160;160 kDa nucleoporin	NUP160;KIAA0197;NUP120	nucleoporin 160kDa;Isoform 1 of Nuclear pore complex protein Nup160	2	2	0.95967	1.7409	-0.0593897	0.799833
REV_IPI00384417;REV_IPI00329038;REV_IPI00329039;REV_IPI00479235;REV_IPI00553062;REV_IPI00384418;REV_IPI00385005;REV_IPI00746700	CDK5 regulatory subunit-associated protein 2;CDK5 activator-binding protein C48;Centrosome-associated protein 215;CDK5 regulatory subunit associated protein 2;Putative uncharacterized protein DKFZp686M1993	CDK5RAP2;CEP215;KIAA1633;RP11-412P1.1-013;RP11-412P1.1-014;DKFZp686M1993	>IPI:REV_IPI00384417.2|SWISS-PROT:Q96SN8-3|TREMBL:A6H8X1;B3KVI2;Q5CZA0;Q5JV18;Q66GT8|ENSEMBL:ENSP00000343818|REFSEQ:NP_060719|H-INV:HIT000042786|VEGA:OTTHUMP00000022800 Tax_Id=9606 Gene_Symbol=CDK5RAP2 CDK5 regulatory subunit associated protein 2 isoform a	2	2	19.252	1.6103	4.26694	0.687329
IPI00895806;IPI00895911;IPI00430812;IPI00895785;IPI00895852;IPI00430813;IPI00430814	cDNA FLJ77718;Cellular nucleic acid-binding protein;Zinc finger protein 9;Cellular nucleic acid binding protein beta variant 2;Cellular nucleic acid binding protein beta variant 1	CNBP;RNF163;ZNF9	zinc finger protein 9 isoform 1;zinc finger protein 9 isoform 2;Isoform 1 of Cellular nucleic acid-binding protein;zinc finger protein 9 isoform 4;zinc finger protein 9 isoform 5;Isoform 2 of Cellular nucleic acid-binding protein;Isoform 3 of Cellular nucl	2	2	1.2325	0.98283	0.301588	-0.0249862
IPI00413855			Uncharacterized protein ENSP00000342602 (Fragment)	2	2	1.3754	1.1014	0.459851	0.139339
IPI00011397	Glutamate receptor, ionotropic kainate 3;Glutamate receptor 7;Excitatory amino acid receptor 5	GRIK3;GLUR7	Glutamate receptor, ionotropic kainate 3	2	2	0.78885	1.0353	-0.342177	0.0500489
IPI00025499;IPI00220175;IPI00220174;IPI00026836;IPI00220173;IPI00293683;IPI00217976;IPI00747283;IPI00220171;IPI00910090	Microtubule-associated protein tau;Neurofibrillary tangle protein;Paired helical filament-tau;Microtubule-associated protein	MAPT;MAPTL;MTBT1;TAU	Isoform Tau-F of Microtubule-associated protein tau;Isoform Tau-E of Microtubule-associated protein tau;Isoform Tau-C of Microtubule-associated protein tau;Isoform Tau-D of Microtubule-associated protein tau;Isoform Tau-B of Microtubule-associated protein	2	2	4.114	1.3056	2.04054	0.384713
IPI00873993;IPI00375142;IPI00478393;IPI00749013;IPI00026965;IPI00332376;IPI00019932;IPI00006475;IPI00019930;IPI00745144	Putative uncharacterized protein UBE2D3;Ubiquitin-conjugating enzyme E2D 3 (UBC4/5 homolog, yeast), isoform CRA_c;Ubiquitin carrier protein;Ubiquitin-conjugating enzyme E2 D3;Ubiquitin-protein ligase D3;Ubiquitin carrier protein D3;Ubiquitin-conjugating enzyme E2-17 kDa 3;E2(17)KB 3;Ubiquitin-conjugating enzyme E2 D2;Ubiquitin-protein ligase D2;Ubiquitin carrier protein D2;Ubiquitin-conjugating e…	UBE2D3;UBCH5C;UBE2D2;UBC4;UBCH5B;PUBC1;hCG_26910;UBE2D4;UBE2D1;SFT;UBCH5;UBCH5A	29 kDa protein;ubiquitin-conjugating enzyme E2D 3 isoform 3;Putative uncharacterized protein UBE2D3P (Fragment);ubiquitin-conjugating enzyme E2D 3 isoform 2;Ubiquitin-conjugating enzyme E2 D3;Ubiquitin-conjugating enzyme E2 D2;ubiquitin-conjugating enzyme	2	2	1.2562	0.98391	0.329066	-0.0234017
IPI00298971	Vitronectin;Serum-spreading factor;V75;Vitronectin V65 subunit;Vitronectin V10 subunit;Somatomedin-B	VTN	Vitronectin	2	2	0.18409	1.0435	-2.44152	0.0614306
IPI00872639;IPI00296441	Adenosine deaminase;Adenosine aminohydrolase	ADA	45 kDa protein;Adenosine deaminase	2	2	0.61487	1.2606	-0.701647	0.334111
IPI00242339;IPI00642265	E3 ubiquitin-protein ligase MYLIP;Myosin regulatory light chain-interacting protein	MYLIP;BZF1;BM-023;PP5242	Isoform 1 of E3 ubiquitin-protein ligase MYLIP;Myosin regulatory light chain interacting protein	2	2	1.4874	0.95176	0.572793	-0.0713303
REV_IPI00878626			>IPI:REV_IPI00878626.1|VEGA:OTTHUMP00000168483 Tax_Id=9606 Gene_Symbol=- 22 kDa protein	2	2	5.3988	1.9174	2.43264	0.939151
REV_IPI00008998	Protein tyrosine phosphatase-like protein PTPLAD1;Protein-tyrosine phosphatase-like A domain-containing protein 1;Butyrate-induced protein 1	PTPLAD1;BIND1	>IPI:REV_IPI00008998.3|SWISS-PROT:Q9P035|ENSEMBL:ENSP00000261875|REFSEQ:NP_057479|H-INV:HIT000081933|VEGA:OTTHUMP00000175891 Tax_Id=9606 Gene_Symbol=PTPLAD1 Protein tyrosine phosphatase-like protein PTPLAD1	2	2	0.70996	1.801	-0.49419	0.848798
IPI00657648;IPI00259102	Mammalian ependymin-related protein 1;Upregulated in colorectal cancer gene 1 protein	EPDR1;MERP1;UCC1	ependymin related protein 1 precursor;Isoform 1 of Mammalian ependymin-related protein 1	2	2	0.40462	1.1324	-1.30536	0.179384
IPI00657915;IPI00017184;IPI00853165;IPI00853100	cDNA FLJ55166, highly similar to EH-domain-containing protein 1		cDNA FLJ55166, highly similar to EH-domain-containing protein 1	2	2	0.21169	1.2679	-2.23997	0.342441
IPI00219675;IPI00010271;IPI00394837;IPI00010270;IPI00023138;IPI00877663;IPI00878066;IPI00879948;IPI00790187;IPI00555566	Ras-related C3 botulinum toxin substrate 1;p21-Rac1;Ras-like protein TC25;Cell migration-inducing gene 5 protein;Ras-related C3 botulinum toxin substrate 1 (Rho family, small GTP binding protein Rac1);Ras-related C3 botulinum toxin substrate 1 (Rho family, small GTP binding protein Rac1), isoform CRA_b;Ras-related C3 botulinum toxin substrate 2;p21-Rac2;Small G protein;GX;Ras-related C3 botulinum…	RAC1;MIG5;hCG_14926;tcag7.839;RAC2;RAC3;RP1-151B14.8-007;hCG_1811995;RP1-151B14.8-004;RP1-151B14.8-003	Isoform B of Ras-related C3 botulinum toxin substrate 1;Isoform A of Ras-related C3 botulinum toxin substrate 1;ras-related C3 botulinum toxin substrate 1 isoform Rac1c;Ras-related C3 botulinum toxin substrate 2;Ras-related C3 botulinum toxin substrate 3;R	2	2	1.0457	1.008	0.064469	0.0114956
IPI00024933;IPI00887382;IPI00455040;IPI00816063;IPI00477279;IPI00886871;IPI00873694;IPI00026645	60S ribosomal protein L12	RPL12	Isoform 1 of 60S ribosomal protein L12;similar to mCG18564;Uncharacterized protein ENSP00000352315;Isoform 2 of 60S ribosomal protein L12	2	2	1.0664	1.0938	0.0927487	0.129349
IPI00867619	Pleckstrin homology domain-containing family H member 2	PLEKHH2;KIAA2028	Isoform 2 of Pleckstrin homology domain-containing family H member 2	2	2	1.3082	1.002	0.387583	0.00288251
IPI00026302;IPI00848331;IPI00479517;IPI00856058;IPI00887226;IPI00847374;IPI00878870;IPI00743317	60S ribosomal protein L31;RPL31 protein	RPL31	60S ribosomal protein L31;ribosomal protein L31 isoform 2;14 kDa protein;ribosomal protein L31 isoform 3;similar to mCG49427	2	2	1.0427	0.79248	0.0603241	-0.335554
IPI00337351;IPI00793296;IPI00658133	MAM domain-containing glycosylphosphatidylinositol anchor protein 2;MAM domain-containing protein 1;Putative uncharacterized protein MDGA2	MDGA2;MAMDC1;UNQ8188/PRO23197	MAM domain-containing glycosylphosphatidylinositol anchor protein 2;MAM domain containing 1 isoform 2	2	2	4.902	1.3671	2.29337	0.451119
IPI00418497;IPI00656071	Mitochondrial import inner membrane translocase subunit TIM50	TIMM50;TIM50;PRO1512	Isoform 2 of Mitochondrial import inner membrane translocase subunit TIM50;Isoform 1 of Mitochondrial import inner membrane translocase subunit TIM50	2	2	1.3103	1.0226	0.389897	0.0322419
IPI00289831;IPI00332271;IPI00332273;IPI00332272;IPI00743517;IPI00299590;IPI00479252;IPI00293275	Receptor-type tyrosine-protein phosphatase S;Receptor-type tyrosine-protein phosphatase sigma	PTPRS	Isoform PTPS of Receptor-type tyrosine-protein phosphatase S;Isoform PTPS-MEA of Receptor-type tyrosine-protein phosphatase S;Isoform PTPS-MEC of Receptor-type tyrosine-protein phosphatase S;Isoform PTPS-MEB of Receptor-type tyrosine-protein phosphatase S;	2	2	0.86007	1.0454	-0.217474	0.0640551
IPI00747193;IPI00329327;IPI00455316;IPI00455319;IPI00873539	Extracellular matrix protein FRAS1	FRAS1;KIAA1500	444 kDa protein;Isoform 2 of Extracellular matrix protein FRAS1;Isoform 1 of Extracellular matrix protein FRAS1;Isoform 3 of Extracellular matrix protein FRAS1;Isoform 5 of Extracellular matrix protein FRAS1	2	2	1.1088	0.97417	0.148999	-0.0377545
IPI00008240;IPI00910687;IPI00789261;IPI00792878	Methionyl-tRNA synthetase, cytoplasmic;Methionine--tRNA ligase;cDNA FLJ53309, highly similar to Methionyl-tRNA synthetase (EC 6.1.1.10);cDNA FLJ55046, highly similar to Methionyl-tRNA synthetase (EC 6.1.1.10)	MARS	Methionyl-tRNA synthetase, cytoplasmic;cDNA FLJ53309, highly similar to Methionyl-tRNA synthetase;cDNA FLJ55046, highly similar to Methionyl-tRNA synthetase;11 kDa protein	2	2	1.0544	1.0912	0.0764223	0.125916
REV_IPI00794835;REV_IPI00796439	Augmented in rheumatoid arthritis 17	AURA17	>IPI:REV_IPI00794835.2|TREMBL:A2VED2|ENSEMBL:ENSP00000341930|VEGA:OTTHUMP00000066127 Tax_Id=9606 Gene_Symbol=LRRK2 Augmented in rheumatoid arthritis 17	2	2	0.34567	1.2213	-1.53253	0.288418
IPI00885135	Coiled-coil domain-containing protein C16orf93	C16orf93	Isoform 2 of Coiled-coil domain-containing protein MGC104706	2	2	1.3731	0.94362	0.457437	-0.0837221
REV_IPI00410572;REV_IPI00885026;REV_IPI00182859	Differentially expressed in FDCP 8 homolog	DEF8	>IPI:REV_IPI00410572.4|SWISS-PROT:Q6ZN54-1|TREMBL:B3KT65;B4DK62;B4E0S9|ENSEMBL:ENSP00000268676|REFSEQ:NP_997397|H-INV:HIT000019906|VEGA:OTTHUMP00000080564;OTTHUMP00000176849 Tax_Id=9606 Gene_Symbol=DEF8 differentially expressed in FDCP 8 isoform 1;>IPI:REV	2	2	0.9863	0.80878	-0.0199016	-0.306181
IPI00218465;IPI00759657	Phospholipase A-2-activating protein	PLAA;PLAP	Phospholipase A-2-activating protein;81 kDa protein	2	2	0.89334	1.0822	-0.162719	0.113967
REV_IPI00006164	Integrin-linked kinase-associated serine/threonine phosphatase 2C	ILKAP	>IPI:REV_IPI00006164.4|SWISS-PROT:Q9H0C8|TREMBL:B3KM39|ENSEMBL:ENSP00000254654|REFSEQ:NP_110395|H-INV:HIT000032932|VEGA:OTTHUMP00000164472 Tax_Id=9606 Gene_Symbol=ILKAP Integrin-linked kinase-associated serine/threonine phosphatase 2C	2	2	8.24	0.96059	3.04264	-0.0580073
REV_IPI00847793;REV_IPI00027547	Dermcidin isoform 2;Dermcidin;Preproteolysin;Survival-promoting peptide;DCD-1	DCD;AIDD;DSEP	>IPI:REV_IPI00847793.1|TREMBL:A5JHP3 Tax_Id=9606 Gene_Symbol=- Dermcidin isoform 2;>IPI:REV_IPI00027547.2|SWISS-PROT:P81605|TREMBL:Q53YJ2|ENSEMBL:ENSP00000293371|REFSEQ:NP_444513|H-INV:HIT000260573|VEGA:OTTHUMP00000167817 Tax_Id=9606 Gene_Symbol=DCD Dermci	2	2	1.3933	0.80593	0.478506	-0.311274
REV_IPI00784883	Male-specific lethal 1 homolog;Male-specific lethal 1-like 1;Male-specific lethal-1 homolog 1	MSL1;MSL1L1	>IPI:REV_IPI00784883.4|SWISS-PROT:Q68DK7-1|VEGA:OTTHUMP00000181172 Tax_Id=9606 Gene_Symbol=MSL1 Isoform 1 of Male-specific lethal 1-like 1	2	2	1.1465	1.2951	0.197236	0.373063
IPI00025347;IPI00790725;IPI00792804	Probable ribosome biogenesis protein NEP1;Nucleolar protein EMG1 homolog;Protein C2f;cDNA FLJ60792, highly similar to Probable ribosome biogenesis protein NEP1;cDNA FLJ56921, highly similar to Probable ribosome biogenesis protein NEP1;EMG1 nucleolar protein homolog (S. cerevisiae), isoform CRA_a	EMG1;C2F;hCG_25956	Probable ribosome biogenesis protein NEP1;cDNA FLJ60792, highly similar to Probable ribosome biogenesis protein NEP1;cDNA FLJ56921, highly similar to Probable ribosome biogenesis protein NEP1	2	2	0.61508	0.83622	-0.701154	-0.258046
IPI00024913;IPI00793677;IPI00218482;IPI00798025;IPI00794316;IPI00795385	ES1 protein homolog, mitochondrial;Protein KNP-I;Protein GT335;Putative uncharacterized protein C21orf33	C21orf33;HES1;KNPI	Isoform Long of ES1 protein homolog, mitochondrial;Protein;Isoform Short of ES1 protein homolog, mitochondrial;Protein;24 kDa protein;Putative uncharacterized protein C21orf33	2	2	0.33703	1.0325	-1.56905	0.0461418
REV_IPI00298157;REV_IPI00514754;REV_IPI00909953	cDNA FLJ60798, highly similar to Homo sapiens myotubularin related protein 8 (MTMR8), mRNA;Ankyrin repeat and SOCS box protein 12;cDNA FLJ59274, highly similar to Ankyrin repeat and SOCS box protein 12(ASB-12)	ASB12	>IPI:REV_IPI00298157.4|TREMBL:B4DQL0;Q8N8F5|ENSEMBL:ENSP00000379435|H-INV:HIT000338034 Tax_Id=9606 Gene_Symbol=ASB12 cDNA FLJ60798, highly similar to Homo sapiens myotubularin related protein 8 (MTMR8), mRNA;>IPI:REV_IPI00514754.1|SWISS-PROT:Q8WXK4|ENSEMBL	2	2	0.51925	1.2355	-0.945499	0.305095
IPI00815713;IPI00815944;IPI00815731;IPI00914061;IPI00165041;IPI00555853;IPI00298696;IPI00913922;IPI00909120	Treacle protein;Treacher Collins syndrome protein;cDNA FLJ57828, highly similar to Treacle protein;TCOF1 protein;TCOF1 protein variant	TCOF1;DKFZp434G1035	Isoform 4 of Treacle protein;Isoform 3 of Treacle protein;Isoform 1 of Treacle protein;Treacher Collins-Franceschetti syndrome 1 isoform e;Treacher Collins-Franceschetti syndrome 1 isoform a;Isoform 5 of Treacle protein;Isoform 2 of Treacle protein;Treache	2	2	1.5408	1.8709	0.62368	0.903732
IPI00298292;IPI00170814;IPI00478565;IPI00174794;IPI00555762;IPI00168813;IPI00743413;IPI00186793	Tyrosine-protein kinase-like 7;Colon carcinoma kinase 4;PTK7 protein tyrosine kinase 7 isoform a variant	PTK7;CCK4	Tyrosine-protein kinase-like 7;PTK7 protein tyrosine kinase 7 isoform b precursor;PTK7 protein tyrosine kinase 7 isoform d precursor;PTK7 protein tyrosine kinase 7, isoform CRA_g;PTK7 protein tyrosine kinase 7 isoform a variant (Fragment);PTK7 protein tyro	2	2	0.34207	1.0051	-1.54764	0.00733905
IPI00386803;IPI00000861;IPI00909678;IPI00883946	LIM and SH3 domain protein 1;MLN 50;cDNA FLJ51834, highly similar to LIM and SH3 domain protein 1	LASP1;MLN50	Isoform 2 of LIM and SH3 domain protein 1;Isoform 1 of LIM and SH3 domain protein 1;cDNA FLJ51834, highly similar to LIM and SH3 domain protein 1;19 kDa protein	2	2	0.83215	1.0448	-0.265084	0.0632268
IPI00783447;IPI00295437;IPI00184266;IPI00877012	Laminin subunit beta-4;Laminin beta-1-related protein;cDNA FLJ50052, highly similar to Homo sapiens laminin, beta 4 (LAMB4), mRNA	LAMB4	Isoform 3 of Laminin subunit beta-4;Isoform 1 of Laminin subunit beta-4;Putative uncharacterized protein LAMB4	2	2	36.986	1.1557	5.20891	0.208767
REV_IPI00221375;REV_IPI00872477;REV_IPI00641213;REV_IPI00296902;REV_IPI00221378;REV_IPI00004473;REV_IPI00221376;REV_IPI00394936;REV_IPI00885030	Pro-neuregulin-1, membrane-bound isoform;Neuregulin-1;Neu differentiation factor;Heregulin;Breast cancer cell differentiation factor p45;Acetylcholine receptor-inducing activity;Sensory and motor neuron-derived factor;Glial growth factor;Heregulin-beta 3 protein isoform	NRG1;GGF;HGL;HRGA;NDF;SMDF	>IPI:REV_IPI00221375.3|SWISS-PROT:Q02297-2|TREMBL:Q7RTV8;Q7RTW4|ENSEMBL:ENSP00000347423 Tax_Id=9606 Gene_Symbol=NRG1 Isoform 2 of Pro-neuregulin-1, membrane-bound isoform;>IPI:REV_IPI00872477.1|ENSEMBL:ENSP00000343395 Tax_Id=9606 Gene_Symbol=NRG1 71 kDa pr	2	2	0.82411	0.83572	-0.279091	-0.258908
IPI00877154			Orphan nuclear receptor steroidogenic factor 1, SF-1	2	2	1.219	0.93785	0.285698	-0.0925709
IPI00219806;IPI00328396	Protein S100-A7;S100 calcium-binding protein A7;Psoriasin;Protein S100-A7A;S100 calcium-binding protein A7A;S100 calcium-binding protein A7-like 1;S100 calcium-binding protein A15	S100A7;PSOR1;S100A7C;S100A7A;S100A15;S100A7L1	Protein S100-A7;Protein S100-A7A	2	2	8.1912	0.9693	3.03407	-0.0449848
REV_IPI00386399	EXOC7 protein	EXOC7	>IPI:REV_IPI00386399.1|TREMBL:Q96BU6 Tax_Id=9606 Gene_Symbol=EXOC7 EXOC7 protein	2	2	0.64524	0.77343	-0.632092	-0.370657
REV_IPI00796945;REV_IPI00008524;REV_IPI00909378;REV_IPI00410017;REV_IPI00642904;REV_IPI00012726;REV_IPI00555747;REV_IPI00642944	cDNA FLJ37875 fis, clone BRSSN2018771, highly similar to Poly(A)-binding protein 1;Polyadenylate-binding protein 1;cDNA FLJ59219, highly similar to Poly(A)-binding protein 1	PABPC1;PAB1;PABP1;PABPC2	>IPI:REV_IPI00796945.2|TREMBL:B3KT93|VEGA:OTTHUMP00000178159 Tax_Id=9606 Gene_Symbol=PABPC1 cDNA FLJ37875 fis, clone BRSSN2018771, highly similar to Poly(A)-binding protein 1;>IPI:REV_IPI00008524.1|SWISS-PROT:P11940-1|TREMBL:B4DZW4|ENSEMBL:ENSP00000313007|	2	2	0.18473	1.2613	-2.43651	0.334911
IPI00328765;IPI00643109	Progesterone-induced-blocking factor 1	PIBF1;C13orf24;PIBF	Isoform 1 of Progesterone-induced-blocking factor 1	2	2	0.078879	1.0987	-3.66421	0.135798
IPI00026182;IPI00873113;IPI00908400;IPI00852796;IPI00853571	F-actin-capping protein subunit alpha-2;CapZ alpha-2;Putative uncharacterized protein CAPZA2;cDNA FLJ50113, highly similar to F-actin capping protein alpha-2 subunit;cDNA, FLJ78814, highly similar to F-actin capping protein alpha-2 subunit;cDNA FLJ51827, highly similar to F-actin capping protein alpha-2 subunit	CAPZA2	F-actin-capping protein subunit alpha-2;Putative uncharacterized protein CAPZA2;cDNA FLJ50113, highly similar to F-actin capping protein alpha-2 subunit;20 kDa protein;cDNA FLJ51827, highly similar to F-actin capping protein alpha-2 subunit	2	2	1.6164	1.0724	0.692784	0.100843
IPI00411733;IPI00477295	Putative ATP-dependent RNA helicase DHX30;DEAH box protein 30	DHX30;DDX30;KIAA0890	Isoform 1 of Putative ATP-dependent RNA helicase DHX30;DEAH (Asp-Glu-Ala-His) box polypeptide 30 isoform 2	2	2	0.393	1.312	-1.3474	0.391768
IPI00027968;IPI00413146;IPI00894534	Forkhead box protein N2;Human T-cell leukemia virus enhancer factor	FOXN2;HTLF	Isoform 1 of Forkhead box protein N2;Isoform 2 of Forkhead box protein N2;27 kDa protein	2	2	1.1777	1.1215	0.235972	0.16543
REV_IPI00032799;REV_IPI00879006;REV_IPI00186438	Ribosomal RNA-processing protein 7 homolog A;Gastric cancer antigen Zg14;Putative ribosomal RNA-processing protein 7 homolog B;Putative gastric cancer antigen Zg14-like protein	RRP7A;CGI-96;RRP7B	>IPI:REV_IPI00032799.3|VEGA:OTTHUMP00000028680 Tax_Id=9606 Gene_Symbol=- 37 kDa protein;>IPI:REV_IPI00879006.1|SWISS-PROT:Q9Y3A4|ENSEMBL:ENSP00000321449|REFSEQ:NP_056518|H-INV:HIT000265060|VEGA:OTTHUMP00000198666 Tax_Id=9606 Gene_Symbol=RRP7A Ribosomal RNA	2	2	1.8036	0.88344	0.850879	-0.178796
REV_IPI00043565	Zinc finger protein 830;Coiled-coil domain-containing protein 16	ZNF830;CCDC16	>IPI:REV_IPI00043565.3|SWISS-PROT:Q96NB3|TREMBL:B2RDT9|ENSEMBL:ENSP00000354518|REFSEQ:NP_443089|H-INV:HIT000012321|VEGA:OTTHUMP00000180943 Tax_Id=9606 Gene_Symbol=ZNF830 Zinc finger protein 830	2	2	0.096546	1.1244	-3.37264	0.169155
IPI00902495;IPI00182289;IPI00639942;IPI00887060;IPI00887139;IPI00887469	40S ribosomal protein S29;Ribosomal protein S29;Putative uncharacterized protein RPS29	RPS29	Putative uncharacterized protein ENSP00000384785;40S ribosomal protein S29;ribosomal protein S29 isoform 2;similar to mCG7602;similar to mCG7602;similar to mCG7602	2	2	0.75813	0.98391	-0.399483	-0.0234017
IPI00032498;IPI00909903	Dynactin subunit 5;Dynactin subunit p25;cDNA FLJ57579, highly similar to Dynactin subunit 5	DCTN5	Dynactin subunit 5;cDNA FLJ57579, highly similar to Dynactin subunit 5	2	2	0.95927	0.96321	-0.0599912	-0.0540777
IPI00007722;IPI00872863;IPI00215827;IPI00184670;IPI00215826	AMP deaminase 2;AMP deaminase isoform L	AMPD2	Adenosine monophosphate deaminase 2;98 kDa protein;Isoform Ex1B-3 of AMP deaminase 2;Isoform Ex1A-2-3 of AMP deaminase 2;Isoform Ex1A-3 of AMP deaminase 2	2	2	0.97989	0.96075	-0.0293083	-0.057767
IPI00020513;IPI00871311;IPI00658086	Zyxin;Zyxin-2;cDNA FLJ53160, highly similar to Zyxin	ZYX;hCG_96060	Zyxin;cDNA FLJ53160, highly similar to Zyxin;19 kDa protein	2	2	1.2401	1.1771	0.310456	0.235237
IPI00007089	Ribosome biogenesis protein NSA2 homolog;TGF-beta-inducible nuclear protein 1;Hairy cell leukemia protein 1	TINP1;HUSSY-29	Ribosome biogenesis protein NSA2 homolog	2	2	0.69317	0.92415	-0.528719	-0.113801
REV_IPI00335343;REV_IPI00885208			>IPI:REV_IPI00335343.6|REFSEQ:XP_059166 Tax_Id=9606 Gene_Symbol=C1orf67;DNAH14 dynein, axonemal, heavy polypeptide 14	2	2	0.9341	1.2523	-0.0983511	0.32458
REV_IPI00893083			>IPI:REV_IPI00893083.1|VEGA:OTTHUMP00000199571 Tax_Id=9606 Gene_Symbol=STK11IP Protein	2	2	3.6561	1.6082	1.87031	0.685447
IPI00337397;IPI00006038;IPI00216688;IPI00337396;IPI00337395	Nuclear pore complex protein Nup98-Nup96;Nuclear pore complex protein Nup98;Nucleoporin Nup98;98 kDa nucleoporin;Nuclear pore complex protein Nup96;Nucleoporin Nup96;96 kDa nucleoporin	NUP98;ADAR2	Isoform 5 of Nuclear pore complex protein Nup98-Nup96;Isoform 1 of Nuclear pore complex protein Nup98-Nup96;nucleoporin 98kD isoform 4;Isoform 4 of Nuclear pore complex protein Nup98-Nup96;Isoform 3 of Nuclear pore complex protein Nup98-Nup96	2	2	1.143	0.92131	0.192825	-0.118241
IPI00004795	Methylosome subunit pICln;Chloride conductance regulatory protein ICln;Chloride channel, nucleotide sensitive 1A;Chloride ion current inducer protein;Reticulocyte pICln	CLNS1A;CLCI;ICLN	Methylosome subunit pICln	2	2	1.5325	0.81306	0.615887	-0.298566
IPI00062839;IPI00911041	Methionyl-tRNA synthetase, mitochondrial;Mitochondrial methionine--tRNA ligase;Methionine--tRNA ligase 2;cDNA FLJ51339, highly similar to Methionyl-tRNA synthetase, mitochondrial (EC 6.1.1.10)	MARS2	Methionyl-tRNA synthetase, mitochondrial;cDNA FLJ51339, highly similar to Methionyl-tRNA synthetase, mitochondrial	2	2	0.99641	1.0076	-0.00518859	0.010923
IPI00176581;IPI00217755	Fanconi anemia group M protein;ATP-dependent RNA helicase FANCM;Fanconi anemia-associated polypeptide of 250 kDa;Protein Hef ortholog	FANCM;KIAA1596	Isoform 1 of Fanconi anemia group M protein	2	2	2.6427	1.1516	1.40201	0.20364
REV_IPI00014474	A-kinase anchor protein 8;A-kinase anchor protein 95 kDa	AKAP8;AKAP95	>IPI:REV_IPI00014474.1|SWISS-PROT:O43823|TREMBL:Q8NE02;Q9UG73|ENSEMBL:ENSP00000269701|REFSEQ:NP_005849|H-INV:HIT000325684|VEGA:OTTHUMP00000076084 Tax_Id=9606 Gene_Symbol=AKAP8 A-kinase anchor protein 8	2	2	0.39938	1.7316	-1.32417	0.792106
REV_IPI00009536;REV_IPI00854673;REV_IPI00889640;REV_IPI00893139;REV_IPI00171063;REV_IPI00894429;REV_IPI00749358;REV_IPI00889662;REV_IPI00893974;REV_IPI00607606;REV_IPI00894563	Testis specific basic protein	C6orf10;TSBP	>IPI:REV_IPI00009536.1|TREMBL:Q13647 Tax_Id=9606 Gene_Symbol=C6orf10 Testis specific basic protein	2	2	4.429	0.98915	2.14698	-0.0157388
IPI00783996;IPI00790904;IPI00181881	Trafficking protein particle complex subunit 9;NIK- and IKBKB-binding protein;Tularik gene 1 protein	TRAPPC9;KIAA1882;NIBP;T1	Isoform 2 of Trafficking protein particle complex subunit 9;Isoform 3 of Trafficking protein particle complex subunit 9;Putative uncharacterized protein TRAPPC9	2	2	13.554	1.1478	3.76065	0.198871
IPI00176755;IPI00789159;IPI00397113;IPI00741405;IPI00793523;IPI00794894;IPI00021266;IPI00787612;IPI00788093;IPI00788203;IPI00397695	Putative uncharacterized protein RPL23A;Ribosomal protein L23a, isoform CRA_a;60S ribosomal protein L23a	RPL23A	18 kDa protein;Putative uncharacterized protein RPL23A;similar to ribosomal protein L23a;similar to ribosomal protein L23a;Putative uncharacterized protein RPL23A;Protein;60S ribosomal protein L23a	2	2	0.20304	0.76754	-2.30016	-0.381686
IPI00297211	SWI/SNF-related matrix-associated actin-dependent regulator of chromatin subfamily A member 5;Sucrose nonfermenting protein 2 homolog	SMARCA5;SNF2H;WCRF135	SWI/SNF-related matrix-associated actin-dependent regulator of chromatin subfamily A member 5	2	2	1.2864	1.3866	0.363339	0.471552
REV_IPI00171665	Nucleoporin Nup37	NUP37	>IPI:REV_IPI00171665.1|SWISS-PROT:Q8NFH4|TREMBL:B4DKV8|ENSEMBL:ENSP00000251074|REFSEQ:NP_076962|H-INV:HIT000029960|VEGA:OTTHUMP00000168953 Tax_Id=9606 Gene_Symbol=NUP37 Nucleoporin Nup37	2	2	0.71009	0.73155	-0.493926	-0.450972
REV_IPI00744296	BR serine/threonine-protein kinase 2;Serine/threonine-protein kinase 29;Serine/threonine kinase SAD-A	BRSK2;C11orf7;PEN11B;STK29;HUSSY-12	>IPI:REV_IPI00744296.2|SWISS-PROT:Q8IWQ3-1 Tax_Id=9606 Gene_Symbol=BRSK2 Isoform 1 of BR serine/threonine-protein kinase 2	2	2	0.1182	1.0204	-3.0807	0.0291348
REV_IPI00029764;REV_IPI00908449	Splicing factor 3A subunit 3;Spliceosome-associated protein 61;SF3a60;cDNA FLJ58737, highly similar to Splicing factor 3A subunit 3	SF3A3;SAP61	>IPI:REV_IPI00029764.1|SWISS-PROT:Q12874|TREMBL:A8K566;A8K7V1;B3KY12;Q53HM6|ENSEMBL:ENSP00000362110|REFSEQ:NP_006793|H-INV:HIT000217844|VEGA:OTTHUMP00000004730 Tax_Id=9606 Gene_Symbol=SF3A3 Splicing factor 3A subunit 3;>IPI:REV_IPI00908449.1|TREMBL:B4DW90	2	2	0.04624	1.1039	-4.43471	0.142609
IPI00855980;IPI00658182;IPI00012972;IPI00853152;IPI00893883	Nucleoside diphosphate kinase;Nucleoside diphosphate kinase, mitochondrial;nm23-H4;Nucleoside diphosphate kinase D;Non-metastatic cells 4, protein expressed in	NME4;Z97634.4-011;NM23D;Z97634.4-009	25 kDa protein;Nucleoside diphosphate kinase;Nucleoside diphosphate kinase, mitochondrial;Non-metastatic cells 4, protein expressed in;Protein	2	2	1.0791	1.0988	0.109829	0.135929
IPI00045051	Transcriptional activator protein Pur-beta;Purine-rich element-binding protein B	PURB	Transcriptional activator protein Pur-beta	2	2	0.43758	0.86818	-1.19238	-0.203934
REV_IPI00387034;REV_IPI00023724	Protein mab-21-like 2;Protein mab-21-like 1	MAB21L2;MAB21L1;CAGR1;Nbla00126	>IPI:REV_IPI00387034.3|SWISS-PROT:Q9Y586|TREMBL:B3KP37|ENSEMBL:ENSP00000324701|REFSEQ:NP_006430|H-INV:HIT000299978|VEGA:OTTHUMP00000164895 Tax_Id=9606 Gene_Symbol=MAB21L2 Protein mab-21-like 2;>IPI:REV_IPI00023724.1|SWISS-PROT:Q13394|TREMBL:B2R805|ENSEMBL:	2	2	0.28223	1.1386	-1.82506	0.187261
IPI00719051;IPI00829808;IPI00737494;IPI00742073;IPI00886845	Exocyst complex component 5;Exocyst complex component Sec10	EXOC5;SEC10;SEC10L1	82 kDa protein;Exocyst complex component 5;similar to LOC531907 protein;similar to LOC531907 protein	2	2	0.022525	1.0712	-5.47233	0.0992279
IPI00448569	SEMA3B protein	SEMA3B	SEMA3B protein (Fragment)	2	2	0.012621	1.6818	-6.30803	0.750006
REV_IPI00165984;REV_IPI00172480;REV_IPI00893877;REV_IPI00902440;REV_IPI00894552	WD repeat-containing protein 35;cDNA FLJ33886 fis, clone CTONG2007399, highly similar to WD repeat protein 35;Putative uncharacterized protein DKFZp762F1313	WDR35;KIAA1336;DKFZp762F1313	>IPI:REV_IPI00165984.4|SWISS-PROT:Q9P2L0-1|TREMBL:B3KVI5|ENSEMBL:ENSP00000314444|REFSEQ:NP_001006658|H-INV:HIT000001051|VEGA:OTTHUMP00000115921 Tax_Id=9606 Gene_Symbol=WDR35 Isoform 1 of WD repeat-containing protein 35;>IPI:REV_IPI00172480.5|SWISS-PROT:Q9P	2	2	3.6902	0.91953	1.8837	-0.121031
IPI00465059	Mitochondrial Rho GTPase 2;Ras homolog gene family member T2	RHOT2;ARHT2;C16orf39	Isoform 1 of Mitochondrial Rho GTPase 2	2	2	0.64752	0.90881	-0.627003	-0.137949
IPI00828081;IPI00828178;IPI00827717;IPI00430291;IPI00827625;IPI00828139;IPI00827573;IPI00876923;IPI00827606;IPI00172636;IPI00654569;IPI00221305;IPI00908444;IPI00334344;IPI00216378;IPI00334271;IPI00172450;IPI00296678;IPI00556423;IPI00219166;IPI00377174;IPI00646849;IPI00172452;IPI00219165;IPI00336118;IPI00298090;IPI00182944;IPI00640362;IPI00183066;IPI00903230;IPI00550056;IPI00215715;IPI00877169	Calcium/calmodulin-dependent protein kinase type II delta chain;cDNA FLJ31080 fis, clone HSYRA2001615, highly similar to Calcium/calmodulin-dependent protein kinase type II delta chain (EC 2.7.11.17);Putative uncharacterized protein CAMK2D;CAMK2D protein;Calcium/calmodulin-dependent protein kinase type II beta chain;Calcium/calmodulin-dependent protein kinase type II gamma chain;Calcium/calmoduli…	CAMK2D;CAMKD;CAMK2B;CAM2;CAMKB;CAMK2G;CAMKG;tcag7.799;RP11-574K11.6-004;hCG_20541;RP11-574K11.6-002;RP11-574K11.6-003	Isoform Delta 4 of Calcium/calmodulin-dependent protein kinase type II delta chain;Isoform Delta 9 of Calcium/calmodulin-dependent protein kinase type II delta chain;Isoform Delta 3 of Calcium/calmodulin-dependent protein kinase type II delta chain;Isoform	2	2	0.093624	0.95469	-3.41698	-0.0668957
IPI00893990;IPI00893440;IPI00893311;IPI00893727			Protein;20 kDa protein;16 kDa protein;15 kDa protein	2	2	0.66707	0.81021	-0.58409	-0.303632
REV_IPI00444461	cDNA FLJ45552 fis, clone BRTHA2038279		>IPI:REV_IPI00444461.1|TREMBL:Q6ZSG4 Tax_Id=9606 Gene_Symbol=- cDNA FLJ45552 fis, clone BRTHA2038279	2	2	0.067675	1.1797	-3.88523	0.23842
IPI00022228;IPI00894287;IPI00443983;IPI00894047;IPI00893650;IPI00442135;IPI00893741	Vigilin;High density lipoprotein-binding protein;cDNA FLJ56889, moderately similar to Vigilin;cDNA FLJ45936 fis, clone PLACE7004103, highly similar to Vigilin;cDNA FLJ55700, moderately similar to Vigilin	HDLBP;HBP;VGL;DKFZp686L08115	Vigilin;cDNA FLJ56889, moderately similar to Vigilin;cDNA FLJ45936 fis, clone PLACE7004103, highly similar to Vigilin;cDNA FLJ55700, moderately similar to Vigilin;Protein	2	2	0.93408	0.76929	-0.098382	-0.378401
IPI00012750;IPI00903251	40S ribosomal protein S25	RPS25	40S ribosomal protein S25;14 kDa protein	2	2	0.88479	0.74203	-0.176593	-0.430451
IPI00017381;IPI00792595;IPI00795756	Replication factor C subunit 4;Activator 1 subunit 4;Replication factor C 37 kDa subunit;Activator 1 37 kDa subunit;cDNA FLJ60688, highly similar to Replication factor C subunit 4;Replication factor C (Activator 1) 4, 37kDa, isoform CRA_b	RFC4;hCG_2021077	Replication factor C subunit 4;cDNA FLJ60688, highly similar to Replication factor C subunit 4;13 kDa protein	2	2	0.70806	0.80952	-0.498056	-0.304861
IPI00185036	Myosin IIIA	MYO3A	Myosin IIIA	2	2	10.238	1.0589	3.35586	0.0825664
IPI00797279;IPI00797945	cDNA FLJ78091, highly similar to Homo sapiens ubiquitin-like, containing PHD and RING finger domains, 1 (UHRF1), mRNA;E3 ubiquitin-protein ligase UHRF1;Ubiquitin-like PHD and RING finger domain-containing protein 1;Ubiquitin-like-containing PHD and RING finger domains protein 1;Inverted CCAAT box-binding protein of 90 kDa;Transcription factor ICBP90;Nuclear zinc finger protein Np95;HuNp95;RING fi…	UHRF1;ICBP90;NP95;RNF106	ubiquitin-like with PHD and ring finger domains 1 isoform 2;E3 ubiquitin-protein ligase UHRF1	2	2	1.7276	0.94164	0.788769	-0.0867525
IPI00909788	cDNA FLJ58141, highly similar to E3 ubiquitin ligase TRIAD3 (EC 6.3.2.-)		cDNA FLJ58141, highly similar to E3 ubiquitin ligase TRIAD3	2	2	28.581	0.91229	4.83698	-0.132436
IPI00376317;IPI00477242;IPI00641449	Enhancer of mRNA-decapping protein 4;Human enhancer of decapping large subunit;Autoantigen Ge-1;Autoantigen RCD-8	EDC4;HEDLS	Isoform 1 of Enhancer of mRNA-decapping protein 4;132 kDa protein	2	2	0.20909	0.99875	-2.2578	-0.0018045
IPI00030275;IPI00646055	Heat shock protein 75 kDa, mitochondrial;Tumor necrosis factor type 1 receptor-associated protein;TNFR-associated protein 1	TRAP1;HSP75	Heat shock protein 75 kDa, mitochondrial;57 kDa protein	2	2	1.1828	0.92328	0.242206	-0.11516
IPI00872533;IPI00412771	CD2-associated protein;Cas ligand with multiple SH3 domains;Adapter protein CMS	CD2AP	76 kDa protein;CD2-associated protein	2	2	3.2802	1.1022	1.71378	0.140386
REV_IPI00852662;REV_IPI00877691;REV_IPI00026327;REV_IPI00878074;REV_IPI00658160;REV_IPI00913974	Protein FAM135B;Putative uncharacterized protein FAM135B	FAM135B;C8orfK32	>IPI:REV_IPI00852662.1|SWISS-PROT:Q49AJ0-1|ENSEMBL:ENSP00000276737;ENSP00000378708;ENSP00000378710|REFSEQ:NP_056996|VEGA:OTTHUMP00000194813;OTTHUMP00000194814 Tax_Id=9606 Gene_Symbol=FAM135B Isoform 1 of Protein FAM135B;>IPI:REV_IPI00877691.1|SWISS-PROT:Q4	2	2	0.24537	0.97703	-2.02697	-0.0335252
IPI00645469;IPI00063650;IPI00878890	Transcription elongation factor 1 homolog	ELOF1	13 kDa protein;Elongation factor 1 homolog;Transcription elongation factor 1 homolog	2	2	9.9187	1.0793	3.31015	0.110096
REV_IPI00886755;REV_IPI00010163;REV_IPI00914587;REV_IPI00793248	Zinc finger protein 286A;ZNF286A protein;cDNA FLJ34940 fis, clone NT2RP7006886, highly similar to Zinc finger protein 286	ZNF286A;KIAA1874;ZNF286	>IPI:REV_IPI00886755.1|REFSEQ:XP_001723099 Tax_Id=9606 Gene_Symbol=LOC100132901 similar to KIAA1874 protein;>IPI:REV_IPI00010163.1|SWISS-PROT:Q9HBT8|TREMBL:B2RCD9;B4DKF9|ENSEMBL:ENSP00000285274;ENSP00000379231|REFSEQ:NP_001124314;NP_065703|VEGA:OTTHUMP0000	2	2	1.3152	0.96999	0.395282	-0.0439582
IPI00001639	Importin subunit beta-1;Karyopherin subunit beta-1;Nuclear factor P97;Importin-90	KPNB1;NTF97	Importin subunit beta-1	2	2	1.5564	1.1496	0.638213	0.201132
IPI00013180	Protein BUD31 homolog;Protein G10 homolog;EDG-2	BUD31;EDG2	Protein BUD31 homolog	2	2	1.9038	1.2391	0.928882	0.309293
IPI00418797;IPI00026445	DNA-directed RNA polymerase I subunit RPA2;DNA-directed RNA polymerase I 135 kDa polypeptide	POLR1B	Isoform 1 of DNA-directed RNA polymerase I subunit RPA2;Isoform 2 of DNA-directed RNA polymerase I subunit RPA2	2	2	0.906	1.02	-0.142417	0.0285692
IPI00013954;IPI00787556	Thioredoxin reductase 3;Thioredoxin reductase TR2;Thioredoxin and glutathione reductase	TXNRD3;TGR;TRXR3	Thioredoxin reductase 3;thioredoxin reductase 3	2	2	1.324	1.3978	0.404903	0.483158
REV_IPI00795918;REV_IPI00435020;REV_IPI00908926	Neural cell adhesion molecule 1;cDNA FLJ52974, highly similar to Neural cell adhesion molecule 1, 140 kDa isoform	NCAM1;NCAM	>IPI:REV_IPI00795918.1|SWISS-PROT:P13591-2|ENSEMBL:ENSP00000318472|REFSEQ:NP_851996|VEGA:OTTHUMP00000095921 Tax_Id=9606 Gene_Symbol=NCAM1 Isoform 1 of Neural cell adhesion molecule 1;>IPI:REV_IPI00435020.3|SWISS-PROT:P13591-1|ENSEMBL:ENSP00000381054|REFSEQ	2	2	3.4036	1.727	1.76706	0.788268
REV_IPI00794367			>IPI:REV_IPI00794367.1|VEGA:OTTHUMP00000171268 Tax_Id=9606 Gene_Symbol=SEMA3B 11 kDa protein	2	2	0.26773	0.8064	-1.90115	-0.310432
REV_IPI00913988;REV_IPI00004068;REV_IPI00640149;REV_IPI00745010;REV_IPI00646093	Mediator of RNA polymerase II transcription subunit 12;Mediator complex subunit 12;Thyroid hormone receptor-associated protein complex 230 kDa component;Activator-recruited cofactor 240 kDa component;CAG repeat protein 45;OPA-containing protein;Trinucleotide repeat-containing gene 11 protein;TNRC11 protein	MED12;ARC240;CAGH45;HOPA;KIAA0192;TNRC11;TRAP230	>IPI:REV_IPI00913988.1|SWISS-PROT:Q93074-2 Tax_Id=9606 Gene_Symbol=MED12 Isoform 2 of Mediator of RNA polymerase II transcription subunit 12;>IPI:REV_IPI00004068.2|SWISS-PROT:Q93074-3|TREMBL:B4DYQ3|ENSEMBL:ENSP00000363215|H-INV:HIT000070117|VEGA:OTTHUMP000	2	2	1.7328	0.64232	0.793105	-0.638636
REV_IPI00299608;REV_IPI00456695	26S proteasome non-ATPase regulatory subunit 1;26S proteasome regulatory subunit RPN2;26S proteasome regulatory subunit S1;26S proteasome subunit p112	PSMD1	>IPI:REV_IPI00299608.3|SWISS-PROT:Q99460-1|TREMBL:B2R6D0;Q05BX4;Q05CW6|ENSEMBL:ENSP00000309474|REFSEQ:NP_002798|H-INV:HIT000335021|VEGA:OTTHUMP00000164295 Tax_Id=9606 Gene_Symbol=PSMD1 Isoform 1 of 26S proteasome non-ATPase regulatory subunit 1;>IPI:REV_IP	2	2	0.40567	1.1696	-1.30162	0.226015
IPI00642369;IPI00015560;IPI00909025;IPI00304246;IPI00289763;IPI00470701;IPI00296893	cDNA FLJ60364, highly similar to Stat3-interacting protein;Elongator complex protein 2;STAT3-interacting protein;StIP1;SHINC-2;cDNA FLJ58621, highly similar to Stat3-interacting protein;cDNA FLJ77396, highly similar to Homo sapiens signal transducer and activator of transcription 3 interacting protein 1, mRNA	ELP2;STATIP1	cDNA FLJ60364, highly similar to Stat3-interacting protein;Isoform 1 of Elongator complex protein 2;cDNA FLJ58621, highly similar to Stat3-interacting protein;Isoform 3 of Elongator complex protein 2;Isoform 2 of Elongator complex protein 2;Isoform 4 of El	2	2	3.4154	0.83693	1.77205	-0.256821
REV_IPI00759680;REV_IPI00908515;REV_IPI00549384;REV_IPI00374268;REV_IPI00759488	Bromodomain-containing protein 9;Rhabdomyosarcoma antigen MU-RMS-40.8;cDNA FLJ58589, highly similar to Bromodomain-containing protein 9	BRD9;UNQ3040/PRO9856	>IPI:REV_IPI00759680.2|SWISS-PROT:Q9H8M2-3|TREMBL:B4DR93;B4DXI2|ENSEMBL:ENSP00000373542|REFSEQ:NP_001009877 Tax_Id=9606 Gene_Symbol=BRD9 cDNA FLJ58253, highly similar to Bromodomain-containing protein 9;>IPI:REV_IPI00908515.1|TREMBL:B4DMQ2 Tax_Id=9606 Gene	2	2	4.8434	1.1067	2.27602	0.146264
REV_IPI00027821;REV_IPI00785047;REV_IPI00785080;REV_IPI00785039;REV_IPI00785102;REV_IPI00910778	Cysteine-rich secretory protein LCCL domain-containing 2;LCCL domain-containing cysteine-rich secretory protein 2;Cysteine-rich secretory protein 11	CRISPLD2;CRISP11;LCRISP2;UNQ2914/PRO1156/PRO9783	>IPI:REV_IPI00027821.4|SWISS-PROT:Q9H0B8-1|ENSEMBL:ENSP00000262424|REFSEQ:NP_113664|H-INV:HIT000025457|VEGA:OTTHUMP00000080421;OTTHUMP00000174996 Tax_Id=9606 Gene_Symbol=CRISPLD2 Isoform 1 of Cysteine-rich secretory protein LCCL domain-containing 2;>IPI:RE	2	2	240	0.80592	7.90689	-0.311291
IPI00152399	Uncharacterized protein C7orf38	C7orf38	Uncharacterized protein C7orf38	2	2	0.12191	0.82048	-3.03611	-0.28546
IPI00790776;IPI00446866	EVI1 protein;Ecotropic virus integration site 1 protein homolog	EVI1	Ecotropic viral integration site 1;Ecotropic virus integration site 1 protein homolog	2	2	0.78248	0.76053	-0.353874	-0.394923
REV_IPI00168344	Uncharacterized protein C20orf151	C20orf151	>IPI:REV_IPI00168344.3|SWISS-PROT:Q8NC74|TREMBL:A8K2N4;B2RP98|ENSEMBL:ENSP00000252998|REFSEQ:NP_543023|H-INV:HIT000081954|VEGA:OTTHUMP00000031483 Tax_Id=9606 Gene_Symbol=C20orf151 Uncharacterized protein C20orf151	2	2	7.3268	1.1076	2.87318	0.147437
REV_IPI00478197			>IPI:REV_IPI00478197.3|TREMBL:A6NJS7|ENSEMBL:ENSP00000346849 Tax_Id=9606 Gene_Symbol=- Uncharacterized protein ENSP00000346849 (Fragment)	2	2	0.55787	1.1923	-0.841999	0.253747
REV_IPI00335849;REV_IPI00006854;REV_IPI00654590	RAS protein activator like 2;Ras GTPase-activating protein nGAP;RAS protein activator-like 2	RASAL2;RP4-593C16.1-002;NGAP	>IPI:REV_IPI00335849.2|TREMBL:B1AKC7;Q2TB22;Q6P4F9;Q8IW42|ENSEMBL:ENSP00000263528|REFSEQ:NP_733793|VEGA:OTTHUMP00000032948 Tax_Id=9606 Gene_Symbol=RASAL2 RAS protein activator like 2 isoform 2;>IPI:REV_IPI00006854.1|SWISS-PROT:Q9UJF2|TREMBL:A8K2P3|ENSEMBL:	2	2	0.16164	0.61306	-2.62914	-0.7059
IPI00873110;IPI00329321	Putative uncharacterized protein LYRM7;LYR motif-containing protein 7	LYRM7;C5orf31	Putative uncharacterized protein LYRM7 (Fragment);LYR motif-containing protein 7	2	2	0.8325	0.78006	-0.264478	-0.358343
IPI00442532	CDNA FLJ27053 fis, clone SPL00486		CDNA FLJ27053 fis, clone SPL00486	2	2	0.12421	1.1589	-3.00915	0.212756
IPI00215918;IPI00792330;IPI00791624	ADP-ribosylation factor 4	ARF4;ARF2	ADP-ribosylation factor 4;14 kDa protein	2	2	1.2256	0.99545	0.293488	-0.00657924
IPI00447589;IPI00045764;IPI00890756	Transmembrane protein 209	TMEM209	Isoform 3 of Transmembrane protein 209;Isoform 1 of Transmembrane protein 209;Isoform 2 of Transmembrane protein 209	2	2	2.1354	1.0923	1.09451	0.127369
IPI00794956;IPI00165261;IPI00374338	Sec1 family domain-containing protein 1;Syntaxin-binding protein 1-like 2;Sly1p;Putative uncharacterized protein SCFD1	SCFD1;C14orf163;KIAA0917;STXBP1L2;FKSG23	Putative uncharacterized protein SCFD1;Sec1 family domain-containing protein 1;vesicle transport-related protein isoform b	2	2	1.235	0.95353	0.304511	-0.0686498
IPI00910715;IPI00375845	cDNA FLJ60454, highly similar to Homo sapiens transmembrane channel-like 7 (TMC7), mRNA		cDNA FLJ60454, highly similar to Homo sapiens transmembrane channel-like 7 (TMC7), mRNA	2	2	0.56345	1.0334	-0.827641	0.0473988
IPI00022648	Eukaryotic translation initiation factor 5	EIF5	Eukaryotic translation initiation factor 5	2	2	0.87442	0.87519	-0.193602	-0.192332
IPI00793723;IPI00294701	CDK-activating kinase assembly factor MAT1;RING finger protein MAT1;Menage a trois;CDK7/cyclin H assembly factor;p36;p35;Cyclin G1-interacting protein;RING finger protein 66	MNAT1;CAP35;MAT1;RNF66	Protein;CDK-activating kinase assembly factor MAT1	2	2	0.98236	0.7577	-0.0256763	-0.400301
IPI00164895;IPI00396632;IPI00025831	Cytochrome P450 variant 3A7;Cytochrome P450 3A7;CYPIIIA7;P450-HFLA;Cytochrome P450 3A5;CYPIIIA5;P450-PCN3;HLp2	CYP3A7;CYP3A5	Cytochrome P450 variant 3A7;Cytochrome P450 3A7;Cytochrome P450 3A5	2	2	3.4011	0.99754	1.766	-0.0035534
IPI00026087;IPI00186338	Barrier-to-autointegration factor;Breakpoint cluster region protein 1	BANF1;BAF;BCRG1	Barrier-to-autointegration factor;similar to barrier-to-autointegration factor	2	2	0.97037	0.63072	-0.0433931	-0.664928
REV_IPI00010951	Epiplakin;450 kDa epidermal antigen	EPPK1;EPIPL	>IPI:REV_IPI00010951.2|SWISS-PROT:P58107|TREMBL:Q9NSU9|REFSEQ:NP_112598|H-INV:HIT000059600 Tax_Id=9606 Gene_Symbol=EPPK1 epiplakin 1	2	2	0.22094	0.73658	-2.17827	-0.441086
IPI00640197;IPI00020416	Tripeptidyl peptidase II;Tripeptidyl-peptidase 2;Tripeptidyl-peptidase II;Tripeptidyl aminopeptidase	TPP2;RP11-29B2.2-002	Tripeptidyl peptidase II;Tripeptidyl-peptidase 2	2	2	1.4381	0.91098	0.524164	-0.134509
REV_IPI00018889	Zinc finger protein GLI3	GLI3	>IPI:REV_IPI00018889.4|SWISS-PROT:P10071|TREMBL:B4DRK1|ENSEMBL:ENSP00000379255;ENSP00000379258|REFSEQ:NP_000159|H-INV:HIT000195828|VEGA:OTTHUMP00000025248;OTTHUMP00000159085 Tax_Id=9606 Gene_Symbol=GLI3 Zinc finger protein GLI3	2	2	3.6637	1.1622	1.8733	0.216858
IPI00293434;IPI00878369;IPI00788736;IPI00790432;IPI00789296	Signal recognition particle 14 kDa protein;18 kDa Alu RNA-binding protein	SRP14	Signal recognition particle 14 kDa protein;12 kDa protein;9 kDa protein;10 kDa protein;8 kDa protein	2	2	0.75155	0.67443	-0.412059	-0.568259
IPI00419273;IPI00480142;IPI00643885;IPI00179057;IPI00549919;IPI00644450	Cullin-4A;Cullin-4B;Cullin 4B, isoform CRA_e;Putative uncharacterized protein CUL4B	CUL4A;CUL4B;KIAA0695	Isoform 1 of Cullin-4A;Isoform 2 of Cullin-4B;Putative uncharacterized protein CUL4B;Isoform 1 of Cullin-4B;Isoform 2 of Cullin-4A;28 kDa protein	2	2	1.1012	0.77598	0.139077	-0.365909
REV_IPI00791967			>IPI:REV_IPI00791967.1|VEGA:OTTHUMP00000171589 Tax_Id=9606 Gene_Symbol=- 10 kDa protein	2	2	0.29183	1.3939	-1.7768	0.479127
IPI00300127	N-acetyltransferase 10	NAT10;ALP;KIAA1709	N-acetyltransferase 10	2	2	0.90803	1.1308	-0.139188	0.177344
REV_IPI00045208;REV_IPI00876844	Zinc finger protein 300	ZNF300	>IPI:REV_IPI00045208.5|SWISS-PROT:Q96RE9|TREMBL:B3KU35;B4DU78;Q06DQ3;Q5H9N5|ENSEMBL:ENSP00000274599|REFSEQ:NP_443092|H-INV:HIT000394003 Tax_Id=9606 Gene_Symbol=ZNF300 cDNA FLJ55483, highly similar to Zinc finger protein 300;>IPI:REV_IPI00876844.1|TREMBL:A8	2	2	0.13605	0.77635	-2.87779	-0.365221
IPI00644010;IPI00170492	TRAF3 interacting protein 2;Adapter protein CIKS;Connection to IKK and SAPK/JNK;TRAF3-interacting protein 2;Nuclear factor NF-kappa-B activator 1	TRAF3IP2;RP3-487J7.3-005;C6orf4;C6orf5;C6orf6	TRAF3 interacting protein 2;Isoform 2 of Adapter protein CIKS	2	2	0.12096	0.7693	-3.0474	-0.378382
IPI00011073	Tektin-3	TEKT3	Tektin-3	2	2	0.26405	0.82259	-1.92112	-0.281755
REV_IPI00646233;REV_IPI00887941;REV_IPI00844281	PRAME family member 13;Putative uncharacterized protein PRAMEF14	PRAMEF13;PRAMEF14	>IPI:REV_IPI00646233.1|SWISS-PROT:Q5VWM6|ENSEMBL:ENSP00000365302|REFSEQ:NP_001019832|VEGA:OTTHUMP00000009723 Tax_Id=9606 Gene_Symbol=PRAMEF13 PRAME family member 13;>IPI:REV_IPI00887941.1|REFSEQ:XP_001713985 Tax_Id=9606 Gene_Symbol=PRAMEF13 similar to PRAM	2	2	1.4789	0.99986	0.564525	-0.000201991
REV_IPI00015826	ATP-binding cassette sub-family B member 10, mitochondrial;ATP-binding cassette transporter 10;Mitochondrial ATP-binding cassette 2	ABCB10	>IPI:REV_IPI00015826.2|SWISS-PROT:Q9NRK6|TREMBL:Q6ZMF8|ENSEMBL:ENSP00000355637|REFSEQ:NP_036221|H-INV:HIT000074152|VEGA:OTTHUMP00000037475 Tax_Id=9606 Gene_Symbol=ABCB10 ATP-binding cassette sub-family B member 10, mitochondrial	2	2	87.158	1.0463	6.44556	0.0652966
IPI00015346	Cadherin EGF LAG seven-pass G-type receptor 2;Epidermal growth factor-like 2;Multiple epidermal growth factor-like domains 3;Flamingo 1	CELSR2;CDHF10;EGFL2;KIAA0279;MEGF3	Cadherin EGF LAG seven-pass G-type receptor 2	2	2	101.28	0.84743	6.66221	-0.238834
IPI00414554	Actin-related protein 2/3 complex subunit 5-like protein;Arp2/3 complex 16 kDa subunit 2	ARPC5L	Actin-related protein 2/3 complex subunit 5-like protein	2	2	0.78684	0.65789	-0.345858	-0.604082
IPI00329589	PR domain-containing protein 11	PRDM11;PFM8	PR domain containing 11	2	2	0.032485	0.95893	-4.94408	-0.0605026
IPI00478503;IPI00304967;IPI00376949	cDNA FLJ14654 fis, clone NT2RP2002256, highly similar to Cytochrome P450 26A1 (EC 1.14.-.-);Cytochrome P450 26A1;Retinoic acid-metabolizing cytochrome;P450 retinoic acid-inactivating 1;Retinoic acid 4-hydroxylase;Cytochrome P450, family 26, subfamily A, polypeptide 1;Cytochrome P450, family 26, subfamily A, polypeptide 1, isoform CRA_a	CYP26A1;CYP26;P450RAI1;RP11-348J12.1-001;hCG_39534	cytochrome P450, family 26, subfamily A, polypeptide 1 isoform 1;Cytochrome P450 26A1;cytochrome P450, family 26, subfamily A, polypeptide 1 isoform 2	2	2	0.0040273	0.92139	-7.95597	-0.118116
IPI00619930;IPI00001716;IPI00795171	tRNA pseudouridine synthase A;tRNA-uridine isomerase I;tRNA pseudouridylate synthase I	PUS1;PP8985	Isoform 1 of tRNA pseudouridine synthase A;Isoform 2 of tRNA pseudouridine synthase A;42 kDa protein	2	2	0.72372	0.67808	-0.466496	-0.560473
REV_IPI00855800;REV_IPI00872389;REV_IPI00887675;REV_IPI00910391;REV_IPI00888550;REV_IPI00167829;REV_IPI00827617;REV_IPI00874164	Golgin subfamily A member 6-like protein 1;Putative golgin subfamily A member 6-like protein 6;cDNA FLJ59579, weakly similar to Homo sapiens golgi autoantigen, golgin subfamily a-like, mRNA;LOC283767 protein	LOC283767	>IPI:REV_IPI00855800.2|SWISS-PROT:Q8N7Z2|ENSEMBL:ENSP00000347269|REFSEQ:NP_001001413|H-INV:HIT000022371 Tax_Id=9606 Gene_Symbol=LOC283767 hypothetical protein LOC283767;>IPI:REV_IPI00872389.1|SWISS-PROT:A8MZA4|ENSEMBL:ENSP00000383081|H-INV:HIT000018317 Tax	2	2	0.78561	0.7495	-0.348115	-0.416
REV_IPI00855761;REV_IPI00218397;REV_IPI00029446;REV_IPI00853090;REV_IPI00744529	Myotubularin-related protein 5;SET-binding factor 1;SET binding factor 1	SBF1;MTMR5;RP4-579N16.7-003	>IPI:REV_IPI00855761.2|ENSEMBL:ENSP00000252027 Tax_Id=9606 Gene_Symbol=SBF1 209 kDa protein;>IPI:REV_IPI00218397.3|SWISS-PROT:O95248-4|ENSEMBL:ENSP00000336522;ENSP00000370196|H-INV:HIT000266154|VEGA:OTTHUMP00000196597 Tax_Id=9606 Gene_Symbol=SBF1 Isoform 4	2	2	0.15802	1.1571	-2.66182	0.210514
IPI00816394	Putative uncharacterized protein		Putative uncharacterized protein (Fragment)	2	2	0.91397	1.3303	-0.129781	0.411752
IPI00844415;IPI00396074	Probable phospholipid-transporting ATPase ID;ATPase class I type 8B member 2	ATP8B2;ATPID;KIAA1137	ATPase, class I, type 8B, member 2 isoform a;Isoform 1 of Probable phospholipid-transporting ATPase ID	2	2	0.24574	0.75385	-2.0248	-0.407651
IPI00032598	ETS translocation variant 3;ETS domain transcriptional repressor PE1;Mitogenic Ets transcriptional suppressor	ETV3;METS;PE1	Isoform 1 of ETS translocation variant 3	2	2	0.15324	1.1766	-2.70614	0.234624
REV_IPI00445079	cDNA FLJ44676 fis, clone BRACE3009075		>IPI:REV_IPI00445079.1|TREMBL:Q6ZTG6|REFSEQ:XP_001714376;XP_001720727;XP_001722294|H-INV:HIT000046507 Tax_Id=9606 Gene_Symbol=LOC100134785;LOC730100;LOC728684;LOC100131372 cDNA FLJ44676 fis, clone BRACE3009075	2	2	38.447	0.66961	5.2648	-0.578607
REV_IPI00829690	Coiled-coil domain-containing protein C6orf185	C6orf185	>IPI:REV_IPI00829690.2|SWISS-PROT:A2VCL2|ENSEMBL:ENSP00000357961|H-INV:HIT000389646|VEGA:OTTHUMP00000016961 Tax_Id=9606 Gene_Symbol=C6orf185 Coiled-coil domain-containing protein C6orf185	2	2	0.007171	0.95768	-7.12361	-0.0623844
REV_IPI00888408			>IPI:REV_IPI00888408.1|REFSEQ:XP_001717908 Tax_Id=9606 Gene_Symbol=LOC100134403 similar to cartilage-associated protein	2	2	1.1705	0.95324	0.227125	-0.0690886
IPI00216805;IPI00169288;IPI00241238	Retinal dehydrogenase 2;Aldehyde dehydrogenase family 1 member A2;Retinaldehyde-specific dehydrogenase type 2;RALDH2-T	ALDH1A2;RALDH2	Isoform 1 of Retinal dehydrogenase 2;Isoform 2 of Retinal dehydrogenase 2;aldehyde dehydrogenase 1A2 isoform 3	2	2	0.55839	1.053	-0.840655	0.0745054
IPI00784191;IPI00143752;IPI00902902	Uncharacterized protein C10orf82	C10orf82	25 kDa protein;Uncharacterized protein C10orf82;Chromosome 10 open reading frame 82, isoform CRA_a	2	2	0.28671	0.70579	-1.80234	-0.502689
REV_IPI00328318;REV_IPI00514126;REV_IPI00878798;REV_IPI00219066;REV_IPI00219065	Glycogen debranching enzyme;Glycogen debrancher;4-alpha-glucanotransferase;Oligo-1,4-1,4-glucantransferase;Amylo-alpha-1,6-glucosidase;Dextrin 6-alpha-D-glucosidase	AGL;GDE	>IPI:REV_IPI00328318.7|TREMBL:Q59H92|ENSEMBL:ENSP00000309020 Tax_Id=9606 Gene_Symbol=AGL Putative uncharacterized protein AGL (Fragment);>IPI:REV_IPI00514126.2|SWISS-PROT:P35573-1|ENSEMBL:ENSP00000294724;ENSP00000355106;ENSP00000359182;ENSP00000359184|REFS	2	2	4.2187	0.85171	2.0768	-0.231566
REV_IPI00895887	Putative ankyrin repeat domain-containing protein ENSP00000383090		>IPI:REV_IPI00895887.1|SWISS-PROT:A8MYN8|ENSEMBL:ENSP00000383090|REFSEQ:XP_001125970;XP_001716001;XP_001716590 Tax_Id=9606 Gene_Symbol=LOC729722;LOC730465 Putative ankyrin repeat domain-containing protein ENSP00000383090	2	2	9.1958	0.69321	3.20098	-0.528636
IPI00029048;IPI00879002	Tubulin--tyrosine ligase-like protein 12;Tubulin tyrosine ligase-like family, member 12	TTLL12;KIAA0153;Z82214.4-003	Tubulin--tyrosine ligase-like protein 12;Tubulin tyrosine ligase-like family, member 12	2	2	0.54344	0.76048	-0.879807	-0.395018
IPI00297252;IPI00555879;IPI00889591;IPI00744879	Extracellular sulfatase Sulf-2;HSulf-2;Novel protein similar to glucosamine-6-sulfatases SULF2 (Contains FLJ90554, FLJ90002);SULF2 protein	SULF2;KIAA1247;UNQ559/PRO1120;RP5-1049G16.1;RP5-1049G16.1-002	Isoform 1 of Extracellular sulfatase Sulf-2;Isoform 2 of Extracellular sulfatase Sulf-2;sulfatase 2 isoform b precursor;Novel protein similar to glucosamine-6-sulfatases SULF2	2	2	0.00035376	1.3956	-11.4649	0.480886
IPI00302740;IPI00643830;IPI00217030;IPI00219894;IPI00646114	40S ribosomal protein S4, Y isoform 1;Ribosomal protein S4, Y-linked 1;40S ribosomal protein S4, X isoform;Single copy abundant mRNA protein;SCR10;40S ribosomal protein S4, Y isoform 2;Putative uncharacterized protein RPS4X	RPS4Y1;RPS4Y;PRO2646;RPS4X;CCG2;RPS4;SCAR;RPS4Y2;RPS4Y2P	40S ribosomal protein S4, Y isoform 1;Ribosomal protein S4, Y-linked 1;40S ribosomal protein S4, X isoform;40S ribosomal protein S4, Y isoform 2;Putative uncharacterized protein RPS4X	2	2	3.4387	0.83855	1.78186	-0.254031
REV_IPI00028513;REV_IPI00894565;REV_IPI00894191	Adenylate cyclase type 3;Adenylate cyclase type III;ATP pyrophosphate-lyase 3;Adenylyl cyclase 3;Adenylate cyclase, olfactive type;cDNA FLJ14951 fis, clone PLACE3000020, highly similar to Adenylate cyclase type 3 (EC 4.6.1.1);cDNA FLJ37854 fis, clone BRSSN2014610, highly similar to Adenylate cyclase type 3 (EC 4.6.1.1)	ADCY3;KIAA0511	>IPI:REV_IPI00028513.2|SWISS-PROT:O60266|TREMBL:B3KVJ0;Q8NBM1|ENSEMBL:ENSP00000260600|REFSEQ:NP_004027|H-INV:HIT000063133|VEGA:OTTHUMP00000119992 Tax_Id=9606 Gene_Symbol=ADCY3 Adenylate cyclase type 3;>IPI:REV_IPI00894565.2|TREMBL:B3KNM3|VEGA:OTTHUMP000002	2	2	0.087073	0.9076	-3.52163	-0.139871
REV_IPI00004964	Putative P2Y purinoceptor 10;P2Y-like receptor	P2RY10	>IPI:REV_IPI00004964.1|SWISS-PROT:O00398|TREMBL:A8K7X3|ENSEMBL:ENSP00000171757;ENSP00000378891|REFSEQ:NP_055314;NP_938147|H-INV:HIT000053728|VEGA:OTTHUMP00000023599 Tax_Id=9606 Gene_Symbol=P2RY10 Putative P2Y purinoceptor 10	2	2	0.2793	0.61298	-1.84011	-0.706088
IPI00013891;IPI00220447	Transformer-2 protein homolog alpha;Transformer-2 protein homolog A	TRA2A	Isoform Long of Transformer-2 protein homolog;Isoform Short of Transformer-2 protein homolog	2	2	1.3033	0.62362	0.382169	-0.681261
REV_IPI00900267;REV_IPI00900320;REV_IPI00900357	Septin-13;Septin-7B	SEPT13;SEPT7B	>IPI:REV_IPI00900267.1|SWISS-PROT:A8MT51-1|ENSEMBL:ENSP00000381893|H-INV:HIT000026971 Tax_Id=9606 Gene_Symbol=SEPT13 Isoform 1 of Septin-13;>IPI:REV_IPI00900320.1|SWISS-PROT:A8MT51-2 Tax_Id=9606 Gene_Symbol=SEPT13 Isoform 2 of Septin-13;>IPI:REV_IPI0090035	2	2	37.582	0.95642	5.23197	-0.0642838
IPI00783625;IPI00910544;IPI00644196;IPI00792875	Serpin B5;Protease inhibitor 5;Maspin;cDNA FLJ57640, highly similar to Serpin B5	SERPINB5;PI5	Serpin B5;cDNA FLJ57640, highly similar to Serpin B5;SERPINB5 protein	2	2	0.13248	0.63022	-2.91615	-0.666073
IPI00021167;IPI00718940;IPI00719567	Interferon-inducible double stranded RNA-dependent protein kinase activator A;Protein kinase, interferon-inducible double stranded RNA-dependent activator;Protein activator of the interferon-induced protein kinase;PKR-associated protein X;PKR-associating protein X	PRKRA;PACT;RAX;HSD14;HSD-14	Isoform 1 of Interferon-inducible double stranded RNA-dependent protein kinase activator A;Isoform 2 of Interferon-inducible double stranded RNA-dependent protein kinase activator A;Isoform 3 of Interferon-inducible double stranded RNA-dependent protein ki	2	2	7.8946	0.5802	2.98087	-0.785378
IPI00480073;IPI00555953;IPI00163718;IPI00555893	Vacuolar protein sorting-associated protein 54;Hepatocellular carcinoma protein 8;Tumor antigen SLP-8p	VPS54;HCC8	Isoform 1 of Vacuolar protein sorting-associated protein 54;Isoform 2 of Vacuolar protein sorting-associated protein 54;Isoform 4 of Vacuolar protein sorting-associated protein 54;Isoform 3 of Vacuolar protein sorting-associated protein 54	2	2	0.01685	0.55425	-5.89111	-0.851391
REV_IPI00384471;REV_IPI00032214;REV_IPI00909573;REV_IPI00556201	Bromodomain containing 1;cDNA FLJ75275, highly similar to Homo sapiens bromodomain containing 1, mRNA;Bromodomain containing 1, isoform CRA_a;Bromodomain-containing protein 1;BR140-like protein;cDNA FLJ61578, highly similar to Bromodomain-containing protein 1;Bromodomain containing protein 1 variant	BRD1;RP3-522J7.4-003;hCG_15662;BRL;BRPF2	>IPI:REV_IPI00384471.2|TREMBL:A6ZJA4;B4DZC2;Q86X06;Q9Y4Q3|ENSEMBL:ENSP00000345886;ENSP00000385858|VEGA:OTTHUMP00000196967 Tax_Id=9606 Gene_Symbol=BRD1 BRD1 protein;>IPI:REV_IPI00032214.1|SWISS-PROT:O95696|TREMBL:B4DZ41;Q5CZ83;Q659H0|ENSEMBL:ENSP00000216267	2	2	0.045879	0.81017	-4.44602	-0.303703
IPI00411818	Serine/threonine-protein kinase ULK3;Unc-51-like kinase 3	ULK3	unc-51-like kinase 3	2	2	17.272	0.62901	4.11036	-0.668845
IPI00465166;IPI00337792	Probable phospholipid-transporting ATPase IB;ATPase class I type 8A member 2;ML-1	ATP8A2;ATPIB	ATPase, aminophospholipid transporter-like, Class I, type 8A, member 2;Isoform 2 of Probable phospholipid-transporting ATPase IB	2	2	3.202	0.67462	1.67897	-0.567853
REV_IPI00216137;REV_IPI00641577	Synaptonemal complex protein 1;Cancer/testis antigen 8;SYCP1 protein	SYCP1;SCP1	>IPI:REV_IPI00216137.4|SWISS-PROT:Q15431|TREMBL:Q9H2G7|ENSEMBL:ENSP00000358531;ENSP00000358535|REFSEQ:NP_003167|H-INV:HIT000324920|VEGA:OTTHUMP00000013876;OTTHUMP00000013877 Tax_Id=9606 Gene_Symbol=SYCP1 Synaptonemal complex protein 1;>IPI:REV_IPI00641577.	2	2	0.044612	0.88779	-4.48642	-0.17171
REV_IPI00097490;REV_IPI00894477;REV_IPI00894360	UPF0407 protein C2orf39	C2orf39	>IPI:REV_IPI00097490.4|SWISS-PROT:Q96MC2|TREMBL:A8K1N8|ENSEMBL:ENSP00000288710|REFSEQ:NP_659475|H-INV:HIT000013836|VEGA:OTTHUMP00000155191 Tax_Id=9606 Gene_Symbol=C2orf39 UPF0407 protein C2orf39;>IPI:REV_IPI00894477.1|VEGA:OTTHUMP00000200806 Tax_Id=9606 Ge	2	2	11.557	0.57409	3.5307	-0.800651
IPI00220380;IPI00874153;IPI00414321	A disintegrin and metalloproteinase with thrombospondin motifs 20	ADAMTS20	Isoform 1 of A disintegrin and metalloproteinase with thrombospondin motifs 20;215 kDa protein;Isoform 2 of A disintegrin and metalloproteinase with thrombospondin motifs 20	2	2	0.35851	0.5023	-1.47991	-0.993379
REV_IPI00743634	Putative uncharacterized protein C6orf10	C6orf10	>IPI:REV_IPI00743634.1|TREMBL:A6NN32|ENSEMBL:ENSP00000364148 Tax_Id=9606 Gene_Symbol=C6orf10 Putative uncharacterized protein C6orf10	2	2	0.048949	0.73967	-4.35258	-0.435046
REV_IPI00909387;REV_IPI00549970;REV_IPI00910245	Growth hormone-inducible transmembrane protein;Dermal papilla-derived protein 2;Transmembrane BAX inhibitor motif-containing protein 5;Growth hormone inducible transmembrane protein;cDNA FLJ52959, highly similar to Growth hormone-inducible transmembrane protein	GHITM;DERP2;TMBIM5;My021;UNQ244/PRO281;RP11-124L5.3-002	>IPI:REV_IPI00909387.1|SWISS-PROT:Q9H3K2|TREMBL:A8K9Z9;B4DPG9;B4DSV8;Q6FIA7;Q9P099|ENSEMBL:ENSP00000361207|REFSEQ:NP_055209|H-INV:HIT000034892|VEGA:OTTHUMP00000019998 Tax_Id=9606 Gene_Symbol=GHITM cDNA FLJ59630, highly similar to Growth hormone-inducible t	2	2	0.06425	0.77406	-3.96016	-0.369483
IPI00909594	cDNA FLJ58413, highly similar to Complement component C7		cDNA FLJ58413, highly similar to Complement component C7	2	2	10.844	0.93113	3.43883	-0.102945
IPI00871780;IPI00217626	RNA-binding protein 12B;RNA-binding motif protein 12B	RBM12B	Isoform 1 of RNA-binding protein 12B;Isoform 2 of RNA-binding protein 12B	2	2	1.5971	0.99408	0.675455	-0.00856614
REV_IPI00902620	Beta chimaerin isoform B2-CHNdel ex3	CHN2	>IPI:REV_IPI00902620.1|TREMBL:B3VCF9 Tax_Id=9606 Gene_Symbol=- Beta chimaerin isoform B2-CHNdel ex3	2	2	19.952	0.74574	4.31846	-0.423255
REV_IPI00168980;REV_IPI00878561	Olfactory receptor 11H7;Olfactory receptor OR14-32;Putative olfactory receptor	OR11H7;OR11H7P	>IPI:REV_IPI00168980.4|SWISS-PROT:Q8NGC8|ENSEMBL:ENSP00000319051|H-INV:HIT000383492 Tax_Id=9606 Gene_Symbol=OR11H7 Olfactory receptor 11H7;>IPI:REV_IPI00878561.2|TREMBL:Q86SG0;Q86SJ4|H-INV:HIT000386009 Tax_Id=9606 Gene_Symbol=- Similar to Olfactory recepto	2	2	0.18315	0.81139	-2.4489	-0.301533
REV_IPI00218549	Ankyrin repeat and SOCS box protein 17	ASB17	>IPI:REV_IPI00218549.1|SWISS-PROT:Q8WXJ9|TREMBL:B1APB8;Q4G1B1|ENSEMBL:ENSP00000284142|REFSEQ:NP_543144|H-INV:HIT000023436|VEGA:OTTHUMP00000011348 Tax_Id=9606 Gene_Symbol=ASB17 Ankyrin repeat and SOCS box protein 17	2	2	0.85243	0.48815	-0.230347	-1.0346
REV_IPI00019450;REV_IPI00646322;REV_IPI00646813;REV_IPI00642416;REV_IPI00642895;REV_IPI00219287	60 kDa SS-A/Ro ribonucleoprotein;Ro 60 kDa autoantigen;TROVE domain family member 2;Sjoegren syndrome type A antigen;Sjoegren syndrome antigen A2;TROVE domain family, member 2;TROVE domain family, member 2, isoform CRA_c;TROVE domain family, member 2, isoform CRA_e;TROVE domain family, member 2, isoform CRA_d	TROVE2;RO60;SSA2;RP11-101E13.3-005;hCG_41054;RP11-101E13.3-006;RP11-101E13.3-003;RP11-101E13.3-004	>IPI:REV_IPI00019450.2|SWISS-PROT:P10155-1|TREMBL:B2RBB9;Q86WL3|ENSEMBL:ENSP00000356411;ENSP00000356416|REFSEQ:NP_004591|H-INV:HIT000051756|VEGA:OTTHUMP00000033759;OTTHUMP00000033760 Tax_Id=9606 Gene_Symbol=TROVE2 Isoform Long of 60 kDa SS-A/Ro ribonucleop	2	2	0.96306	0.5096	-0.0543024	-0.972563
IPI00002560	Numb-like protein	NUMBL	Numb-like protein	2	2	2.2331	0.7919	1.15905	-0.33661
IPI00003925;IPI00549885;IPI00798351;IPI00555722	Pyruvate dehydrogenase E1 component subunit beta, mitochondrial	PDHB;PHE1B	Isoform 1 of Pyruvate dehydrogenase E1 component subunit beta, mitochondrial;Isoform 2 of Pyruvate dehydrogenase E1 component subunit beta, mitochondrial;35 kDa protein	2	2	2.7129	0.65862	1.43984	-0.602482
IPI00174391;IPI00783899	cDNA FLJ59639	DKFZp434M131	cDNA FLJ59639	2	2	0.80185	0.79142	-0.318596	-0.337485
IPI00244212;IPI00788612;IPI00847665	Putative uncharacterized protein LIMS3;LIM and senescent cell antigen-like-containing domain protein 1;Particularly interesting new Cys-His protein 1;Renal carcinoma antigen NY-REN-48;LIM and senescent cell antigen-like-containing domain protein 3;Particularly interesting new Cys-His protein 3	LIMS3;LIMS1;PINCH;PINCH1;PINCH3	similar to LIM and senescent cell antigen-like domains 1;LIM and senescent cell antigen-like-containing domain protein 1;cDNA FLJ59124, highly similar to Particularly interesting newCys-His protein	2	2	1.3232	0.56991	0.404031	-0.811194
IPI00329672	Myosin-Ie;Myosin-Ic	MYO1E;MYO1C	Myosin-Ie	2	2	0.038717	0.70688	-4.69089	-0.500463
REV_IPI00848209	cDNA FLJ60369, highly similar to Acetyl-CoA carboxylase 2 (EC 6.4.1.2)	ACACB	>IPI:REV_IPI00848209.1|TREMBL:B4DYJ7;Q4G170|ENSEMBL:ENSP00000374677|VEGA:OTTHUMP00000169124 Tax_Id=9606 Gene_Symbol=ACACB ACACB protein	2	2	0.074575	0.811	-3.74516	-0.302226
REV_IPI00789453;REV_IPI00879466;REV_IPI00902904	Gamma-aminobutyric acid receptor subunit rho-3;GABA(A) receptor subunit rho-3	GABRR3	>IPI:REV_IPI00789453.1|VEGA:OTTHUMP00000147529 Tax_Id=9606 Gene_Symbol=GABRR3 59 kDa protein;>IPI:REV_IPI00879466.3|SWISS-PROT:A8MPY1|ENSEMBL:ENSP00000328115|REFSEQ:NP_001099050|VEGA:OTTHUMP00000174644 Tax_Id=9606 Gene_Symbol=GABRR3 Gamma-aminobutyric acid	2	2	61.723	0.71349	5.94774	-0.487035
IPI00004931;IPI00646021;IPI00745675;IPI00016809;IPI00220960;IPI00220962;IPI00012781	Nuclear RNA export factor 2;TAP-like protein 2;Cancer/testis antigen 39;Nuclear RNA export factor 2B;Putative uncharacterized protein NXF5;Nuclear RNA export factor 5;TAP-like protein 1	NXF2;TAPL2;NXF2B;GHc-618H1.1-002;RP11-353J17.1-002;NXF5;TAPL1	Nuclear RNA export factor 2;Nuclear RNA export factor 2B;Putative uncharacterized protein NXF5;Isoform A of Nuclear RNA export factor 5;Isoform B of Nuclear RNA export factor 5;Isoform D of Nuclear RNA export factor 5;Isoform E of Nuclear RNA export factor	2	2	4.0115	0.76684	2.00414	-0.383003
IPI00220487;IPI00888359;IPI00887091;IPI00456049;IPI00792135	ATP synthase subunit d, mitochondrial;ATP5H protein	ATP5H;My032	Isoform 1 of ATP synthase subunit d, mitochondrial;similar to hCG1809973;similar to hCG1809973;Isoform 2 of ATP synthase subunit d, mitochondrial;ATP5H protein (Fragment)	2	2	0.54839	0.56339	-0.866726	-0.827794
IPI00178238;IPI00641365;IPI00398872;IPI00787116	cDNA FLJ75360, highly similar to Homo sapiens egf-like module containing, mucin-like, hormone receptor-like 3 (EMR3), transcript variant 1, mRNA;EGF-like module-containing mucin-like hormone receptor-like 3;EGF-like module-containing mucin-like receptor EMR3;EGF-like module-containing mucin-like hormone receptor-like 3 subunit alpha;EGF-like module-containing mucin-like hormone receptor-like 3 su…	EMR3;UNQ683/PRO1562	cDNA FLJ75360, highly similar to Homo sapiens egf-like module containing, mucin-like, hormone receptor-like 3 (EMR3), transcript variant 1, mRNA;Isoform 1 of EGF-like module-containing mucin-like hormone receptor-like 3;Isoform 2 of EGF-like module-contain	2	2	0.74934	0.87446	-0.416308	-0.193536
IPI00018235	Peflin;PEF protein with a long N-terminal hydrophobic domain;Penta-EF hand domain-containing protein 1	PEF1;ABP32;UNQ1845/PRO3573	Peflin	2	2	0.78592	0.89914	-0.347546	-0.153382
REV_IPI00027823;REV_IPI00797425;REV_IPI00550713	Protein FAM57B	FAM57B;FP1188	>IPI:REV_IPI00027823.4|SWISS-PROT:Q71RH2-1|ENSEMBL:ENSP00000369863|REFSEQ:NP_113666|H-INV:HIT000242921|VEGA:OTTHUMP00000080422;OTTHUMP00000162980 Tax_Id=9606 Gene_Symbol=FAM57B Isoform 1 of Protein FAM57B;>IPI:REV_IPI00797425.1|VEGA:OTTHUMP00000162981 Tax_	2	2	3.4301	0.69448	1.77825	-0.525995
REV_IPI00015135	Exostosin-like 3;Glucuronyl-galactosyl-proteoglycan 4-alpha-N-acetylglucosaminyltransferase;Putative tumor suppressor protein EXTL3;Multiple exostosis-like protein 3;Hereditary multiple exostoses gene isolog;EXT-related protein 1	EXTL3;EXTL1L;EXTR1;KIAA0519	>IPI:REV_IPI00015135.1|SWISS-PROT:O43909|TREMBL:B4DG91;Q53XT3;Q68CZ0|ENSEMBL:ENSP00000220562|REFSEQ:NP_001431|H-INV:HIT000000236|VEGA:OTTHUMP00000128339;OTTHUMP00000177238 Tax_Id=9606 Gene_Symbol=EXTL3 Exostosin-like 3	2	2	4.6826	0.75028	2.22731	-0.414499
IPI00293303;IPI00384156;IPI00384155	Legumain;Asparaginyl endopeptidase;Protease, cysteine 1;Full-length cDNA clone CS0DB001YK19 of Neuroblastoma of Homo sapiens (human);Full-length cDNA clone CS0DI002YH20 of Placenta of Homo sapiens (human)	LGMN;PRSC1	Legumain;Full-length cDNA clone CS0DB001YK19 of Neuroblastoma of Homo sapiens;Full-length cDNA clone CS0DI002YH20 of Placenta of Homo sapiens	2	2	0.69368	0.5242	-0.527658	-0.931811
REV_IPI00021887;REV_IPI00883790	SEC14-like protein 1;SEC14-like 1 (S. cerevisiae);SEC14-like 1 (S. cerevisiae), isoform CRA_a;cDNA FLJ76794, highly similar to Homo sapiens SEC14-like 1 (S. cerevisiae) (SEC14L1), mRNA	SEC14L1;SEC14L;hCG_1986627	>IPI:REV_IPI00021887.5|SWISS-PROT:Q92503|TREMBL:A5PLM6;Q59HE8;Q7Z3R7|ENSEMBL:ENSP00000376268|REFSEQ:NP_001034662 Tax_Id=9606 Gene_Symbol=SEC14L1 SEC14-like protein 1;>IPI:REV_IPI00883790.1|TREMBL:A8K4E8;B4DDI5;B4DEZ7;B4E0D1|ENSEMBL:ENSP00000262775|REFSEQ:N	2	2	3.8391	0.5695	1.94077	-0.812232
IPI00743909			Similar to RAB17, member RAS oncogene family	2	2	9.0586	0.61449	3.17929	-0.702539
REV_IPI00749452;REV_IPI00743170	CBF1-interacting corepressor;Recepin	CIR	>IPI:REV_IPI00749452.2|SWISS-PROT:Q86X95-1|TREMBL:A0PJI7;A8K8M4|ENSEMBL:ENSP00000339723|REFSEQ:NP_004873|VEGA:OTTHUMP00000163177 Tax_Id=9606 Gene_Symbol=CIR Isoform 1 of CBF1-interacting corepressor;>IPI:REV_IPI00743170.2|SWISS-PROT:Q86X95-2|ENSEMBL:ENSP00	2	2	14.812	0.61902	3.88869	-0.691942
IPI00607677;IPI00513758;IPI00479625;IPI00643012;IPI00644588;IPI00395507;IPI00902494;IPI00644008;IPI00030250;IPI00219967;IPI00184721	ELAV-like protein 4;Paraneoplastic encephalomyelitis antigen HuD;Hu-antigen D;ELAV (Embryonic lethal, abnormal vision, Drosophila)-like 4 (Hu antigen D);Putative uncharacterized protein ELAVL4	ELAVL4;HUD;PNEM;RP11-567C20.1-005	Isoform 3 of ELAV-like protein 4;ELAV (Embryonic lethal, abnormal vision, Drosophila)-like 4;Isoform 1 of ELAV-like protein 4;ELAV (Embryonic lethal, abnormal vision, Drosophila)-like 4;ELAV (Embryonic lethal, abnormal vision, Drosophila)-like 4;Isoform 2	2	2	2.5121	0.52871	1.32889	-0.919451
REV_IPI00791151	Putative uncharacterized protein NKIRAS2	NKIRAS2	>IPI:REV_IPI00791151.1|TREMBL:A8MST8|ENSEMBL:ENSP00000312773|VEGA:OTTHUMP00000164767 Tax_Id=9606 Gene_Symbol=NKIRAS2 Putative uncharacterized protein NKIRAS2	2	2	4.4545	0.68502	2.15526	-0.545782
REV_IPI00514516;REV_IPI00175214;REV_IPI00830133;REV_IPI00479345;REV_IPI00641588	Cancer-associated gene 1 protein;Cancer/testis antigen 3;Cancer antigen 1	CAGE1;CTAG3;RP11-69L16.7-002	>IPI:REV_IPI00514516.1|SWISS-PROT:Q8TC20-4|ENSEMBL:ENSP00000369250|VEGA:OTTHUMP00000015995 Tax_Id=9606 Gene_Symbol=CAGE1 Isoform 4 of Cancer-associated gene 1 protein;>IPI:REV_IPI00175214.5|SWISS-PROT:Q8TC20-3|ENSEMBL:ENSP00000338107 Tax_Id=9606 Gene_Symbo	2	2	2.1802	0.66151	1.12446	-0.596165
IPI00646323;IPI00843920;IPI00375664;IPI00902691	UPF0668 protein C10orf76	C10orf76	Isoform 1 of UPF0668 protein C10orf76	2	2	0.015071	0.4501	-6.05208	-1.15168
IPI00000867;IPI00872366;IPI00218405;IPI00218401;IPI00218404;IPI00218402;IPI00853583;IPI00218400;IPI00218399;IPI00409678;IPI00479687;IPI00902807	Voltage-dependent L-type calcium channel subunit beta-2;Calcium channel voltage-dependent subunit beta 2;Lambert-Eaton myasthenic syndrome antigen B;Calcium channel, voltage-dependent, beta 2 subunit	CACNB2;CACNLB2;MYSB;RP11-383B4.2-010;RP11-383B4.2-009	Isoform 2d of Voltage-dependent L-type calcium channel subunit beta-2;74 kDa protein;Isoform 2h of Voltage-dependent L-type calcium channel subunit beta-2;Isoform 2c of Voltage-dependent L-type calcium channel subunit beta-2;Isoform 2g of Voltage-dependent	2	2	10.427	0.55406	3.38225	-0.851886
IPI00446283	Putative uncharacterized protein FLJ42384		Putative uncharacterized protein FLJ42384	2	2	0.02058	0.78916	-5.60261	-0.34161
REV_IPI00020985	Histone acetyltransferase p300;E1A-associated protein p300	EP300;P300	>IPI:REV_IPI00020985.3|SWISS-PROT:Q09472|TREMBL:B1AKC2;Q7Z6C1|ENSEMBL:ENSP00000263253|REFSEQ:NP_001420|H-INV:HIT000217430|VEGA:OTTHUMP00000028668;OTTHUMP00000198754 Tax_Id=9606 Gene_Symbol=EP300 Histone acetyltransferase p300	2	2	10.95	0.66123	3.45286	-0.596776
REV_IPI00300060	WD repeat-containing protein 70	WDR70	>IPI:REV_IPI00300060.4|SWISS-PROT:Q9NW82|TREMBL:A8K564|ENSEMBL:ENSP00000265107|REFSEQ:NP_060504|H-INV:HIT000026460 Tax_Id=9606 Gene_Symbol=WDR70 WD repeat-containing protein 70	2	2	0.0036167	0.55714	-8.11111	-0.843888
REV_IPI00739099	Collagen alpha-2(V) chain	COL5A2	>IPI:REV_IPI00739099.2|SWISS-PROT:P05997|TREMBL:B4DNJ0|ENSEMBL:ENSP00000364000|REFSEQ:NP_000384|H-INV:HIT000328980|VEGA:OTTHUMP00000194772 Tax_Id=9606 Gene_Symbol=COL5A2 Collagen alpha-2(V) chain	2	2	0.058154	0.49508	-4.10398	-1.01427
IPI00418414	Hexaprenyldihydroxybenzoate methyltransferase, mitochondrial;Dihydroxyhexaprenylbenzoate methyltransferase;3,4-dihydroxy-5-hexaprenylbenzoate methyltransferase	COQ3;UG0215E05	Hexaprenyldihydroxybenzoate methyltransferase, mitochondrial	2	2	38.396	0.69958	5.26288	-0.515439
REV_IPI00017603	Coagulation factor VIII;Procoagulant component;Antihemophilic factor;Factor VIIIa heavy chain, 200 kDa isoform;Factor VIIIa heavy chain, 92 kDa isoform;Factor VIII B chain;Factor VIIIa light chain	F8;F8C	>IPI:REV_IPI00017603.1|SWISS-PROT:P00451|TREMBL:A0FJ18;A0FJ19;A0FJ20;A0N0R4;A0N0R5;A5JQJ5;A5JQJ8;A8KA37;B2M0I8;Q003U9;Q003V0;Q003V2;Q003V3;Q003V4;Q003V5;Q003V6;Q003V7;Q003V8;Q003V9;Q003W0;Q003W2;Q2VF45;Q5HY69;Q71UI6;Q9UMZ8|ENSEMBL:ENSP00000353393|REFSEQ:NP	2	2	0.038276	0.69064	-4.70742	-0.533994
REV_IPI00844050;REV_IPI00219889;REV_IPI00396970;REV_IPI00513896;REV_IPI00514207;REV_IPI00219890;REV_IPI00556345;REV_IPI00514287;REV_IPI00892874;REV_IPI00892975;REV_IPI00893084;REV_IPI00853204	Ubiquinol-cytochrome c reductase complex chaperone CBP3 homolog;Basic FGF-repressed Zic-binding protein;Putative uncharacterized protein UQCC;Ubiquinol-cytochrome c reductase complex chaperone, CBP3 homolog (Yeast);cDNA FLJ59847, highly similar to Basic FGF-repressed Zic-binding protein	UQCC;BZFB;C20orf44;RP4-614O4.7-007;RP4-614O4.7-018;RP4-614O4.7-005;RP4-614O4.7-006	>IPI:REV_IPI00844050.1|SWISS-PROT:Q9NVA1-1|TREMBL:Q3KRB6|ENSEMBL:ENSP00000363506|REFSEQ:NP_060714|H-INV:HIT000083864|VEGA:OTTHUMP00000030748 Tax_Id=9606 Gene_Symbol=UQCC Isoform 1 of Ubiquinol-cytochrome c reductase complex chaperone CBP3 homolog;>IPI:REV_	2	2	0.53221	0.7359	-0.909932	-0.442418
IPI00154451;IPI00178649;IPI00640677;IPI00889511;IPI00180322;IPI00178852;IPI00647775	MMS19 nucleotide excision repair protein homolog;MMS19-like protein;MET18 homolog	MMS19;MMS19L	cDNA FLJ55586, highly similar to MMS19-like protein;Isoform 5 of MMS19 nucleotide excision repair protein homolog;Isoform 4 of MMS19 nucleotide excision repair protein homolog	2	2	0.74926	0.75286	-0.416462	-0.409546
IPI00845271;IPI00433194;IPI00178187;IPI00894075	EH domain-binding protein 1	EHBP1;KIAA0903;NACSIN	Isoform 2 of EH domain-binding protein 1;Isoform 3 of EH domain-binding protein 1;Isoform 1 of EH domain-binding protein 1	2	2	0.76153	0.63354	-0.393027	-0.658492
IPI00024417;IPI00795647	Huntingtin-interacting protein 1-related protein;Hip 12	HIP1R;HIP12;KIAA0655	Huntingtin-interacting protein 1-related protein	2	2	31.096	0.66607	4.95866	-0.586254
REV_IPI00745934			>IPI:REV_IPI00745934.1|H-INV:HIT000265041 Tax_Id=9606 Gene_Symbol=- Conserved hypothetical protein	2	2	11.604	0.55627	3.53655	-0.846143
REV_IPI00023919;REV_IPI00745502;REV_IPI00555749;REV_IPI00794839	26S protease regulatory subunit 8;Proteasome 26S subunit ATPase 5;Proteasome subunit p45;p45/SUG;Thyroid hormone receptor-interacting protein 1;cDNA FLJ75514, highly similar to S.scrofa putative 26S protease subunit;Proteasome (Prosome, macropain) 26S subunit, ATPase, 5, isoform CRA_b;Proteasome 26S ATPase subunit 5 variant	PSMC5;SUG1;hCG_41818	>IPI:REV_IPI00023919.4|SWISS-PROT:P62195|TREMBL:A8K763|ENSEMBL:ENSP00000310572|REFSEQ:NP_002796|H-INV:HIT000289771|VEGA:OTTHUMP00000181795 Tax_Id=9606 Gene_Symbol=PSMC5 26S protease regulatory subunit 8;>IPI:REV_IPI00745502.2|TREMBL:A8K3Z3|ENSEMBL:ENSP0000	2	2	232.33	0.75335	7.86003	-0.408608
IPI00798372			3 kDa protein	2	2	395.47	0.55383	8.62742	-0.852485
REV_IPI00550364	Phosphoglucomutase-2;Glucose phosphomutase 2	PGM2;MSTP006	>IPI:REV_IPI00550364.8|SWISS-PROT:Q96G03|TREMBL:B4DN40;B4E0G8;Q4W5D6|ENSEMBL:ENSP00000371393|REFSEQ:NP_060760|H-INV:HIT000242685|VEGA:OTTHUMP00000123473 Tax_Id=9606 Gene_Symbol=PGM2 Phosphoglucomutase-2	2	2	6.2715	0.79739	2.64881	-0.326643
IPI00465179;IPI00743142;IPI00219585;IPI00793665;IPI00797580;IPI00796852	cDNA FLJ44241 fis, clone THYMU3008436, highly similar to 6-phosphofructokinase, muscle type (EC 2.7.1.11);6-phosphofructokinase, muscle type;Phosphofructokinase 1;Phosphohexokinase;Phosphofructo-1-kinase isozyme A;PFKM protein;Phosphofructokinase	PFKM;PFKX	cDNA FLJ44241 fis, clone THYMU3008436, highly similar to 6-phosphofructokinase, muscle type;Isoform 1 of 6-phosphofructokinase, muscle type;Isoform 2 of 6-phosphofructokinase, muscle type;Phosphofructokinase	2	2	0.81085	0.87137	-0.302493	-0.198643
IPI00783904	UPF0574 protein C9orf169	C9orf169	similar to hCG2041354	2	2	0.19815	0.6378	-2.33534	-0.648824
REV_IPI00296063;REV_IPI00514134;REV_IPI00795781	Sodium channel protein type 11 subunit alpha;Sodium channel protein type XI subunit alpha;Voltage-gated sodium channel subunit alpha Nav1.9;Sensory neuron sodium channel 2;Peripheral nerve sodium channel 5	SCN11A;PN5;SCN12A;SNS2	>IPI:REV_IPI00296063.6|SWISS-PROT:Q9UI33-1|ENSEMBL:ENSP00000307599|REFSEQ:NP_054858|H-INV:HIT000072977|VEGA:OTTHUMP00000170708 Tax_Id=9606 Gene_Symbol=SCN11A Isoform 1 of Sodium channel protein type 11 subunit alpha;>IPI:REV_IPI00514134.2|SWISS-PROT:Q9UI33	2	2	0.11428	0.3948	-3.12936	-1.34081
REV_IPI00021569;REV_IPI00397466	Membrane-bound transcription factor site-1 protease;S1P endopeptidase;Site-1 protease;Subtilisin/kexin-isozyme 1;Putative uncharacterized protein MBTPS1	MBTPS1;KIAA0091;S1P;SKI1	>IPI:REV_IPI00021569.1|SWISS-PROT:Q14703|TREMBL:A8K6V8;B4DR21|ENSEMBL:ENSP00000344223|REFSEQ:NP_003782|H-INV:HIT000042245|VEGA:OTTHUMP00000081109;OTTHUMP00000174991 Tax_Id=9606 Gene_Symbol=MBTPS1 Membrane-bound transcription factor site-1 protease;>IPI:REV	2	2	2.0988	0.69451	1.06956	-0.525933
REV_IPI00747017;REV_IPI00044749;REV_IPI00219958;REV_IPI00909179;REV_IPI00909379	Serine/threonine-protein kinase Nek1;NimA-related protein kinase 1;Renal carcinoma antigen NY-REN-55	NEK1;KIAA1901	>IPI:REV_IPI00747017.3|SWISS-PROT:Q96PY6-3|ENSEMBL:ENSP00000368363 Tax_Id=9606 Gene_Symbol=NEK1 Isoform 3 of Serine/threonine-protein kinase Nek1;>IPI:REV_IPI00044749.6|SWISS-PROT:Q96PY6-1|ENSEMBL:ENSP00000336715|REFSEQ:NP_036356|H-INV:HIT000001616 Tax_Id=	2	2	0.22595	0.79201	-2.14592	-0.336409
REV_IPI00001632;REV_IPI00872465;REV_IPI00641889	Putative uncharacterized protein KIAA1522;Uncharacterized protein KIAA1522	KIAA1522	>IPI:REV_IPI00001632.4|TREMBL:B5MDY0|ENSEMBL:ENSP00000362580;ENSP00000383851|REFSEQ:NP_065939|VEGA:OTTHUMP00000037516 Tax_Id=9606 Gene_Symbol=KIAA1522 hypothetical protein LOC57648;>IPI:REV_IPI00872465.1|SWISS-PROT:Q9P206|TREMBL:B4DQU8|ENSEMBL:ENSP00000294	2	2	0.70505	0.61459	-0.504203	-0.702304
REV_IPI00736464;REV_IPI00218638;REV_IPI00910866	FLJ00395 protein;Myosin-If;Myosin-Ie	FLJ00395;MYO1F	>IPI:REV_IPI00736464.1|TREMBL:Q6ZNI9|ENSEMBL:ENSP00000304899 Tax_Id=9606 Gene_Symbol=MYO1F FLJ00395 protein (Fragment);>IPI:REV_IPI00218638.9|SWISS-PROT:O00160|TREMBL:B0I1T1;Q14779;Q4LE34;Q92827|ENSEMBL:ENSP00000344871|REFSEQ:NP_036467|H-INV:HIT000247065|V	2	2	0.32976	0.47659	-1.60051	-1.06918
REV_IPI00017619;REV_IPI00883997	cDNA FLJ77178;Coiled-coil domain-containing protein 19, mitochondrial;Nasopharyngeal epithelium-specific protein 1	CCDC19;NESG1	>IPI:REV_IPI00017619.2|TREMBL:A8K884;Q05BA3;Q5VU18|ENSEMBL:ENSP00000357079|REFSEQ:NP_036469|H-INV:HIT000283890|VEGA:OTTHUMP00000033461 Tax_Id=9606 Gene_Symbol=CCDC19 nasopharyngeal epithelium specific protein 1;>IPI:REV_IPI00883997.1|SWISS-PROT:Q9UL16|H-IN	2	2	2.0635	0.46193	1.04509	-1.11425
IPI00017578;IPI00604688	SH2 domain-containing adapter protein B	SHB	SH2 domain-containing adapter protein B;Isoform 2 of SH2 domain-containing adapter protein B	2	2	0.14775	0.63103	-2.75877	-0.66422
REV_IPI00003944	Lipoamide acyltransferase component of branched-chain alpha-keto acid dehydrogenase complex, mitochondrial;Dihydrolipoyllysine-residue (2-methylpropanoyl)transferase;Dihydrolipoamide branched chain transacylase;BCKAD E2 subunit	DBT;BCATE2	>IPI:REV_IPI00003944.1|SWISS-PROT:P11182|TREMBL:B2R811;B4E1Q7|ENSEMBL:ENSP00000359151|REFSEQ:NP_001909|H-INV:HIT000322842|VEGA:OTTHUMP00000012596 Tax_Id=9606 Gene_Symbol=DBT Lipoamide acyltransferase component of branched-chain alpha-keto acid dehydrogenas	2	2	13.785	0.55582	3.78503	-0.84731
REV_IPI00889035			>IPI:REV_IPI00889035.1|REFSEQ:XP_001724159;XP_001724228;XP_001725218 Tax_Id=9606 Gene_Symbol=LOC100129426 similar to HIG1 domain family, member 1A	2	2	0.097605	0.83328	-3.3569	-0.263127
IPI00244391	Xanthine dehydrogenase/oxidase;Xanthine dehydrogenase;Xanthine oxidase;Xanthine oxidoreductase	XDH;XDHA	Xanthine dehydrogenase/oxidase	2	2	0.95757	0.43454	-0.0625501	-1.20244
REV_IPI00005589;REV_IPI00395998;REV_IPI00794734;REV_IPI00797214;REV_IPI00878895;REV_IPI00176451;REV_IPI00797690	60S ribosomal protein L32	RPL32;PP9932	>IPI:REV_IPI00005589.1|TREMBL:A6NC28|ENSEMBL:ENSP00000275524|REFSEQ:NP_001083496 Tax_Id=9606 Gene_Symbol=hCG_18290 Uncharacterized protein ENSP00000275524;>IPI:REV_IPI00395998.5|SWISS-PROT:P62910|TREMBL:B2R4Q3|ENSEMBL:ENSP00000339064;ENSP00000380156;ENSP00	2	2	0.99801	0.60199	-0.00287382	-0.732189
IPI00155601	MACRO domain-containing protein 1;Protein LRP16	MACROD1;LRP16	MACRO domain-containing protein 1	2	2	0.68539	0.47131	-0.545003	-1.08525
REV_IPI00020512	UDP-N-acetylglucosamine transferase subunit ALG13 homolog;Glycosyltransferase 28 domain-containing protein 1	ALG13;GLT28D1;MDS031	>IPI:REV_IPI00020512.1|SWISS-PROT:Q9NP73|TREMBL:B2R5L5|ENSEMBL:ENSP00000361047|REFSEQ:NP_060936|H-INV:HIT000032389|VEGA:OTTHUMP00000023861 Tax_Id=9606 Gene_Symbol=ALG13 UDP-N-acetylglucosamine transferase subunit ALG13 homolog	2	2	7.1102	0.61317	2.82989	-0.705641
IPI00013681;IPI00748783	Transient receptor potential cation channel, subfamily C, member 3;Short transient receptor potential channel 3;Transient receptor protein 3	TRPC3;TRP3	transient receptor potential cation channel, subfamily C, member 3 isoform a;Short transient receptor potential channel 3	2	2	0.26311	0.48782	-1.92626	-1.03558
IPI00479628;IPI00873532	Putative uncharacterized protein CCDC64;Coiled-coil domain-containing protein 64A	CCDC64	coiled-coil domain containing 64;Coiled-coil domain-containing protein 64A	2	2	0.47447	0.43428	-1.07561	-1.2033
REV_IPI00414927	Immunoglobulin-like domain-containing receptor 2	ILDR2;C1orf32	>IPI:REV_IPI00414927.1|SWISS-PROT:Q71H61|ENSEMBL:ENSP00000271417|REFSEQ:NP_955383|H-INV:HIT000243613|VEGA:OTTHUMP00000032212 Tax_Id=9606 Gene_Symbol=C1orf32 Transmembrane and immunoglobulin domain-containing protein C1orf32	2	2	0.25182	0.72019	-1.98954	-0.473551
REV_IPI00741005;REV_IPI00787901	MAX gene-associated protein	MGA;KIAA0518	>IPI:REV_IPI00741005.5|SWISS-PROT:Q8IWI9-1|TREMBL:B4DVS1;Q9H6M4|ENSEMBL:ENSP00000374586|REFSEQ:NP_001074010|H-INV:HIT000095220|VEGA:OTTHUMP00000175563 Tax_Id=9606 Gene_Symbol=MGA Isoform 1 of MAX gene-associated protein;>IPI:REV_IPI00787901.4|ENSEMBL:ENSP0	2	2	0.0067583	0.4068	-7.20912	-1.29761
IPI00395878;IPI00853634;REV_IPI00007411;IPI00160265;REV_IPI00161614	Trinucleotide repeat-containing gene 6A protein;CAG repeat protein 26;Glycine-tryptophan protein of 182 kDa;GW182 autoantigen;EMSY interactor protein	TNRC6A;CAGH26;KIAA1460;TNRC6	Isoform 1 of Trinucleotide repeat-containing gene 6A protein;205 kDa protein	2	2	6.8906	0.46341	2.78463	-1.10964
REV_IPI00167140			>IPI:REV_IPI00167140.1|TREMBL:Q8N6Z1 Tax_Id=9606 Gene_Symbol=MGC34774 Ribosomal protein L13A pseudogene	2	2	0.25395	0.38851	-1.97738	-1.36398
REV_IPI00024163	DNA-directed RNA polymerase III subunit RPC1;DNA-directed RNA polymerase III subunit A;DNA-directed RNA polymerase III largest subunit;RPC155;RNA polymerase III subunit C160	POLR3A	>IPI:REV_IPI00024163.1|SWISS-PROT:O14802|TREMBL:Q7Z755;Q8TCW2;Q8TCW3;Q8TCW4|ENSEMBL:ENSP00000361446|REFSEQ:NP_008986|H-INV:HIT000062572|VEGA:OTTHUMP00000019920 Tax_Id=9606 Gene_Symbol=POLR3A DNA-directed RNA polymerase III largest subunit	2	2	0.34368	0.39124	-1.54086	-1.35387
REV_IPI00878595			>IPI:REV_IPI00878595.1|VEGA:OTTHUMP00000173167 Tax_Id=9606 Gene_Symbol=- 46 kDa protein	2	2	0.042362	0.30899	-4.56109	-1.69437
IPI00798258;IPI00791375			26 kDa protein;23 kDa protein	2	2	0.16522	0.49405	-2.59754	-1.01727
IPI00306369	tRNA (cytosine-5-)-methyltransferase NSUN2;NOL1/NOP2/Sun domain family member 2;tRNA (cytosine-5-)-methyltransferase;tRNA methyltransferase 4 homolog;Substrate of AIM1/Aurora kinase B	NSUN2;SAKI;TRM4	tRNA (cytosine-5-)-methyltransferase NSUN2	2	2	0.056636	0.38987	-4.14214	-1.35893
REV_IPI00328753;REV_IPI00909030;REV_IPI00783726;REV_IPI00337736	Kinectin;Kinesin receptor;CG-1 antigen;KTN1 protein;cDNA FLJ61494, highly similar to Kinectin;cDNA FLJ43510 fis, clone PERIC2003720, highly similar to Kinectin	KTN1;CG1;KIAA0004	>IPI:REV_IPI00328753.1|SWISS-PROT:Q86UP2-1|TREMBL:Q5GGW3|ENSEMBL:ENSP00000348562;ENSP00000378720|REFSEQ:NP_001072989;NP_891556|VEGA:OTTHUMP00000179010 Tax_Id=9606 Gene_Symbol=KTN1 Isoform 1 of Kinectin;>IPI:REV_IPI00909030.1|TREMBL:B4DZ88 Tax_Id=9606 Gene_	2	2	1.2515	0.5388	0.323658	-0.892178
IPI00025473;IPI00909442	Beta-1,4 N-acetylgalactosaminyltransferase 1;(N-acetylneuraminyl)-galactosylglucosylceramide;GM2/GD2 synthase;GalNAc-T;cDNA FLJ55323, highly similar to Beta-1,4 N-acetylgalactosaminyltransferase 1 (EC 2.4.1.92)	B4GALNT1;GALGT;SIAT2	Beta-1,4 N-acetylgalactosaminyltransferase 1;cDNA FLJ55323, highly similar to Beta-1,4 N-acetylgalactosaminyltransferase 1	2	2	0.086508	0.52349	-3.53102	-0.933766
IPI00413799;IPI00186721;IPI00843890;IPI00556252	Golgi-associated PDZ and coiled-coil motif-containing protein;PDZ protein interacting specifically with TC10;CFTR-associated ligand;Fused in glioblastoma	GOPC;CAL;FIG	51 kDa protein;Isoform 1 of Golgi-associated PDZ and coiled-coil motif-containing protein;Isoform 2 of Golgi-associated PDZ and coiled-coil motif-containing protein;Isoform 3 of Golgi-associated PDZ and coiled-coil motif-containing protein	2	2	0.010875	0.34334	-6.52284	-1.54229
REV_IPI00171768	Kinesin-like protein KIF18A;Marrow stromal KIF18A	KIF18A;OK/SW-cl.108	>IPI:REV_IPI00171768.5|SWISS-PROT:Q8NI77|TREMBL:B2R6H3;Q4G194|ENSEMBL:ENSP00000263181|REFSEQ:NP_112494|H-INV:HIT000025415 Tax_Id=9606 Gene_Symbol=KIF18A Kinesin-like protein KIF18A	2	2	0.17365	0.3784	-2.52575	-1.40202
IPI00794421			34 kDa protein	2	2	5.4457	0.61583	2.44512	-0.699396
REV_IPI00013272;REV_IPI00220522;REV_IPI00220521;REV_IPI00903127	Golgin subfamily A member 4;Trans-Golgi p230;256 kDa golgin;Golgin-245;Protein 72.1	GOLGA4	>IPI:REV_IPI00013272.1|SWISS-PROT:Q13439-1|ENSEMBL:ENSP00000354486|REFSEQ:NP_002069|H-INV:HIT000219779|VEGA:OTTHUMP00000161363;OTTHUMP00000170634 Tax_Id=9606 Gene_Symbol=GOLGA4 Isoform 1 of Golgin subfamily A member 4;>IPI:REV_IPI00220522.1|SWISS-PROT:Q134	2	2	0.040403	0.40604	-4.62939	-1.30031
REV_IPI00640218;REV_IPI00643897	Zinc finger protein 709	ZNF709	>IPI:REV_IPI00640218.1|SWISS-PROT:Q8N972|TREMBL:A8K4E6|ENSEMBL:ENSP00000380840|REFSEQ:NP_689814|VEGA:OTTHUMP00000076675 Tax_Id=9606 Gene_Symbol=ZNF709 Zinc finger protein 709;>IPI:REV_IPI00643897.1|VEGA:OTTHUMP00000076676 Tax_Id=9606 Gene_Symbol=ZNF709 71	2	2	0.22611	0.37622	-2.1449	-1.41035
REV_IPI00884305			>IPI:REV_IPI00884305.1|H-INV:HIT000005439 Tax_Id=9606 Gene_Symbol=- Protein of unknown function DUF1725 domain containing protein	2	2	0.29149	0.50461	-1.77848	-0.986759
IPI00384176;IPI00910435;IPI00301041;IPI00909142;IPI00873041;IPI00023097;IPI00640304;IPI00334894;IPI00398781;IPI00451426	Protein polybromo-1;Polybromo-1D;BRG1-associated factor 180	PBRM1;PB1	Isoform 1 of Protein polybromo-1;Isoform 8 of Protein polybromo-1;Isoform 2 of Protein polybromo-1;Isoform 9 of Protein polybromo-1;Isoform 7 of Protein polybromo-1;Isoform 5 of Protein polybromo-1;Isoform 4 of Protein polybromo-1;Isoform 3 of Protein poly	2	2	3.9871	0.45815	1.99534	-1.12611
REV_IPI00880053	Mitochondrial heat shock 60kD protein 1 variant 1	HSPD1	>IPI:REV_IPI00880053.1|TREMBL:B3GQS7|VEGA:OTTHUMP00000168027 Tax_Id=9606 Gene_Symbol=- Mitochondrial heat shock 60kD protein 1 variant 1	2	2	6.0084	0.57227	2.58698	-0.805232
IPI00880082;IPI00156982;IPI00910986;IPI00877926;IPI00783439	Pecanex-like protein C14orf135;Hepatitis C virus F protein-binding protein 2;cDNA FLJ12946 fis, clone NT2RP2005254;Putative uncharacterized protein C14orf135	C14orf135;FBP2	Pecanex-like protein C14orf135;117 kDa protein;hepatitis C virus F protein-binding protein 2;Putative uncharacterized protein C14orf135;hypothetical protein	2	2	17.89	0.3599	4.16108	-1.47433
REV_IPI00646232;REV_IPI00386738;REV_IPI00018122;REV_IPI00639991	Uncharacterized protein C16orf59	C16orf59	>IPI:REV_IPI00646232.2|SWISS-PROT:Q7L2K0-1|TREMBL:B4DXD7|ENSEMBL:ENSP00000355022|REFSEQ:NP_079384|H-INV:HIT000038419|VEGA:OTTHUMP00000080553;OTTHUMP00000159082 Tax_Id=9606 Gene_Symbol=C16orf59 Isoform 1 of Uncharacterized protein C16orf59;>IPI:REV_IPI00386	2	2	0.16182	0.3119	-2.62754	-1.68084
IPI00295497;IPI00218495;IPI00748491;IPI00556107	DNA-3-methyladenine glycosylase;3-methyladenine DNA glycosidase;ADPG;3-alkyladenine DNA glycosylase;N-methylpurine-DNA glycosylase;Proliferation-inducing protein 11;Proliferation-inducing protein 16	MPG;AAG;ANPG;MID1;PIG16;Z69720.1-002;Z69720.1-004	Isoform 1 of DNA-3-methyladenine glycosylase;Isoform 2 of DNA-3-methyladenine glycosylase;N-methylpurine-DNA glycosylase isoform b;N-methylpurine-DNA glycosylase isoform c	2	2	24.117	0.42123	4.59198	-1.24732
REV_IPI00465170;REV_IPI00642386	5'-nucleotidase domain-containing protein 3;Grp94-neighboring nucleotidase	NT5DC3;GNN;TU12B1-TY	>IPI:REV_IPI00465170.1|SWISS-PROT:Q86UY8-1|ENSEMBL:ENSP00000376615|REFSEQ:NP_001026871|VEGA:OTTHUMP00000169005 Tax_Id=9606 Gene_Symbol=NT5DC3 Isoform 1 of 5'-nucleotidase domain-containing protein 3;>IPI:REV_IPI00642386.4|SWISS-PROT:Q86UY8-2|ENSEMBL:ENSP00	2	2	8.1018	0.40603	3.01824	-1.30034
IPI00513768;IPI00844009;IPI00872864	ATPase family AAA domain-containing protein 3C	ATAD3C	ATPase family AAA domain-containing protein 3C	2	2	1.3123	0.43974	0.392098	-1.18528
IPI00031410;IPI00643451;IPI00642946	Serine/threonine-protein kinase mTOR;Mammalian target of rapamycin;FKBP12-rapamycin complex-associated protein;FK506-binding protein 12-rapamycin complex-associated protein 1;Rapamycin target protein;RAPT1	FRAP1;FRAP;FRAP2	FKBP12-rapamycin complex-associated protein	2	2	33.654	0.35672	5.07271	-1.48714
IPI00180404;IPI00514299;IPI00855737;IPI00873443;IPI00908441;IPI00385083	Nexilin;F-actin binding protein;Nelin;cDNA FLJ56379, highly similar to Mus musculus nexilin (Nexn), mRNA;cDNA FLJ56909, highly similar to Rattus norvegicus nexilin (Nexn), transcript variant s, mRNA;MSTP128	NEXN	Isoform 1 of Nexilin;Isoform 2 of Nexilin;Isoform 3 of Nexilin;cDNA FLJ56379, highly similar to Mus musculus nexilin (Nexn), mRNA;cDNA FLJ56909, highly similar to Rattus norvegicus nexilin (Nexn), transcript variant s, mRNA;MSTP128	2	2	1.0763	0.46923	0.10608	-1.09163
REV_IPI00383611			>IPI:REV_IPI00383611.1|H-INV:HIT000192638 Tax_Id=9606 Gene_Symbol=- Similar to Interferon alpha precursor	2	2	0.031553	0.52648	-4.98608	-0.925549
REV_IPI00902720;REV_IPI00031476;REV_IPI00220207	cDNA FLJ39202 fis, clone OCBBF2005373, highly similar to 85 kDa calcium-independent phospholipase A2 (EC 3.1.1.4);85 kDa calcium-independent phospholipase A2;Group VI phospholipase A2	PLA2G6;IPLA2	>IPI:REV_IPI00902720.1|TREMBL:B3KU52 Tax_Id=9606 Gene_Symbol=- cDNA FLJ39202 fis, clone OCBBF2005373, highly similar to 85 kDa calcium-independent phospholipase A2;>IPI:REV_IPI00031476.1|SWISS-PROT:O60733-1|TREMBL:A8K597|ENSEMBL:ENSP00000333142|REFSEQ:NP_0	2	2	0.75879	0.49995	-0.398227	-1.00014
IPI00798011;IPI00909492;IPI00793687;IPI00299147;IPI00827816;IPI00299149;IPI00434968;IPI00140827;IPI00455745;IPI00790142;IPI00745893	Putative uncharacterized protein SUMO3;cDNA FLJ57440, moderately similar to Small ubiquitin-related modifier 3;SMT3 suppressor of mif two 3 homolog 3 (Yeast), isoform CRA_d;Small ubiquitin-related modifier 3;Ubiquitin-like protein SMT3A;SMT3 homolog 1;SUMO-2;Small ubiquitin-like modifier 4;SMT3 suppressor of mif two 3 homolog 4 (S. cerevisiae);SMT3 suppressor of mif two 3 homolog 4 (Yeast);Small …	SUMO3;SMT3A;SMT3H1;SUMO4;hCG_2044856;SUMO2;SMT3B;SMT3H2;SMT3H4	Putative uncharacterized protein SUMO2;cDNA FLJ57440, moderately similar to Small ubiquitin-related modifier 3;Putative uncharacterized protein SUMO2;Small ubiquitin-related modifier 3;SMT3 suppressor of mif two 3 homolog 4;Small ubiquitin-related modifier	2	2	0.45442	0.3358	-1.1379	-1.57433
REV_IPI00413517;REV_IPI00873672;REV_IPI00419950;REV_IPI00791676	Rho guanine nucleotide exchange factor 10;Putative uncharacterized protein ARHGEF10;Rho guanine nucleotide exchange factor (GEF) 10, isoform CRA_e	ARHGEF10;KIAA0294	>IPI:REV_IPI00413517.6|SWISS-PROT:O15013-1|ENSEMBL:ENSP00000381571 Tax_Id=9606 Gene_Symbol=ARHGEF10 Isoform 1 of Rho guanine nucleotide exchange factor 10;>IPI:REV_IPI00873672.1|TREMBL:A8MS93;Q2KHR8|ENSEMBL:ENSP00000340297|REFSEQ:NP_055444|H-INV:HIT0000000	2	2	0.31569	0.47141	-1.66342	-1.08495
IPI00647070;IPI00297985;IPI00332872;IPI00642735	Chromosome 6 open reading frame 103;Uncharacterized protein C6orf103	C6orf103;RP11-497D6.1-004;RP11-497D6.1-002	Chromosome 6 open reading frame 103;hypothetical protein LOC79747;Chromosome 6 open reading frame 103	2	2	0.40985	0.47514	-1.28683	-1.07358
REV_IPI00152216;REV_IPI00855702;REV_IPI00885143;REV_IPI00165593;REV_IPI00384049	Protein RIC-3;Putative alpha7-nAChR chaperone	RIC3;UNQ720/PRO1385;ric3	>IPI:REV_IPI00152216.2|SWISS-PROT:Q7Z5B4-1|ENSEMBL:ENSP00000308820 Tax_Id=9606 Gene_Symbol=RIC3 Isoform 1 of Protein RIC-3;>IPI:REV_IPI00855702.1|SWISS-PROT:Q7Z5B4-5|TREMBL:B2RD25|ENSEMBL:ENSP00000344904|REFSEQ:NP_078833|H-INV:HIT000039552 Tax_Id=9606 Gene	2	2	13.311	0.33812	3.73455	-1.56439
IPI00793638;IPI00639924	Uncharacterized protein C19orf68	C19orf68	hypothetical protein LOC374920;97 kDa protein	2	2	0.35096	0.69672	-1.51062	-0.521349
IPI00879709;IPI00879915	Complement component C6	C6	Complement component 6 precursor;15 kDa protein	2	2	44.808	0.46748	5.48568	-1.09702
REV_IPI00018321;REV_IPI00879832;REV_IPI00218321;REV_IPI00514490;REV_IPI00879661	Histone-lysine N-methyltransferase SETDB1;SET domain bifurcated 1;ERG-associated protein with SET domain;Histone H3-K9 methyltransferase 4;H3-K9-HMTase 4;Lysine N-methyltransferase 1E	SETDB1;KIAA0067;KMT1E	>IPI:REV_IPI00018321.5|SWISS-PROT:Q15047-1|ENSEMBL:ENSP00000357965|H-INV:HIT000042224|VEGA:OTTHUMP00000032929 Tax_Id=9606 Gene_Symbol=SETDB1 Isoform 1 of Histone-lysine N-methyltransferase SETDB1;>IPI:REV_IPI00879832.2|SWISS-PROT:Q15047-3|TREMBL:B0QZE7|ENS	2	2	0.51123	0.41105	-0.967956	-1.28261
IPI00010207;IPI00645510	Ubiquitin-fold modifier 1	UFM1;C13orf20;BM-002;RP11-131P10.1-005	Ubiquitin-fold modifier 1;Ubiquitin-fold modifier 1	2	2	0.687	0.44661	-0.541618	-1.16291
IPI00289301	Testis-specific gene 10 protein;Testis development protein NYD-SP7	TSGA10;CEP4L	Testis-specific gene 10 protein	2	2	0.11074	0.34614	-3.17475	-1.53057
REV_IPI00219568	Phosphoglycerate kinase 2;Phosphoglycerate kinase, testis specific	PGK2;PGKB	>IPI:REV_IPI00219568.4|SWISS-PROT:P07205|TREMBL:B2R6Y8|ENSEMBL:ENSP00000305995|REFSEQ:NP_620061|H-INV:HIT000052080|VEGA:OTTHUMP00000016591 Tax_Id=9606 Gene_Symbol=PGK2 Phosphoglycerate kinase 2	2	2	0.31343	0.32119	-1.67378	-1.6385
IPI00176706;IPI00647772;IPI00647326;IPI00646846;IPI00479589	Splicing factor 45;45 kDa-splicing factor;RNA-binding motif protein 17;RNA binding motif protein 17	RBM17;SPF45;RP11-414H17.9-007;RP11-414H17.9-006;RP11-414H17.9-005;RP11-414H17.9-009	Splicing factor 45;RNA binding motif protein 17;RNA binding motif protein 17;RNA binding motif protein 17;RNA binding motif protein 17	2	2	67.8	0.42979	6.08321	-1.2183
REV_IPI00004341;REV_IPI00902721;REV_IPI00784190	F-box/LRR-repeat protein 17;F-box and leucine-rich repeat protein 17;F-box only protein 13	FBXL17;FBL17;FBX13;FBXO13	>IPI:REV_IPI00004341.7|SWISS-PROT:Q9UF56-1 Tax_Id=9606 Gene_Symbol=FBXL17 Isoform 1 of F-box/LRR-repeat protein 17 (Fragment);>IPI:REV_IPI00902721.1|SWISS-PROT:Q9UF56-2|ENSEMBL:ENSP00000385056|H-INV:HIT000025069 Tax_Id=9606 Gene_Symbol=FBXL17 Similar to F-	2	2	0.41972	0.42644	-1.2525	-1.22959
IPI00306718;IPI00789850;IPI00792691	Synaptonemal complex protein 2;Synaptonemal complex lateral element protein	SYCP2;SCP2	Synaptonemal complex protein 2	2	2	0.055487	0.39323	-4.17171	-1.34655
IPI00015801	CKLF-like MARVEL transmembrane domain-containing protein 6;Chemokine-like factor superfamily member 6	CMTM6;CKLFSF6	CKLF-like MARVEL transmembrane domain-containing protein 6	2	2	3.9773	0.41511	1.99179	-1.26843
IPI00302860;IPI00655950;IPI00789223;IPI00792000	Putative ATP-dependent RNA helicase DHX33;DEAH box protein 33;DHX33 protein;DEAH (Asp-Glu-Ala-His) box polypeptide 33, isoform CRA_c;Putative uncharacterized protein DKFZp762F2011	DHX33;DDX33;hCG_1985693;DKFZp762F2011	cDNA FLJ56443, highly similar to Putative ATP-dependent RNA helicase DHX33;Isoform 2 of Putative ATP-dependent RNA helicase DHX33;DEAH (Asp-Glu-Ala-His) box polypeptide 33, isoform CRA_c;Putative uncharacterized protein DKFZp762F2011	2	2	0.38277	0.35933	-1.38545	-1.47662
IPI00158992	snRNA-activating protein complex subunit 4;snRNA-activating protein complex 190 kDa subunit;Proximal sequence element-binding transcription factor subunit alpha	SNAPC4;SNAP190	snRNA-activating protein complex subunit 4	2	2	0.43266	0.43156	-1.20869	-1.21237
IPI00456778	Myelin-associated oligodendrocyte basic protein	MOBP	Isoform 3 of Myelin-associated oligodendrocyte basic protein	2	2	4.9084	0.52726	2.29525	-0.923414
IPI00016422;IPI00911076	Netrin receptor DCC;Tumor suppressor protein DCC;Colorectal cancer suppressor;Immunoglobulin superfamily DCC subclass member 1;cDNA FLJ51404, highly similar to Netrin receptor DCC	DCC;IGDCC1	Netrin receptor DCC;cDNA FLJ51404, highly similar to Netrin receptor DCC	2	2	1.8686	0.69322	0.901958	-0.528615
IPI00419855;IPI00395608	Zinc finger protein 322A;Zinc finger protein 388;Zinc finger protein 489;Zinc finger protein 322B	ZNF322A;ZNF322;ZNF388;ZNF489;ZNF322B	Zinc finger protein 322A;Zinc finger protein 322B	2	2	0.26546	0.32454	-1.91343	-1.62353
REV_IPI00018597;REV_IPI00218278;REV_IPI00329789;REV_IPI00885038	Tyrosine-protein kinase SYK;Spleen tyrosine kinase;Tyrosine-protein kinase ZAP-70;70 kDa zeta-associated protein;Syk-related tyrosine kinase	SYK;ZAP70;SRK	>IPI:REV_IPI00018597.1|SWISS-PROT:P43405-1|TREMBL:A8K4G2;Q5T6N7|ENSEMBL:ENSP00000364898;ENSP00000364907|REFSEQ:NP_003168|H-INV:HIT000030543|VEGA:OTTHUMP00000021627;OTTHUMP00000021628 Tax_Id=9606 Gene_Symbol=SYK Isoform Long of Tyrosine-protein kinase SYK;>	2	2	0.32496	0.34367	-1.62167	-1.5409
REV_IPI00888842			>IPI:REV_IPI00888842.1|REFSEQ:XP_001718832;XP_001718845 Tax_Id=9606 Gene_Symbol=LOC100131056 similar to hCG2041870	2	2	0.13605	0.54348	-2.87779	-0.879701
IPI00793234;IPI00152380;IPI00796755	Myosin-XV;Unconventional myosin-15	MYO15A;MYO15	395 kDa protein;Myosin-XV	2	2	1.6988	0.51659	0.764516	-0.952908
IPI00900366;IPI00158296;IPI00376322	Uncharacterized protein KIAA0564	KIAA0564	Isoform 1 of Uncharacterized protein KIAA0564;Isoform 3 of Uncharacterized protein KIAA0564	2	2	1.3336	0.49269	0.415326	-1.02125
IPI00478899;IPI00843775	Protein angel homolog 2;ANGEL2 protein	ANGEL2;KIAA0759L	Isoform 1 of Protein angel homolog 2;ANGEL2 protein	2	2	4.3545	0.50407	2.12251	-0.988304
IPI00291916;IPI00385943	PH-interacting protein;IRS-1 PH domain-binding protein;WD repeat-containing protein 11;Putative uncharacterized protein PHIP	PHIP;WDR11	PH-interacting protein;Putative uncharacterized protein PHIP	2	2	0.059575	0.39353	-4.06915	-1.34545
IPI00219919;IPI00643843	DNA methyltransferase 1-associated protein 1;DNA methyltransferase 1 associated protein 1	DMAP1;KIAA1425;RP5-891H21.2-005	DNA methyltransferase 1-associated protein 1;DNA methyltransferase 1 associated protein 1	2	2	2.9238	0.35588	1.54784	-1.49054
IPI00845381	SPTBN2 protein	SPTBN2	SPTBN2 protein	2	2	0.070276	0.47438	-3.83082	-1.07588
IPI00010970	Scm-like with four MBT domains protein 2	SFMBT2;KIAA1617	Scm-like with four MBT domains protein 2	2	2	0.01447	0.3425	-6.11079	-1.54582
IPI00896403;IPI00896378;IPI00760661	Tetratricopeptide repeat protein GNN;Grp94-neighboring nucleotidase	GNN	Isoform 1 of Tetratricopeptide repeat protein GNN	2	2	0.60348	0.43898	-0.728622	-1.18777
IPI00008237	Serine/threonine protein kinase NLK;Nemo-like kinase;Protein LAK1	NLK;LAK1	nemo-like kinase	2	2	6.6845	0.50066	2.74082	-0.998097
REV_IPI00465291	Serine/threonine-protein kinase SIK2;Salt-inducible protein kinase 2;Serine/threonine-protein kinase SNF1-like kinase 2;Qin-induced kinase	SIK2;KIAA0781;QIK;SNF1LK2	>IPI:REV_IPI00465291.3|SWISS-PROT:Q9H0K1|TREMBL:A8K5B8;B0YJ94|ENSEMBL:ENSP00000305976|REFSEQ:NP_056006|H-INV:HIT000025360|VEGA:OTTHUMP00000198122 Tax_Id=9606 Gene_Symbol=SNF1LK2 Serine/threonine-protein kinase SNF1-like kinase 2	2	2	1.5291	0.46191	0.612683	-1.11432
IPI00031960	DNA-directed RNA polymerase I subunit RPA1;DNA-directed RNA polymerase I subunit A;DNA-directed RNA polymerase I largest subunit;RNA polymerase I 194 kDa subunit;A190	POLR1A	DNA-directed RNA polymerase I subunit RPA1	2	2	0.22259	0.63707	-2.16754	-0.650476
IPI00289092;IPI00334512;IPI00909329;IPI00215666	Myocyte-specific enhancer factor 2C	MEF2C	Isoform 1 of Myocyte-specific enhancer factor 2C;Isoform 2 of Myocyte-specific enhancer factor 2C;myocyte enhancer factor 2C isoform 2;Isoform 3 of Myocyte-specific enhancer factor 2C	2	2	21.952	0.42243	4.45628	-1.24322
IPI00304214;IPI00889680;IPI00893394	Protein FAM118A;Family with sequence similarity 118, member A	FAM118A;C22orf8;CTA-268H5.11-003;CTA-268H5.11-006	Protein FAM118A;Family with sequence similarity 118, member A;Family with sequence similarity 118, member A	2	2	0.20156	0.35694	-2.31072	-1.48625
REV_IPI00014194	Uncharacterized protein C2orf29	C2orf29;C40	>IPI:REV_IPI00014194.3|SWISS-PROT:Q9UKZ1|TREMBL:B3KNB0|ENSEMBL:ENSP00000289382|REFSEQ:NP_060016|H-INV:HIT000261384|VEGA:OTTHUMP00000161273 Tax_Id=9606 Gene_Symbol=C2orf29 Uncharacterized protein C2orf29	2	2	39.095	0.39279	5.28891	-1.34817
IPI00011547;IPI00291585;IPI00741656	Baculoviral IAP repeat-containing protein 1;Neuronal apoptosis inhibitory protein;Psi neuronal apoptosis inhibitory protein;cDNA FLJ58811	NAIP;BIRC1;psiNAIP	Baculoviral IAP repeat-containing protein 1;NLR family, apoptosis inhibitory protein isoform 2;cDNA FLJ58811	2	2	8.785	0.42573	3.13504	-1.23199
IPI00552525	Zinc finger and BTB domain containing 17	ZBTB17;RP1-134O19.2-007	Zinc finger and BTB domain containing 17	2	2	7.4804	0.45735	2.90312	-1.12863
REV_IPI00376193;REV_IPI00644945	Leucine-rich repeat-containing protein 36;ROR gamma-binding protein 70	LRRC36;RORBP70	>IPI:REV_IPI00376193.6|SWISS-PROT:Q1X8D7-1|ENSEMBL:ENSP00000329943|REFSEQ:NP_060766|H-INV:HIT000050902|VEGA:OTTHUMP00000080514;OTTHUMP00000107994 Tax_Id=9606 Gene_Symbol=LRRC36 Isoform 1 of Leucine-rich repeat-containing protein 36;>IPI:REV_IPI00644945.2|S	2	2	8.1711	0.3245	3.03053	-1.62371
REV_IPI00400812;REV_IPI00386170;REV_IPI00830086	Sperm-specific antigen 2;Cleavage signal-1 protein;Ki-ras-induced actin-interacting protein	SSFA2;CS1;KIAA1927;KRAP	>IPI:REV_IPI00400812.5|SWISS-PROT:P28290-1|TREMBL:A8K6T0;B3KXT1;B4DP45;B4E2E5|ENSEMBL:ENSP00000261006|REFSEQ:NP_001123917|H-INV:HIT000242395|VEGA:OTTHUMP00000163405 Tax_Id=9606 Gene_Symbol=SSFA2 Isoform 1 of Sperm-specific antigen 2;>IPI:REV_IPI00386170.3|	2	2	0.36261	0.3409	-1.46351	-1.55258
REV_IPI00902502;REV_IPI00877740	Doublecortin domain-containing protein 5	DCDC5;KIAA1493	>IPI:REV_IPI00902502.1|ENSEMBL:ENSP00000385936 Tax_Id=9606 Gene_Symbol=DCDC5 77 kDa protein;>IPI:REV_IPI00877740.2|SWISS-PROT:Q6ZRR9|ENSEMBL:ENSP00000341700|VEGA:OTTHUMP00000196430 Tax_Id=9606 Gene_Symbol=DCDC5 Doublecortin domain-containing protein 5	2	2	273.42	0.49696	8.09497	-1.0088
IPI00012044;IPI00749451;IPI00914901;IPI00807378;IPI00719172	Pro-neuregulin-3, membrane-bound isoform;Neuregulin-3;Neuregulin-3-like polypeptide	NRG3	Isoform 1 of Pro-neuregulin-3, membrane-bound isoform;Isoform 2 of Pro-neuregulin-3, membrane-bound isoform;Isoform 4 of Pro-neuregulin-3, membrane-bound isoform;Isoform 3 of Pro-neuregulin-3, membrane-bound isoform;Neuregulin-3-like polypeptide	2	2	0.28278	0.29522	-1.82225	-1.76014
IPI00844310;IPI00260630;IPI00795085	Coiled-coil domain-containing protein 80;Down-regulated by oncogenes protein 1	CCDC80;DRO1;URB;HBE245	Isoform 2 of Coiled-coil domain-containing protein 80;Isoform 1 of Coiled-coil domain-containing protein 80;cDNA FLJ54405, highly similar to Homo sapiens steroid sensitive gene 1 (URB), transcript variant 2, mRNA	2	2	0.067222	0.28473	-3.89492	-1.81233
REV_IPI00465397	Putative uncharacterized protein DKFZp586A0618	DKFZp586A0618	>IPI:REV_IPI00465397.1|TREMBL:Q69Z06 Tax_Id=9606 Gene_Symbol=FAM102A Putative uncharacterized protein DKFZp586A0618	2	2	0.09538	0.43215	-3.39017	-1.2104
REV_IPI00001762	Oligophrenin-1	OPHN1	>IPI:REV_IPI00001762.1|SWISS-PROT:O60890|TREMBL:B4DIT2;Q7Z2H1|ENSEMBL:ENSP00000347710|REFSEQ:NP_002538|H-INV:HIT000243847|VEGA:OTTHUMP00000023451 Tax_Id=9606 Gene_Symbol=OPHN1 Oligophrenin-1	2	2	0.58383	0.26521	-0.77638	-1.91479
IPI00465275;IPI00513912;IPI00554545;IPI00039864;IPI00908314	Ran-binding protein 9;RanBP7;Ran-binding protein M;BPM90;BPM-L;KB07 protein	RANBP9;RANBPM	Isoform 1 of Ran-binding protein 9;KB07 protein;Isoform 2 of Ran-binding protein 9	2	2	2.1629	0.35312	1.11297	-1.50177
IPI00180956;IPI00240503;IPI00798387	Putative uncharacterized protein KRT17P1	KRT17P1	Uncharacterized protein ENSP00000382160;48 kDa protein;48 kDa protein	2	2	0.45901	0.34149	-1.1234	-1.55008
IPI00219099;IPI00022991;IPI00444844;IPI00446999;IPI00219100;IPI00219101	Thyroid hormone receptor alpha;Nuclear receptor subfamily 1 group A member 1;C-erbA-alpha;c-erbA-1;EAR-7;Thyroid hormone receptor beta;Nuclear receptor subfamily 1 group A member 2	THRA;ERBA1;NR1A1;THRA1;THRA2;THRB;ERBA2;NR1A2;THR1	Isoform Alpha-1 of Thyroid hormone receptor alpha;Isoform Alpha-2 of Thyroid hormone receptor alpha;Isoform Beta-2 of Thyroid hormone receptor beta;Isoform Beta-1 of Thyroid hormone receptor beta;Isoform Alpha-3 of Thyroid hormone receptor alpha;Isoform Al	2	2	0.013561	0.49855	-6.20439	-1.00419
IPI00178311	Putative TAF11-like protein ENSP00000332601		Putative TAF11-like protein ENSP00000332601	2	2	0.10389	0.40174	-3.26687	-1.31567
REV_IPI00385090	MSTP101	MST101	>IPI:REV_IPI00385090.5|TREMBL:Q7Z4D8 Tax_Id=9606 Gene_Symbol=PWWP2A MSTP101	2	2	7.733	0.69987	2.95103	-0.514841
IPI00013296;IPI00397609;IPI00642513;IPI00790711;IPI00894147	40S ribosomal protein S18;Ke-3;Rhabdomyosarcoma antigen MU-RMS-40.21;Ribosomal protein S18	RPS18;D6S218E;DASS-63A3.5-001	40S ribosomal protein S18;similar to ribosomal protein;similar to ribosomal protein S18;17 kDa protein;Ribosomal protein S18	2	2	1.6953	0.27264	0.761541	-1.87493
REV_IPI00019812	Serine/threonine-protein phosphatase 5;Protein phosphatase T	PPP5C;PPP5	>IPI:REV_IPI00019812.1|SWISS-PROT:P53041|TREMBL:B2R6R6;B4DDZ8;B4DLP6;Q53FR0;Q53XV2;Q9BPW0|ENSEMBL:ENSP00000012443|REFSEQ:NP_006238|H-INV:HIT000030795|VEGA:OTTHUMP00000077855;OTTHUMP00000165833 Tax_Id=9606 Gene_Symbol=PPP5C Serine/threonine-protein phosphat	2	2	0.21176	0.25481	-2.2395	-1.97251
REV_IPI00018300	Interferon-induced protein with tetratricopeptide repeats 1;Interferon-induced 56 kDa protein	IFIT1;G10P1;IFI56;IFNAI1	>IPI:REV_IPI00018300.2|SWISS-PROT:P09914|TREMBL:B3KS50;Q5T7J1|ENSEMBL:ENSP00000360869|REFSEQ:NP_001539|H-INV:HIT000280780|VEGA:OTTHUMP00000020062 Tax_Id=9606 Gene_Symbol=IFIT1 Interferon-induced protein with tetratricopeptide repeats 1	2	2	0.43967	0.42723	-1.18551	-1.22692
IPI00382665;IPI00455036;IPI00152899;IPI00217484;IPI00412316	Putative uncharacterized protein CACNA1I;Voltage-dependent T-type calcium channel subunit alpha-1I;Voltage-gated calcium channel subunit alpha Cav3.3	CACNA1I;KIAA1120	Putative uncharacterized protein CACNA1I;Putative uncharacterized protein CACNA1I;Isoform 1 of Voltage-dependent T-type calcium channel subunit alpha-1I;Isoform 2 of Voltage-dependent T-type calcium channel subunit alpha-1I;Isoform 3 of Voltage-dependent T	2	2	0.84087	0.34503	-0.250045	-1.53521
IPI00442778;IPI00887778	cDNA FLJ26728 fis, clone PNC06635		cDNA FLJ26728 fis, clone PNC06635;hypothetical protein LOC100129697	2	2	2.3908	0.4472	1.25749	-1.16101
IPI00102800	Uncharacterized protein C16orf78	C16orf78	Uncharacterized protein C16orf78	2	2	0.0059645	0.39805	-7.38938	-1.32898
REV_IPI00871932;REV_IPI00005614;REV_IPI00328230;REV_IPI00333015;REV_IPI00100247	Spectrin beta chain, brain 1;Spectrin, non-erythroid beta chain 1;Beta-II spectrin;Fodrin beta chain	SPTBN1;SPTB2	>IPI:REV_IPI00871932.1|ENSEMBL:ENSP00000374630 Tax_Id=9606 Gene_Symbol=SPTBN1 276 kDa protein;>IPI:REV_IPI00005614.6|SWISS-PROT:Q01082-1|TREMBL:B2ZZ89;B4DIF8|ENSEMBL:ENSP00000349259|REFSEQ:NP_003119|H-INV:HIT000196936|VEGA:OTTHUMP00000165176 Tax_Id=9606 Ge	2	2	0.027619	0.35844	-5.1782	-1.4802
IPI00007811	Cell division protein kinase 4;Cyclin-dependent kinase 4;PSK-J3	CDK4	Cell division protein kinase 4	2	2	22.993	0.3495	4.52312	-1.51664
REV_IPI00017283	Isoleucyl-tRNA synthetase, mitochondrial;Isoleucine--tRNA ligase	IARS2	>IPI:REV_IPI00017283.2|SWISS-PROT:Q9NSE4|TREMBL:A8K5W7;B2RPG8|ENSEMBL:ENSP00000303279;ENSP00000355889|REFSEQ:NP_060530|H-INV:HIT000331748|VEGA:OTTHUMP00000035401 Tax_Id=9606 Gene_Symbol=IARS2 Isoleucyl-tRNA synthetase, mitochondrial	2	2	115.99	0.66754	6.85786	-0.583074
REV_IPI00844419;REV_IPI00478558;REV_IPI00844483;REV_IPI00844252	Rho GTPase-activating protein 20;Rho-type GTPase-activating protein 20	ARHGAP20;KIAA1391	>IPI:REV_IPI00844419.1|SWISS-PROT:Q9P2F6-3 Tax_Id=9606 Gene_Symbol=ARHGAP20 Isoform 3 of Rho GTPase-activating protein 20;>IPI:REV_IPI00478558.3|SWISS-PROT:Q9P2F6-2|TREMBL:B0YIW8|ENSEMBL:ENSP00000349660|H-INV:HIT000254951 Tax_Id=9606 Gene_Symbol=ARHGAP20 I	2	2	0.37114	0.36556	-1.42996	-1.45182
IPI00843759;IPI00221345;IPI00396131;IPI00306043;IPI00397024	Putative uncharacterized protein YTHDF1;YTH domain family protein 1;Dermatomyositis associated with cancer putative autoantigen 1;YTH domain family protein 3;YTH domain family protein 2;High-glucose-regulated protein 8;CLL-associated antigen KW-14;Renal carcinoma antigen NY-REN-2	YTHDF1;C20orf21;YTHDF3;YTHDF2;HGRG8	Putative uncharacterized protein YTHDF1;Isoform 1 of YTH domain family protein 1;cDNA FLJ56221, highly similar to YTH domain protein 3;Isoform 1 of YTH domain family protein 2;Isoform 2 of YTH domain family protein 2	2	2	0.42721	0.30613	-1.22698	-1.70778
IPI00872420	Putative calcium-activated potassium channel subunit beta-3-like protein	KCNMB3L;KCNMB2L;KCNMB3L1;KCNMBLP	Putative calcium-activated potassium channel subunit beta-3-like protein	2	2	2.4795	0.21637	1.31005	-2.20843
REV_IPI00299778;REV_IPI00910474	Serum paraoxonase/lactonase 3;cDNA FLJ61073, highly similar to Serum paraoxonase/lactonase 3 (EC 3.1.1.-)	PON3	>IPI:REV_IPI00299778.2|SWISS-PROT:Q15166|TREMBL:A4D1H8|ENSEMBL:ENSP00000265627|REFSEQ:NP_000931|H-INV:HIT000077601|VEGA:OTTHUMP00000024618 Tax_Id=9606 Gene_Symbol=PON3 Serum paraoxonase/lactonase 3;>IPI:REV_IPI00910474.1|TREMBL:B4E2I0 Tax_Id=9606 Gene_Symb	2	2	0.36471	0.33007	-1.45518	-1.59916
IPI00871809;IPI00299048;IPI00871709	Ras GTPase-activating-like protein IQGAP2	IQGAP2	cDNA FLJ76812, highly similar to Homo sapiens IQ motif containing GTPase activating protein 2 (IQGAP2), mRNA;Isoform 1 of Ras GTPase-activating-like protein IQGAP2;180 kDa protein	2	2	0.10287	0.28338	-3.28111	-1.81919
IPI00329482;IPI00735310	Laminin subunit alpha-4	LAMA4	Isoform 1 of Laminin subunit alpha-4;Isoform 2 of Laminin subunit alpha-4	2	2	0.0075771	0.38756	-7.04414	-1.36751
REV_IPI00844202	DC-STAMP domain containing 2;cDNA FLJ40674 fis, clone THYMU2021684;DC-STAMP domain containing 2, isoform CRA_a	DCST2;RP11-307C12.4-003;hCG_1997147	>IPI:REV_IPI00844202.2|TREMBL:Q8N1J0|ENSEMBL:ENSP00000357408|VEGA:OTTHUMP00000035492 Tax_Id=9606 Gene_Symbol=DCST2 DC-STAMP domain containing 2, isoform CRA_a	2	2	0.2219	0.22515	-2.17202	-2.15104
IPI00028318;IPI00748039;IPI00607631;IPI00909753;IPI00552182;IPI00607612	Phosphatase and actin regulator 1;Phosphatase and actin regulator 1, isoform CRA_a;RPEL repeat containing 1	PHACTR1;KIAA1733;RPEL1;RPEL;RP1-257A7.1-003;hCG_1818446	Isoform 1 of Phosphatase and actin regulator 1;Isoform 2 of Phosphatase and actin regulator 1;RPEL repeat containing 1	2	2	1.2111	0.36732	0.276318	-1.44489
REV_IPI00908705	cDNA FLJ57495, highly similar to MKI67 FHA domain-interacting nucleolar phosphoprotein		>IPI:REV_IPI00908705.1|TREMBL:B4DSM4 Tax_Id=9606 Gene_Symbol=- cDNA FLJ57495, highly similar to MKI67 FHA domain-interacting nucleolar phosphoprotein	2	2	3.367	0.3396	1.75146	-1.55809
REV_IPI00006690	Eosinophil peroxidase;Eosinophil peroxidase light chain;Eosinophil peroxidase heavy chain	EPX;EPER;EPO;EPP	>IPI:REV_IPI00006690.1|SWISS-PROT:P11678|ENSEMBL:ENSP00000225371|REFSEQ:NP_000493|H-INV:HIT000321420|VEGA:OTTHUMP00000181719 Tax_Id=9606 Gene_Symbol=EPX Eosinophil peroxidase	2	2	0.077964	0.35624	-3.68105	-1.48908
IPI00221106;IPI00477803	Splicing factor 3B subunit 2;Pre-mRNA-splicing factor SF3b 145 kDa subunit;SF3b150;Spliceosome-associated protein 145;Putative uncharacterized protein DKFZp781L0540	SF3B2;SAP145;DKFZp781L0540	splicing factor 3B subunit 2;Putative uncharacterized protein DKFZp781L0540 (Fragment)	2	2	0.00671	0.42027	-7.21947	-1.25061
REV_IPI00442355;REV_IPI00377187;REV_IPI00657833;REV_IPI00847998;REV_IPI00291825;REV_IPI00847363;REV_IPI00847273	AT-hook-containing transcription factor	AKNA;KIAA1968	>IPI:REV_IPI00442355.2|ENSEMBL:ENSP00000363192 Tax_Id=9606 Gene_Symbol=AKNA 161 kDa protein;>IPI:REV_IPI00377187.6|SWISS-PROT:Q7Z591-1|TREMBL:Q64FY1|ENSEMBL:ENSP00000303769;ENSP00000363201|REFSEQ:NP_110394|VEGA:OTTHUMP00000021973 Tax_Id=9606 Gene_Symbol=AK	2	2	3.2824	0.29295	1.71475	-1.77127
REV_IPI00470631;REV_IPI00908298;REV_IPI00385901	Ubiquinone biosynthesis protein COQ9, mitochondrial	COQ9;C16orf49;HSPC326;PSEC0129	>IPI:REV_IPI00470631.2|SWISS-PROT:O75208-1|TREMBL:A8K3L2;B4DEE3;B4E0U3|ENSEMBL:ENSP00000262507|REFSEQ:NP_064708|H-INV:HIT000261653|VEGA:OTTHUMP00000080427 Tax_Id=9606 Gene_Symbol=COQ9 Isoform 1 of Ubiquinone biosynthesis protein COQ9, mitochondrial	2	2	0.42651	0.32346	-1.22935	-1.62834
REV_IPI00008883	NUAK family SNF1-like kinase 2;SNF1/AMP kinase-related kinase	NUAK2;SNARK	>IPI:REV_IPI00008883.4|SWISS-PROT:Q9H093|TREMBL:B4E0Y5;Q68E04|ENSEMBL:ENSP00000356125|REFSEQ:NP_112214|H-INV:HIT000025487|VEGA:OTTHUMP00000035319 Tax_Id=9606 Gene_Symbol=NUAK2 cDNA FLJ56013, highly similar to NUAK family SNF1-like kinase 2	2	2	0.10489	0.44109	-3.25305	-1.18086
REV_IPI00790793			>IPI:REV_IPI00790793.1|VEGA:OTTHUMP00000166582;OTTHUMP00000166583 Tax_Id=9606 Gene_Symbol=- 10 kDa protein	2	2	35.458	0.47487	5.14804	-1.0744
IPI00016800;IPI00304343	Protein FAM65B	FAM65B;C6orf32;DIFF48;KIAA0386;PL48	Isoform 1 of Protein FAM65B;Isoform 2 of Protein FAM65B	2	2	0.1404	0.41035	-2.83239	-1.28507
IPI00027686	Bombesin receptor subtype-3	BRS3	Bombesin receptor subtype-3	2	2	0.22951	0.30814	-2.12337	-1.69834
IPI00006560;IPI00220494;IPI00792225;IPI00893509;IPI00893125;IPI00792822	Serpin B13;Proteinase inhibitor 13;HaCaT UV-repressible serpin;Headpin	SERPINB13;PI13	Isoform 1 of Serpin B13;Isoform 2 of Serpin B13;44 kDa protein;19 kDa protein;18 kDa protein	2	2	0.32741	0.29164	-1.61083	-1.77774
IPI00414928;IPI00045464	L-amino-acid oxidase;Interleukin-4-induced protein 1;Protein Fig-1	IL4I1;FIG1;UNQ636/PRO1265	interleukin 4 induced 1 isoform 2;Isoform 1 of L-amino-acid oxidase	2	2	0.089941	0.22591	-3.47488	-2.14618
REV_IPI00873841;REV_IPI00011365;REV_IPI00293604;REV_IPI00871273;REV_IPI00643713;REV_IPI00798001;REV_IPI00796458	Tripartite motif-containing protein 39;RING finger protein 23;Testis-abundant finger protein;Tripartite motif-containing 39	TRIM39;RNF23;TFP;DAAP-385L22.4-006;DADB-50B12.6-006;DAMA-368F21.6-006;DAQB-170I5.7-006;DASS-179M10.2-006;XXbac-BCX141O14.6-006;XXbac-BPG283O16.7-006;DAAP-385L22.4-009;DADB-50B12.6-009;DAMA-368F21.6-009;DAQB-170I5.7-009;DASS-179M10.2-009;XXbac-BCX141O14.6-009;XXbac-BPG283O16.7-009;DAAP-385L22.4-005;DADB-50B12.6-005;DAMA-368F21.6-005;DAQB-170I5.7-005;DASS-179M10.2-005;XXbac-BCX141O14.6-005;XXbac-BP…	>IPI:REV_IPI00873841.1|SWISS-PROT:Q9HCM9-1|TREMBL:Q5STG3|ENSEMBL:ENSP00000365844;ENSP00000372951;ENSP00000373096;ENSP00000379796|REFSEQ:NP_067076|VEGA:OTTHUMP00000014661;OTTHUMP00000029076;OTTHUMP00000029484;OTTHUMP00000163933;OTTHUMP00000192950;OTTHUMP000	2	2	3.17	0.44804	1.66448	-1.1583
REV_IPI00010101	Probable polypeptide N-acetylgalactosaminyltransferase 8;Polypeptide GalNAc transferase 8;Protein-UDP acetylgalactosaminyltransferase 8;UDP-GalNAc:polypeptide N-acetylgalactosaminyltransferase 8	GALNT8	>IPI:REV_IPI00010101.1|SWISS-PROT:Q9NY28|TREMBL:B2RU02;Q68VJ3|ENSEMBL:ENSP00000252318|REFSEQ:NP_059113|H-INV:HIT000246172|VEGA:OTTHUMP00000166277 Tax_Id=9606 Gene_Symbol=GALNT8 Probable polypeptide N-acetylgalactosaminyltransferase 8	2	2	0.062048	0.39156	-4.01047	-1.35269
IPI00442353	FLJ00283 protein	FLJ00283	FLJ00283 protein (Fragment)	2	2	0.47215	0.25534	-1.08268	-1.96951
REV_IPI00143753;REV_IPI00829908;REV_IPI00790699	U2-associated protein SR140;140 kDa Ser/Arg-rich domain protein	SR140;KIAA0332	>IPI:REV_IPI00143753.6|SWISS-PROT:O15042-1|TREMBL:B4DK81|ENSEMBL:ENSP00000322376|REFSEQ:NP_001073884|VEGA:OTTHUMP00000173118 Tax_Id=9606 Gene_Symbol=SR140 Isoform 1 of U2-associated protein SR140;>IPI:REV_IPI00829908.1|SWISS-PROT:O15042-2 Tax_Id=9606 Gene_	2	2	0.09547	0.33426	-3.38881	-1.58096
REV_IPI00607645;REV_IPI00793906;REV_IPI00872867	Sin3 histone deacetylase corepressor complex component SDS3;Suppressor of defective silencing 3 protein homolog;45 kDa Sin3-associated polypeptide;SUDS3 protein	SUDS3;SAP45;SDS3	>IPI:REV_IPI00607645.4|SWISS-PROT:Q9H7L9|TREMBL:Q2M2F3|ENSEMBL:ENSP00000251152|REFSEQ:NP_071936|H-INV:HIT000335958|VEGA:OTTHUMP00000169415 Tax_Id=9606 Gene_Symbol=SUDS3 Sin3 histone deacetylase corepressor complex component SDS3;>IPI:REV_IPI00793906.1|VEGA	2	2	1.6362	0.27367	0.710349	-1.86949
IPI00292186;IPI00747660;IPI00216593;IPI00336126	NADPH oxidase 1;NOH-1;NADH/NADPH mitogenic oxidase subunit P65-MOX;Mitogenic oxidase 1;Putative uncharacterized protein NOX1	NOX1;NOH1	Isoform NOH-1L of NADPH oxidase 1;Putative uncharacterized protein NOX1;Isoform NOH-1LV of NADPH oxidase 1;NADPH oxidase 1	2	2	7.0565	0.32225	2.81895	-1.63375
REV_IPI00396023	Complexin-1;Complexin I;Synaphin-2	CPLX1	>IPI:REV_IPI00396023.1|SWISS-PROT:O14810|TREMBL:B2R4R5|REFSEQ:NP_006642|H-INV:HIT000030918 Tax_Id=9606 Gene_Symbol=CPLX1 Complexin-1	2	2	0.12838	0.29865	-2.96151	-1.74347
REV_IPI00740654	cDNA FLJ30206 fis, clone BRACE2001508, weakly similar to PROTEIN-LYSINE 6-OXIDASE		>IPI:REV_IPI00740654.2|TREMBL:Q96DR3|REFSEQ:XP_001721873;XP_944998|H-INV:HIT000011382 Tax_Id=9606 Gene_Symbol=LOC646471 cDNA FLJ30206 fis, clone BRACE2001508, weakly similar to PROTEIN-LYSINE 6-OXIDASE	2	2	96.266	0.33209	6.58895	-1.59035
REV_IPI00478288	Protein GDF5OS, mitochondrial;Growth/differentiation factor 5 opposite strand transcript protein	GDF5OS	>IPI:REV_IPI00478288.1|SWISS-PROT:Q5U4N7|TREMBL:A6PVI8|ENSEMBL:ENSP00000363495|H-INV:HIT000266106|VEGA:OTTHUMP00000196426 Tax_Id=9606 Gene_Symbol=GDF5OS Protein GDF5OS, mitochondrial	2	2	0.28937	0.30326	-1.78901	-1.72137
IPI00171411;IPI00759659;IPI00887833	Golgi membrane protein 1;Golgi phosphoprotein 2;Golgi membrane protein GP73	GOLM1;C9orf155;GOLPH2;PSEC0242;UNQ686/PRO1326	Golgi membrane protein 1;Isoform 2 of Golgi membrane protein 1;similar to golgi phosphoprotein 2, partial	2	2	0.12816	0.27887	-2.96398	-1.84234
REV_IPI00877048	cDNA FLJ77642		>IPI:REV_IPI00877048.1|TREMBL:A8K809|H-INV:HIT000022414 Tax_Id=9606 Gene_Symbol=TMEM84 cDNA FLJ77642	2	2	0.033115	0.48339	-4.91637	-1.04874
IPI00478653;IPI00903005;IPI00300321	Ribosomal protein S6 kinase alpha-2;90 kDa ribosomal protein S6 kinase 2;p90-RSK 2;Ribosomal S6 kinase 3;pp90RSK3;MAP kinase-activated protein kinase 1c;Putative uncharacterized protein RPS6KA2	RPS6KA2;RSK3	Isoform 2 of Ribosomal protein S6 kinase alpha-2;ribosomal protein S6 kinase, 90kDa, polypeptide 2 isoform b;Isoform 1 of Ribosomal protein S6 kinase alpha-2	2	2	0.53303	0.34887	-0.907711	-1.51924
IPI00011306	Coiled-coil domain-containing protein 130;9 kDa protein	CCDC130;SB115	Coiled-coil domain-containing protein 130	2	2	0.3498	0.21014	-1.5154	-2.25058
IPI00797574;IPI00873213;REV_IPI00888039	Protein FAM44A	FAM44A;KIAA1327	Protein FAM44A	2	2	1.1461	0.29218	0.196733	-1.77507
IPI00888405;IPI00887824;IPI00640647;IPI00642552			similar to hCG22561;hypothetical protein LOC80164;24 kDa protein;23 kDa protein	2	2	0.028286	0.34715	-5.14377	-1.52637
REV_IPI00784072;REV_IPI00217694	Uncharacterized protein C17orf64	C17orf64	>IPI:REV_IPI00784072.2|ENSEMBL:ENSP00000374587|REFSEQ:NP_859058|H-INV:HIT000094360|VEGA:OTTHUMP00000181755 Tax_Id=9606 Gene_Symbol=C17orf64 hypothetical protein LOC124773;>IPI:REV_IPI00217694.2|SWISS-PROT:Q86WR6|ENSEMBL:ENSP00000269127 Tax_Id=9606 Gene_Sym	2	2	3.9281	0.23771	1.97383	-2.07273
IPI00026826	Vasopressin V1b receptor;AVPR V1b;V1bR;Vasopressin V3 receptor;AVPR V3;Antidiuretic hormone receptor 1b	AVPR1B;AVPR3;VPR3	Vasopressin V1b receptor	2	2	5.5616	0.24258	2.4755	-2.04347
REV_IPI00375576	cDNA FLJ42001 fis, clone SPLEN2029912		>IPI:REV_IPI00375576.1|TREMBL:Q6ZVW3|ENSEMBL:ENSP00000382458 Tax_Id=9606 Gene_Symbol=LOC153684 cDNA FLJ42001 fis, clone SPLEN2029912	2	2	0.18467	0.26428	-2.43698	-1.91986
REV_IPI00029473	Protein Njmu-R1	C17orf75	>IPI:REV_IPI00029473.5|SWISS-PROT:Q9HAS0|TREMBL:Q8NI83|ENSEMBL:ENSP00000225805|REFSEQ:NP_071739|H-INV:HIT000050898|VEGA:OTTHUMP00000181076 Tax_Id=9606 Gene_Symbol=C17orf75 Protein Njmu-R1	2	2	4.9234	0.21546	2.29965	-2.21451
IPI00179778;IPI00103871;IPI00418144	cDNA FLJ54835, highly similar to Roundabout homolog 4	ROBO4	Putative uncharacterized protein ROBO4	2	2	0.11961	0.40119	-3.06359	-1.31764
REV_IPI00179405;REV_IPI00872313	Zinc finger protein 713;Putative uncharacterized protein ZNF713	ZNF713	>IPI:REV_IPI00179405.8|SWISS-PROT:Q8N859|ENSEMBL:ENSP00000313355|REFSEQ:NP_872439 Tax_Id=9606 Gene_Symbol=ZNF713 Zinc finger protein 713;>IPI:REV_IPI00872313.1|TREMBL:A8MW10|ENSEMBL:ENSP00000378864 Tax_Id=9606 Gene_Symbol=ZNF713 Putative uncharacterized pr	2	2	0.65072	0.3578	-0.619891	-1.48277
REV_IPI00290837;REV_IPI00074984;REV_IPI00852606;REV_IPI00789588;REV_IPI00027801;REV_IPI00796531	F-box/WD repeat-containing protein 10;F-box and WD-40 domain-containing protein 10;Ubiquitin ligase-specificity factor;CMT duplicated region transcript 1	FBXW10;CDRT1	>IPI:REV_IPI00290837.3|SWISS-PROT:Q5XX13-2|ENSEMBL:ENSP00000310382|VEGA:OTTHUMP00000065074 Tax_Id=9606 Gene_Symbol=FBXW10 Isoform 2 of F-box/WD repeat-containing protein 10;>IPI:REV_IPI00074984.2|TREMBL:Q9BXD7|ENSEMBL:ENSP00000385268|REFSEQ:XP_001722211|H-	2	2	0.12075	0.22223	-3.0499	-2.16987
IPI00743189	MANSC domain-containing protein ENSP00000370673		MANSC domain-containing protein ENSP00000370673	2	2	20.534	0.3922	4.35994	-1.35034
REV_IPI00374520	Protein FAM75A6	FAM75A6	>IPI:REV_IPI00374520.3|SWISS-PROT:Q5VVP1|ENSEMBL:ENSP00000329825|VEGA:OTTHUMP00000015353 Tax_Id=9606 Gene_Symbol=FAM75A6 Protein FAM75A6	2	2	12.919	0.26778	3.69142	-1.90088
REV_IPI00796611	Major histocompatibility complex, class II, DO beta	HLA-DOB;XXbac-BPG246D15.4-004	>IPI:REV_IPI00796611.2|TREMBL:A2ACQ8;A2ADX4;B0V0S3;B0V0Y1;B0V2J6;B1B088|VEGA:OTTHUMP00000178598;OTTHUMP00000193095;OTTHUMP00000193476;OTTHUMP00000194310;OTTHUMP00000195783;OTTHUMP00000195932 Tax_Id=9606 Gene_Symbol=HLA-DOB Major histocompatibility complex,	2	2	28.717	0.29637	4.84383	-1.75453
IPI00004387	Interleukin-17B;Cytokine-like protein Zcyto7;Neuronal interleukin-17-related factor;Interleukin-20	IL17B;IL20;NIRF;ZCYTO7;UNQ516/PRO1031	Interleukin-17B	2	2	36.254	0.22672	5.18007	-2.14102
IPI00398768;IPI00291560;IPI00038356	Arginase-1;Type I arginase;Liver-type arginase	ARG1	Isoform 2 of Arginase-1;Isoform 1 of Arginase-1;Isoform 3 of Arginase-1	2	2	0.010255	0.26068	-6.60753	-1.93965
IPI00016680;IPI00220989	Transcription factor SOX-30	SOX30	Isoform 1 of Transcription factor SOX-30;Isoform 2 of Transcription factor SOX-30	2	2	0.34932	0.23026	-1.51738	-2.11866
IPI00549664;IPI00642510	Testis-expressed sequence 10 protein;cDNA FLJ54377	TEX10;L18;Nbla10363	Testis-expressed sequence 10 protein;cDNA FLJ54377	2	2	0.026123	0.30564	-5.25854	-1.71009
REV_IPI00302641;REV_IPI00749416	Protocadherin Fat 2;Multiple epidermal growth factor-like domains 1;KIAA0811 protein	FAT2;CDHF8;KIAA0811;MEGF1	>IPI:REV_IPI00302641.1|SWISS-PROT:Q9NYQ8|TREMBL:Q5W9G8;Q6PIA2|ENSEMBL:ENSP00000261800|REFSEQ:NP_001438|H-INV:HIT000074600|VEGA:OTTHUMP00000160621 Tax_Id=9606 Gene_Symbol=FAT2 Protocadherin Fat 2;>IPI:REV_IPI00749416.1|TREMBL:Q75QY0 Tax_Id=9606 Gene_Symbol=	2	2	2.4783	0.41896	1.30935	-1.25512
IPI00006482;IPI00646182;IPI00414005;IPI00788782;IPI00302840;IPI00003021;IPI00640401;IPI00647102;IPI00908591;IPI00744194	Sodium/potassium-transporting ATPase subunit alpha-1;Na(+)/K(+) ATPase alpha-1 subunit;Na+/K+ transporting ATPase alpha 1 polypeptide;Na+/K+-ATPase alpha 3 subunit variant;Sodium/potassium-transporting ATPase subunit alpha-3;Na(+)/K(+) ATPase alpha-3 subunit;Na(+)/K(+) ATPase alpha(III) subunit	ATP1A1;ATP1A3	Isoform Long of Sodium/potassium-transporting ATPase subunit alpha-1;ATPase, Na+/K+ transporting, alpha 1 polypeptide;Isoform Short of Sodium/potassium-transporting ATPase subunit alpha-1;Na+/K+-ATPase alpha 3 subunit variant;Sodium/potassium-transporting	2	2	0.24667	0.26242	-2.01935	-1.93005
IPI00377006;IPI00852639;IPI00791220;IPI00031422;IPI00896549;IPI00787787	Sodium channel protein type 5 subunit alpha;Sodium channel protein type V subunit alpha;Voltage-gated sodium channel subunit alpha Nav1.5;Sodium channel protein cardiac muscle subunit alpha;HH1;Cardiac sodium channel alpha subunit;Cardiac sodium channel alpha subunit variant	SCN5A	Sodium channel protein type 5 subunit alpha;voltage-gated sodium channel type V alpha isoform c;voltage-gated sodium channel type V alpha isoform b;voltage-gated sodium channel type V alpha isoform d;SCN5A protein;similar to sodium channel protein type V a	2	2	0.81326	0.26087	-0.298211	-1.9386
IPI00477223;IPI00328629;IPI00888348	PNMA-like protein 1	PNMAL1	Isoform 1 of PNMA-like protein 1;Isoform 2 of PNMA-like protein 1;Isoform 3 of PNMA-like protein 1	2	2	20.318	0.26801	4.34469	-1.89964
REV_IPI00220741;REV_IPI00641363	Spectrin alpha chain, erythrocyte;Erythroid alpha-spectrin	SPTA1;SPTA	>IPI:REV_IPI00220741.6|SWISS-PROT:P02549|TREMBL:Q5VYL1|ENSEMBL:ENSP00000357130|REFSEQ:NP_003117|H-INV:HIT000196000|VEGA:OTTHUMP00000021115 Tax_Id=9606 Gene_Symbol=SPTA1 spectrin, alpha, erythrocytic 1;>IPI:REV_IPI00641363.1|TREMBL:O60686;Q5VYL2|ENSEMBL:ENS	2	2	1.2681	0.40897	0.342669	-1.28993
REV_IPI00639887;REV_IPI00797811	Protein FAM60A;Tera protein homolog	FAM60A;C12orf14;L4	>IPI:REV_IPI00639887.2|SWISS-PROT:Q9NP50-1|ENSEMBL:ENSP00000337477|REFSEQ:NP_001129283;NP_001129284;NP_067061|H-INV:HIT000026066|VEGA:OTTHUMP00000167087;OTTHUMP00000167089 Tax_Id=9606 Gene_Symbol=FAM60A Isoform 1 of Protein FAM60A;>IPI:REV_IPI00797811.1|VE	2	2	0.029738	0.31251	-5.07155	-1.67803
IPI00783879	Zinc finger protein 40;Human immunodeficiency virus type I enhancer-binding protein 1;Major histocompatibility complex-binding protein 1;Positive regulatory domain II-binding factor 1;Gate keeper of apoptosis-activating protein;Cirhin interaction protein	HIVEP1;ZNF40	human immunodeficiency virus type I enhancer binding protein 1	2	2	0.54108	0.32042	-0.886086	-1.64196
IPI00552897;IPI00641106;IPI00894221;IPI00470805;IPI00895860;IPI00895837	Mediator of DNA damage checkpoint protein 1;Nuclear factor with BRCT domains 1	MDC1;KIAA0170;NFBD1	Isoform 1 of Mediator of DNA damage checkpoint protein 1;227 kDa protein;227 kDa protein;Isoform 2 of Mediator of DNA damage checkpoint protein 1;Isoform 3 of Mediator of DNA damage checkpoint protein 1;Isoform 5 of Mediator of DNA damage checkpoint protei	2	2	16.721	0.2559	4.06359	-1.96635
REV_IPI00298994;REV_IPI00642355	Talin-1;Talin 1	TLN1;KIAA1027;TLN;RP11-112J3.1-002	>IPI:REV_IPI00298994.6|SWISS-PROT:Q9Y490|TREMBL:Q5TCU6|ENSEMBL:ENSP00000316029;ENSP00000367434|REFSEQ:NP_006280|H-INV:HIT000000744|VEGA:OTTHUMP00000021350 Tax_Id=9606 Gene_Symbol=TLN1 Talin-1;>IPI:REV_IPI00642355.1|TREMBL:Q5TCU5|ENSEMBL:ENSP00000367418|VEG	2	2	0.066459	0.28291	-3.91139	-1.82158
REV_IPI00152022	Protein FAM47A	FAM47A	>IPI:REV_IPI00152022.5|SWISS-PROT:Q5JRC9|TREMBL:A8K8I9|ENSEMBL:ENSP00000345029;ENSP00000384821|REFSEQ:NP_981953|H-INV:HIT000040126|VEGA:OTTHUMP00000023129 Tax_Id=9606 Gene_Symbol=FAM47A hypothetical protein LOC158724	2	2	0.52118	0.33033	-0.940146	-1.59802
REV_IPI00026307;REV_IPI00646175	Pre-mRNA-processing factor 17;PRP17 homolog;Cell division cycle 40 homolog;EH-binding protein 3;cDNA FLJ61258, highly similar to Pre-mRNA-splicing factor PRP17	CDC40;EHB3;PRP17;PRPF17;RP1-71D21.3-001	>IPI:REV_IPI00026307.1|SWISS-PROT:O60508|TREMBL:B2RBC5;Q53H60|ENSEMBL:ENSP00000304370;ENSP00000357928|REFSEQ:NP_056975|H-INV:HIT000387435|VEGA:OTTHUMP00000016997 Tax_Id=9606 Gene_Symbol=CDC40 Pre-mRNA-processing factor 17;>IPI:REV_IPI00646175.1|TREMBL:B4DH	2	2	30.768	0.36992	4.94336	-1.43471
IPI00220045;IPI00221314;IPI00643874;IPI00018245	DNA-directed RNA polymerase III subunit RPC5;DNA-directed RNA polymerase III 80 kDa polypeptide;cDNA FLJ55674, highly similar to DNA-directed RNA polymerases III 80 kDa polypeptide (EC 2.7.7.6)	POLR3E;KIAA1452	Isoform 1 of DNA-directed RNA polymerase III subunit RPC5;cDNA FLJ59434, highly similar to DNA-directed RNA polymerases III 80 kDa polypeptide;cDNA FLJ55674, highly similar to DNA-directed RNA polymerases III 80 kDa polypeptide;Isoform 3 of DNA-directed RN	2	2	3.5397	0.37628	1.82363	-1.41012
REV_IPI00005101;REV_IPI00914975;REV_IPI00418148	Sentrin-specific protease 1;Sentrin/SUMO-specific protease SENP1;Putative uncharacterized protein DKFZp686L1432	SENP1;DKFZp686L1432	>IPI:REV_IPI00005101.5|SWISS-PROT:Q9P0U3-2|ENSEMBL:ENSP00000004980|REFSEQ:NP_055369|H-INV:HIT000071566|VEGA:OTTHUMP00000167318 Tax_Id=9606 Gene_Symbol=SENP1 Isoform 2 of Sentrin-specific protease 1;>IPI:REV_IPI00914975.1|SWISS-PROT:Q9P0U3-1|TREMBL:A8K7P5|V	2	2	0.57596	0.31735	-0.795959	-1.65585
REV_IPI00718893	ZNFX1 protein	ZNFX1	>IPI:REV_IPI00718893.1|TREMBL:Q2TAK0|ENSEMBL:ENSP00000379413 Tax_Id=9606 Gene_Symbol=ZNFX1 ZNFX1 protein	2	2	57.424	0.32359	5.84358	-1.62776
IPI00742191	Similar to ribosomal protein S14	LOC401404;tcag7.1149	Similar to ribosomal protein S14	2	2	0.058657	0.39147	-4.09155	-1.35303
IPI00016621;IPI00914938;IPI00902707;IPI00914952;IPI00909810	AP-2 complex subunit alpha-2;Adapter-related protein complex 2 alpha-2 subunit;Adaptor protein complex AP-2 subunit alpha-2;Alpha2-adaptin;Plasma membrane adaptor HA2/AP2 adaptin alpha C subunit;Alpha-adaptin C;Clathrin assembly protein complex 2 alpha-C large chain;100 kDa coated vesicle protein C;Huntingtin-interacting protein J;Huntingtin yeast partner J;cDNA FLJ11124 fis, clone PLACE1006170, …	AP2A2;ADTAB;CLAPA2;HYPJ;KIAA0899	Isoform 2 of AP-2 complex subunit alpha-2;Isoform 1 of AP-2 complex subunit alpha-2;cDNA FLJ11124 fis, clone PLACE1006170, highly similar to Adapter-related protein complex 2 alpha- 2 subunit;Isoform 3 of AP-2 complex subunit alpha-2	2	2	0.065689	0.27861	-3.9282	-1.84368
REV_IPI00293189	p53 apoptosis effector related to PMP-22;Keratinocyte-associated protein 1;P53-induced protein PIGPC1;Transmembrane protein THW	PERP;KCP1;KRTCAP1;PIGPC1;THW	>IPI:REV_IPI00293189.4|SWISS-PROT:Q96FX8|TREMBL:B2RB73;B3KSH2;B3KUK0|ENSEMBL:ENSP00000265603|REFSEQ:NP_071404|H-INV:HIT000022812|VEGA:OTTHUMP00000017293 Tax_Id=9606 Gene_Symbol=PERP p53 apoptosis effector related to PMP-22	2	2	4.998	0.31107	2.32135	-1.68469
REV_IPI00446765;REV_IPI00748403;REV_IPI00795935;REV_IPI00419468;REV_IPI00884069	Integrator complex subunit 4	INTS4;MSTP093	>IPI:REV_IPI00446765.2|SWISS-PROT:Q96HW7-1|TREMBL:A8K4A1|ENSEMBL:ENSP00000346913|REFSEQ:NP_291025|H-INV:HIT000028901 Tax_Id=9606 Gene_Symbol=INTS4 Isoform 1 of Integrator complex subunit 4;>IPI:REV_IPI00748403.4|SWISS-PROT:Q96HW7-3 Tax_Id=9606 Gene_Symbol=	2	2	0.052058	0.32645	-4.26374	-1.61507
IPI00304817	SAM and SH3 domain-containing protein 1;Proline-glutamate repeat-containing protein	SASH1;KIAA0790;PEPE1	SAM and SH3 domain-containing protein 1	2	2	0.21284	0.25727	-2.23216	-1.95864
REV_IPI00009371;REV_IPI00645152	Inositol-pentakisphosphate 2-kinase;Inositol-1,3,4,5,6-pentakisphosphate 2-kinase;Ins(1,3,4,5,6)P5 2-kinase;IPK1 homolog	IPPK;C9orf12	>IPI:REV_IPI00009371.3|SWISS-PROT:Q9H8X2|ENSEMBL:ENSP00000287996|REFSEQ:NP_073592|H-INV:HIT000040117|VEGA:OTTHUMP00000021662 Tax_Id=9606 Gene_Symbol=IPPK Inositol-pentakisphosphate 2-kinase	2	2	0.072785	0.23635	-3.78022	-2.081
REV_IPI00171410	Uncharacterized protein C3orf21	C3orf21;PSEC0251	>IPI:REV_IPI00171410.1|SWISS-PROT:Q8NBI6-1|ENSEMBL:ENSP00000309640|REFSEQ:NP_689744|VEGA:OTTHUMP00000174112 Tax_Id=9606 Gene_Symbol=C3orf21 Isoform 1 of Uncharacterized protein C3orf21	2	2	4.8623	0.18201	2.28164	-2.45791
REV_IPI00300384;REV_IPI00845478	Receptor tyrosine-protein kinase erbB-2;p185erbB2;C-erbB-2;NEU proto-oncogene;Tyrosine kinase-type cell surface receptor HER2;MLN 19;cDNA FLJ55711, highly similar to Receptor tyrosine-protein kinase erbB-2 (EC 2.7.10.1)	ERBB2;HER2;NEU;NGL	>IPI:REV_IPI00300384.3|SWISS-PROT:P04626|TREMBL:B2RZG3;B4DHN3|ENSEMBL:ENSP00000269571|REFSEQ:NP_004439|H-INV:HIT000320977|VEGA:OTTHUMP00000181152 Tax_Id=9606 Gene_Symbol=ERBB2 Receptor tyrosine-protein kinase erbB-2;>IPI:REV_IPI00845478.1|TREMBL:B4DLA2;B4D	2	2	0.046026	0.21733	-4.44141	-2.20204
IPI00292657	Prostaglandin reductase 1;NADP-dependent leukotriene B4 12-hydroxydehydrogenase;15-oxoprostaglandin 13-reductase	PTGR1;LTB4DH	Prostaglandin reductase 1	2	2	0.053211	0.23503	-4.23213	-2.08908
IPI00219841	DNA ligase 1;DNA ligase I;Polydeoxyribonucleotide synthase [ATP] 1	LIG1	DNA ligase 1	2	2	47.231	0.29379	5.56166	-1.76714
IPI00645925			51 kDa protein	2	2	0.12013	0.26572	-3.05733	-1.91202
REV_IPI00024293	Exostosin-like 1;Glucuronosyl-N-acetylglucosaminyl-proteoglycan 4-alpha-N-acetylglucosaminyltransferase;Exostosin-L;Multiple exostosis-like protein	EXTL1;EXTL	>IPI:REV_IPI00024293.2|SWISS-PROT:Q92935|ENSEMBL:ENSP00000363398|REFSEQ:NP_004446|H-INV:HIT000261935|VEGA:OTTHUMP00000008700 Tax_Id=9606 Gene_Symbol=EXTL1 Exostosin-like 1	2	2	150.97	0.36981	7.23812	-1.43514
IPI00020470;IPI00385086;IPI00385085	Glycosyltransferase 8 domain-containing protein 1;Putative uncharacterized protein GLT8D1;MSTP139	GLT8D1;GALA4A;AD-017;MSTP137;UNQ572/PRO1134	Isoform 1 of Glycosyltransferase 8 domain-containing protein 1;Putative uncharacterized protein GLT8D1;MSTP139	2	2	5.483	0.18728	2.45497	-2.41673
REV_IPI00375803;REV_IPI00552561;REV_IPI00657925	GON-4-like protein;GON-4 homolog	GON4L;GON4;KIAA1606	>IPI:REV_IPI00375803.3|SWISS-PROT:Q3T8J9-1|TREMBL:A4PB67|ENSEMBL:ENSP00000357315|H-INV:HIT000331771 Tax_Id=9606 Gene_Symbol=GON4L Isoform 1 of GON-4-like protein;>IPI:REV_IPI00552561.5|SWISS-PROT:Q3T8J9-3|TREMBL:A4PBF6;Q14BN2;Q1ED43;Q9NXJ9|ENSEMBL:ENSP0000	2	2	0.55209	0.32804	-0.857025	-1.60806
REV_IPI00293368	Tigger transposable element-derived protein 4	TIGD4	>IPI:REV_IPI00293368.3|SWISS-PROT:Q8IY51|ENSEMBL:ENSP00000355162|REFSEQ:NP_663772|H-INV:HIT000051958 Tax_Id=9606 Gene_Symbol=TIGD4 Tigger transposable element-derived protein 4	2	2	2.163	0.22013	1.11303	-2.18357
IPI00399257	Protocadherin-23;Protein dachsous homolog 2;Cadherin-27;Cadherin-like protein CDHJ;Protocadherin PCDHJ;Cadherin-like protein VR8	DCHS2;CDH27;CDHJ;PCDH23;PCDHJ	Isoform 3 of Protocadherin-23	2	2	1.0406	0.24907	0.0574156	-2.00538
REV_IPI00018934;REV_IPI00748990	Sodium channel protein type 1 subunit alpha;Sodium channel protein type I subunit alpha;Voltage-gated sodium channel subunit alpha Nav1.1;Sodium channel protein, brain I subunit alpha	SCN1A;NAC1;SCN1	>IPI:REV_IPI00018934.1|SWISS-PROT:P35498-1|TREMBL:A6NG38;B4DER7;B4DH28|ENSEMBL:ENSP00000303540;ENSP00000364544|VEGA:OTTHUMP00000041051 Tax_Id=9606 Gene_Symbol=SCN1A Isoform 1 of Sodium channel protein type 1 subunit alpha;>IPI:REV_IPI00748990.1|SWISS-PROT:	2	2	5.6192	0.25744	2.49036	-1.95769
IPI00384441;IPI00305490;IPI00552122;IPI00885183	Putative uncharacterized protein HAUS8;HAUS augmin-like complex subunit 8;HEC1/NDC80-interacting centrosome-associated protein 1;Sarcoma antigen NY-SAR-48	HAUS8;HICE1	Putative uncharacterized protein ENSP00000335047 (Fragment);Isoform 1 of Sarcoma antigen NY-SAR-48;sarcoma antigen NY-SAR-48 isoform b	2	2	0.29566	0.25201	-1.75799	-1.98845
REV_IPI00009057;REV_IPI00179890	Ras GTPase-activating protein-binding protein 2;G3BP-2;GAP SH3 domain-binding protein 2	G3BP2;KIAA0660	>IPI:REV_IPI00009057.2|SWISS-PROT:Q9UN86-1|TREMBL:A8K6X1|ENSEMBL:ENSP00000352738;ENSP00000379069|REFSEQ:NP_036429;NP_987101|H-INV:HIT000000385|VEGA:OTTHUMP00000160586;OTTHUMP00000160587 Tax_Id=9606 Gene_Symbol=G3BP2 Isoform A of Ras GTPase-activating prote	2	2	0.18713	0.2412	-2.41789	-2.0517
IPI00743972			Conserved hypothetical protein	2	2	1.7843	0.18671	0.835358	-2.42113
IPI00167324	cDNA FLJ40032 fis, clone STOMA2009256		cDNA FLJ40032 fis, clone STOMA2009256	2	2	5.4945	0.24921	2.45799	-2.00457
REV_IPI00795814;REV_IPI00073179	Vacuolar protein sorting-associated protein 33A	VPS33A	>IPI:REV_IPI00795814.1|H-INV:HIT000028156|VEGA:OTTHUMP00000169664 Tax_Id=9606 Gene_Symbol=VPS33A Similar to Vacuolar sorting protein 33A;>IPI:REV_IPI00073179.1|SWISS-PROT:Q96AX1|TREMBL:B2RDH6;Q547V4;Q9H6C4|ENSEMBL:ENSP00000267199|REFSEQ:NP_075067|H-INV:HIT	2	2	0.07353	0.26087	-3.76552	-1.9386
IPI00167941;IPI00514014;IPI00446473	Midasin;MIDAS-containing protein	MDN1;KIAA0301	Midasin	2	2	0.99283	0.27475	-0.0103814	-1.86381
REV_IPI00238277	Zinc finger RNA-binding protein 2	ZFR2;KIAA1086	>IPI:REV_IPI00238277.7|SWISS-PROT:Q9UPR6|ENSEMBL:ENSP00000262961|REFSEQ:NP_055989|H-INV:HIT000000803|VEGA:OTTHUMP00000077065 Tax_Id=9606 Gene_Symbol=ZFR2 Zinc finger RNA-binding protein 2	2	2	7.3443	0.23836	2.87662	-2.06879
IPI00843995;IPI00302490;IPI00303972	Cytosolic carboxypeptidase 3;ATP/GTP-binding protein-like 3	AGBL3;CCP3	Isoform 1 of Cytosolic carboxypeptidase 3;Isoform 2 of Cytosolic carboxypeptidase 3	2	2	0.080458	0.15184	-3.63562	-2.71938
IPI00739948;IPI00219986;IPI00384755	Probable methylcytosine dioxygenase TET3	TET3;KIAA0401	Isoform 1 of Protein TET3;Isoform 2 of Protein TET3;Isoform 3 of Protein TET3	2	2	0.17278	0.20105	-2.53299	-2.31437
IPI00028438;IPI00413562;IPI00641967	C-Maf-inducing protein;Truncated c-Maf inducing protein	CMIP;KIAA1694;TCMIP	c-Maf-inducing protein isoform C-mip;Isoform 2 of C-Maf-inducing protein;Isoform 3 of C-Maf-inducing protein	2	2	2.2154	0.34019	1.14757	-1.55559
REV_IPI00646361;REV_IPI00900325;REV_IPI00183294;REV_IPI00900331;REV_IPI00900318;REV_IPI00465191	Nuclear pore complex protein Nup214;Nucleoporin Nup214;214 kDa nucleoporin;Protein CAN	NUP214;CAIN;CAN;KIAA0023	>IPI:REV_IPI00646361.3|SWISS-PROT:P35658-5|ENSEMBL:ENSP00000346167 Tax_Id=9606 Gene_Symbol=NUP214 Isoform 5 of Nuclear pore complex protein Nup214;>IPI:REV_IPI00900325.1|SWISS-PROT:P35658-3 Tax_Id=9606 Gene_Symbol=NUP214 Isoform 3 of Nuclear pore complex p	2	2	0.10878	0.25066	-3.20051	-1.9962
REV_IPI00465273;REV_IPI00902524	UHRF1-binding protein 1;Ubiquitin-like containing PHD and RING finger domains 1-binding protein 1;ICBP90-binding protein 1;Putative uncharacterized protein UHRF1BP1	UHRF1BP1;C6orf107	>IPI:REV_IPI00465273.1|SWISS-PROT:Q6BDS2|TREMBL:B2RNT9|ENSEMBL:ENSP00000192788|REFSEQ:NP_060224|H-INV:HIT000242430|VEGA:OTTHUMP00000016242 Tax_Id=9606 Gene_Symbol=UHRF1BP1 UHRF1-binding protein 1;>IPI:REV_IPI00902524.1|TREMBL:A8MXJ0|ENSEMBL:ENSP00000381972	2	2	0.19656	0.20596	-2.34696	-2.27956
REV_IPI00028056;REV_IPI00479063;REV_IPI00401162	Testis-specific serine kinase substrate;STK22 substrate 1	TSKS;STK22S1;TSKS1	>IPI:REV_IPI00028056.1|SWISS-PROT:Q9UJT2-1|ENSEMBL:ENSP00000246801|REFSEQ:NP_068379|H-INV:HIT000259888|VEGA:OTTHUMP00000078200 Tax_Id=9606 Gene_Symbol=TSKS Isoform 1 of Testis-specific serine kinase substrate;>IPI:REV_IPI00479063.1|ENSEMBL:ENSP00000351691|	2	2	0.25951	0.19544	-1.94614	-2.3552
REV_IPI00073193;REV_IPI00718899	Crossover junction endonuclease EME1	EME1;MMS4	>IPI:REV_IPI00073193.2|SWISS-PROT:Q96AY2-2|ENSEMBL:ENSP00000376952|VEGA:OTTHUMP00000181652 Tax_Id=9606 Gene_Symbol=EME1 Isoform 2 of Crossover junction endonuclease EME1;>IPI:REV_IPI00718899.1|SWISS-PROT:Q96AY2-1|ENSEMBL:ENSP00000339897|REFSEQ:NP_689676|H-	2	2	0.068522	0.29436	-3.86729	-1.76435
IPI00909205	cDNA FLJ54324		cDNA FLJ54324	2	2	20.988	0.24633	4.39149	-2.02134
IPI00007736	Protein argonaute-1;Argonaute1;Eukaryotic translation initiation factor 2C 1;Putative RNA-binding protein Q99	EIF2C1;AGO1	Eukaryotic translation initiation factor 2C 1	2	2	0.20358	0.22159	-2.29633	-2.17404
IPI00008963	Interferon-stimulated 20 kDa exonuclease-like 2	ISG20L2;HSD38;HSD-38	Interferon-stimulated 20 kDa exonuclease-like 2	2	2	0.099477	0.22712	-3.32949	-2.13847
REV_IPI00065484			>IPI:REV_IPI00065484.1|ENSEMBL:ENSP00000337494 Tax_Id=9606 Gene_Symbol=- 28 kDa protein	2	2	0.30631	0.21986	-1.70694	-2.18534
REV_IPI00020524;REV_IPI00783937;REV_IPI00641148;REV_IPI00796265	Chloride channel 7, isoform CRA_b;Putative chloride channel protein 7;Chloride channel protein 7;cDNA FLJ39644 fis, clone SMINT2004037, highly similar to CHLORIDE CHANNEL PROTEIN 7	CLCN7;hCG_42716	>IPI:REV_IPI00020524.6|TREMBL:Q96RY8|ENSEMBL:ENSP00000372193 Tax_Id=9606 Gene_Symbol=CLCN7 Putative chloride channel protein 7;>IPI:REV_IPI00783937.1|SWISS-PROT:P51798|TREMBL:A8K7X1;B3KPN3;B3KVJ8|ENSEMBL:ENSP00000262318|REFSEQ:NP_001278|H-INV:HIT000035923|	2	2	0.23567	0.31048	-2.08516	-1.68743
REV_IPI00400935;REV_IPI00641471;REV_IPI00854728;REV_IPI00852649;REV_IPI00853113	Collagen alpha-1(XVI) chain;Putative uncharacterized protein COL16A1	COL16A1;FP1572	>IPI:REV_IPI00400935.5|SWISS-PROT:Q07092-1|TREMBL:A6NDR9|ENSEMBL:ENSP00000271069;ENSP00000362776|REFSEQ:NP_001847|H-INV:HIT000196827|VEGA:OTTHUMP00000003955 Tax_Id=9606 Gene_Symbol=COL16A1 Isoform 1 of Collagen alpha-1(XVI) chain;>IPI:REV_IPI00641471.2|SWI	2	2	2.8297	0.24776	1.50065	-2.01298
REV_IPI00288965;REV_IPI00647703	Proto-oncogene tyrosine-protein kinase ROS;c-ros-1;Tyrosine-protein kinase receptor	ROS1;RP1-179P9.1-002	>IPI:REV_IPI00288965.2|SWISS-PROT:P08922|ENSEMBL:ENSP00000357494|REFSEQ:NP_002935|VEGA:OTTHUMP00000017814 Tax_Id=9606 Gene_Symbol=ROS1 Proto-oncogene tyrosine-protein kinase ROS;>IPI:REV_IPI00647703.1|TREMBL:Q5H8Y1|ENSEMBL:ENSP00000357493|VEGA:OTTHUMP00000	2	2	0.024003	0.2395	-5.38064	-2.0619
REV_IPI00218619;REV_IPI00401958;REV_IPI00218624;REV_IPI00218620;REV_IPI00000192;REV_IPI00401959;REV_IPI00218622;REV_IPI00878468;REV_IPI00218618;REV_IPI00402153;REV_IPI00217930;REV_IPI00748258;REV_IPI00218617;REV_IPI00218621	SON protein;SON3;Negative regulatory element-binding protein;DBP-5;Bax antagonist selected in saccharomyces 1	SON;C21orf50;DBP5;KIAA1019;NREBP	>IPI:REV_IPI00218619.1|SWISS-PROT:P18583-4|VEGA:OTTHUMP00000198935 Tax_Id=9606 Gene_Symbol=SON Isoform C of SON protein;>IPI:REV_IPI00401958.3|ENSEMBL:ENSP00000290239|VEGA:OTTHUMP00000197908 Tax_Id=9606 Gene_Symbol=SON 252 kDa protein;>IPI:REV_IPI00218624.	2	2	0.14236	0.26396	-2.81238	-1.92161
IPI00300376;IPI00910597;IPI00909882	Protein-glutamine gamma-glutamyltransferase E;Transglutaminase-3;Protein-glutamine gamma-glutamyltransferase E 50 kDa non-catalytic chain;Protein-glutamine gamma-glutamyltransferase E 27 kDa catalytic chain;cDNA FLJ56823, highly similar to Protein-glutamine gamma-glutamyltransferase E (EC 2.3.2.13)	TGM3	Protein-glutamine gamma-glutamyltransferase E;cDNA FLJ56823, highly similar to Protein-glutamine gamma-glutamyltransferase E	2	2	0.30936	0.18948	-1.69264	-2.39988
IPI00873577;IPI00291579;IPI00293884	Putative uncharacterized protein KIF23;Kinesin-like protein KIF23;Mitotic kinesin-like protein 1;Kinesin-like protein 5	KIF23;KNSL5;MKLP1	Putative uncharacterized protein KIF23 (Fragment);Isoform 1 of Kinesin-like protein KIF23;Isoform 2 of Kinesin-like protein KIF23	2	2	12.522	0.14315	3.64639	-2.8044
REV_IPI00179071;REV_IPI00873973	Nuclear receptor coactivator 6;Amplified in breast cancer protein 3;Cancer-amplified transcriptional coactivator ASC-2;Activating signal cointegrator 2;Peroxisome proliferator-activated receptor-interacting protein;Nuclear receptor-activating protein, 250 kDa;Nuclear receptor coactivator RAP250;Thyroid hormone receptor-binding protein;Putative uncharacterized protein NCOA6	NCOA6;AIB3;KIAA0181;RAP250;TRBP	>IPI:REV_IPI00179071.2|SWISS-PROT:Q14686|TREMBL:B2RMN5|ENSEMBL:ENSP00000351894;ENSP00000363929|REFSEQ:NP_054790|H-INV:HIT000073921|VEGA:OTTHUMP00000030705;OTTHUMP00000030706 Tax_Id=9606 Gene_Symbol=NCOA6 Nuclear receptor coactivator 6;>IPI:REV_IPI00873973.	2	2	19.334	0.21289	4.27307	-2.23182
REV_IPI00550232;REV_IPI00884916;REV_IPI00885004	Xin actin-binding repeat-containing protein 2;Cardiomyopathy-associated protein 3;Beta-xin;Xeplin	XIRP2;CMYA3	>IPI:REV_IPI00550232.2|SWISS-PROT:A4UGR9-1|TREMBL:Q53R52;Q86T36;Q86T38;Q86T46;Q86T51;Q86T53;Q86T55;Q86T79;Q86TB6;Q8TBV6|ENSEMBL:ENSP00000295237|REFSEQ:NP_689594 Tax_Id=9606 Gene_Symbol=XIRP2 xin actin-binding repeat containing 2 isoform 1;>IPI:REV_IPI00884	2	2	6.3919	0.23727	2.67624	-2.0754
IPI00167663	Coiled-coil domain-containing protein 89;Bc8 orange-interacting protein	CCDC89;BOIP	Coiled-coil domain-containing protein 89	2	2	0.0048631	0.30405	-7.68391	-1.71762
IPI00902568	cDNA FLJ39524 fis, clone PUAEN2002568		cDNA FLJ39524 fis, clone PUAEN2002568	2	2	1.0617	0.22907	0.0863762	-2.12614
IPI00853454;IPI00013976;IPI00852737;IPI00852733	Laminin subunit beta-1	LAMB1	200 kDa protein;Laminin subunit beta-1	2	2	1.2501	0.28447	0.322044	-1.81365
REV_IPI00514002;REV_IPI00886783;REV_IPI00888370;REV_IPI00878701	StAR-related lipid transfer protein 9;START domain-containing protein 9;cDNA FLJ58093, highly similar to StAR-related lipid transfer protein 9	STARD9;KIAA1300	>IPI:REV_IPI00514002.4|SWISS-PROT:Q9P2P6-1|REFSEQ:XP_001717557 Tax_Id=9606 Gene_Symbol=STARD9 Isoform 1 of StAR-related lipid transfer protein 9;>IPI:REV_IPI00886783.1|REFSEQ:XP_001129290 Tax_Id=9606 Gene_Symbol=STARD9 StAR-related lipid transfer (START) d	2	2	0.4222	0.2178	-1.244	-2.19892
IPI00017439			Conserved hypothetical protein	2	2	0.019411	0.24309	-5.68698	-2.04044
IPI00020196;IPI00871811;IPI00470847	Armadillo repeat-containing protein 6;cDNA FLJ50945, highly similar to Armadillo repeat-containing protein 6;Putative uncharacterized protein DKFZp762A1314	ARMC6;DKFZp762A1314	Armadillo repeat-containing protein 6;armadillo repeat containing 6;Putative uncharacterized protein DKFZp762A1314 (Fragment)	2	2	0.097427	0.29342	-3.35953	-1.76896
REV_IPI00852965;REV_IPI00910725;REV_IPI00910820;REV_IPI00873545;REV_IPI00844113	Leiomodin-2;Cardiac leiomodin;cDNA FLJ58283, highly similar to Mus musculus leiomodin 2 (cardiac) (Lmod2), mRNA;cDNA FLJ50049, highly similar to Mus musculus leiomodin 2 (cardiac) (Lmod2), mRNA	LMOD2	>IPI:REV_IPI00852965.1|SWISS-PROT:Q6P5Q4-1|TREMBL:B4DRV0|REFSEQ:NP_997046|H-INV:HIT000089461 Tax_Id=9606 Gene_Symbol=LMOD2 Isoform 1 of Leiomodin-2;>IPI:REV_IPI00910725.1|TREMBL:B4DUL7 Tax_Id=9606 Gene_Symbol=- cDNA FLJ58283, highly similar to Mus musculus	2	2	0.39632	0.24106	-1.33526	-2.05254
REV_IPI00292380;REV_IPI00552269	Phosphoinositide 3-kinase regulatory subunit 5;PI3-kinase p101 subunit;PtdIns-3-kinase p101;p101-PI3K;Phosphatidylinositol-4,5-bisphosphate 3-kinase regulatory subunit;Protein FOAP-2	PIK3R5	>IPI:REV_IPI00292380.1|SWISS-PROT:Q8WYR1-1|TREMBL:B0LPH4|ENSEMBL:ENSP00000269300|REFSEQ:NP_055123|VEGA:OTTHUMP00000135339;OTTHUMP00000183190 Tax_Id=9606 Gene_Symbol=PIK3R5 Isoform 1 of Phosphoinositide 3-kinase regulatory subunit 5;>IPI:REV_IPI00552269.2|S	2	2	170.11	0.23494	7.41032	-2.08964
REV_IPI00641381			>IPI:REV_IPI00641381.1|VEGA:OTTHUMP00000080842 Tax_Id=9606 Gene_Symbol=- 13 kDa protein	2	2	170.11	0.23494	7.41032	-2.08964
REV_IPI00852910	Phosphatidylinositol 4-kinase, catalytic, beta	PI4KB;RP11-126K1.4-005	>IPI:REV_IPI00852910.1|TREMBL:A6PVV8|VEGA:OTTHUMP00000196305 Tax_Id=9606 Gene_Symbol=PI4KB Phosphatidylinositol 4-kinase, catalytic, beta polypeptide	2	2	0.040722	0.16328	-4.61805	-2.61458
IPI00878184			7 kDa protein	2	2	0.80336	0.1968	-0.315881	-2.3452
REV_IPI00185146	Importin-9;Ran-binding protein 9	IPO9;IMP9;KIAA1192;RANBP9;HSPC273	>IPI:REV_IPI00185146.5|SWISS-PROT:Q96P70|TREMBL:B1ASV5|ENSEMBL:ENSP00000354742|REFSEQ:NP_060555|H-INV:HIT000079212|VEGA:OTTHUMP00000033949 Tax_Id=9606 Gene_Symbol=IPO9 Importin-9	2	2	0.81188	0.2234	-0.300662	-2.1623
IPI00740853;IPI00785000;IPI00431403;IPI00887672	von Willebrand factor A domain-containing protein 3A	VWA3A	Isoform 1 of von Willebrand factor A domain-containing protein 3A;Isoform 2 of von Willebrand factor A domain-containing protein 3A	2	2	0.022697	0.21699	-5.46135	-2.2043
REV_IPI00795318;REV_IPI00018349	Minichromosome maintenance protein 4;DNA replication licensing factor MCM4;CDC21 homolog;P1-CDC21	MCM4;CDC21	>IPI:REV_IPI00795318.2|TREMBL:A4FS09;B4DLA6|VEGA:OTTHUMP00000177524 Tax_Id=9606 Gene_Symbol=MCM4 cDNA FLJ54365, highly similar to DNA replication licensing factor MCM4;>IPI:REV_IPI00018349.5|SWISS-PROT:P33991|TREMBL:B3KMX0|ENSEMBL:ENSP00000262105;ENSP00000	2	2	0.1313	0.20803	-2.92906	-2.26514
IPI00029523	N-MYC		N-MYC	2	2	0.27225	0.19946	-1.877	-2.32583
IPI00015501	Pecanex-like protein 2	PCNXL2;KIAA0435	Isoform 2 of Pecanex-like protein 2	2	2	0.14613	0.15626	-2.77468	-2.67798
IPI00160340;IPI00908960;IPI00220358	Cas scaffolding protein family member 4;HEF1-EFS-p130Cas-like protein;HEF-like protein;cDNA FLJ53493, highly similar to HEF-like protein	CASS4;C20orf32;HEFL	Isoform 1 of Cas scaffolding protein family member 4;cDNA FLJ53493, highly similar to HEF-like protein;Isoform 2 of Cas scaffolding protein family member 4	2	2	2.6526	0.31497	1.40741	-1.66671
REV_IPI00027704;REV_IPI00793754;REV_IPI00792711;REV_IPI00795023	DNA primase small subunit;DNA primase 49 kDa subunit;DNA primase	PRIM1	>IPI:REV_IPI00027704.5|SWISS-PROT:P49642|TREMBL:B2RBY4|ENSEMBL:ENSP00000350491|REFSEQ:NP_000937|H-INV:HIT000032334|VEGA:OTTHUMP00000168034 Tax_Id=9606 Gene_Symbol=PRIM1 DNA primase small subunit;>IPI:REV_IPI00793754.2|TREMBL:Q53F98|VEGA:OTTHUMP00000168036	2	2	0.093389	0.14541	-3.4206	-2.7818
IPI00718806;IPI00893051;IPI00893349	Aryl hydrocarbon receptor repressor;Class E basic helix-loop-helix protein 77	AHRR;BHLHE77;KIAA1234	Isoform 2 of Aryl hydrocarbon receptor repressor;Isoform 1 of Aryl hydrocarbon receptor repressor;Isoform 3 of Aryl hydrocarbon receptor repressor	2	2	0.26336	0.16373	-1.92489	-2.61061
IPI00007856;IPI00555997;IPI00791763	Myosin-2;Myosin heavy chain 2;Myosin heavy chain 2a;Myosin heavy chain IIa;Myosin heavy chain, skeletal muscle, adult 2	MYH2;MYHSA2	Myosin-2	2	2	0.18035	0.21421	-2.47113	-2.2229
REV_IPI00514774;REV_IPI00513919;REV_IPI00829672;REV_IPI00796740	PAB-dependent poly(A)-specific ribonuclease subunit 3	PAN3	>IPI:REV_IPI00514774.4|SWISS-PROT:Q58A45-1|ENSEMBL:ENSP00000370345;ENSP00000382529|VEGA:OTTHUMP00000018180 Tax_Id=9606 Gene_Symbol=PAN3 Isoform 1 of PAB-dependent poly(A)-specific ribonuclease subunit 3;>IPI:REV_IPI00513919.4|SWISS-PROT:Q58A45-3|TREMBL:B1A	2	2	0.47785	0.18406	-1.06537	-2.44175
REV_IPI00465146;REV_IPI00885123;REV_IPI00885011	SH3 domain-containing guanine exchange factor	SGEF;HMFN1864	>IPI:REV_IPI00465146.2|SWISS-PROT:Q96DR7-1|TREMBL:B3KVP8;B3KXG0|ENSEMBL:ENSP00000348828|REFSEQ:NP_056410|H-INV:HIT000047155 Tax_Id=9606 Gene_Symbol=SGEF Isoform 1w of SH3 domain-containing guanine exchange factor	2	2	1.7576	0.17747	0.813607	-2.49435
REV_IPI00787252;REV_IPI00877772	Ciliary rootlet coiled-coil protein-like 1 protein	CROCCL1	>IPI:REV_IPI00787252.2|ENSEMBL:ENSP00000383864 Tax_Id=9606 Gene_Symbol=- 12 kDa protein;>IPI:REV_IPI00877772.1|SWISS-PROT:Q86T23|H-INV:HIT000015281 Tax_Id=9606 Gene_Symbol=CROCCL1 Ciliary rootlet coiled-coil protein-like 1 protein	2	2	0.21917	0.15686	-2.18988	-2.67245
IPI00411559;IPI00328298;IPI00794838;IPI00745048;IPI00793575;IPI00792419	Structural maintenance of chromosomes protein 4;Chromosome-associated polypeptide C;XCAP-C homolog	SMC4;CAPC;SMC4L1	Isoform 1 of Structural maintenance of chromosomes protein 4;Isoform 2 of Structural maintenance of chromosomes protein 4	2	2	1.3869	0.15336	0.471864	-2.70501
REV_IPI00290561	Sulfotransferase 1C4;Sulfotransferase 1C2	SULT1C4;SULT1C2	>IPI:REV_IPI00290561.4|SWISS-PROT:O75897|TREMBL:B4DQD5;Q069I8;Q08AS5;Q6PD90|ENSEMBL:ENSP00000272452|REFSEQ:NP_006579|H-INV:HIT000388496|VEGA:OTTHUMP00000161573 Tax_Id=9606 Gene_Symbol=SULT1C4 Sulfotransferase 1C4	2	2	0.21188	0.3431	-2.23868	-1.5433
IPI00303870	Seven transmembrane helix receptor		Seven transmembrane helix receptor	2	2	0.22099	0.16567	-2.17795	-2.59362
REV_IPI00022991;REV_IPI00219100;REV_IPI00219101;REV_IPI00219099	Thyroid hormone receptor alpha;Nuclear receptor subfamily 1 group A member 1;C-erbA-alpha;c-erbA-1;EAR-7	THRA;ERBA1;NR1A1;THRA1;THRA2	>IPI:REV_IPI00022991.1|SWISS-PROT:P10827-1|TREMBL:A8K3B5|ENSEMBL:ENSP00000264637|REFSEQ:NP_003241|VEGA:OTTHUMP00000164469;OTTHUMP00000181167 Tax_Id=9606 Gene_Symbol=THRA Isoform Alpha-2 of Thyroid hormone receptor alpha;>IPI:REV_IPI00219100.1|SWISS-PROT:P1	2	2	1.316	0.24287	0.396159	-2.04174
REV_IPI00000265;REV_IPI00795199	Protein FAM171A1;Astroprincin;Astroprincin.	FAM171A1;C10orf38;DKFZp564A026	>IPI:REV_IPI00000265.2|SWISS-PROT:Q5VUB5|TREMBL:B3KMX9|ENSEMBL:ENSP00000367356|REFSEQ:NP_001010924|H-INV:HIT000332090|VEGA:OTTHUMP00000019205 Tax_Id=9606 Gene_Symbol=FAM171A1 Protein FAM171A1;>IPI:REV_IPI00795199.1|TREMBL:Q9Y438|ENSEMBL:ENSP00000380001 Tax	2	2	0.0055278	0.2153	-7.49908	-2.21558
IPI00290452	Transmembrane BAX inhibitor motif-containing protein 1;Protein RECS1 homolog	TMBIM1;RECS1;PP1201;PSEC0158	Transmembrane BAX inhibitor motif-containing protein 1	2	2	2.5445	0.15404	1.34738	-2.69862
REV_IPI00890767;REV_IPI00301317;REV_IPI00220032	T-cell delta-catenin;Catenin delta-2;Delta-catenin;Neural plakophilin-related ARM-repeat protein;Neurojungin;GT24	CTNND2;NPRAP	>IPI:REV_IPI00890767.1|TREMBL:B1P762 Tax_Id=9606 Gene_Symbol=- T-cell delta-catenin;>IPI:REV_IPI00301317.2|SWISS-PROT:Q9UQB3-1|TREMBL:B0FTZ7;B3KXF4;B4DG58;B4DJU1;B4DRK2|ENSEMBL:ENSP00000307134|REFSEQ:NP_001323|H-INV:HIT000058344|VEGA:OTTHUMP00000115594 Tax	2	2	0.15201	0.15559	-2.71776	-2.68418
IPI00384217	Envelope glycoprotein		Envelope glycoprotein	2	2	55.929	0.20522	5.80552	-2.28476
IPI00216984	Calmodulin-like protein 3;Calmodulin-related protein NB-1;CaM-like protein	CALML3	Calmodulin-like protein 3	2	2	0.42332	0.14323	-1.24018	-2.80359
IPI00335249	Putative uncharacterized protein DKFZp686O13216	DKFZp686O13216	cDNA: FLJ21709 fis, clone COL10077 (Fragment)	2	2	81.192	0.13003	6.34327	-2.94308
REV_IPI00419992;REV_IPI00880184;REV_IPI00879228;REV_IPI00879043;REV_IPI00910118	Acyl-CoA synthetase family member 4;Protein NRPS998;cDNA FLJ51442, highly similar to Homo sapiens 2-aminoadipic 6-semialdehyde dehydrogenase (AASDH), mRNA	AASDH;ACSF4;U26;HSPC318	>IPI:REV_IPI00419992.5|SWISS-PROT:Q4L235-1|TREMBL:B4DFZ3;B4E2K0|ENSEMBL:ENSP00000205214|REFSEQ:NP_861522|H-INV:HIT000331768|VEGA:OTTHUMP00000159061 Tax_Id=9606 Gene_Symbol=AASDH Isoform 1 of Acyl-CoA synthetase family member 4;>IPI:REV_IPI00880184.1|SWISS-	2	2	0.27124	0.2137	-1.88236	-2.22634
IPI00884928;IPI00395444;IPI00647751;IPI00478199	Calmodulin-regulated spectrin-associated protein 1	CAMSAP1	Isoform 3 of Calmodulin-regulated spectrin-associated protein 1;Isoform 1 of Calmodulin-regulated spectrin-associated protein 1;Isoform 2 of Calmodulin-regulated spectrin-associated protein 1;28 kDa protein	2	2	1.1384	0.15187	0.187008	-2.71909
REV_IPI00025819;REV_IPI00748752;REV_IPI00218764;REV_IPI00418246;REV_IPI00175639	Calpain-3;Calpain L3;Calpain p94;Calcium-activated neutral proteinase 3;Muscle-specific calcium-activated neutral protease 3;New calpain 1;HUp84;cDNA FLJ56659, highly similar to Calpain-3 (EC 3.4.22.-)	CAPN3;CANP3;CANPL3;NCL1	>IPI:REV_IPI00025819.1|SWISS-PROT:P20807-1|TREMBL:A6H8K6|ENSEMBL:ENSP00000326281|REFSEQ:NP_000061|VEGA:OTTHUMP00000175677 Tax_Id=9606 Gene_Symbol=CAPN3 Isoform I of Calpain-3;>IPI:REV_IPI00748752.1|SWISS-PROT:P20807-3|ENSEMBL:ENSP00000350181|REFSEQ:NP_0773	2	2	0.34486	0.25708	-1.53592	-1.95971
IPI00032560	Complex I intermediate-associated protein 30, mitochondrial;NADH dehydrogenase [ubiquinone] 1 alpha subcomplex assembly factor 1	NDUFAF1;CIA30;CGI-65	Complex I intermediate-associated protein 30, mitochondrial	2	2	1.9974	0.2179	0.998123	-2.19826
IPI00889039;IPI00886810			similar to CG32820-PA, isoform A	2	2	0.14693	0.13949	-2.7668	-2.84177
IPI00023188	Ectoderm-neural cortex protein 1;p53-induced gene 10 protein;Nuclear matrix protein NRP/B;Kelch-like protein 37	ENC1;KLHL37;NRPB;PIG10	Ectoderm-neural cortex protein 1	2	2	0.069409	0.19414	-3.84873	-2.36483
IPI00004440	Receptor-type tyrosine-protein phosphatase-like N;PTP IA-2;Islet cell antigen 512;Islet cell autoantigen 3	PTPRN;ICA3;ICA512	Receptor-type tyrosine-protein phosphatase-like N	2	2	0.075527	0.20387	-3.72686	-2.29428
IPI00456628;IPI00743882;IPI00903147	Leucine-rich repeat-containing protein 16C;RGD, leucine-rich repeat, tropomodulin and proline-rich containing protein;RLTPR protein	RLTPR;LRRC16C	Leucine-rich repeat-containing protein 16C;48 kDa protein;RLTPR protein (Fragment)	2	2	0.1669	0.16677	-2.58294	-2.58407
IPI00219503	F-box only protein 24	FBXO24;FBX24	cDNA FLJ53233, highly similar to F-box only protein 24	2	2	27.862	0.18604	4.80023	-2.42632
IPI00385913	cDNA FLJ90622 fis, clone PLACE1002726, moderately similar to Oryctolagus cuniculus epithelial calcium channel		cDNA FLJ90622 fis, clone PLACE1002726, moderately similar to Oryctolagus cuniculus epithelial calcium channel	2	2	5.0535	0.14293	2.33728	-2.80662
REV_IPI00797726;REV_IPI00797659;REV_IPI00789919;REV_IPI00167947	Leucine-rich repeat-containing protein C17orf76	C17orf76	>IPI:REV_IPI00797726.2|SWISS-PROT:Q8NAA5-1|REFSEQ:NP_001107039|VEGA:OTTHUMP00000183240 Tax_Id=9606 Gene_Symbol=C17orf76 Isoform 1 of Leucine-rich repeat-containing protein C17orf76;>IPI:REV_IPI00797659.1|VEGA:OTTHUMP00000064963 Tax_Id=9606 Gene_Symbol=C17o	2	2	0.29912	0.16116	-1.7412	-2.63343
IPI00004566;IPI00555925	Tyrosine-protein kinase ITK/TSK;T-cell-specific kinase;Tyrosine-protein kinase Lyk;Kinase EMT;IL2-inducible T-cell kinase variant	ITK;EMT;LYK	Tyrosine-protein kinase ITK/TSK;IL2-inducible T-cell kinase variant (Fragment)	2	2	0.30492	0.14978	-1.7135	-2.73908
IPI00291800;IPI00645199;IPI00414095;IPI00550518	Eukaryotic translation initiation factor 4E transporter;Eukaryotic translation initiation factor 4E nuclear import factor 1	EIF4ENIF1;RP11-247I13.2-005;RP11-247I13.2-001	Isoform 1 of Eukaryotic translation initiation factor 4E transporter;Eukaryotic translation initiation factor 4E nuclear import factor 1;Eukaryotic translation initiation factor 4E nuclear import factor 1;Isoform 2 of Eukaryotic translation initiation fact	2	2	0.59495	0.18299	-0.74916	-2.45016
IPI00167408	Zinc finger protein 366	ZNF366	Zinc finger protein 366	2	2	0.11342	0.15356	-3.14025	-2.70313
REV_IPI00182739;REV_IPI00889171;REV_IPI00873659	Junction-mediating and -regulatory protein;Putative uncharacterized protein JMY	JMY	>IPI:REV_IPI00182739.5|SWISS-PROT:Q8N9B5-1|TREMBL:B5MDT0|ENSEMBL:ENSP00000379439;ENSP00000379441|REFSEQ:NP_689618|VEGA:OTTHUMP00000161976 Tax_Id=9606 Gene_Symbol=JMY Isoform 1 of Junction-mediating and -regulatory protein;>IPI:REV_IPI00889171.1|SWISS-PROT:	2	2	33.38	0.19653	5.06091	-2.34718
REV_IPI00387015;REV_IPI00848003;REV_IPI00339392;REV_IPI00387018;REV_IPI00472331;REV_IPI00339394;REV_IPI00387019;REV_IPI00339396;REV_IPI00871571;REV_IPI00643902;REV_IPI00643480	Regulating synaptic membrane exocytosis protein 1;Rab3-interacting molecule 1;Regulating synaptic membrane exocytosis 1	RIMS1;KIAA0340;RAB3IP2;RIM1;Nbla00761;RP5-1046G13.1-003;RP5-1046G13.1-004;RP5-1046G13.1-007	>IPI:REV_IPI00387015.1|SWISS-PROT:Q86UR5-1|ENSEMBL:ENSP00000264839|REFSEQ:NP_055804|H-INV:HIT000250949 Tax_Id=9606 Gene_Symbol=RIMS1 Isoform 1 of Regulating synaptic membrane exocytosis protein 1;>IPI:REV_IPI00848003.2|SWISS-PROT:Q86UR5-2|TREMBL:A7MBN6|ENS	2	2	0.045473	0.20637	-4.45885	-2.27669
REV_IPI00248973;REV_IPI00027744;REV_IPI00889506;REV_IPI00889774;REV_IPI00248974;REV_IPI00248972	Mineralocorticoid receptor;Nuclear receptor subfamily 3 group C member 2;Nuclear receptor subfamily 3, group C, member 2 variant 3;Nuclear receptor subfamily 3, group C, member 2 variant 2	NR3C2;MCR;MLR	>IPI:REV_IPI00248973.1|SWISS-PROT:P08235-3 Tax_Id=9606 Gene_Symbol=NR3C2 Isoform 3 of Mineralocorticoid receptor;>IPI:REV_IPI00027744.1|SWISS-PROT:P08235-1|TREMBL:B0ZBF6;Q59GQ3|ENSEMBL:ENSP00000350815|REFSEQ:NP_000892|H-INV:HIT000194482 Tax_Id=9606 Gene_Sy	2	2	0.035911	0.1866	-4.79943	-2.42198
IPI00328172	Tetratricopeptide repeat protein 26	TTC26	Tetratricopeptide repeat protein 26	2	2	0.12246	0.15033	-3.02962	-2.7338
REV_IPI00297254;REV_IPI00793219;REV_IPI00181944	Signal-induced proliferation-associated 1-like protein 3;SIPA1L3 protein	SIPA1L3;KIAA0545;SPAL3	>IPI:REV_IPI00297254.4|SWISS-PROT:O60292|TREMBL:B2RWP0|ENSEMBL:ENSP00000222345|REFSEQ:NP_055888|H-INV:HIT000331702|VEGA:OTTHUMP00000081862 Tax_Id=9606 Gene_Symbol=SIPA1L3 Signal-induced proliferation-associated 1-like protein 3;>IPI:REV_IPI00793219.1|VEGA:	2	2	0.052004	0.19774	-4.26523	-2.33832
IPI00220097;IPI00000454;IPI00220092;IPI00220096;IPI00220093;IPI00220094;IPI00220095;IPI00903179;IPI00909613;IPI00872689	Zonadhesin;Putative uncharacterized protein ZAN;cDNA FLJ50298, highly similar to Zonadhesin	ZAN	Isoform 7 of Zonadhesin;Isoform 3 of Zonadhesin;Isoform 1 of Zonadhesin;Isoform 6 of Zonadhesin;Isoform 2 of Zonadhesin;Isoform 4 of Zonadhesin;Isoform 5 of Zonadhesin;Putative uncharacterized protein ZAN;cDNA FLJ50298, highly similar to Zonadhesin;Putativ	2	2	0.58264	0.22078	-0.779323	-2.17932
IPI00217244	Coiled-coil domain-containing protein 60	CCDC60	Coiled-coil domain-containing protein 60	2	2	0.04997	0.16872	-4.32279	-2.5673
IPI00646510;IPI00029769;IPI00298625;IPI00432416	Tyrosine-protein kinase HCK;Hemopoietic cell kinase;p59-HCK/p60-HCK;Tyrosine-protein kinase Lyn	HCK;LYN	Isoform p60-HCK of Tyrosine-protein kinase HCK;Isoform p59-HCK of Tyrosine-protein kinase HCK;Isoform LYN A of Tyrosine-protein kinase Lyn;Isoform LYN B of Tyrosine-protein kinase Lyn	2	2	0.47066	0.17394	-1.08724	-2.52334
IPI00386260;IPI00873480;IPI00186536	Mitogen-activated protein kinase kinase kinase 4;MAPK/ERK kinase kinase 4;MAP three kinase 1;Putative uncharacterized protein MAP3K4	MAP3K4;KIAA0213;MAPKKK4;MEKK4;MTK1	mitogen-activated protein kinase kinase kinase 4 isoform a;Putative uncharacterized protein MAP3K4;Isoform B of Mitogen-activated protein kinase kinase kinase 4	2	2	1.0782	0.16644	0.108625	-2.58693
REV_IPI00795671;REV_IPI00643041	Putative uncharacterized protein RAN;RAN, member RAS oncogene family, isoform CRA_c;GTP-binding nuclear protein Ran;GTPase Ran;Ras-related nuclear protein;Ras-like protein TC4;Androgen receptor-associated protein 24	RAN;ARA24;OK/SW-cl.81	>IPI:REV_IPI00795671.1|TREMBL:B5MDF5|ENSEMBL:ENSP00000376174|VEGA:OTTHUMP00000166103 Tax_Id=9606 Gene_Symbol=RAN Putative uncharacterized protein RAN;>IPI:REV_IPI00643041.3|SWISS-PROT:P62826|TREMBL:A8K3Z8|ENSEMBL:ENSP00000254675|REFSEQ:NP_006316|H-INV:HIT0	2	2	1.7512	0.16946	0.808344	-2.56098
IPI00783024	Myosin-reactive immunoglobulin heavy chain variable region		Myosin-reactive immunoglobulin heavy chain variable region (Fragment)	2	2	3.0106	0.15062	1.59005	-2.73101
REV_IPI00289914	MutS protein homolog 4	MSH4	>IPI:REV_IPI00289914.1|SWISS-PROT:O15457|TREMBL:Q5T4U6;Q5ZEZ0|ENSEMBL:ENSP00000263187|REFSEQ:NP_002431|H-INV:HIT000069409|VEGA:OTTHUMP00000011349 Tax_Id=9606 Gene_Symbol=MSH4 MutS protein homolog 4	2	2	0.03856	0.13694	-4.69675	-2.86838
REV_IPI00889520	Putative uncharacterized protein		>IPI:REV_IPI00889520.1|TREMBL:B0R1G0 Tax_Id=9606 Gene_Symbol=- Putative uncharacterized protein	2	2	5.1579	0.13184	2.36678	-2.92314
REV_IPI00027356;REV_IPI00887579;REV_IPI00642131	Adenylate cyclase type 8;Adenylate cyclase type VIII;ATP pyrophosphate-lyase 8;Adenylyl cyclase 8;Ca(2+)/calmodulin-activated adenylyl cyclase;Brain adenylate cyclase 8	ADCY8	>IPI:REV_IPI00027356.1|SWISS-PROT:P40145|ENSEMBL:ENSP00000286355|REFSEQ:NP_001106|H-INV:HIT000327026|VEGA:OTTHUMP00000178261 Tax_Id=9606 Gene_Symbol=ADCY8 Adenylate cyclase type 8;>IPI:REV_IPI00887579.1|REFSEQ:XP_001713893 Tax_Id=9606 Gene_Symbol=LOC100134	2	2	0.18808	0.1812	-2.41058	-2.46435
IPI00016321;IPI00746179;IPI00432378;IPI00887600	Butyrophilin-like protein 8;Putative uncharacterized protein BTNL8	BTNL8;UNQ702/PRO1347	butyrophilin-like 8 short form;Putative uncharacterized protein BTNL8;Isoform 1 of Butyrophilin-like protein 8;similar to B7h.4	2	2	0.0064972	0.18587	-7.26597	-2.42763
IPI00910523;IPI00152089;IPI00607830;IPI00552646	cDNA FLJ57450;Uncharacterized protein CXorf38	CXorf38	cDNA FLJ57450;Isoform 1 of Uncharacterized protein CXorf38	2	2	0.030125	0.19059	-5.05289	-2.39146
IPI00297633;IPI00871776;IPI00787650;IPI00845355;IPI00873282;IPI00220109;IPI00872932;IPI00413734;IPI00883721;IPI00739969;IPI00552321;IPI00647789	Transcriptional regulator ATRX;ATP-dependent helicase ATRX;X-linked helicase II;X-linked nuclear protein;Znf-HX	ATRX;RAD54L;XH2	Isoform 4 of Transcriptional regulator ATRX;Isoform 3 of Transcriptional regulator ATRX;similar to putative DNA dependent ATPase and helicase;transcriptional regulator ATRX isoform 1;282 kDa protein;transcriptional regulator ATRX isoform 2;278 kDa protein;	2	2	1.0689	0.16255	0.0961269	-2.62104
REV_IPI00843789;REV_IPI00295388	Glycine dehydrogenase [decarboxylating], mitochondrial;Glycine decarboxylase;Glycine cleavage system P-protein	GLDC;GCSP	>IPI:REV_IPI00843789.1|SWISS-PROT:P23378|TREMBL:Q2M2F8;Q9HDA3|ENSEMBL:ENSP00000370737|REFSEQ:NP_000161|H-INV:HIT000196082|VEGA:OTTHUMP00000021050 Tax_Id=9606 Gene_Symbol=GLDC Glycine dehydrogenase [decarboxylating], mitochondrial;>IPI:REV_IPI00295388.2|ENS	2	2	1.949	0.17455	0.962734	-2.51829
REV_IPI00179189;REV_IPI00008115	Mitogen-activated protein kinase kinase kinase 9;Mixed lineage kinase 1	MAP3K9;MLK1;PRKE1	>IPI:REV_IPI00179189.7|SWISS-PROT:P80192-4|TREMBL:B4DGF4|ENSEMBL:ENSP00000005198|REFSEQ:NP_149132|VEGA:OTTHUMP00000028051 Tax_Id=9606 Gene_Symbol=MAP3K9 Isoform 2 of Mitogen-activated protein kinase kinase kinase 9;>IPI:REV_IPI00008115.3|SWISS-PROT:P80192-	2	2	0.027405	0.21545	-5.18942	-2.21457
IPI00002511	Cyclic AMP-dependent transcription factor ATF-6 alpha;Activating transcription factor 6 alpha;Processed cyclic AMP-dependent transcription factor ATF-6 alpha	ATF6	Cyclic AMP-dependent transcription factor ATF-6 alpha	2	2	0.085659	0.12494	-3.54525	-3.00069
IPI00221101	Sucrase-isomaltase, intestinal;Sucrase;Isomaltase	SI	Sucrase-isomaltase, intestinal	2	2	0.061765	0.16701	-4.01707	-2.58199
IPI00304023;IPI00480111;IPI00402159;IPI00797215;IPI00789406	cDNA FLJ75801, highly similar to Homo sapiens retinoblastoma binding protein 8 (RBBP8), transcript variant 1, mRNA;Retinoblastoma-binding protein 8;CtBP-interacting protein;Retinoblastoma-interacting protein and myosin-like;Putative uncharacterized protein RBBP8;Retinoblastoma binding protein 8, isoform CRA_b	RBBP8;CTIP	RBBP8 protein;Retinoblastoma-binding protein 8;retinoblastoma binding protein 8 isoform b	2	2	4.6149	0.16108	2.2063	-2.63415
REV_IPI00011206	Tryptophan 2,3-dioxygenase;Tryptophan pyrrolase;Tryptophan oxygenase;Tryptamin 2,3-dioxygenase	TDO2;TDO	>IPI:REV_IPI00011206.3|SWISS-PROT:P48775|TREMBL:A8K053|ENSEMBL:ENSP00000281525|REFSEQ:NP_005642|H-INV:HIT000219299 Tax_Id=9606 Gene_Symbol=TDO2 Tryptophan 2,3-dioxygenase	2	2	0.033042	0.20042	-4.91956	-2.3189
REV_IPI00296365;REV_IPI00619925;REV_IPI00868715	Centromere-associated protein E;Centromeric protein E	CENPE	>IPI:REV_IPI00296365.4|SWISS-PROT:Q02224-1|ENSEMBL:ENSP00000265148|REFSEQ:NP_001804 Tax_Id=9606 Gene_Symbol=CENPE Isoform 1 of Centromeric protein E;>IPI:REV_IPI00619925.2|SWISS-PROT:Q02224-3|ENSEMBL:ENSP00000369365 Tax_Id=9606 Gene_Symbol=CENPE Isoform 3	2	2	5.5562	0.16336	2.4741	-2.61387
IPI00902481;IPI00028457;IPI00874132;IPI00220660;IPI00257291;IPI00220661	Putative uncharacterized protein RGS7;Regulator of G-protein signaling 7;Regulator of G-protein signalling 7, isoform CRA_a	RGS7;RP11-80B9.3-001;hCG_1810876	Putative uncharacterized protein RGS7;Isoform 1 of Regulator of G-protein signaling 7;regulator of G-protein signaling 7;Isoform 3 of Regulator of G-protein signaling 7;Isoform 2 of Regulator of G-protein signaling 7;Isoform 4 of Regulator of G-protein sig	2	2	0.067338	0.1397	-3.89244	-2.8396
IPI00910802;IPI00895841;IPI00413716;IPI00103487;IPI00893575;IPI00894502	cDNA FLJ51274, highly similar to NACHT, LRR and PYD-containing protein 7;cDNA FLJ60981, highly similar to NACHT, LRR and PYD-containing protein 7;NACHT, LRR and PYD domains-containing protein 7;PYRIN-containing APAF1-like protein 3;Nucleotide-binding oligomerization domain protein 12;NACHT, leucine rich repeat and PYD containing 7	NLRP7;NALP7;NOD12;PYPAF3;XXbac-BPG230H20.7-002;XXbac-BPG230H20.7-003	cDNA FLJ51274, highly similar to NACHT, LRR and PYD-containing protein 7;cDNA FLJ60981, highly similar to NACHT, LRR and PYD-containing protein 7;Isoform 2 of NACHT, LRR and PYD domains-containing protein 7;Isoform 1 of NACHT, LRR and PYD domains-containin	2	2	1.7212	0.11875	0.783415	-3.074
REV_IPI00289086;REV_IPI00607558;REV_IPI00872049	Uncharacterized protein C20orf112	C20orf112	>IPI:REV_IPI00289086.3|SWISS-PROT:Q96MY1-1|ENSEMBL:ENSP00000352704|REFSEQ:NP_542183|H-INV:HIT000300570|VEGA:OTTHUMP00000030594 Tax_Id=9606 Gene_Symbol=C20orf112 Isoform 1 of Uncharacterized protein C20orf112;>IPI:REV_IPI00607558.1|SWISS-PROT:Q96MY1-2 Tax_I	2	2	0.037652	0.10211	-4.73113	-3.2918
REV_IPI00396279;REV_IPI00744551;REV_IPI00828013;REV_IPI00789331;REV_IPI00167067	CLIP-associating protein 1;Cytoplasmic linker-associated protein 1;Multiple asters homolog 1	CLASP1;KIAA0622;MAST1	>IPI:REV_IPI00396279.3|SWISS-PROT:Q7Z460-1|ENSEMBL:ENSP00000263710|REFSEQ:NP_056097 Tax_Id=9606 Gene_Symbol=CLASP1 Isoform 1 of CLIP-associating protein 1;>IPI:REV_IPI00744551.2|SWISS-PROT:Q7Z460-3|TREMBL:Q68D09;Q6TAR3|ENSEMBL:ENSP00000365365 Tax_Id=9606 G	2	2	0.041754	0.11186	-4.58194	-3.16023
IPI00410294;IPI00410295	CD209 antigen;Dendritic cell-specific ICAM-3-grabbing non-integrin 1;C-type lectin domain family 4 member L	CD209;CLEC4L	Isoform 7 of CD209 antigen;Isoform 8 of CD209 antigen	2	2	0.10793	0.17677	-3.21183	-2.50005
IPI00792837;IPI00013457;IPI00219759;IPI00788670;IPI00219760	Zinc finger protein 207 variant;Zinc finger protein 207;Putative uncharacterized protein ZNF207	ZNF207	zinc finger protein 207 isoform c;Isoform 1 of Zinc finger protein 207;Isoform 2 of Zinc finger protein 207;Putative uncharacterized protein ZNF207	2	2	0.15504	0.098214	-2.68929	-3.34793
REV_IPI00328573	Cysteine protease ATG4D;Autophagy-related protein 4 homolog D;Autophagy-related cysteine endopeptidase 4;AUT-like 4 cysteine endopeptidase	ATG4D;APG4D;AUTL4	>IPI:REV_IPI00328573.1|SWISS-PROT:Q86TL0|TREMBL:B4DGM8;Q53FA6;Q969K0;Q96MZ6|ENSEMBL:ENSP00000311318|REFSEQ:NP_116274|H-INV:HIT000263176|VEGA:OTTHUMP00000076126 Tax_Id=9606 Gene_Symbol=ATG4D Cysteine protease ATG4D	2	2	1.4876	0.19852	0.572987	-2.33264
REV_IPI00064241;REV_IPI00797730	Zinc finger protein Eos;Ikaros family zinc finger protein 4	IKZF4;KIAA1782;ZNFN1A4	>IPI:REV_IPI00064241.4|SWISS-PROT:Q9H2S9-1|TREMBL:B2RB84;B3KVG5|ENSEMBL:ENSP00000262032|REFSEQ:NP_071910|H-INV:HIT000056408|VEGA:OTTHUMP00000167964 Tax_Id=9606 Gene_Symbol=IKZF4 Isoform 1 of Zinc finger protein Eos;>IPI:REV_IPI00797730.1|SWISS-PROT:Q9H2S9-	2	2	4.3428	0.1783	2.11863	-2.48762
REV_IPI00412492;REV_IPI00472139;REV_IPI00789484	Plexin-D1	PLXND1;KIAA0620	>IPI:REV_IPI00412492.3|SWISS-PROT:Q9Y4D7-1|TREMBL:A7E2C6;Q6P657|ENSEMBL:ENSP00000317128|REFSEQ:NP_055918|H-INV:HIT000084480|VEGA:OTTHUMP00000172727 Tax_Id=9606 Gene_Symbol=PLXND1 Isoform 1 of Plexin-D1;>IPI:REV_IPI00472139.1|SWISS-PROT:Q9Y4D7-2|ENSEMBL:ENS	2	2	0.71451	0.13813	-0.484974	-2.8559
IPI00385917;IPI00164366;IPI00795880	Two pore calcium channel protein 1;Voltage-dependent calcium channel protein TPC1;cDNA FLJ36171 fis, clone TESTI2026215, highly similar to Homo sapiens two pore segment channel 1 (TPCN1), mRNA	TPCN1;KIAA1169;TPC1	TPCN1 protein;cDNA FLJ36171 fis, clone TESTI2026215, highly similar to Homo sapiens two pore segment channel 1 (TPCN1), mRNA;Isoform 1 of Two pore calcium channel protein 1	2	2	0.099366	0.17542	-3.3311	-2.51111
IPI00645947;IPI00647076;IPI00869092;IPI00646403	Rotatin	RTTN	Isoform 1 of Rotatin;Isoform 3 of Rotatin	2	2	220.18	0.19081	7.78254	-2.38979
REV_IPI00884996;REV_IPI00884959	Dynein heavy chain 6, axonemal;Axonemal beta dynein heavy chain 6;Ciliary dynein heavy chain 6	DNAH6;DNAHC6;DNHL1;HL2;KIAA1697	>IPI:REV_IPI00884996.1|SWISS-PROT:Q9C0G6-1|TREMBL:B0I1R8|ENSEMBL:ENSP00000237449;ENSP00000374045|REFSEQ:NP_001361|H-INV:HIT000001413|VEGA:OTTHUMP00000159199 Tax_Id=9606 Gene_Symbol=DNAH6;DNHL1;LOC200383 Isoform 1 of Dynein heavy chain 6, axonemal;>IPI:REV_	2	2	0.024146	0.17526	-5.37207	-2.51243
REV_IPI00013214;REV_IPI00385434	DNA replication licensing factor MCM3;DNA polymerase alpha holoenzyme-associated protein P1;RLF subunit beta;P102 protein;P1-MCM3;Minichromosome maintenance complex component 3	MCM3;RP1-108C2.3-004	>IPI:REV_IPI00013214.2|SWISS-PROT:P25205|TREMBL:B2R7C5;B4DS46;B4DUQ9;B4DWW4;Q53HJ4;Q8NHX6|ENSEMBL:ENSP00000229854|REFSEQ:NP_002379|H-INV:HIT000030527|VEGA:OTTHUMP00000016600 Tax_Id=9606 Gene_Symbol=MCM3 cDNA FLJ55599, highly similar to DNA replication lice	2	2	0.28055	0.13826	-1.83367	-2.85454
IPI00745701;IPI00553058;IPI00872278;IPI00642761;IPI00099110;IPI00647000;IPI00873417;IPI00658218;IPI00871790;IPI00478115;IPI00900355;IPI00418512;IPI00413835;IPI00871206;IPI00909670	Putative uncharacterized protein DMBT1;Deleted in malignant brain tumors 1 protein;Glycoprotein 340;Surfactant pulmonary-associated D-binding protein;Hensin;Salivary agglutinin;cDNA FLJ61058, highly similar to Deleted in malignant brain tumors 1 protein	DMBT1;GP340	Putative uncharacterized protein DMBT1;Isoform 6 of Deleted in malignant brain tumors 1 protein;Isoform 7 of Deleted in malignant brain tumors 1 protein;261 kDa protein;Isoform 1 of Deleted in malignant brain tumors 1 protein;Putative uncharacterized prote	2	2	15.869	0.11732	3.98814	-3.09148
IPI00169430;IPI00413860	Spermatid perinuclear RNA-binding protein	STRBP;SPNR	Isoform 1 of Spermatid perinuclear RNA-binding protein;Isoform 2 of Spermatid perinuclear RNA-binding protein	2	2	0.64195	0.16468	-0.639467	-2.60226
IPI00797853			5 kDa protein	2	2	0.14632	0.22727	-2.7728	-2.13752
REV_IPI00853270;REV_IPI00410321;REV_IPI00854781;REV_IPI00854585;REV_IPI00887997;REV_IPI00910717;REV_IPI00908695;REV_IPI00888736	Janus kinase and microtubule-interacting protein 1;GABA-B receptor-binding protein;Multiple alpha-helices and RNA-linker protein 1;cDNA FLJ53834, highly similar to Homo sapiens multiple coiled-coil GABABR1-binding protein (MARLIN1), mRNA;cDNA FLJ52428, highly similar to Homo sapiens multiple coiled-coil GABABR1-binding protein (MARLIN1), mRNA	JAKMIP1;GABABRBP;JAMIP1;MARLIN1	>IPI:REV_IPI00853270.1|SWISS-PROT:Q96N16-2|TREMBL:B3KWB6|REFSEQ:NP_001092903 Tax_Id=9606 Gene_Symbol=JAKMIP1 Isoform 2 of Janus kinase and microtubule-interacting protein 1;>IPI:REV_IPI00410321.2|SWISS-PROT:Q96N16-1|ENSEMBL:ENSP00000282924|REFSEQ:NP_653321	2	2	0.048236	0.2079	-4.37375	-2.26604
REV_IPI00827702;REV_IPI00410639;REV_IPI00828164;REV_IPI00910791	FCH and double SH3 domains protein 2;SH3 multiple domains protein 3;Carom	FCHSD2;KIAA0769;SH3MD3	>IPI:REV_IPI00827702.1|SWISS-PROT:O94868-1|TREMBL:B4DNI3|REFSEQ:NP_055639 Tax_Id=9606 Gene_Symbol=FCHSD2 Isoform 1 of FCH and double SH3 domains protein 2;>IPI:REV_IPI00410639.6|SWISS-PROT:O94868-2|ENSEMBL:ENSP00000308978|H-INV:HIT000000494 Tax_Id=9606 Gen	2	2	0.65422	0.12395	-0.612152	-3.01217
IPI00873133			132 kDa protein	2	2	0.16154	0.14051	-2.63004	-2.83126
IPI00165138	GRIP and coiled-coil domain-containing protein 1;Golgi coiled-coil protein 1	GCC1	GRIP and coiled-coil domain-containing protein 1	2	2	0.035605	0.16162	-4.81178	-2.62932
REV_IPI00217996;REV_IPI00878301;REV_IPI00827756	Sodium leak channel non-selective protein;Voltage gated channel-like protein 1	NALCN;VGCNL1	>IPI:REV_IPI00217996.1|SWISS-PROT:Q8IZF0-1|TREMBL:B3KMK1;B3KP17;B3KX38;B3KX53|ENSEMBL:ENSP00000251127|REFSEQ:NP_443099|H-INV:HIT000084726|VEGA:OTTHUMP00000018654 Tax_Id=9606 Gene_Symbol=NALCN Isoform 1 of Sodium leak channel non-selective protein	2	2	0.014048	0.16444	-6.15349	-2.60437
IPI00376188			similar to hCG1644589	2	2	0.0074745	0.134	-7.06381	-2.8997
REV_IPI00868931;REV_IPI00036742;REV_IPI00789281;REV_IPI00337420	Protein virilizer homolog	KIAA1429;MSTP054	>IPI:REV_IPI00868931.1|SWISS-PROT:Q69YN4-2 Tax_Id=9606 Gene_Symbol=KIAA1429 Isoform 2 of Protein virilizer homolog;>IPI:REV_IPI00036742.6|SWISS-PROT:Q69YN4-1|ENSEMBL:ENSP00000297591|REFSEQ:NP_056311|VEGA:OTTHUMP00000178101 Tax_Id=9606 Gene_Symbol=KIAA1429	2	2	0.1755	0.10672	-2.51046	-3.2281
IPI00872782	Brain protein 44-like;Brain protein 44-like, isoform CRA_a	BRP44L;RP1-168L15.3-002;hCG_15016	Brain protein 44-like	2	2	0.15181	0.12272	-2.71966	-3.02656
REV_IPI00008536	YEATS domain-containing protein 4;Glioma-amplified sequence 41;NuMA-binding protein 1	YEATS4;GAS41	>IPI:REV_IPI00008536.3|SWISS-PROT:O95619|ENSEMBL:ENSP00000247843|REFSEQ:NP_006521|H-INV:HIT000220688|VEGA:OTTHUMP00000168445 Tax_Id=9606 Gene_Symbol=YEATS4 YEATS domain-containing protein 4	2	2	0.07107	0.16039	-3.81462	-2.64034
IPI00792851			5 kDa protein	2	2	0.083851	0.18733	-3.57603	-2.41635
IPI00026105;IPI00479510;IPI00556015;IPI00479934	Non-specific lipid-transfer protein;Propanoyl-CoA C-acyltransferase;NSL-TP;Sterol carrier protein 2;Sterol carrier protein X;SCP-chi;SCPX;Sterol carrier protein X isoform 1 proprotein variant	SCP2	Isoform SCPx of Non-specific lipid-transfer protein;Isoform SCP2 of Non-specific lipid-transfer protein;Sterol carrier protein X isoform 1 proprotein variant (Fragment);sterol carrier protein 2 isoform 2 precursor	2	2	0.35418	0.12519	-1.49745	-2.99781
REV_IPI00291800;REV_IPI00645199;REV_IPI00414095;REV_IPI00550518;REV_IPI00880203;REV_IPI00644662;REV_IPI00889521	Eukaryotic translation initiation factor 4E transporter;Eukaryotic translation initiation factor 4E nuclear import factor 1	EIF4ENIF1;RP11-247I13.2-005;RP11-247I13.2-001;RP11-247I13.2-012	>IPI:REV_IPI00291800.1|SWISS-PROT:Q9NRA8-1|TREMBL:B2RBF1|ENSEMBL:ENSP00000328103;ENSP00000380659|REFSEQ:NP_062817|H-INV:HIT000074818|VEGA:OTTHUMP00000028884;OTTHUMP00000063276 Tax_Id=9606 Gene_Symbol=EIF4ENIF1 Isoform 1 of Eukaryotic translation initiation	2	2	0.22423	0.1344	-2.15695	-2.89539
REV_IPI00644400	Cancer/testis antigen 47B;Cancer/testis antigen 47.13	CT47B1;CT47.13	>IPI:REV_IPI00644400.2|SWISS-PROT:P0C2W7|ENSEMBL:ENSP00000360359;ENSP00000360360|REFSEQ:XP_947363|VEGA:OTTHUMP00000023954 Tax_Id=9606 Gene_Symbol=CT47.13;LOC652679 Cancer/testis antigen 47.13	2	2	0.064917	0.14818	-3.94526	-2.75458
IPI00792312;IPI00418336;IPI00477093;IPI00645811;IPI00644073	Integrator complex subunit 3;cDNA FLJ56366	INTS3;C1orf193;C1orf60	Isoform 1 of Integrator complex subunit 3;Isoform 2 of Integrator complex subunit 3;cDNA FLJ56366;39 kDa protein	2	2	0.19685	0.14474	-2.34483	-2.78846
IPI00479726			8 kDa protein	2	2	0.072282	0.10664	-3.79022	-3.22918
REV_IPI00001661;REV_IPI00787306;REV_IPI00747309	RCC1-I;Regulator of chromosome condensation;Chromosome condensation protein 1;Cell cycle regulatory protein	RCC1;CHC1	>IPI:REV_IPI00001661.3|TREMBL:Q16269;Q6NT97|ENSEMBL:ENSP00000362937;ENSP00000381934|REFSEQ:NP_001041659 Tax_Id=9606 Gene_Symbol=RCC1 regulator of chromosome condensation 1 isoform a;>IPI:REV_IPI00787306.1|REFSEQ:NP_001041660 Tax_Id=9606 Gene_Symbol=RCC1 re	2	2	2.4106	0.12646	1.26939	-2.98325
REV_IPI00886721;REV_IPI00888161;REV_IPI00888756			>IPI:REV_IPI00886721.1|REFSEQ:XP_001721555 Tax_Id=9606 Gene_Symbol=LOC442676 similar to hCG1792746;>IPI:REV_IPI00888161.1|REFSEQ:XP_001718974 Tax_Id=9606 Gene_Symbol=LOC442676 similar to hCG1792746;>IPI:REV_IPI00888756.1|REFSEQ:XP_001718477;XP_001726425 Ta	2	2	0.31154	0.089466	-1.68251	-3.48252
IPI00397548;IPI00023513;IPI00397549;IPI00796197;IPI00797327;IPI00796680;IPI00789996	E3 ubiquitin-protein ligase CHFR;Checkpoint with forkhead and RING finger domains protein;RING finger protein 196;cDNA FLJ53600, highly similar to Homo sapiens checkpoint with forkhead and ring finger domains (CHFR), mRNA	CHFR;RNF196	Isoform 2 of E3 ubiquitin-protein ligase CHFR;Isoform 1 of E3 ubiquitin-protein ligase CHFR;Isoform 3 of E3 ubiquitin-protein ligase CHFR;cDNA FLJ53600, highly similar to Homo sapiens checkpoint with forkhead and ring finger domains (CHFR), mRNA;15 kDa pro	2	2	0.19105	0.098951	-2.38798	-3.33714
IPI00152157;IPI00554487	Zinc finger protein 509	ZNF509	Isoform 1 of Zinc finger protein 509;Isoform 2 of Zinc finger protein 509	2	2	0.050932	0.18742	-4.29528	-2.41565
IPI00793169			Hypothetical protein	2	2	0.34509	0.14158	-1.53496	-2.82031
IPI00647758			Uncharacterized protein C21orf99-like	2	2	5.4949	0.13091	2.45809	-2.93335
REV_IPI00294008;REV_IPI00470591;REV_IPI00646553	ZW10 interactor;ZW10-interacting protein 1;Putative uncharacterized protein ZWINT;cDNA FLJ36489 fis, clone THYMU2018126, highly similar to ZW10 interactor;cDNA FLJ60420, highly similar to ZW10 interactor	ZWINT	>IPI:REV_IPI00294008.4|SWISS-PROT:O95229|ENSEMBL:ENSP00000363055;ENSP00000378801|REFSEQ:NP_008988;NP_127490|H-INV:HIT000274609|VEGA:OTTHUMP00000019628 Tax_Id=9606 Gene_Symbol=ZWINT ZW10 interactor;>IPI:REV_IPI00470591.1|TREMBL:A6NNV6;B4DP12|ENSEMBL:ENSP000	2	2	0.79964	0.099659	-0.322577	-3.32686
IPI00069084;IPI00879277;IPI00394732;IPI00879444	Transformation/transcription domain-associated protein;350/400 kDa PCAF-associated factor;PAF350/400;STAF40;Tra1 homolog;Transformation/transcription domain-associated protein variant	TRRAP;PAF400	Isoform 1 of Transformation/transcription domain-associated protein;Putative uncharacterized protein TRRAP;Isoform 2 of Transformation/transcription domain-associated protein;Transformation/transcription domain-associated protein variant	2	2	0.17702	0.11341	-2.49802	-3.14038
REV_IPI00787940;REV_IPI00333338;REV_IPI00788170;REV_IPI00894124;REV_IPI00894270;REV_IPI00894252	Putative uncharacterized protein LBH;Protein LBH	LBH	>IPI:REV_IPI00787940.1|TREMBL:B5MCP4|ENSEMBL:ENSP00000385703|VEGA:OTTHUMP00000201116 Tax_Id=9606 Gene_Symbol=LBH Putative uncharacterized protein LBH;>IPI:REV_IPI00333338.4|SWISS-PROT:Q53QV2|TREMBL:B2RBC2|ENSEMBL:ENSP00000378733|REFSEQ:NP_112177|H-INV:HIT0	2	2	0.88866	0.1273	-0.170297	-2.9737
REV_IPI00177884;REV_IPI00847493;REV_IPI00337790;REV_IPI00796859;REV_IPI00797957	Ras GTPase-activating protein SynGAP;Synaptic Ras GTPase-activating protein 1;Neuronal RasGAP	SYNGAP1;KIAA1938	>IPI:REV_IPI00177884.7|SWISS-PROT:Q96PV0-1|ENSEMBL:ENSP00000293748;ENSP00000378510|REFSEQ:NP_006763|H-INV:HIT000001653|VEGA:OTTHUMP00000029119;OTTHUMP00000178742 Tax_Id=9606 Gene_Symbol=SYNGAP1 Isoform 1 of Ras GTPase-activating protein SynGAP;>IPI:REV_IPI	2	2	0.045175	0.16098	-4.46833	-2.63505
REV_IPI00045921;REV_IPI00643435;REV_IPI00295992;REV_IPI00646144;REV_IPI00306048;REV_IPI00178879;REV_IPI00902578;REV_IPI00744833;REV_IPI00746226;REV_IPI00443780;REV_IPI00514286	TOB3;ATPase family AAA domain-containing protein 3A;cDNA FLJ31537 fis, clone NT2RI2000704, highly similar to ATPase family AAA domain-containing protein 3A	ATAD3A;RP5-832C2.1-002	>IPI:REV_IPI00045921.1|TREMBL:Q96T67|H-INV:HIT000078003 Tax_Id=9606 Gene_Symbol=ATAD3B TOB3;>IPI:REV_IPI00643435.1|SWISS-PROT:Q9NVI7-1|ENSEMBL:ENSP00000368030|REFSEQ:NP_060658|VEGA:OTTHUMP00000000596 Tax_Id=9606 Gene_Symbol=ATAD3A Isoform 1 of ATPase famil	2	2	0.43938	0.16677	-1.18646	-2.58407
IPI00783987;IPI00887739	Complement C3;C3 and PZP-like alpha-2-macroglobulin domain-containing protein 1;Complement C3 beta chain;Complement C3 alpha chain;C3a anaphylatoxin;Complement C3b alpha' chain;Complement C3c alpha' chain fragment 1;Complement C3dg fragment;Complement C3g fragment;Complement C3d fragment;Complement C3f fragment;Complement C3c alpha' chain fragment 2;cDNA FLJ60818, highly similar to Complement C3	C3;CPAMD1	Complement C3 (Fragment);cDNA FLJ57339, highly similar to Complement C3	2	2	0.18944	0.18359	-2.40019	-2.44544
REV_IPI00795765;REV_IPI00012538;REV_IPI00790078	Inositol-trisphosphate 3-kinase A;Inositol 1,4,5-trisphosphate 3-kinase A;IP3 3-kinase A	ITPKA	>IPI:REV_IPI00795765.1|VEGA:OTTHUMP00000175663 Tax_Id=9606 Gene_Symbol=ITPKA 28 kDa protein;>IPI:REV_IPI00012538.3|SWISS-PROT:P23677|ENSEMBL:ENSP00000260386|REFSEQ:NP_002211|H-INV:HIT000321949|VEGA:OTTHUMP00000160863;OTTHUMP00000175662 Tax_Id=9606 Gene_Sym	2	2	0.014029	0.11959	-6.15544	-3.06383
REV_IPI00178366;REV_IPI00410060;REV_IPI00166002;REV_IPI00795019;REV_IPI00795564	PH and SEC7 domain-containing protein 3;Pleckstrin homology and SEC7 domain-containing protein 3;Exchange factor for ADP-ribosylation factor guanine nucleotide factor 6;Hepatocellular carcinoma-associated antigen 67	PSD3;EFA6R;HCA67;KIAA0942	>IPI:REV_IPI00178366.3|SWISS-PROT:Q9NYI0-1|VEGA:OTTHUMP00000177124 Tax_Id=9606 Gene_Symbol=PSD3 Isoform 1 of PH and SEC7 domain-containing protein 3;>IPI:REV_IPI00410060.4|SWISS-PROT:Q9NYI0-2|TREMBL:B3KRC4|ENSEMBL:ENSP00000324127|REFSEQ:NP_056125|H-INV:HIT	2	2	0.15649	0.12285	-2.67586	-3.02503
IPI00152527	Helicase POLQ-like;Mus308-like helicase;POLQ-like helicase	HELQ;HEL308	Isoform 1 of ATP-dependent DNA helicase HEL308	2	2	0.085697	0.13673	-3.54461	-2.8706
IPI00302181;IPI00796068;IPI00790775	Voltage-dependent calcium channel subunit alpha-2/delta-3;Voltage-gated calcium channel subunit alpha-2/delta-3;Voltage-dependent calcium channel subunit alpha-2-3;Voltage-dependent calcium channel subunit delta-3	CACNA2D3	Isoform 1 of Voltage-dependent calcium channel subunit alpha-2/delta-3;Isoform 2 of Voltage-dependent calcium channel subunit alpha-2/delta-3	2	2	0.048293	0.091505	-4.37204	-3.45001
REV_IPI00003798;REV_IPI00807546;REV_IPI00152420;REV_IPI00220420	Zinc finger protein 282;HTLV-I U5RE-binding protein 1;ZNF282 protein	ZNF282;HUB1	>IPI:REV_IPI00003798.2|SWISS-PROT:Q9UDV7|TREMBL:B4DRI5;Q7Z2V4;Q86YG2|ENSEMBL:ENSP00000262085|REFSEQ:NP_003566|H-INV:HIT000101332|VEGA:OTTHUMP00000024607 Tax_Id=9606 Gene_Symbol=ZNF282 Zinc finger protein 282;>IPI:REV_IPI00807546.1|TREMBL:Q05BY5 Tax_Id=9606	2	2	0.088666	0.13066	-3.49548	-2.93611
IPI00301961	Neuroendocrine convertase 1;Prohormone convertase 1;Proprotein convertase 1	PCSK1;NEC1	Neuroendocrine convertase 1	2	2	0.23888	0.11953	-2.06564	-3.06456
REV_IPI00888063			>IPI:REV_IPI00888063.1|REFSEQ:XP_001719262 Tax_Id=9606 Gene_Symbol=KRT18P33 similar to hCG21219	2	2	0.026215	0.1337	-5.25346	-2.90293
IPI00045946;IPI00873243;IPI00099529;IPI00513860;IPI00645379;IPI00844240	ATP-dependent metalloprotease YME1L1;YME1-like protein 1;ATP-dependent metalloprotease FtsH1;Meg-4;Presenilin-associated metalloprotease;YME1-like 1 (S. cerevisiae)	YME1L1;FTSH1;YME1L;UNQ1868/PRO4304	Isoform 1 of ATP-dependent metalloprotease YME1L1;YME1-like 1;Isoform 2 of ATP-dependent metalloprotease YME1L1	2	2	0.25837	0.15869	-1.95249	-2.65572
IPI00013257;IPI00032677	Single-stranded DNA-binding protein 4;Single stranded DNA binding protein-4	SSBP4;SSDP4	Single-stranded DNA-binding protein 4;single stranded DNA binding protein 4 isoform b	2	2	0.059694	0.13149	-4.06627	-2.92698
REV_IPI00013735;REV_IPI00479951	FAST kinase domain-containing protein 2	FASTKD2;KIAA0971	>IPI:REV_IPI00013735.1|SWISS-PROT:Q9NYY8-1|TREMBL:B3KMB8|ENSEMBL:ENSP00000236980;ENSP00000384929;ENSP00000385990|REFSEQ:NP_001129665;NP_001129666;NP_055744|H-INV:HIT000002345|VEGA:OTTHUMP00000163838 Tax_Id=9606 Gene_Symbol=FASTKD2 Isoform 1 of FAST kinase	2	2	0.36642	0.13777	-1.44843	-2.85967
IPI00328715	Protein LYRIC;Lysine-rich CEACAM1 co-isolated protein;3D3/LYRIC;Metastasis adhesion protein;Astrocyte elevated gene-1 protein	MTDH;AEG1;LYRIC	Protein LYRIC	2	2	0.22691	0.094718	-2.13981	-3.40022
REV_IPI00795460			>IPI:REV_IPI00795460.1|VEGA:OTTHUMP00000172905 Tax_Id=9606 Gene_Symbol=KY 9 kDa protein	2	2	0.094811	0.076363	-3.3988	-3.71098
IPI00007426;IPI00908696;IPI00909717	PRA1 family protein 3;ADP-ribosylation factor-like protein 6-interacting protein 5;Glutamate transporter EAAC1-interacting protein;GTRAP3-18;Prenylated Rab acceptor protein 2;Protein JWa;Dermal papilla-derived protein 11;JM5;Putative MAPK-activating protein PM27;Cytoskeleton-related vitamin A-responsive protein;cDNA FLJ52128, highly similar to PRA1 family protein 3;cDNA FLJ51702, moderately simil…	ARL6IP5;DERP11;JWA;PRA2;PRAF3;HSPC127	PRA1 family protein 3;cDNA FLJ52128, highly similar to PRA1 family protein 3;cDNA FLJ51702, moderately similar to PRA1 family protein 3	2	2	0.38987	0.093151	-1.35893	-3.42428
REV_IPI00045491;REV_IPI00552537	Gamma-tubulin complex component 6	TUBGCP6;GCP6;KIAA1669	>IPI:REV_IPI00045491.3|SWISS-PROT:Q96RT7-1|TREMBL:A1L149;B2RWN4;Q1WWM1|ENSEMBL:ENSP00000248846|REFSEQ:NP_065194|H-INV:HIT000075841|VEGA:OTTHUMP00000028553 Tax_Id=9606 Gene_Symbol=TUBGCP6 Isoform 1 of Gamma-tubulin complex component 6;>IPI:REV_IPI00552537.3	2	2	0.044297	0.12742	-4.49665	-2.97234
IPI00745955;IPI00910851;IPI00908409	Probable rRNA-processing protein EBP2;EBNA1-binding protein 2;Nucleolar protein p40	EBNA1BP2;EBP2	EBNA1 binding protein 2	2	2	0.0097882	0.13005	-6.67474	-2.94286
IPI00219168	Spectrin beta chain, brain 4;Spectrin, non-erythroid beta chain 4;Beta-V spectrin;BSPECV	SPTBN5;SPTBN4	Spectrin beta chain, brain 4	2	2	2.2764	0.12937	1.18675	-2.95042
REV_IPI00745501	cDNA FLJ43617 fis, clone SPLEN2016863		>IPI:REV_IPI00745501.2|TREMBL:Q6ZUK6|H-INV:HIT000045478 Tax_Id=9606 Gene_Symbol=- cDNA FLJ43617 fis, clone SPLEN2016863	2	2	2.2295	0.13412	1.15672	-2.8984
IPI00788650;IPI00790495			66 kDa protein;44 kDa protein	2	2	0.22891	0.090306	-2.12715	-3.46903
REV_IPI00888878			>IPI:REV_IPI00888878.1|REFSEQ:XP_001723343;XP_937990;XP_950093 Tax_Id=9606 Gene_Symbol=hCG_1786283 similar to hCG1786283	2	2	0.017913	0.11936	-5.80285	-3.06661
IPI00017068	Zinc finger protein Gfi-1;Growth factor independent protein 1;Zinc finger protein 163	GFI1;ZNF163	Zinc finger protein Gfi-1	2	2	0.1013	0.09652	-3.30329	-3.37303
REV_IPI00100193	Alpha- and gamma-adaptin-binding protein p34	DKFZp667D2317	>IPI:REV_IPI00100193.4|SWISS-PROT:Q6PD74|TREMBL:B4DG44;Q5JPJ4;Q6AWA0|ENSEMBL:ENSP00000261880|REFSEQ:NP_078942|H-INV:HIT000098417|VEGA:OTTHUMP00000176428 Tax_Id=9606 Gene_Symbol=FLJ11506 Alpha- and gamma-adaptin-binding protein p34	2	2	1.7718	0.11303	0.825216	-3.14522
IPI00012391;IPI00215877	Adenomatous polyposis coli protein;Deleted in polyposis 2.5	APC;DP2.5	Isoform Long of Adenomatous polyposis coli protein;Isoform Short of Adenomatous polyposis coli protein	2	2	0.063501	0.10136	-3.97708	-3.30244
REV_IPI00020039	Cylicin-1;Cylicin I;Multiple-band polypeptide I	CYLC1;CYL;CYL1	>IPI:REV_IPI00020039.5|SWISS-PROT:P35663|TREMBL:Q6PEK4|ENSEMBL:ENSP00000331556|REFSEQ:NP_066941|H-INV:HIT000389053|VEGA:OTTHUMP00000023617 Tax_Id=9606 Gene_Symbol=CYLC1 Cylicin-1	2	2	103.21	0.16287	6.68944	-2.61821
IPI00027505;IPI00555991	Integrin alpha-V;Vitronectin receptor subunit alpha;Integrin alpha-V heavy chain;Integrin alpha-V light chain	ITGAV;MSK8;VNRA	Isoform 1 of Integrin alpha-V;Isoform 2 of Integrin alpha-V	2	2	0.072761	0.13428	-3.78069	-2.89668
REV_IPI00741958	BEN domain-containing protein 3	BEND3;KIAA1553	>IPI:REV_IPI00741958.1|SWISS-PROT:Q5T5X7|ENSEMBL:ENSP00000340166;ENSP00000358038|REFSEQ:NP_001073919|H-INV:HIT000390589|VEGA:OTTHUMP00000016928 Tax_Id=9606 Gene_Symbol=BEND3 Uncharacterized protein KIAA1553	2	2	40.929	0.11875	5.35505	-3.074
REV_IPI00409638;REV_IPI00872608;REV_IPI00480105;REV_IPI00647697;REV_IPI00645736	KN motif and ankyrin repeat domain-containing protein 4;Ankyrin repeat domain-containing protein 38;KN motif and ankyrin repeat domains 4	KANK4;ANKRD38;RP5-1155K23.5-003	>IPI:REV_IPI00409638.3|SWISS-PROT:Q5T7N3-1|TREMBL:B0I1P6;B3KXJ6|ENSEMBL:ENSP00000360195|REFSEQ:NP_859063|H-INV:HIT000260168|VEGA:OTTHUMP00000010526 Tax_Id=9606 Gene_Symbol=KANK4 Isoform 1 of KN motif and ankyrin repeat domain-containing protein 4;>IPI:REV_	2	2	2.4181	0.10529	1.27387	-3.24756
REV_IPI00845285;REV_IPI00396527;REV_IPI00747521;REV_IPI00914034;REV_IPI00845272;REV_IPI00894254	KLRAQ motif-containing protein 1;Coiled-coil domain-containing protein 128	KLRAQ1;CCDC128	>IPI:REV_IPI00845285.2|SWISS-PROT:Q6ZMI0-4|ENSEMBL:ENSP00000385947|VEGA:OTTHUMP00000159450 Tax_Id=9606 Gene_Symbol=KLRAQ1 Isoform 4 of Coiled-coil domain-containing protein 128;>IPI:REV_IPI00396527.4|SWISS-PROT:Q6ZMI0-1|ENSEMBL:ENSP00000294952|REFSEQ:NP_00	2	2	0.16427	0.089031	-2.60586	-3.48955
IPI00873402;IPI00256752;IPI00181833;IPI00302864	Epidermal growth factor receptor kinase substrate 8-like protein 3;Epidermal growth factor receptor pathway substrate 8-related protein 3;EPS8-like protein 3	EPS8L3;EPS8R3	72 kDa protein;Isoform 3 of Epidermal growth factor receptor kinase substrate 8-like protein 3;Isoform 1 of Epidermal growth factor receptor kinase substrate 8-like protein 3;Isoform 2 of Epidermal growth factor receptor kinase substrate 8-like protein 3	2	2	1.2579	0.12346	0.331017	-3.01788
REV_IPI00247655;REV_IPI00644411;REV_IPI00645338;REV_IPI00402219	Zinc finger protein 833	ZNF833	>IPI:REV_IPI00247655.5|VEGA:OTTHUMP00000077379 Tax_Id=9606 Gene_Symbol=- 52 kDa protein;>IPI:REV_IPI00644411.1|VEGA:OTTHUMP00000077380 Tax_Id=9606 Gene_Symbol=- 44 kDa protein;>IPI:REV_IPI00645338.1|H-INV:HIT000046626|VEGA:OTTHUMP00000076894 Tax_Id=9606 Ge	2	2	0.099619	0.099157	-3.32744	-3.33414
IPI00794620			2 kDa protein	2	2	0.2472	0.12164	-2.01625	-3.03931
REV_IPI00218922;REV_IPI00902496;REV_IPI00852625	Translocation protein SEC63 homolog;cDNA FLJ14468 fis, clone MAMMA1000734, highly similar to Translocation protein SEC63 homolog	SEC63;SEC63L	>IPI:REV_IPI00218922.5|SWISS-PROT:Q9UGP8|TREMBL:B3KQF0|ENSEMBL:ENSP00000357998|REFSEQ:NP_009145|H-INV:HIT000053093|VEGA:OTTHUMP00000016937 Tax_Id=9606 Gene_Symbol=SEC63 Translocation protein SEC63 homolog;>IPI:REV_IPI00902496.1|TREMBL:B3KNE7 Tax_Id=9606 Ge	2	2	0.081231	0.12876	-3.62183	-2.95724
REV_IPI00719210;REV_IPI00644873;REV_IPI00647446	HAUS augmin-like complex subunit 6;Family with sequence similarity 29, member A;cDNA FLJ57221, highly similar to Protein FAM29A	HAUS6;DGT6;FAM29A;KIAA1574;RP11-296P7.3-002;RP11-296P7.3-003	>IPI:REV_IPI00719210.1|SWISS-PROT:Q7Z4H7-1|TREMBL:B3KPK4;Q05CG1;Q14CB6;Q2TA91|ENSEMBL:ENSP00000369871|REFSEQ:NP_060115|H-INV:HIT000081437|VEGA:OTTHUMP00000021100 Tax_Id=9606 Gene_Symbol=FAM29A Isoform 1 of Protein FAM29A;>IPI:REV_IPI00644873.1|TREMBL:Q5VY6	2	2	0.93815	0.11087	-0.0921095	-3.17306
REV_IPI00019927	26S proteasome non-ATPase regulatory subunit 7;26S proteasome regulatory subunit rpn8;26S proteasome regulatory subunit S12;Proteasome subunit p40;Mov34 protein homolog	PSMD7;MOV34L	>IPI:REV_IPI00019927.2|SWISS-PROT:P51665|TREMBL:B2RD27;B4DXI8|ENSEMBL:ENSP00000219313|REFSEQ:NP_002802|H-INV:HIT000296015|VEGA:OTTHUMP00000081414;OTTHUMP00000174936 Tax_Id=9606 Gene_Symbol=PSMD7 26S proteasome non-ATPase regulatory subunit 7	2	2	11.092	0.11983	3.47145	-3.06094
IPI00003425	[Pyruvate dehydrogenase [lipoamide]] kinase isozyme 4, mitochondrial;Pyruvate dehydrogenase kinase isoform 4	PDK4	[Pyruvate dehydrogenase [lipoamide]] kinase isozyme 4, mitochondrial	2	2	0.21438	0.092827	-2.22176	-3.42931
IPI00552692;IPI00295252;IPI00218429	Phosphatidylinositol 3,4,5-trisphosphate-dependent Rac exchanger 1 protein	PREX1;KIAA1415	Isoform 3 of Phosphatidylinositol 3,4,5-trisphosphate-dependent Rac exchanger 1 protein;Isoform 1 of Phosphatidylinositol 3,4,5-trisphosphate-dependent Rac exchanger 1 protein	2	2	0.020779	0.1303	-5.58873	-2.94009
IPI00647205	Uncharacterized protein C6orf174	C6orf174	Uncharacterized protein C6orf174	2	2	63.694	0.10547	5.99309	-3.2451
REV_IPI00376317;REV_IPI00641449	Enhancer of mRNA-decapping protein 4;Human enhancer of decapping large subunit;Autoantigen Ge-1;Autoantigen RCD-8	EDC4;HEDLS	>IPI:REV_IPI00376317.4|SWISS-PROT:Q6P2E9-1|TREMBL:A8K4T4|ENSEMBL:ENSP00000351811|REFSEQ:NP_055144|H-INV:HIT000097799|VEGA:OTTHUMP00000081427;OTTHUMP00000174847 Tax_Id=9606 Gene_Symbol=EDC4 Isoform 1 of Enhancer of mRNA-decapping protein 4;>IPI:REV_IPI00641	2	2	3.3044	0.13761	1.72439	-2.86134
IPI00410351;IPI00289344;IPI00791853;IPI00793060;IPI00793653;IPI00790393	Nuclear receptor corepressor 1;cDNA FLJ50924, highly similar to Nuclear receptor corepressor 1;NCOR isoform b;NCOR1 protein	NCOR1;KIAA1047	Isoform 2 of Nuclear receptor corepressor 1;Isoform 1 of Nuclear receptor corepressor 1;Nuclear receptor co-repressor;NCOR isoform b;NCOR1 protein (Fragment)	2	2	0.20418	0.096454	-2.29209	-3.37402
REV_IPI00418366	Uncharacterized aarF domain-containing protein kinase 5	ADCK5	>IPI:REV_IPI00418366.5|SWISS-PROT:Q3MIX3|TREMBL:B3KS46|ENSEMBL:ENSP00000310547|REFSEQ:NP_777582|H-INV:HIT000017640|VEGA:OTTHUMP00000178436 Tax_Id=9606 Gene_Symbol=ADCK5 Uncharacterized aarF domain-containing protein kinase 5	2	2	0.016547	0.10753	-5.91729	-3.21719
REV_IPI00871408	cDNA FLJ55520, highly similar to TFIIH basal transcription factor complex p62 subunit		>IPI:REV_IPI00871408.2|TREMBL:B4DSG6|VEGA:OTTHUMP00000073602 Tax_Id=9606 Gene_Symbol=- cDNA FLJ55520, highly similar to TFIIH basal transcription factor complex p62 subunit	2	2	0.27739	0.078146	-1.85001	-3.67768
IPI00216095;IPI00744784;IPI00828116;IPI00827942;IPI00016709;IPI00827513;IPI00827887;IPI00828174;IPI00828128;IPI00827851;IPI00828206;IPI00827775;IPI00852959;IPI00827766;IPI00827998;IPI00797606;IPI00853140;IPI00789111;IPI00827578;IPI00827543;IPI00607583;IPI00793792;IPI00827956;IPI00798235;IPI00794357;IPI00827855;IPI00794799;IPI00827633;IPI00827681;IPI00827553;IPI00793099;IPI00794300;IPI00828000;IPI…	Voltage-dependent L-type calcium channel subunit alpha-1C;Voltage-gated calcium channel subunit alpha Cav1.2;Calcium channel, L type, alpha-1 polypeptide, isoform 1, cardiac muscle	CACNA1C;CACH2;CACN2;CACNL1A1;CCHL1A1	Isoform 2 of Voltage-dependent L-type calcium channel subunit alpha-1C;Isoform 34 of Voltage-dependent L-type calcium channel subunit alpha-1C;Isoform 10 of Voltage-dependent L-type calcium channel subunit alpha-1C;Isoform 9 of Voltage-dependent L-type cal	2	2	0.83556	0.1112	-0.259185	-3.16877
IPI00797851;IPI00852645	Uncharacterized protein KIAA0819	KIAA0819	Isoform 1 of Uncharacterized protein KIAA0819;microtubule associated monoxygenase, calponin and LIM domain containing 3 isoform 1	2	2	1.2279	0.11514	0.296193	-3.11854
REV_IPI00328236;REV_IPI00332744	Vam6/Vps39-like protein	VPS39;KIAA0770;VAM6	>IPI:REV_IPI00328236.7|SWISS-PROT:Q96JC1-1|ENSEMBL:ENSP00000335193|VEGA:OTTHUMP00000176214 Tax_Id=9606 Gene_Symbol=VPS39 Isoform 1 of Vam6/Vps39-like protein;>IPI:REV_IPI00332744.2|SWISS-PROT:Q96JC1-2|TREMBL:B3KY10|ENSEMBL:ENSP00000326534|REFSEQ:NP_056104|	2	2	221.19	0.13284	7.78914	-2.91224
IPI00012829;IPI00792282;IPI00793063	DNA repair protein RAD51 homolog 3;RAD51-like protein 2	RAD51C;RAD51L2	DNA repair protein RAD51 homolog 3;Protein;12 kDa protein	2	2	0.044266	0.086003	-4.49766	-3.53947
REV_IPI00012347	Matrix-remodeling-associated protein 5;Adhesion protein with leucine-rich repeats and immunoglobulin domains related to perlecan	MXRA5	>IPI:REV_IPI00012347.6|SWISS-PROT:Q9NR99|ENSEMBL:ENSP00000217939;ENSP00000370505|REFSEQ:NP_056234|H-INV:HIT000074922|VEGA:OTTHUMP00000022860 Tax_Id=9606 Gene_Symbol=MXRA5 Matrix-remodeling-associated protein 5	2	2	0.012045	0.087596	-6.37542	-3.51299
REV_IPI00792557	Alpha-protein kinase 2;Heart alpha-protein kinase	ALPK2;HAK	>IPI:REV_IPI00792557.1|SWISS-PROT:Q86TB3|ENSEMBL:ENSP00000354991;ENSP00000381305|REFSEQ:NP_443179|H-INV:HIT000056443|VEGA:OTTHUMP00000163641 Tax_Id=9606 Gene_Symbol=ALPK2 heart alpha-kinase	2	2	0.018756	0.10519	-5.7365	-3.24893
REV_IPI00010676;REV_IPI00215707;REV_IPI00215706	Urokinase plasminogen activator surface receptor;Monocyte activation antigen Mo3	PLAUR;MO3;UPAR	>IPI:REV_IPI00010676.1|SWISS-PROT:Q03405-1|TREMBL:A8K409|ENSEMBL:ENSP00000339328|REFSEQ:NP_002650|VEGA:OTTHUMP00000077824 Tax_Id=9606 Gene_Symbol=PLAUR Isoform 1 of Urokinase plasminogen activator surface receptor;>IPI:REV_IPI00215707.1|SWISS-PROT:Q03405-3	2	2	0.053225	0.12215	-4.23175	-3.03327
REV_IPI00797565;REV_IPI00026885	Angiotensin II receptor, type 1;Type-1 angiotensin II receptor;AT1;AT1AR;AT1BR	AGTR1;AGTR1A;AGTR1B;AT2R1;AT2R1B	>IPI:REV_IPI00797565.1|TREMBL:Q6NUP5|VEGA:OTTHUMP00000173157 Tax_Id=9606 Gene_Symbol=AGTR1 Angiotensin II receptor, type 1;>IPI:REV_IPI00026885.1|SWISS-PROT:P30556|TREMBL:Q53YY0;Q8TBK4|ENSEMBL:ENSP00000273430;ENSP00000384447;ENSP00000384643;ENSP00000385612	2	2	1.2414	0.11525	0.311968	-3.11716
IPI00293558	Chloride channel protein, skeletal muscle;Chloride channel protein 1	CLCN1;CLC1	Chloride channel protein, skeletal muscle	2	2	0.12644	0.080638	-2.98348	-3.6324
IPI00186808;IPI00873482;IPI00337588	Apoptosis-stimulating of p53 protein 2;Tumor suppressor p53-binding protein 2;Bcl2-binding protein;Renal carcinoma antigen NY-REN-51	TP53BP2;ASPP2;BBP	tumor protein p53 binding protein, 2 isoform 1;126 kDa protein;Isoform 2 of Apoptosis-stimulating of p53 protein 2	2	2	36.825	0.11007	5.20261	-3.18351
IPI00156521	Zinc finger protein 26;Zinc finger protein KOX20	ZNF26;KOX20	Zinc finger protein 26	2	2	0.095258	0.08261	-3.39202	-3.59754
IPI00328996;IPI00643706	Ran-binding protein 3-like	RANBP3L	Isoform 1 of Ran-binding protein 3-like;Isoform 2 of Ran-binding protein 3-like	2	2	0.026817	0.071746	-5.22071	-3.80096
IPI00908450;IPI00783302	cDNA FLJ57349;Pentatricopeptide repeat-containing protein 3, mitochondrial;Transformation-related gene 15 protein	PTCD3;TRG15	cDNA FLJ57349;Isoform 1 of Pentatricopeptide repeat-containing protein 3, mitochondrial	2	2	2.4131	0.080355	1.27089	-3.63747
IPI00187011	Zinc finger CCCH domain-containing protein 4	ZC3H4;C19orf7;KIAA1064	Zinc finger CCCH domain-containing protein 4	2	2	0.12473	0.069258	-3.00312	-3.85188
REV_IPI00299425;REV_IPI00844516	Protein GPR108;Lung seven transmembrane receptor 2;GPR108 protein	GPR108;LUSTR2	>IPI:REV_IPI00299425.3|SWISS-PROT:Q9NPR9|TREMBL:A8K7F3|ENSEMBL:ENSP00000264080|REFSEQ:NP_001073921|H-INV:HIT000250531|VEGA:OTTHUMP00000076760 Tax_Id=9606 Gene_Symbol=GPR108 Protein GPR108;>IPI:REV_IPI00844516.3|TREMBL:Q96I30|REFSEQ:NP_064556 Tax_Id=9606 Ge	2	2	0.010347	0.11038	-6.59464	-3.17945
REV_IPI00300127	N-acetyltransferase 10	NAT10;ALP;KIAA1709	>IPI:REV_IPI00300127.3|SWISS-PROT:Q9H0A0|TREMBL:B4DFD5;Q05CW7|ENSEMBL:ENSP00000257829|REFSEQ:NP_078938|H-INV:HIT000051411 Tax_Id=9606 Gene_Symbol=NAT10 N-acetyltransferase 10	2	2	0.23069	0.12768	-2.11597	-2.9694
REV_IPI00440932;REV_IPI00440933	Disintegrin and metalloproteinase domain-containing protein 9;Metalloprotease/disintegrin/cysteine-rich protein 9;Myeloma cell metalloproteinase;Meltrin-gamma;Cellular disintegrin-related protein	ADAM9;KIAA0021;MCMP;MDC9;MLTNG	>IPI:REV_IPI00440932.1|SWISS-PROT:Q13443-1|TREMBL:A0AVL1;B4DDM8|ENSEMBL:ENSP00000305538|REFSEQ:NP_003807|H-INV:HIT000219784|VEGA:OTTHUMP00000177409 Tax_Id=9606 Gene_Symbol=ADAM9 Isoform 1 of ADAM 9;>IPI:REV_IPI00440933.1|SWISS-PROT:Q13443-2|ENSEMBL:ENSP000	2	2	0.6334	0.076081	-0.658811	-3.71632
IPI00418437	Kelch-like protein 17;Actinfilin	KLHL17	Kelch-like protein 17	2	2	0.055212	0.13279	-4.17887	-2.91278
IPI00010322;IPI00384053;IPI00060391	PDZ domain-containing RING finger protein 3;Ligand of Numb protein X 3;Semaphorin cytoplasmic domain-associated protein 3	PDZRN3;KIAA1095;LNX3;SEMCAP3	Isoform 1 of PDZ domain-containing RING finger protein 3;Isoform 3 of PDZ domain-containing RING finger protein 3;Isoform 2 of PDZ domain-containing RING finger protein 3	2	2	56.488	0.16854	5.81987	-2.56884
REV_IPI00304056	F-box only protein 27;F-box/G-domain protein 5	FBXO27;FBG5;FBX27	>IPI:REV_IPI00304056.2|SWISS-PROT:Q8NI29|ENSEMBL:ENSP00000292853|REFSEQ:NP_849142|H-INV:HIT000295123|VEGA:OTTHUMP00000076494 Tax_Id=9606 Gene_Symbol=FBXO27 F-box only protein 27	2	2	0.12696	0.14118	-2.97755	-2.82439
IPI00643435;IPI00295992	ATPase family AAA domain-containing protein 3A	ATAD3A	Isoform 1 of ATPase family AAA domain-containing protein 3A;Isoform 2 of ATPase family AAA domain-containing protein 3A	2	2	0.073003	0.07489	-3.7759	-3.73908
IPI00217055;IPI00797739	Prolyl 3-hydroxylase 2;Leprecan-like protein 1;Myxoid liposarcoma-associated protein 4	LEPREL1;MLAT4;P3H2	Prolyl 3-hydroxylase 2;leprecan-like 1 isoform b	2	2	0.14532	0.07367	-2.78269	-3.76278
IPI00384149	Putative uncharacterized protein C14orf70	C14orf70	Putative uncharacterized protein C14orf70	2	2	0.076789	0.12865	-3.70296	-2.95848
REV_IPI00745231	Wee1-like protein kinase 2;Wee1-like protein kinase 1B;Wee1B kinase	WEE2;WEE1B	>IPI:REV_IPI00745231.2|SWISS-PROT:P0C1S8|ENSEMBL:ENSP00000380675|REFSEQ:NP_001099028|H-INV:HIT000249506|VEGA:OTTHUMP00000025461 Tax_Id=9606 Gene_Symbol=WEE2 Wee1-like protein kinase 2	2	2	0.58565	0.089985	-0.771889	-3.47417
IPI00305608;IPI00477377	Zinc finger protein interacting with ribonucleoprotein K;Zinc finger protein 762;Putative uncharacterized protein ZIK1	ZIK1;ZNF762	Isoform 1 of Zinc finger protein interacting with ribonucleoprotein K;Putative uncharacterized protein ZIK1	2	2	0.20348	0.11982	-2.29704	-3.06106
REV_IPI00063784;REV_IPI00386818	Vesicle transport through interaction with t-SNAREs homolog 1B;Vesicle transport v-SNARE protein Vti1-like 1;Vti1-rp1	VTI1B;VTI1;VTI1L;VTI1L1;VTI2	>IPI:REV_IPI00063784.3|SWISS-PROT:Q9UEU0-1|TREMBL:A8K6M4;B2RE64;Q5TZX9|ENSEMBL:ENSP00000216456|REFSEQ:NP_006361|H-INV:HIT000283307|VEGA:OTTHUMP00000028422 Tax_Id=9606 Gene_Symbol=VTI1B Isoform Long of Vesicle transport through interaction with t-SNAREs hom	2	2	0.32159	0.067965	-1.63671	-3.87906
IPI00397380;IPI00397381;IPI00790403;IPI00397379;IPI00872121;IPI00397382;IPI00791739	Epsin-2;EPS-15-interacting protein 2;cDNA FLJ10629 fis, clone NT2RP2005620, highly similar to Epsin-2	EPN2;KIAA1065	Isoform 2 of Epsin-2;epsin 2 isoform a;54 kDa protein;Isoform 1 of Epsin-2;69 kDa protein;Isoform 4 of Epsin-2;cDNA FLJ10629 fis, clone NT2RP2005620, highly similar to Epsin-2	2	2	0.13029	0.076304	-2.9402	-3.7121
IPI00853219;IPI00887172	Rap guanine nucleotide exchange factor 2;Neural RAP guanine nucleotide exchange protein;PDZ domain-containing guanine nucleotide exchange factor 1;RA-GEF;cDNA FLJ61094, highly similar to Rap guanine nucleotide exchange factor 2	RAPGEF2;KIAA0313;NRAPGEP;PDZGEF1	Rap guanine nucleotide exchange factor 2;cDNA FLJ61094, highly similar to Rap guanine nucleotide exchange factor 2 (Fragment)	2	2	0.024407	0.12204	-5.35656	-3.03457
REV_IPI00642369;REV_IPI00015560;REV_IPI00909025;REV_IPI00304246;REV_IPI00296893;REV_IPI00289763;REV_IPI00470701;REV_IPI00642346;REV_IPI00643466;REV_IPI00647238;REV_IPI00645294	cDNA FLJ60364, highly similar to Stat3-interacting protein;Elongator complex protein 2;STAT3-interacting protein;StIP1;SHINC-2;cDNA FLJ58621, highly similar to Stat3-interacting protein;cDNA FLJ77396, highly similar to Homo sapiens signal transducer and activator of transcription 3 interacting protein 1, mRNA	ELP2;STATIP1	>IPI:REV_IPI00642369.2|TREMBL:B4DXP0|VEGA:OTTHUMP00000073446 Tax_Id=9606 Gene_Symbol=ELP2 cDNA FLJ60364, highly similar to Stat3-interacting protein;>IPI:REV_IPI00015560.7|SWISS-PROT:Q6IA86-1|ENSEMBL:ENSP00000350967|REFSEQ:NP_060725|H-INV:HIT000004215|VEGA	2	2	0.045577	0.1544	-4.45555	-2.69526
REV_IPI00004368;REV_IPI00880169;REV_IPI00878139;REV_IPI00878449	Rhabdoid tumor deletion region protein 1;Putative uncharacterized protein RTDR1	RTDR1	>IPI:REV_IPI00004368.3|SWISS-PROT:Q9UHP6|ENSEMBL:ENSP00000216036|REFSEQ:NP_055248|H-INV:HIT000070981|VEGA:OTTHUMP00000028948;OTTHUMP00000197915 Tax_Id=9606 Gene_Symbol=RTDR1 Rhabdoid tumor deletion region protein 1;>IPI:REV_IPI00880169.1|TREMBL:B5MCI8|ENSE	2	2	0.1324	0.078781	-2.91702	-3.66601
REV_IPI00900311;REV_IPI00385980;REV_IPI00420043	cDNA FLJ59288, highly similar to Roundabout homolog 2;Roundabout homolog 2	ROBO2;KIAA1568	>IPI:REV_IPI00900311.1|TREMBL:B4DVQ1;Q19AB5|ENSEMBL:ENSP00000384935|REFSEQ:NP_001122401|VEGA:OTTHUMP00000171888 Tax_Id=9606 Gene_Symbol=ROBO2 roundabout, axon guidance receptor, homolog 2 isoform ROBO2a;>IPI:REV_IPI00385980.9|SWISS-PROT:Q9HCK4-1|TREMBL:Q19	2	2	0.043036	0.099843	-4.53831	-3.32419
REV_IPI00387030	Tyrosine-protein kinase STYK1;Serine/threonine/tyrosine kinase 1;Novel oncogene with kinase domain;Protein PK-unique	STYK1;NOK	>IPI:REV_IPI00387030.4|SWISS-PROT:Q6J9G0|TREMBL:B2R9T2|ENSEMBL:ENSP00000075503|REFSEQ:NP_060893|H-INV:HIT000026265|VEGA:OTTHUMP00000166655 Tax_Id=9606 Gene_Symbol=STYK1 Tyrosine protein-kinase STYK1	2	2	0.037794	0.078273	-4.7257	-3.67534
REV_IPI00418567;REV_IPI00738581;REV_IPI00867617;REV_IPI00440145	JmjC domain-containing histone demethylation protein 1D	JHDM1D;KIAA1718	>IPI:REV_IPI00418567.4|SWISS-PROT:Q6ZMT4-1|TREMBL:A0JNV9;A4D1S9|ENSEMBL:ENSP00000380692|REFSEQ:NP_085150|H-INV:HIT000249785 Tax_Id=9606 Gene_Symbol=JHDM1D Isoform 1 of JmjC domain-containing histone demethylation protein 1D;>IPI:REV_IPI00738581.1|SWISS-PRO	2	2	0.75474	0.1212	-0.405948	-3.04454
IPI00022229	Apolipoprotein B-100;Apolipoprotein B-48	APOB	Apolipoprotein B-100	2	2	0.0087968	0.073921	-6.82881	-3.75787
IPI00031605	AHNAK nucleoprotein;AHNAK nucleoprotein (Desmoyokin)	AHNAK;hCG_1731267	AHNAK protein	2	2	0.10972	0.086448	-3.1881	-3.53202
IPI00807412;IPI00619911;IPI00100192;IPI00647805	Cytosolic 5'-nucleotidase 3;Cytosolic 5'-nucleotidase III;Pyrimidine 5'-nucleotidase 1;Uridine 5'-monophosphate hydrolase 1;p36	NT5C3;P5N1;UMPH1;HSPC233	Isoform 2 of Cytosolic 5'-nucleotidase 3;Isoform 1 of Cytosolic 5'-nucleotidase 3;Isoform 3 of Cytosolic 5'-nucleotidase 3;Isoform 4 of Cytosolic 5'-nucleotidase 3	2	2	0.059735	0.076938	-4.06528	-3.70016
IPI00179136	FLJ00072 protein	PDLIM2;FLJ00072	FLJ00072 protein (Fragment)	2	2	0.34726	0.10058	-1.52591	-3.31358
IPI00064323	PiggyBac transposable element-derived protein 1;Cerebral protein 4	PGBD1;hucep-4	PiggyBac transposable element-derived protein 1	2	2	0.075061	0.078676	-3.73579	-3.66793
IPI00015973;IPI00556351;IPI00788953	Band 4.1-like protein 2;Generally expressed protein 4.1;4.1G;Putative uncharacterized protein DKFZp781H1755;cDNA FLJ58484, highly similar to Band 4.1-like protein 2	EPB41L2;DKFZp781H1755	Band 4.1-like protein 2;Putative uncharacterized protein DKFZp781H1755;erythrocyte membrane protein band 4.1-like 2 isoform b	2	2	2.2508	0.093507	1.17044	-3.41878
IPI00307535	Kelch-like protein 15	KLHL15;KIAA1677	Kelch-like protein 15	2	2	0.17945	0.07692	-2.47835	-3.7005
IPI00900272;IPI00885039;IPI00783123;IPI00913944	Coiled-coil and C2 domain-containing protein 2A;Putative uncharacterized protein CC2D2A	CC2D2A;KIAA1345	coiled-coil and C2 domain containing 2A isoform a;Isoform 2 of Coiled-coil and C2 domain-containing protein 2A;Isoform 3 of Coiled-coil and C2 domain-containing protein 2A;Putative uncharacterized protein CC2D2A	2	2	0.16977	0.086207	-2.55835	-3.53605
REV_IPI00550894;REV_IPI00896510;REV_IPI00009305;REV_IPI00896466;REV_IPI00903190	Glucosamine-6-phosphate isomerase 2;Glucosamine-6-phosphate deaminase 2;Glucosamine-6-phosphate isomerase SB52;Glucosamine-6-phosphate isomerase 1;Glucosamine-6-phosphate deaminase 1;Oscillin;cDNA FLJ12717 fis, clone NT2RP1001253, highly similar to Glucosamine-6-phosphate isomerase (EC 3.5.99.6)	GNPDA2;GNPDA1;GNPI;HLN;KIAA0060	>IPI:REV_IPI00550894.4|SWISS-PROT:Q8TDQ7-1|TREMBL:B4DJF3;Q2VYF1|ENSEMBL:ENSP00000295448|REFSEQ:NP_612208|H-INV:HIT000074966|VEGA:OTTHUMP00000125263 Tax_Id=9606 Gene_Symbol=GNPDA2 Isoform 1 of Glucosamine-6-phosphate isomerase 2;>IPI:REV_IPI00896510.1|SWISS	2	2	0.00661	0.093145	-7.24113	-3.42438
REV_IPI00888835			>IPI:REV_IPI00888835.1|REFSEQ:XP_001723192;XP_001724144;XP_001726026 Tax_Id=9606 Gene_Symbol=LOC100131353 similar to hCG1779113	2	2	0.019442	0.072596	-5.68468	-3.78397
IPI00874272			Uncharacterized protein ENSP00000380873 (Fragment)	2	2	0.2168	0.10592	-2.20556	-3.23895
IPI00513885;IPI00644601	Rho guanine nucleotide exchange factor (GEF) 19	ARHGEF19;RP4-733M16.1-004;RP4-733M16.1-007	Rho guanine nucleotide exchange factor (GEF) 19;Rho guanine nucleotide exchange factor (GEF) 19	2	2	12.18	0.10009	3.60644	-3.32063
IPI00384253	Transporter protein/putative hormone extrusion pump	NG-TRA	Transporter protein/putative hormone extrusion pump (Fragment)	2	2	0.2765	0.055062	-1.85465	-4.1828
REV_IPI00217493;REV_IPI00878623;REV_IPI00879081;REV_IPI00879413;REV_IPI00878918	Myoglobin;cDNA FLJ55163, highly similar to Myoglobin	MB;RP4-569D19.7-003;RP4-569D19.7-002	>IPI:REV_IPI00217493.5|SWISS-PROT:P02144|TREMBL:B2RA67|ENSEMBL:ENSP00000352835;ENSP00000380489;ENSP00000380491;ENSP00000384239|REFSEQ:NP_005359;NP_976311;NP_976312|H-INV:HIT000036769|VEGA:OTTHUMP00000028729;OTTHUMP00000197919;OTTHUMP00000197922 Tax_Id=9606	2	2	0.030227	0.091136	-5.04802	-3.45584
IPI00880094;IPI00887900;IPI00887507;IPI00455803;IPI00784913;IPI00887743	Rho-guanine nucleotide exchange factor;p190RhoGEF;cDNA FLJ57020, highly similar to Rho-guanine nucleotide exchange factor	RGNEF;KIAA1998	RGNEF protein;Isoform 1 of Rho-guanine nucleotide exchange factor;Isoform 3 of Rho-guanine nucleotide exchange factor;cDNA FLJ57020, highly similar to Rho-guanine nucleotide exchange factor	2	2	0.44187	0.06295	-1.17831	-3.98965
REV_IPI00159652;REV_IPI00739940	Protein furry homolog-like;ALL1-fused gene from chromosome 4p12	FRYL;AF4P12;KIAA0826	>IPI:REV_IPI00159652.16|SWISS-PROT:O94915-2|TREMBL:A1L0R6;B3KY15;Q6AI58;Q6ZR29|ENSEMBL:ENSP00000351113|H-INV:HIT000039288 Tax_Id=9606 Gene_Symbol=FRYL Isoform 2 of Protein furry homolog-like;>IPI:REV_IPI00739940.4|SWISS-PROT:O94915-1|TREMBL:B3KXG5|ENSEMBL:	2	2	0.0025735	0.15506	-8.60205	-2.6891
REV_IPI00044584	Testis-specific serine/threonine-protein kinase 3;Serine/threonine-protein kinase 22C	TSSK3;SPOGA3;STK22C	>IPI:REV_IPI00044584.1|SWISS-PROT:Q96PN8|TREMBL:Q5TEE5|ENSEMBL:ENSP00000362634|REFSEQ:NP_443073|H-INV:HIT000051379|VEGA:OTTHUMP00000008862 Tax_Id=9606 Gene_Symbol=TSSK3 Testis-specific serine/threonine-protein kinase 3	2	2	0.56879	0.077199	-0.814032	-3.69527
REV_IPI00024685;REV_IPI00219001	Atrial natriuretic peptide receptor B;GC-B;Guanylate cyclase B;NPR-B;Atrial natriuretic peptide B-type receptor	NPR2;ANPRB	>IPI:REV_IPI00024685.1|SWISS-PROT:P20594-1|TREMBL:B0ZBF2|ENSEMBL:ENSP00000341083|REFSEQ:NP_003986|H-INV:HIT000335631|VEGA:OTTHUMP00000021345 Tax_Id=9606 Gene_Symbol=NPR2 Isoform Long of Atrial natriuretic peptide receptor B;>IPI:REV_IPI00219001.1|SWISS-PRO	2	2	0.084593	0.079342	-3.56332	-3.65577
IPI00216800	PLA2G4F protein	PLA2G4F	PLA2G4F protein	2	2	1.3698	0.10125	0.453965	-3.30401
IPI00645577;IPI00911086	Protein rogdi homolog;cDNA FLJ58903, weakly similar to Homo sapiens leucine zipper domain protein, mRNA	ROGDI	Protein rogdi homolog;cDNA FLJ58903, weakly similar to Homo sapiens leucine zipper domain protein, mRNA	2	2	0.052523	0.071813	-4.25091	-3.79961
IPI00219221	Galectin-7;HKL-14;PI7;p53-induced gene 1 protein	LGALS7;PIG1	Galectin-7	2	2	0.14404	0.064156	-2.79546	-3.96227
IPI00470415;IPI00178100;IPI00744352;IPI00021222	R27328_2;Uncharacterized protein C19orf15;C19orf15 protein;Chromosome 19 open reading frame 15, isoform CRA_e;R27328_1	C19orf15;hCG_1642159	R27328_2;Uncharacterized protein C19orf15;C19orf15 protein;R27328_1	2	2	2.3016	0.076213	1.20264	-3.71382
REV_IPI00410549;REV_IPI00552057	Uncharacterized protein FLJ44048		>IPI:REV_IPI00410549.6|SWISS-PROT:Q6ZU21-1|ENSEMBL:ENSP00000344403|REFSEQ:NP_997365 Tax_Id=9606 Gene_Symbol=FLJ44048 Isoform 1 of Uncharacterized protein FLJ44048;>IPI:REV_IPI00552057.4|SWISS-PROT:Q6ZU21-2|TREMBL:B5ME73|ENSEMBL:ENSP00000364059|H-INV:HIT000	2	2	0.018516	0.065672	-5.75508	-3.92858
IPI00000977	Mitogen-activated protein kinase kinase kinase 11;Mixed lineage kinase 3;Src-homology 3 domain-containing proline-rich kinase	MAP3K11;MLK3;PTK1;SPRK	Mitogen-activated protein kinase kinase kinase 11	2	2	0.11192	0.05513	-3.15946	-4.18102
IPI00455851;IPI00747986	cDNA FLJ35182 fis, clone PLACE6015445, moderately similar to PUTATIVE PREOPTIC REGULATORY FACTOR-2;Uncharacterized protein KIAA1688	KIAA1688	KIAA1688 protein;Uncharacterized protein KIAA1688	2	2	0.32735	0.078072	-1.61109	-3.67905
IPI00167484	Uncharacterized protein C17orf55	C17orf55	Uncharacterized protein C17orf55	2	2	0.21489	0.091556	-2.21833	-3.4492
IPI00827871;IPI00328754;IPI00827480	Zinc finger homeobox protein 4;Zinc finger homeodomain protein 4	ZFHX4	Isoform 2 of Zinc finger homeobox protein 4;zinc finger homeodomain 4;Isoform 3 of Zinc finger homeobox protein 4	2	2	0.061305	0.062068	-4.02785	-4.01001
IPI00384023	ETS-related transcription factor Elf-5;E74-like factor 5;Epithelium-specific Ets transcription factor 2;Epithelium-restricted ESE-1-related Ets factor	ELF5;ESE2	Isoform 3 of ETS-related transcription factor Elf-5	2	2	0.025935	0.070662	-5.26896	-3.82292
REV_IPI00169371;REV_IPI00909279	Two pore calcium channel protein 2;Voltage-dependent calcium channel protein TPC2;cDNA FLJ58483, highly similar to Homo sapiens two pore segment channel 2 (TPCN2), mRNA	TPCN2;TPC2	>IPI:REV_IPI00169371.2|SWISS-PROT:Q8NHX9|ENSEMBL:ENSP00000294309|REFSEQ:NP_620714|H-INV:HIT000083323 Tax_Id=9606 Gene_Symbol=TPCN2 Two pore calcium channel protein 2;>IPI:REV_IPI00909279.1|TREMBL:B4DQR3 Tax_Id=9606 Gene_Symbol=- cDNA FLJ58483, highly simil	2	2	0.12311	0.053291	-3.02198	-4.22996
REV_IPI00216046;REV_IPI00646130;REV_IPI00647510	Probable global transcription activator SNF2L1;Nucleosome-remodeling factor subunit SNF2L;ATP-dependent helicase SMARCA1;SWI/SNF-related matrix-associated actin-dependent regulator of chromatin subfamily A member 1;SWI/SNF related, matrix associated, actin dependent regulator of chromatin, subfamily a, member 1	SMARCA1;SNF2L;SNF2L1;RP3-353H6.2-001	>IPI:REV_IPI00216046.2|SWISS-PROT:P28370-1|ENSEMBL:ENSP00000360163|REFSEQ:NP_003060|H-INV:HIT000387735|VEGA:OTTHUMP00000023984 Tax_Id=9606 Gene_Symbol=SMARCA1 Isoform 1 of Probable global transcription activator SNF2L1;>IPI:REV_IPI00646130.2|SWISS-PROT:P28	2	2	0.072611	0.070238	-3.78367	-3.8316
REV_IPI00004931;REV_IPI00646021;REV_IPI00745675;REV_IPI00016809;REV_IPI00220960;REV_IPI00220962;REV_IPI00012781;REV_IPI00220961	Nuclear RNA export factor 2;TAP-like protein 2;Cancer/testis antigen 39;Nuclear RNA export factor 2B;Putative uncharacterized protein NXF5;Nuclear RNA export factor 5;TAP-like protein 1	NXF2;TAPL2;NXF2B;GHc-618H1.1-002;RP11-353J17.1-002;NXF5;TAPL1	>IPI:REV_IPI00004931.1|SWISS-PROT:Q9GZY0|ENSEMBL:ENSP00000331471;ENSP00000361835;ENSP00000361836;ENSP00000361843;ENSP00000361844;ENSP00000378523;ENSP00000382393|REFSEQ:NP_001093156;NP_060279;NP_071336|VEGA:OTTHUMP00000023711;OTTHUMP00000023712;OTTHUMP00000	2	2	0.10319	0.064287	-3.27662	-3.95933
IPI00168418	Putative uncharacterized protein C11orf64	C11orf64	Putative uncharacterized protein C11orf64	2	2	0.082625	0.099351	-3.59728	-3.33132
IPI00784324;IPI00332919	Synaptotagmin-like protein 2;Exophilin-4	SYTL2;KIAA1597;SLP2	synaptotagmin-like 2 isoform a;Isoform 3 of Synaptotagmin-like protein 2	2	2	0.023456	0.058205	-5.4139	-4.10271
REV_IPI00827861;REV_IPI00852862;REV_IPI00290035;REV_IPI00853188;REV_IPI00853010;REV_IPI00853067;REV_IPI00853494;REV_IPI00827916;REV_IPI00513908;REV_IPI00646069;REV_IPI00828203;REV_IPI00853374	Protocadherin 15;Protocadherin-15;Putative uncharacterized protein PCDH15	PCDH15;RP11-449J3.2-007;RP11-449J3.2-011;RP11-449J3.2-012;RP11-449J3.2-013;RP11-449J3.2-008;RP11-449J3.2-017	>IPI:REV_IPI00827861.1|TREMBL:A2A3E2|ENSEMBL:ENSP00000378832|VEGA:OTTHUMP00000185545 Tax_Id=9606 Gene_Symbol=PCDH15 Protocadherin 15;>IPI:REV_IPI00852862.1|TREMBL:A2A3E7|ENSEMBL:ENSP00000322604;ENSP00000378820|VEGA:OTTHUMP00000185547 Tax_Id=9606 Gene_Symbo	2	2	0.0056403	0.088636	-7.47001	-3.49596
REV_IPI00296930;REV_IPI00909274	Carboxypeptidase A2;cDNA FLJ56565, highly similar to Carboxypeptidase A2 (EC 3.4.17.15)	CPA2	>IPI:REV_IPI00296930.7|SWISS-PROT:P48052|TREMBL:A4D1M4;Q9UCF1|ENSEMBL:ENSP00000222481|REFSEQ:NP_001860|H-INV:HIT000036784|VEGA:OTTHUMP00000024880 Tax_Id=9606 Gene_Symbol=CPA2 Carboxypeptidase A2 precursor;>IPI:REV_IPI00909274.1|TREMBL:B4DDX9 Tax_Id=9606 Ge	2	2	0.09675	0.06368	-3.36959	-3.97302
REV_IPI00026668;REV_IPI00656054	Beckwith-Wiedemann syndrome chromosomal region 1 candidate gene B protein;p27-Beckwith-Wiedemann region 1 B;Organic cation transporter-like protein 2 antisense protein;Solute carrier family 22 member 18 antisense protein;Solute carrier family 22 member 1-like antisense protein	SLC22A18AS;BWR1B;BWSCR1B;ORCTL2S;SLC22A1LS	>IPI:REV_IPI00026668.1|SWISS-PROT:Q8N1D0-1|REFSEQ:NP_009036|H-INV:HIT000063355 Tax_Id=9606 Gene_Symbol=SLC22A18AS Isoform 1 of Beckwith-Wiedemann syndrome chromosomal region 1 candidate gene B protein;>IPI:REV_IPI00656054.1|SWISS-PROT:Q8N1D0-2 Tax_Id=9606	2	2	0.010208	0.074815	-6.61416	-3.74053
IPI00377045;IPI00790353;IPI00743994;IPI00790908;IPI00895830;IPI00647051	Laminin alpha-3 chain variant 1;Laminin subunit alpha-3;Epiligrin 170 kDa subunit;Nicein subunit alpha;LAMA3 protein;Laminin alpha 3 splice variant a	LAMA3;LAMNA	Laminin alpha-3 chain variant 1;Isoform 2 of Laminin subunit alpha-3;laminin alpha 3 subunit isoform 3;laminin alpha 3 subunit isoform 2;laminin alpha 3 subunit isoform 4	2	2	0.049435	0.094511	-4.33832	-3.40337
REV_IPI00451450	Inactive serine protease 35	PRSS35;C6orf158;UNQ522/PRO1057	>IPI:REV_IPI00451450.3|SWISS-PROT:Q8N3Z0|TREMBL:A8K7B3|ENSEMBL:ENSP00000358714|REFSEQ:NP_699193|H-INV:HIT000252705|VEGA:OTTHUMP00000016793 Tax_Id=9606 Gene_Symbol=PRSS35 Inactive serine protease 35	2	2	0.11565	0.090755	-3.11216	-3.46188
IPI00432363;IPI00514468	Microtubule-actin cross-linking factor 1, isoform 4	MACF1;ABP620;ACF7;KIAA0465;KIAA1251	Microtubule-actin cross-linking factor 1, isoform 4;670 kDa protein	2	2	0.35063	0.069924	-1.51198	-3.83807
IPI00013321	Chromobox protein homolog 2	CBX2	Isoform 2 of Chromobox protein homolog 2	2	2	0.0073687	0.084774	-7.08437	-3.56023
REV_IPI00168698	PDZ domain-containing protein 8;Sarcoma antigen NY-SAR-84/NY-SAR-104	PDZD8;PDZK8	>IPI:REV_IPI00168698.1|SWISS-PROT:Q8NEN9|ENSEMBL:ENSP00000334642|REFSEQ:NP_776152|H-INV:HIT000050945|VEGA:OTTHUMP00000020577 Tax_Id=9606 Gene_Symbol=PDZD8 PDZ domain-containing protein 8	2	2	0.0454	0.067141	-4.46116	-3.89666
IPI00745842			Similar to Rab5 GDP/GTP exchange factor	2	2	0.12382	0.085907	-3.01368	-3.54108
IPI00009532	4-aminobutyrate aminotransferase, mitochondrial;Gamma-amino-N-butyrate transaminase;GABA aminotransferase;L-AIBAT;(S)-3-amino-2-methylpropionate transaminase	ABAT;GABAT	4-aminobutyrate aminotransferase, mitochondrial	2	2	0.55801	0.088791	-0.841637	-3.49344
REV_IPI00892555			>IPI:REV_IPI00892555.1|VEGA:OTTHUMP00000200735 Tax_Id=9606 Gene_Symbol=LOC375190 8 kDa protein	2	2	0.79541	0.082245	-0.330229	-3.60393
REV_IPI00007927;REV_IPI00232806	Structural maintenance of chromosomes protein 2;Chromosome-associated protein E;XCAP-E homolog	SMC2;CAPE;SMC2L1;PRO0324	>IPI:REV_IPI00007927.4|SWISS-PROT:O95347-1|TREMBL:A8K984;B3KM27;B3KMB1|ENSEMBL:ENSP00000286398;ENSP00000363919;ENSP00000363925|REFSEQ:NP_001036015;NP_001036016;NP_006435|H-INV:HIT000068366|VEGA:OTTHUMP00000021818;OTTHUMP00000021819 Tax_Id=9606 Gene_Symbol=	2	2	1.6905	0.075507	0.75745	-3.72725
IPI00782941;IPI00640414;IPI00647709	Sulfotransferase family, cytosolic, 1A, phenol-preferring, member 2	SULT1A2	sulfotransferase family, cytosolic, 1A, phenol-preferring, member 2;29 kDa protein;24 kDa protein	2	2	0.067776	0.059375	-3.88308	-4.074
IPI00148057;IPI00878385;IPI00828194;IPI00019226;IPI00878545;IPI00878188;IPI00016570;IPI00879787;IPI00910197;IPI00878882;IPI00877679;IPI00878733;IPI00877831	Bromodomain-containing protein 8;p120;Skeletal muscle abundant protein 2;Skeletal muscle abundant protein;Thyroid hormone receptor coactivating protein 120kDa;cDNA FLJ58448, highly similar to Bromodomain-containing protein 8	BRD8;SMAP;SMAP2	Isoform 2 of Bromodomain-containing protein 8;Putative uncharacterized protein BRD8;Isoform 4 of Bromodomain-containing protein 8;Isoform 1 of Bromodomain-containing protein 8;Protein;20 kDa protein	2	2	0.15203	0.060868	-2.71757	-4.03817
IPI00889000;IPI00549543;IPI00555661	Neurochondrin	NCDN;KIAA0607	Isoform 3 of Neurochondrin;Isoform 1 of Neurochondrin;Isoform 2 of Neurochondrin	2	2	0.04771	0.083377	-4.38956	-3.58421
REV_IPI00292208;REV_IPI00910674	Immediate early response gene 5 protein;cDNA FLJ56760, highly similar to Immediate early response gene 5 protein	IER5;PP4583;SBBI48	>IPI:REV_IPI00292208.4|SWISS-PROT:Q5VY09|TREMBL:B2RBV3;Q32P56|ENSEMBL:ENSP00000356549|REFSEQ:NP_057629|H-INV:HIT000301530|VEGA:OTTHUMP00000033133 Tax_Id=9606 Gene_Symbol=IER5 Immediate early response gene 5 protein;>IPI:REV_IPI00910674.1|TREMBL:B4DUP3 Tax_	2	2	0.70249	0.095777	-0.50945	-3.38418
REV_IPI00065049;REV_IPI00890814	Peroxidasin-like protein;Vascular peroxidase 2;Cardiac peroxidase	PXDNL;VPO2	>IPI:REV_IPI00065049.6|SWISS-PROT:A1KZ92-1|TREMBL:B5ME43;B6CGZ3|ENSEMBL:ENSP00000348645|REFSEQ:NP_653252|H-INV:HIT000386203|VEGA:OTTHUMP00000177657 Tax_Id=9606 Gene_Symbol=PXDNL Isoform 1 of Peroxidasin-like protein;>IPI:REV_IPI00890814.1|SWISS-PROT:A1KZ92	2	2	2.6569	0.084758	1.40974	-3.56051
REV_IPI00741030	Putative uncharacterized protein C8orf73	C8orf73	>IPI:REV_IPI00741030.5|SWISS-PROT:A6NGR9|ENSEMBL:ENSP00000381857|REFSEQ:NP_001094348|H-INV:HIT000389855 Tax_Id=9606 Gene_Symbol=C8orf73 Putative uncharacterized protein C8orf73	2	2	0.010796	0.075493	-6.53336	-3.72751
IPI00401987	Putative uncharacterized protein ENSP00000380325		similar to hCG1776607	2	2	0.15036	0.068742	-2.73351	-3.86266
IPI00815642;IPI00815829;IPI00815835;IPI00816464	TMSB4X protein	TMSB4X	TMSB4X protein (Fragment);TMSB4X protein (Fragment);TMSB4X protein (Fragment);TMSB4X protein (Fragment)	2	2	0.094393	0.081251	-3.40518	-3.62147
REV_IPI00847558;REV_IPI00304596;REV_IPI00645010;REV_IPI00644848	Non-POU domain-containing octamer-binding protein;54 kDa nuclear RNA- and DNA-binding protein;p54(nrb);55 kDa nuclear protein;NMT55;DNA-binding p52/p100 complex, 52 kDa subunit	NONO;NRB54	>IPI:REV_IPI00847558.1|H-INV:HIT000274955 Tax_Id=9606 Gene_Symbol=- Similar to Non-POU domain-containing octamer-binding protein;>IPI:REV_IPI00304596.3|SWISS-PROT:Q15233|TREMBL:A8K525|ENSEMBL:ENSP00000276079;ENSP00000362947;ENSP00000362963|REFSEQ:NP_031389	2	2	0.30899	0.062465	-1.69437	-4.00081
IPI00384212	Uncharacterized protein C10orf62	C10orf62	Uncharacterized protein C10orf62	2	2	0.058887	0.078776	-4.08591	-3.6661
REV_IPI00414717;REV_IPI00641153;REV_IPI00647145;REV_IPI00644759	Golgi apparatus protein 1;Golgi sialoglycoprotein MG-160;E-selectin ligand 1;Cysteine-rich fibroblast growth factor receptor;CFR-1	GLG1;CFR1;ESL1;MG160	>IPI:REV_IPI00414717.1|TREMBL:Q6P9D1|ENSEMBL:ENSP00000205061|REFSEQ:NP_036333|VEGA:OTTHUMP00000080685 Tax_Id=9606 Gene_Symbol=GLG1 golgi apparatus protein 1;>IPI:REV_IPI00641153.2|SWISS-PROT:Q92896|TREMBL:Q6ZMF1|H-INV:HIT000220859|VEGA:OTTHUMP00000080683 T	2	2	0.17146	0.050844	-2.54406	-4.29778
IPI00887210;IPI00784980;IPI00337403;IPI00217825	Coiled-coil domain-containing protein 158;Putative uncharacterized protein ENSP00000327993	CCDC158	Isoform 3 of Coiled-coil domain-containing protein FLJ25770;Isoform 1 of Coiled-coil domain-containing protein FLJ25770;Isoform 2 of Coiled-coil domain-containing protein FLJ25770;Putative uncharacterized protein ENSP00000327993	2	2	0.017839	0.046625	-5.80882	-4.42275
IPI00786880;IPI00306532	Putative myosin-XVB;Unconventional myosin-15B;Myosin XVBP	MYO15B;KIAA1783;MYO15BP	similar to KIAA1783 protein	2	2	0.2461	0.065253	-2.02268	-3.93781
REV_IPI00065412;REV_IPI00853434	LysM, putative peptidoglycan-binding, domain containing 4, isoform CRA_b;Putative uncharacterized protein LYSMD4	LYSMD4	>IPI:REV_IPI00065412.6|TREMBL:A6NII6|ENSEMBL:ENSP00000342840|REFSEQ:NP_689662|H-INV:HIT000052505|VEGA:OTTHUMP00000176806;OTTHUMP00000194788 Tax_Id=9606 Gene_Symbol=LYSMD4 LysM, putative peptidoglycan-binding, domain containing 4;>IPI:REV_IPI00853434.1|VEGA	2	2	0.077744	0.052542	-3.68512	-4.25039
IPI00032994;IPI00218574;IPI00828122	Sarcospan;K-ras oncogene-associated protein;Kirsten-ras-associated protein;Nanospan	SSPN;KRAG;NSPN	Isoform 1 of Sarcospan;Isoform 2 of Sarcospan;Nanospan	2	2	0.068792	0.086994	-3.86162	-3.52294
IPI00549783;IPI00738288;IPI00848266	Nostrin;eNOS trafficking inducer;Nitric oxide synthase trafficker;Nitric oxide synthase traffic inducer;BM247 homolog	NOSTRIN	Isoform 1 of Nostrin;Isoform 2 of Nostrin;Isoform 3 of Nostrin	2	2	0.091953	0.054435	-3.44296	-4.19932
REV_IPI00738362;REV_IPI00241802	Protein FAM186A	FAM186A	>IPI:REV_IPI00738362.2|REFSEQ:XP_001718405|VEGA:OTTHUMP00000167467 Tax_Id=9606 Gene_Symbol=FAM186A hypothetical protein;>IPI:REV_IPI00241802.6|SWISS-PROT:A6NE01|ENSEMBL:ENSP00000329995|REFSEQ:XP_001714962|VEGA:OTTHUMP00000167468 Tax_Id=9606 Gene_Symbol=FAM	2	2	0.088614	0.063188	-3.49632	-3.98421
IPI00794991			9 kDa protein	2	2	0.034799	0.04494	-4.84481	-4.47586
IPI00793041			Hypothetical short protein	2	2	0.09148	0.052228	-3.4504	-4.25903
IPI00021338;IPI00788836	Dihydrolipoyllysine-residue acetyltransferase component of pyruvate dehydrogenase complex, mitochondrial;Pyruvate dehydrogenase complex E2 subunit;Dihydrolipoamide S-acetyltransferase component of pyruvate dehydrogenase complex;70 kDa mitochondrial autoantigen of primary biliary cirrhosis;M2 antigen complex 70 kDa subunit;cDNA FLJ57320, highly similar to Dihydrolipoyllysine-residue acetyltransfer…	DLAT;DLTA	Dihydrolipoyllysine-residue acetyltransferase component of pyruvate dehydrogenase complex, mitochondrial;cDNA FLJ57320, highly similar to Dihydrolipoyllysine-residue acetyltransferase component of pyruvate dehydrogenase complex, mitochondrial	2	2	0.049895	0.063313	-4.32496	-3.98135
REV_IPI00647837	Zinc finger protein 185;Zinc finger protein 185 variant 689	ZNF185	>IPI:REV_IPI00647837.5|TREMBL:A4FTV3;B4DLE9;Q6MZQ8|ENSEMBL:ENSP00000359291|REFSEQ:NP_009081|H-INV:HIT000386223|VEGA:OTTHUMP00000025909 Tax_Id=9606 Gene_Symbol=ZNF185 cDNA FLJ61310, highly similar to Zinc finger protein 185	2	2	24.059	0.071971	4.5885	-3.79644
REV_IPI00376689;REV_IPI00291170	Protein KIAA1199	KIAA1199	>IPI:REV_IPI00376689.1|SWISS-PROT:Q8WUJ3-1|TREMBL:Q6L9J5|ENSEMBL:ENSP00000220244;ENSP00000348583;ENSP00000378177|REFSEQ:NP_061159|H-INV:HIT000331964|VEGA:OTTHUMP00000185569;OTTHUMP00000195036;OTTHUMP00000195037 Tax_Id=9606 Gene_Symbol=KIAA1199 Isoform 1 of	2	2	0.11228	0.056346	-3.15483	-4.14954
IPI00829865;IPI00470924	Transmembrane and TPR repeat-containing protein 3;Protein SMILE	TMTC3	Isoform 1 of Transmembrane and TPR repeat-containing protein 3;Isoform 2 of Transmembrane and TPR repeat-containing protein 3	2	2	0.037988	0.050324	-4.71831	-4.31261
IPI00878143;IPI00456907;IPI00873315;IPI00873144	Zinc finger protein 498;Zinc finger and SCAN domain-containing protein 25	ZNF498;ZSCAN25	64 kDa protein;Isoform 1 of Zinc finger protein 498;Isoform 2 of Zinc finger protein 498;Isoform 4 of Zinc finger protein 498	2	2	4.2074	0.051715	2.07293	-4.27327
IPI00887080			similar to hCG1644601	2	2	0.043962	0.057387	-4.5076	-4.12313
REV_IPI00394998	Methyltransferase-like protein 4	METTL4	>IPI:REV_IPI00394998.3|SWISS-PROT:Q8N3J2|TREMBL:A8K1T6;B2RNA1|ENSEMBL:ENSP00000320349|REFSEQ:NP_073751|H-INV:HIT000339843|VEGA:OTTHUMP00000071880;OTTHUMP00000162205 Tax_Id=9606 Gene_Symbol=METTL4 Methyltransferase-like protein 4	2	2	0.077995	0.058766	-3.68047	-4.08887
IPI00029819	Neurogenic locus notch homolog protein 3;Notch 3 extracellular truncation;Notch 3 intracellular domain	NOTCH3	Neurogenic locus notch homolog protein 3	2	2	0.046329	0.060834	-4.43194	-4.03898
REV_IPI00026941;REV_IPI00910747	Serine protease 23;Putative secreted protein ZSIG13;cDNA FLJ51190, highly similar to Serine protease 23 (EC 3.4.21.-)	PRSS23;ZSIG13;UNQ270/PRO307	>IPI:REV_IPI00026941.1|SWISS-PROT:O95084|TREMBL:B2RDJ1;B3KQQ9|ENSEMBL:ENSP00000280258|REFSEQ:NP_009104|H-INV:HIT000277889 Tax_Id=9606 Gene_Symbol=PRSS23 Serine protease 23;>IPI:REV_IPI00910747.1|TREMBL:B4E2J3 Tax_Id=9606 Gene_Symbol=- cDNA FLJ51190, highly	2	2	0.039776	0.074496	-4.65196	-3.74669
IPI00292056;IPI00647314;IPI00646074	Phosphatidylinositol-4-phosphate 3-kinase C2 domain-containing beta polypeptide;Phosphoinositide 3-Kinase-C2-beta;PtdIns-3-kinase C2 beta;C2-PI3K	PIK3C2B	Phosphatidylinositol-4-phosphate 3-kinase C2 domain-containing beta polypeptide	2	2	0.09294	0.069815	-3.42756	-3.84032
REV_IPI00166182;REV_IPI00791492;REV_IPI00746210	Poly [ADP-ribose] polymerase 15;B-aggressive lymphoma protein 3	PARP15;BAL3	>IPI:REV_IPI00166182.4|SWISS-PROT:Q460N3-1|TREMBL:B3KUL9|ENSEMBL:ENSP00000373156|REFSEQ:NP_001106995|H-INV:HIT000341038|VEGA:OTTHUMP00000172449 Tax_Id=9606 Gene_Symbol=PARP15 poly (ADP-ribose) polymerase family, member 15 isoform 1;>IPI:REV_IPI00791492.1|V	2	2	2.476	0.086222	1.30801	-3.5358
REV_IPI00018350;REV_IPI00878310;REV_IPI00877948;REV_IPI00878587;REV_IPI00878128;REV_IPI00878272	DNA replication licensing factor MCM5;CDC46 homolog;P1-CDC46;MCM5 minichromosome maintenance deficient 5, cell division cycle 46 (S. cerevisiae), isoform CRA_c;Minichromosome maintenance complex component 5	MCM5;CDC46;RP5-824I19__A.1-002;hCG_41525;RP5-824I19__A.1-011;RP5-824I19__A.1-008	>IPI:REV_IPI00018350.3|SWISS-PROT:P33992|TREMBL:A8K521;B1AHB0;B4DQ39;Q53FG5|ENSEMBL:ENSP00000216122|REFSEQ:NP_006730|H-INV:HIT000294544|VEGA:OTTHUMP00000198814 Tax_Id=9606 Gene_Symbol=MCM5 DNA replication licensing factor MCM5;>IPI:REV_IPI00878310.1|VEGA:O	2	2	0.0048142	0.11063	-7.69849	-3.17619
REV_IPI00329345;REV_IPI00872549;REV_IPI00794411	Spermatogenesis-associated serine-rich protein 2;Serine-rich spermatocytes and round spermatid 59 kDa protein;P59SCR.;Putative uncharacterized protein SPATS2	SPATS2;SCR59;SPATA10;Nbla00526	>IPI:REV_IPI00329345.7|SWISS-PROT:Q86XZ4|TREMBL:A8K8G9|ENSEMBL:ENSP00000326841|REFSEQ:NP_075559|H-INV:HIT000028526|VEGA:OTTHUMP00000167348;OTTHUMP00000167349 Tax_Id=9606 Gene_Symbol=SPATS2 Spermatogenesis-associated serine-rich protein 2;>IPI:REV_IPI008725	2	2	0.048713	0.061896	-4.35955	-4.01401
IPI00157790;IPI00639848	Proteasome-associated protein ECM29 homolog;KIAA0368	ECM29;KIAA0368;RP11-386D8.2-002	KIAA0368 protein;KIAA0368	2	2	0.089172	0.067027	-3.48727	-3.89911
REV_IPI00797279;REV_IPI00797945;REV_IPI00888853	cDNA FLJ78091, highly similar to Homo sapiens ubiquitin-like, containing PHD and RING finger domains, 1 (UHRF1), mRNA;E3 ubiquitin-protein ligase UHRF1;Ubiquitin-like PHD and RING finger domain-containing protein 1;Ubiquitin-like-containing PHD and RING finger domains protein 1;Inverted CCAAT box-binding protein of 90 kDa;Transcription factor ICBP90;Nuclear zinc finger protein Np95;HuNp95;RING fi…	UHRF1;ICBP90;NP95;RNF106	>IPI:REV_IPI00797279.1|TREMBL:A8K024;B2RBA9;Q2HIX7|ENSEMBL:ENSP00000381295|REFSEQ:NP_037414|VEGA:OTTHUMP00000078227 Tax_Id=9606 Gene_Symbol=UHRF1 ubiquitin-like with PHD and ring finger domains 1 isoform 2;>IPI:REV_IPI00797945.1|SWISS-PROT:Q96T88|TREMBL:A0	2	2	0.017644	0.095304	-5.82468	-3.39132
REV_IPI00185037;REV_IPI00555711;REV_IPI00292809	Serine/threonine-protein kinase MARK1;MAP/microtubule affinity-regulating kinase 1	MARK1;KIAA1477;MARK	>IPI:REV_IPI00185037.9|SWISS-PROT:Q9P0L2-1|TREMBL:Q9H051|ENSEMBL:ENSP00000355884|REFSEQ:NP_061120|H-INV:HIT000340594|VEGA:OTTHUMP00000035458 Tax_Id=9606 Gene_Symbol=MARK1 Isoform 1 of Serine/threonine-protein kinase MARK1;>IPI:REV_IPI00555711.2|SWISS-PROT:	2	2	0.35473	0.061286	-1.49521	-4.0283
REV_IPI00030177;REV_IPI00479716;REV_IPI00402156;REV_IPI00419892;REV_IPI00807402;REV_IPI00218576;REV_IPI00218578	Recombining binding protein suppressor of hairless;J kappa-recombination signal-binding protein;RBP-J kappa;CBF-1;Renal carcinoma antigen NY-REN-30;cDNA FLJ50914, highly similar to Recombining binding protein suppressor of hairless	RBPJ;IGKJRB;IGKJRB1;RBPJK;RBPSUH	>IPI:REV_IPI00030177.2|SWISS-PROT:Q06330-1|ENSEMBL:ENSP00000345206;ENSP00000354528|REFSEQ:NP_005340|VEGA:OTTHUMP00000123440 Tax_Id=9606 Gene_Symbol=RBPJ Isoform APCR-2 of Recombining binding protein suppressor of hairless;>IPI:REV_IPI00479716.1|TREMBL:B4DY	2	2	0.055918	0.087079	-4.16054	-3.52153
IPI00179046;IPI00647669;IPI00332386;IPI00165591	Transmembrane channel-like protein 6;Epidermodysplasia verruciformis protein 1;Protein LAK-4	TMC6;EVER1;EVIN1	Isoform 1 of Transmembrane channel-like protein 6;Isoform 3 of Transmembrane channel-like protein 6;Isoform 2 of Transmembrane channel-like protein 6;Isoform 4 of Transmembrane channel-like protein 6	2	2	1.5104	0.065582	0.594931	-3.93056
REV_IPI00884400	HCG2040263, isoform CRA_b;cDNA FLJ53537	hCG_2040263	>IPI:REV_IPI00884400.1|TREMBL:B4DSL7|H-INV:HIT000283135 Tax_Id=9606 Gene_Symbol=- cDNA FLJ53537	2	2	0.11007	0.042242	-3.18351	-4.56518
IPI00184477;IPI00016006	Gephyrin	GPHN;GPH;KIAA1385	Isoform 2 of Gephyrin;Isoform 1 of Gephyrin	2	2	0.39515	0.047958	-1.33953	-4.38208
IPI00026824	Heme oxygenase 2	HMOX2;HO2	Heme oxygenase 2	2	2	0.022768	0.04122	-5.45685	-4.60051
REV_IPI00304945;REV_IPI00640924;REV_IPI00643856;REV_IPI00166830;REV_IPI00644256;REV_IPI00163321;REV_IPI00645053;REV_IPI00023287;REV_IPI00478559	E3 ubiquitin-protein ligase NEDD4-like;Nedd4-2;NEDD4.2;NEDD4-2 minus WW2,3 variant	NEDD4L;KIAA0439;NEDL3	>IPI:REV_IPI00304945.1|SWISS-PROT:Q96PU5-8|ENSEMBL:ENSP00000256832 Tax_Id=9606 Gene_Symbol=NEDD4L Isoform 8 of E3 ubiquitin-protein ligase NEDD4-like protein;>IPI:REV_IPI00640924.1|SWISS-PROT:Q96PU5-1 Tax_Id=9606 Gene_Symbol=NEDD4L Isoform 1 of E3 ubiquiti	2	2	0.14595	0.06152	-2.77645	-4.0228
REV_IPI00029623	Proteasome subunit alpha type-6;Proteasome iota chain;Macropain iota chain;Multicatalytic endopeptidase complex iota chain;27 kDa prosomal protein;PROS-27;p27K	PSMA6;PROS27	>IPI:REV_IPI00029623.1|SWISS-PROT:P60900|TREMBL:B2R7J9;B4DQR4;B4DXJ9|ENSEMBL:ENSP00000261479|REFSEQ:NP_002782|H-INV:HIT000271674|VEGA:OTTHUMP00000027935;OTTHUMP00000178843 Tax_Id=9606 Gene_Symbol=PSMA6 Proteasome subunit alpha type-6	2	2	0.04772	0.045329	-4.38926	-4.46342
IPI00886933;IPI00914008;IPI00887006	Intestinal mucin MUC3B	MUC3B	similar to intestinal mucin MUC3B, partial;Similar to Intestinal mucin MUC3B precursor;similar to intestinal mucin MUC3B	2	2	1.2622	0.05585	0.335941	-4.1623
IPI00021890	Estradiol 17-beta-dehydrogenase 8;Testosterone 17-beta-dehydrogenase 8;17-beta-hydroxysteroid dehydrogenase 8;Protein Ke6	HSD17B8;FABGL;HKE6;RING2	Estradiol 17-beta-dehydrogenase 8	2	2	0.044707	0.056316	-4.48336	-4.15031
IPI00295851	Coatomer subunit beta;Beta-coat protein	COPB1;COPB;MSTP026	Coatomer subunit beta	2	2	4.1253	0.064647	2.0445	-3.95127
REV_IPI00172482;REV_IPI00646385;REV_IPI00853446;REV_IPI00640668	NF-kappa-B inhibitor-like protein 1;Nuclear factor of kappa light polypeptide gene enhancer in B-cells inhibitor-like 1;Inhibitor of kappa B-like protein;cDNA FLJ50875, highly similar to NF-kappa-B inhibitor-like protein 1	NFKBIL1;IKBL;DADB-70P7.2-003;DAMA-25N12.7-003;DAMC-81L12.2-003;DAQB-87N14.2-003;DASS-161H22.3-003;XXbac-BCX270M2.10-003;hCG_43682;XXbac-BPG296P20.10-003	>IPI:REV_IPI00172482.1|SWISS-PROT:Q9UBC1|TREMBL:A8K778;Q5ST97|ENSEMBL:ENSP00000372798;ENSP00000383142|REFSEQ:NP_004998|VEGA:OTTHUMP00000014609;OTTHUMP00000029452;OTTHUMP00000036055;OTTHUMP00000193296;OTTHUMP00000193755;OTTHUMP00000194126 Tax_Id=9606 Gene_S	2	2	0.0059303	0.073516	-7.39768	-3.7658
IPI00646351;IPI00647956	ARMET-like protein 1;Conserved dopamine neurotrophic factor	ARMETL1	Isoform 1 of ARMET-like protein 1;Isoform 2 of ARMET-like protein 1	2	2	15.215	0.067511	3.92742	-3.88873
REV_IPI00879019			>IPI:REV_IPI00879019.1|VEGA:OTTHUMP00000024869 Tax_Id=9606 Gene_Symbol=- 85 kDa protein	2	2	0.073743	0.060512	-3.76135	-4.04663
REV_IPI00014312;REV_IPI00382459;REV_IPI00382458	Cullin-3	CUL3;KIAA0617	>IPI:REV_IPI00014312.1|SWISS-PROT:Q13618-1|TREMBL:A8K536;Q53S54|ENSEMBL:ENSP00000264414|REFSEQ:NP_003581|H-INV:HIT000000342|VEGA:OTTHUMP00000164219 Tax_Id=9606 Gene_Symbol=CUL3 Isoform 1 of Cullin-3;>IPI:REV_IPI00382459.1|SWISS-PROT:Q13618-3|TREMBL:Q53RD1|	2	2	0.077627	0.045613	-3.6873	-4.45441
REV_IPI00029474	Pleckstrin homology domain-containing family A member 3;Phosphoinositol 4-phosphate adaptor protein 1;FAPP-1	PLEKHA3;FAPP1	>IPI:REV_IPI00029474.2|SWISS-PROT:Q9HB20|TREMBL:Q4ZG69|ENSEMBL:ENSP00000234453|REFSEQ:NP_061964|H-INV:HIT000052862 Tax_Id=9606 Gene_Symbol=PLEKHA3 Pleckstrin homology domain-containing family A member 3	2	2	0.075458	0.068076	-3.72818	-3.87671
IPI00889178			similar to hCG2040669	2	2	0.037593	0.043695	-4.73339	-4.51639
IPI00797199			20 kDa protein	2	2	0.020552	0.046968	-5.60458	-4.41218
REV_IPI00644538;REV_IPI00554552	Carbohydrate sulfotransferase 5;N-acetylglucosamine 6-O-sulfotransferase 3;GlcNAc6ST-3;Intestinal GlcNAc-6-sulfotransferase;Intestinal N-acetylglucosamine-6-O-sulfotransferase;I-GlcNAc6ST;Galactose/N-acetylglucosamine/N-acetylglucosamine 6-O-sulfotransferase 4-alpha	CHST5	>IPI:REV_IPI00644538.1|H-INV:HIT000072679|VEGA:OTTHUMP00000080303 Tax_Id=9606 Gene_Symbol=CHST5 Carbohydrate sulfotransferase 5;>IPI:REV_IPI00554552.1|SWISS-PROT:Q9GZS9|TREMBL:B2RV23|ENSEMBL:ENSP00000338783|REFSEQ:NP_078809|H-INV:HIT000074936|VEGA:OTTHUMP0	2	2	0.20885	0.040492	-2.25946	-4.62622
REV_IPI00298281	Laminin subunit gamma-1;Laminin B2 chain	LAMC1;LAMB2	>IPI:REV_IPI00298281.3|SWISS-PROT:P11047|TREMBL:Q5VYE7;Q6NVY8|ENSEMBL:ENSP00000258341|REFSEQ:NP_002284|H-INV:HIT000191137|VEGA:OTTHUMP00000033450 Tax_Id=9606 Gene_Symbol=LAMC1 Laminin subunit gamma-1	2	2	0.051965	0.068699	-4.26632	-3.86357
IPI00886778	LOC643733 protein	LOC643733	hypothetical protein	2	2	0.046728	0.036638	-4.41957	-4.77052
IPI00017258;IPI00743885;IPI00220041;IPI00848326;IPI00413606	Nuclear receptor subfamily 6 group A member 1;Germ cell nuclear factor;Retinoid receptor-related testis-specific receptor	NR6A1;GCNF	Isoform 1 of Nuclear receptor subfamily 6 group A member 1;Isoform 4 of Nuclear receptor subfamily 6 group A member 1;Isoform 2 of Nuclear receptor subfamily 6 group A member 1;Isoform 5 of Nuclear receptor subfamily 6 group A member 1;Isoform 3 of Nuclear	2	2	2.8195	0.042612	1.49544	-4.5526
REV_IPI00873800;REV_IPI00871619	Putative uncharacterized protein ZNF788	ZNF788	>IPI:REV_IPI00873800.1|TREMBL:A8MUZ7|ENSEMBL:ENSP00000380866 Tax_Id=9606 Gene_Symbol=ZNF788 Putative uncharacterized protein ZNF788 (Fragment);>IPI:REV_IPI00871619.1|TREMBL:A8MUI3|ENSEMBL:ENSP00000380864 Tax_Id=9606 Gene_Symbol=ZNF788 Putative uncharacteri	2	2	0.27694	0.055286	-1.85235	-4.17694
REV_IPI00012270	Dual specificity protein phosphatase 8;Dual specificity protein phosphatase hVH-5	DUSP8;VH5	>IPI:REV_IPI00012270.1|SWISS-PROT:Q13202|TREMBL:Q86SS8|ENSEMBL:ENSP00000329539;ENSP00000380530|REFSEQ:NP_004411|H-INV:HIT000218857|VEGA:OTTHUMP00000164487 Tax_Id=9606 Gene_Symbol=DUSP8 Dual specificity protein phosphatase 8	2	2	0.051802	0.060652	-4.27085	-4.0433
IPI00374721;IPI00395977;IPI00024007;IPI00219460;IPI00883637;IPI00884982;IPI00909085;IPI00893770;IPI00894226;IPI00903223;IPI00376001;IPI00893850;IPI00893856;IPI00910951;IPI00892519;IPI00893512;IPI00902929;IPI00893371;IPI00894011	Smoothelin;cDNA FLJ56082, highly similar to Homo sapiens smoothelin (SMTN), transcript variant 2, mRNA;cDNA FLJ56202, highly similar to Smoothelin;cDNA FLJ46786 fis, clone TRACH3028837, highly similar to Homo sapiens smoothelin (SMTN), transcript variant 2, mRNA	SMTN;SMSMO	Isoform B3 of Smoothelin;smoothelin isoform a;Isoform B of Smoothelin;Isoform L1 of Smoothelin;Isoform L2 of Smoothelin;Isoform B2 of Smoothelin;cDNA FLJ56082, highly similar to Homo sapiens smoothelin (SMTN), transcript variant 2, mRNA;cDNA FLJ56202, high	2	2	0.22976	0.060159	-2.1218	-4.05508
REV_IPI00413755;REV_IPI00478296	Transcription initiation factor TFIID subunit 4;TBP-associated factor 4;Transcription initiation factor TFIID 135 kDa subunit;TAFII-130;RNA polymerase II TBP-associated factor subunit C;TAF4 RNA polymerase II, TATA box binding protein (TBP)-associated factor, 135kDa	TAF4;TAF2C;TAF2C1;TAF4A;TAFII130;TAFII135;RP5-1107C24.1-002	>IPI:REV_IPI00413755.1|SWISS-PROT:O00268|ENSEMBL:ENSP00000252996|REFSEQ:NP_003176|VEGA:OTTHUMP00000031446 Tax_Id=9606 Gene_Symbol=TAF4 Transcription initiation factor TFIID subunit 4;>IPI:REV_IPI00478296.3|TREMBL:Q5TBP5|ENSEMBL:ENSP00000349471|H-INV:HIT000	2	2	1.6101	0.058646	0.68715	-4.09182
REV_IPI00418614;REV_IPI00872591	Zinc finger protein 497;Putative uncharacterized protein ZNF497	ZNF497	>IPI:REV_IPI00418614.2|SWISS-PROT:Q6ZNH5|TREMBL:Q0VF48|ENSEMBL:ENSP00000311183|REFSEQ:NP_940860|H-INV:HIT000090731|VEGA:OTTHUMP00000077295 Tax_Id=9606 Gene_Symbol=ZNF497 Zinc finger protein 497;>IPI:REV_IPI00872591.1|TREMBL:A8MX05|ENSEMBL:ENSP00000375579 T	2	2	16.734	0.052086	4.06471	-4.26296
IPI00027451;IPI00910721	Zinc finger protein GLI1;Glioma-associated oncogene;Oncogene GLI;cDNA FLJ57539, highly similar to Zinc finger protein GLI1	GLI1;GLI	Zinc finger protein GLI1;cDNA FLJ57539, highly similar to Zinc finger protein GLI1	2	2	0.042447	0.052095	-4.55819	-4.26271
IPI00549205;IPI00305282;IPI00107531;IPI00658205;IPI00894448;IPI00894332	DNA repair protein RAD50	RAD50	Isoform 2 of DNA repair protein RAD50;Isoform 1 of DNA repair protein RAD50;Isoform 3 of DNA repair protein RAD50	2	2	0.038734	0.040154	-4.69026	-4.63831
IPI00879253;IPI00470896	Zinc finger FYVE domain-containing protein 26;Spastizin	ZFYVE26;KIAA0321	Isoform 1 of Zinc finger FYVE domain-containing protein 26;Isoform 2 of Zinc finger FYVE domain-containing protein 26	2	2	0.12041	0.051681	-3.05397	-4.27422
REV_IPI00005635	Tubulin polyglutamylase TTLL4;Tubulin--tyrosine ligase-like protein 4	TTLL4;KIAA0173	>IPI:REV_IPI00005635.2|SWISS-PROT:Q14679|TREMBL:B4DJF5;B4DZ35|ENSEMBL:ENSP00000258398;ENSP00000375951|REFSEQ:NP_055455|H-INV:HIT000042310|VEGA:OTTHUMP00000164099 Tax_Id=9606 Gene_Symbol=TTLL4 Tubulin polyglutamylase TTLL4	2	2	0.10136	0.034784	-3.30244	-4.84543
REV_IPI00307223	Interleukin-1 beta;Catabolin	IL1B;IL1F2	>IPI:REV_IPI00307223.6|SWISS-PROT:P01584|TREMBL:B5BUQ8;O43645|ENSEMBL:ENSP00000263341|REFSEQ:NP_000567|H-INV:HIT000194388|VEGA:OTTHUMP00000162031 Tax_Id=9606 Gene_Symbol=IL1B Interleukin-1 beta	2	2	0.020395	0.055603	-5.61564	-4.16869
IPI00045508	Cysteine/serine-rich nuclear protein 1;Axin-1 up-regulated gene 1 protein;TGF-beta-induced apoptosis protein 3;Protein URAX1	CSRNP1;AXUD1;TAIP3	Axin-1 up-regulated gene 1 protein	2	2	0.020232	0.035341	-5.62722	-4.82251
IPI00413100;IPI00873017;IPI00478789;IPI00657870;IPI00171456	Pleckstrin homology-like domain family B member 1;Protein LL5-alpha;Pleckstrin homology-like domain family B member 1 variant 4	PHLDB1;KIAA0638;LL5A;DLNB07	Isoform 1 of Pleckstrin homology-like domain family B member 1;146 kDa protein;Isoform 2 of Pleckstrin homology-like domain family B member 1;Isoform 3 of Pleckstrin homology-like domain family B member 1;cDNA FLJ43795 fis, clone TESTI4000079	2	2	0.090203	0.044297	-3.47068	-4.49665
REV_IPI00423375	Putative uncharacterized protein DKFZp686D0419	DKFZp686D0419	>IPI:REV_IPI00423375.1|TREMBL:Q6N024 Tax_Id=9606 Gene_Symbol=TTC5 Putative uncharacterized protein DKFZp686D0419 (Fragment)	2	2	0.068586	0.053987	-3.86594	-4.21124
REV_IPI00884262			>IPI:REV_IPI00884262.1|H-INV:HIT000323430 Tax_Id=9606 Gene_Symbol=- Forkhead box protein G1A	2	2	0.087601	0.038033	-3.51291	-4.7166
REV_IPI00064162	Deubiquitinating protein VCIP135;Valosin-containing protein p97/p47 complex-interacting protein p135;Valosin-containing protein p97/p47 complex-interacting protein 1	VCPIP1;KIAA1850;VCIP135	>IPI:REV_IPI00064162.4|SWISS-PROT:Q96JH7|TREMBL:B4DM84|ENSEMBL:ENSP00000309031|REFSEQ:NP_079330|H-INV:HIT000001565|VEGA:OTTHUMP00000177722 Tax_Id=9606 Gene_Symbol=VCPIP1 Deubiquitinating protein VCIP135	2	2	0.0733	0.052105	-3.77004	-4.26243
IPI00018837;IPI00793050;IPI00103883	Pleckstrin homology domain-containing family G member 6;Myosin-interacting guanine nucleotide exchange factor	PLEKHG6	Isoform 1 of Pleckstrin homology domain-containing family G member 6;Isoform 2 of Pleckstrin homology domain-containing family G member 6;Isoform 3 of Pleckstrin homology domain-containing family G member 6	2	2	0.043815	0.049544	-4.51243	-4.33515
REV_IPI00871254;REV_IPI00414240;REV_IPI00376956;REV_IPI00376957;REV_IPI00876977	Spermatogenesis-associated protein 7;Spermatogenesis-associated protein HSD3;HSD-3.1	SPATA7;HSD3	>IPI:REV_IPI00871254.1|ENSEMBL:ENSP00000377176 Tax_Id=9606 Gene_Symbol=SPATA7 73 kDa protein;>IPI:REV_IPI00414240.3|SWISS-PROT:Q9P0W8-1|ENSEMBL:ENSP00000354760|REFSEQ:NP_060888|VEGA:OTTHUMP00000027909 Tax_Id=9606 Gene_Symbol=SPATA7 Isoform 1 of Spermatogen	2	2	0.24073	0.045395	-2.05451	-4.46132
IPI00788064;IPI00736974;IPI00887394			similar to GTF2I repeat domain containing 1;similar to GTF2I repeat domain containing 1;similar to GTF2I repeat domain containing 1	2	2	0.12127	0.043729	-3.04371	-4.51527
IPI00473074	Zinc finger protein 136	ZNF136	Zinc finger protein 136	2	2	0.0086023	0.052746	-6.86106	-4.24479
REV_IPI00292953;REV_IPI00759532;REV_IPI00759780;REV_IPI00910842	Ankycorbin;Ankyrin repeat and coiled-coil structure-containing protein;Retinoic acid-induced protein 14;Novel retinal pigment epithelial cell protein;cDNA FLJ53145, highly similar to Ankycorbin	RAI14;KIAA1334;NORPEG	>IPI:REV_IPI00292953.6|SWISS-PROT:Q9P0K7-2|H-INV:HIT000251702 Tax_Id=9606 Gene_Symbol=RAI14 Isoform 2 of Ankycorbin;>IPI:REV_IPI00759532.1|SWISS-PROT:Q9P0K7-1|ENSEMBL:ENSP00000265109|REFSEQ:NP_056392 Tax_Id=9606 Gene_Symbol=RAI14 Isoform 1 of Ankycorbin;>I	2	2	0.12378	0.044548	-3.01415	-4.4885
REV_IPI00410436;REV_IPI00872271	Uncharacterized protein C2orf55	C2orf55	>IPI:REV_IPI00410436.5|SWISS-PROT:Q6NV74|ENSEMBL:ENSP00000380996|REFSEQ:NP_997245|H-INV:HIT000262991 Tax_Id=9606 Gene_Symbol=C2orf55 Uncharacterized protein C2orf55	2	2	0.064084	0.071621	-3.96389	-3.80347
IPI00743905			Similar to Discs large homolog 5	2	2	0.52643	0.062532	-0.925686	-3.99926
REV_IPI00045456	Putative uncharacterized protein gs85	gs85	>IPI:REV_IPI00045456.1|TREMBL:Q96S00|REFSEQ:XP_001720440;XP_001720822;XP_001723673 Tax_Id=9606 Gene_Symbol=GS85;C10orf113 Putative uncharacterized protein gs85	2	2	0.1035	0.054158	-3.2723	-4.20668
REV_IPI00794464;REV_IPI00793675;REV_IPI00384786	Xin actin-binding repeat-containing protein 1;Cardiomyopathy-associated protein 1;cDNA FLJ16222 fis, clone CTONG3002947, highly similar to Homo sapiens cardiomyopathy associated 1 (CMYA1), mRNA	XIRP1;CMYA1;XIN	>IPI:REV_IPI00794464.1|SWISS-PROT:Q702N8-1|ENSEMBL:ENSP00000343140|REFSEQ:NP_919269|VEGA:OTTHUMP00000161971 Tax_Id=9606 Gene_Symbol=XIRP1 Isoform A of Xin actin-binding repeat-containing protein 1;>IPI:REV_IPI00793675.2|SWISS-PROT:Q702N8-2|H-INV:HIT0003064	2	2	0.26485	0.050045	-1.91675	-4.32063
IPI00246842;IPI00328322	TATA box-binding protein-associated factor RNA polymerase I subunit C;TATA box-binding protein-associated factor 1C;TBP-associated factor RNA polymerase I 110 kDa	TAF1C	Isoform 1 of TATA box-binding protein-associated factor RNA polymerase I subunit C;Isoform 2 of TATA box-binding protein-associated factor RNA polymerase I subunit C	2	2	0.20519	0.041487	-2.28497	-4.5912
REV_IPI00167953	Kelch repeat and BTB domain-containing protein 3;BTB and kelch domain-containing protein 3	KBTBD3;BKLHD3	>IPI:REV_IPI00167953.3|SWISS-PROT:Q8NAB2|TREMBL:A8K1K0;Q3B7C0;Q6N066|ENSEMBL:ENSP00000328409;ENSP00000376829;ENSP00000384921|REFSEQ:NP_689646;NP_940841|H-INV:HIT000055221 Tax_Id=9606 Gene_Symbol=KBTBD3 BTB and kelch domain containing 3	2	2	0.03008	0.038094	-5.05505	-4.71429
REV_IPI00743894;REV_IPI00175146	Zinc finger C3H1 domain-containing protein;Coiled-coil domain-containing protein 131;Proline/serine-rich coiled-coil protein 2	ZFC3H1;CCDC131;KIAA0546;PSRC2	>IPI:REV_IPI00743894.2|SWISS-PROT:O60293-1|ENSEMBL:ENSP00000368017|REFSEQ:NP_659419|VEGA:OTTHUMP00000168508 Tax_Id=9606 Gene_Symbol=ZFC3H1 Isoform 1 of Coiled-coil domain-containing protein 131;>IPI:REV_IPI00175146.5|SWISS-PROT:O60293-2|VEGA:OTTHUMP0000016	2	2	0.017144	0.04825	-5.86615	-4.37333
REV_IPI00001551	Homeobox protein Hox-D1	HOXD1;HOX4;HOX4G	>IPI:REV_IPI00001551.3|SWISS-PROT:Q9GZZ0|TREMBL:B2RAB4;Q96CA4|ENSEMBL:ENSP00000328598|REFSEQ:NP_078777|H-INV:HIT000074828|VEGA:OTTHUMP00000163336 Tax_Id=9606 Gene_Symbol=HOXD1 Homeobox protein Hox-D1	2	2	0.084761	0.032474	-3.56046	-4.94457
IPI00419992;IPI00880184;IPI00879228;IPI00879043;IPI00910118	Acyl-CoA synthetase family member 4;Protein NRPS998;cDNA FLJ51442, highly similar to Homo sapiens 2-aminoadipic 6-semialdehyde dehydrogenase (AASDH), mRNA	AASDH;ACSF4;U26;HSPC318	Isoform 1 of Acyl-CoA synthetase family member 4;Isoform 2 of Acyl-CoA synthetase family member 4;Isoform 4 of Acyl-CoA synthetase family member 4;Isoform 3 of Acyl-CoA synthetase family member 4;cDNA FLJ51442, highly similar to Homo sapiens 2-aminoadipic	2	2	0.039544	0.063878	-4.6604	-3.96854
REV_IPI00032064;REV_IPI00816415;REV_IPI00073769;REV_IPI00643947;REV_IPI00384832	A-kinase anchor protein 2;Protein kinase A-anchoring protein 2;AKAP-KL;A kinase (PRKA) anchor protein 2;Paralemmin-2	AKAP2;KIAA0920;PRKA2;RP11-470J20.3-003;PALM2	>IPI:REV_IPI00032064.1|SWISS-PROT:Q9Y2D5-1|TREMBL:B1ALX9|ENSEMBL:ENSP00000363654|REFSEQ:NP_009134|H-INV:HIT000246879|VEGA:OTTHUMP00000021887 Tax_Id=9606 Gene_Symbol=PALM2;AKAP2;PALM2-AKAP2 PALM2-AKAP2 protein isoform 1;>IPI:REV_IPI00816415.1|TREMBL:B2RTU4|	2	2	8.6403	0.030647	3.11108	-5.02811
IPI00300241	Leucine-rich repeat-containing protein 4B	LRRC4B;LRIG4	Leucine-rich repeat-containing protein 4B	2	2	2.7647	0.037381	1.46712	-4.74155
IPI00328204	Zinc/RING finger protein 4;RING finger protein 204	ZNRF4;RNF204	Zinc/RING finger protein 4	2	2	0.63702	0.030927	-0.650589	-5.01499
IPI00844090;IPI00477611	Collagen alpha-1(V) chain;Collagen type V alpha 1	COL5A1	Collagen alpha-1(V) chain;Collagen type V alpha 1	2	2	0.025679	0.056764	-5.28327	-4.13888
REV_IPI00000725;REV_IPI00375612;REV_IPI00375614	Zinc finger protein 451;Coactivator for steroid receptors	ZNF451;COASTER;KIAA0576;KIAA1702	>IPI:REV_IPI00000725.4|SWISS-PROT:Q9Y4E5-1|TREMBL:Q4KMR5;Q96JY2|ENSEMBL:ENSP00000359740|REFSEQ:NP_001026794|H-INV:HIT000056728|VEGA:OTTHUMP00000016663 Tax_Id=9606 Gene_Symbol=ZNF451 Isoform 1 of Zinc finger protein 451;>IPI:REV_IPI00375612.1|SWISS-PROT:Q9Y	2	2	0.042064	0.032004	-4.57127	-4.9656
REV_IPI00894417	Transporter 1 ATP-binding cassette sub-family B (MDR/TAP)	DASS-67H14.3-001	>IPI:REV_IPI00894417.1|TREMBL:B1AZV3|VEGA:OTTHUMP00000178626 Tax_Id=9606 Gene_Symbol=- Transporter 1 ATP-binding cassette sub-family B	2	2	0.0098906	0.059772	-6.65973	-4.06439
REV_IPI00455611	Putative uncharacterized protein STRF11	STRF11	>IPI:REV_IPI00455611.1|TREMBL:Q6EHZ1 Tax_Id=9606 Gene_Symbol=PICALM Putative uncharacterized protein STRF11	2	2	0.0061816	0.03687	-7.3378	-4.76141
REV_IPI00642817;REV_IPI00084746;REV_IPI00844237;REV_IPI00893641;REV_IPI00893120;REV_IPI00010700;REV_IPI00894143;REV_IPI00885161	Large proline-rich protein BAT2;HLA-B-associated transcript 2;cDNA FLJ56810, highly similar to Large proline-rich protein BAT2;HLA-B associated transcript 2	BAT2;G2;DAMA-236L13.4-001	>IPI:REV_IPI00642817.2|SWISS-PROT:P48634-3 Tax_Id=9606 Gene_Symbol=BAT2 Isoform 3 of Large proline-rich protein BAT2;>IPI:REV_IPI00084746.4|SWISS-PROT:P48634-2 Tax_Id=9606 Gene_Symbol=BAT2 Isoform 2 of Large proline-rich protein BAT2;>IPI:REV_IPI00844237.1	2	2	0.049001	0.040567	-4.35104	-4.62355
IPI00173347;IPI00872033;IPI00879550	E3 ubiquitin-protein ligase HECW1;HECT, C2 and WW domain-containing protein 1;NEDD4-like E3 ubiquitin-protein ligase 1;HECT type E3 ubiquitin ligase	HECW1;KIAA0322;NEDL1;tcag7.989	E3 ubiquitin-protein ligase HECW1;HECT type E3 ubiquitin ligase;61 kDa protein	2	2	0.1103	0.047148	-3.1805	-4.40666
IPI00296063;IPI00514134;IPI00795781;IPI00513973	Sodium channel protein type 11 subunit alpha;Sodium channel protein type XI subunit alpha;Voltage-gated sodium channel subunit alpha Nav1.9;Sensory neuron sodium channel 2;Peripheral nerve sodium channel 5	SCN11A;PN5;SCN12A;SNS2	Isoform 1 of Sodium channel protein type 11 subunit alpha;Isoform 3 of Sodium channel protein type 11 subunit alpha;Protein;Isoform 2 of Sodium channel protein type 11 subunit alpha	2	2	0.023998	0.033117	-5.38094	-4.91628
IPI00166701;IPI00743965;IPI00443660	Uncharacterized protein C4orf22	C4orf22	Isoform 1 of Uncharacterized protein C4orf22;Isoform 2 of Uncharacterized protein C4orf22;Isoform 3 of Uncharacterized protein C4orf22	2	2	0.051685	0.04684	-4.27411	-4.41612
REV_IPI00012528	Testis-specific Y-encoded-like protein 4	TSPYL4;KIAA0721	>IPI:REV_IPI00012528.3|SWISS-PROT:Q9UJ04|TREMBL:B4DYQ2;Q5TFE7;Q69YV8|ENSEMBL:ENSP00000357600|REFSEQ:NP_067680|H-INV:HIT000000446|VEGA:OTTHUMP00000017057 Tax_Id=9606 Gene_Symbol=TSPYL4 NAP (Nucleosome Assembly Protein) domain containing protein	2	2	0.017648	0.027009	-5.82435	-5.21042
IPI00043978;IPI00075719;IPI00409695;IPI00305192;IPI00044652	Partitioning defective 3 homolog B;PAR3-beta;Partitioning defective 3-like protein;Amyotrophic lateral sclerosis 2 chromosomal region candidate gene 19 protein	PARD3B;ALS2CR19;PAR3B;PAR3L	Isoform 1 of Partitioning defective 3 homolog B;Isoform 2 of Partitioning defective 3 homolog B;Isoform 5 of Partitioning defective 3 homolog B;Isoform 3 of Partitioning defective 3 homolog B	2	2	0.042181	0.045877	-4.56726	-4.44609
IPI00401072;IPI00030770;IPI00893118	Proteasome assembly chaperone 1;Down syndrome critical region protein 2;Chromosome 21 leucine-rich protein	PSMG1;C21LRP;DSCR2;PAC1	Isoform 2 of Proteasome assembly chaperone 1;Isoform 1 of Proteasome assembly chaperone 1;7 kDa protein	2	2	0.02941	0.04862	-5.08755	-4.36231
IPI00010471;IPI00646259;IPI00643270	Plastin-2;L-plastin;Lymphocyte cytosolic protein 1;LC64P;Lymphocyte cytosolic protein 1 (L-plastin)	LCP1;PLS2;RP11-139H14.1-001;RP11-139H14.1-005	Plastin-2;Lymphocyte cytosolic protein 1;Lymphocyte cytosolic protein 1	2	2	0.086798	0.060183	-3.52619	-4.0545
REV_IPI00419439;REV_IPI00175313;REV_IPI00872326;REV_IPI00829737;REV_IPI00746375	Zinc finger protein 658;Zinc finger protein 658B;Putative uncharacterized protein ENSP00000348325;cDNA FLJ14160 fis, clone NT2RM2001797, highly similar to Homo sapiens zinc finger protein 658 (ZNF658), mRNA	ZNF658;ZNF658B	>IPI:REV_IPI00419439.3|SWISS-PROT:Q5TYW1-1|TREMBL:A8K7Y5|ENSEMBL:ENSP00000366853|REFSEQ:NP_149350|VEGA:OTTHUMP00000015412 Tax_Id=9606 Gene_Symbol=ZNF658 Isoform 1 of Zinc finger protein 658;>IPI:REV_IPI00175313.4|SWISS-PROT:Q4V348|ENSEMBL:ENSP00000266116;E	2	2	0.20018	0.056218	-2.32063	-4.15282
IPI00300621;IPI00477078;IPI00844344;IPI00515001;IPI00643184	Synaptojanin-2;Synaptic inositol-1,4,5-trisphosphate 5-phosphatase 2;cDNA FLJ55580, highly similar to Synaptojanin-2 (EC 3.1.3.36)	SYNJ2;KIAA0348	Isoform 2B2 of Synaptojanin-2;Isoform 2B1 of Synaptojanin-2;160 kDa protein;Isoform 2A of Synaptojanin-2;cDNA FLJ55580, highly similar to Synaptojanin-2	2	2	0.18278	0.027435	-2.45182	-5.18784
IPI00828125;IPI00793691;IPI00743121;IPI00903175;IPI00910464;IPI00827746;IPI00908374;IPI00909249;IPI00910965;IPI00910359;IPI00852777;IPI00828176	Sphingomyelin phosphodiesterase 4;Neutral sphingomyelinase 3;Neutral sphingomyelinase III;cDNA FLJ59395, highly similar to Homo sapiens sphingomyelin phosphodiesterase 4, neutral membrane, transcript variant 1, mRNA;cDNA FLJ54527, highly similar to Homo sapiens sphingomyelin phosphodiesterase 4, neutral membrane, transcript variant 1, mRNA;cDNA FLJ59341, highly similar to Homo sapiens sphingomyel…	SMPD4;KIAA1418	Isoform 4 of Sphingomyelin phosphodiesterase 4;neutral sphingomyelinase 3 isoform 2;neutral sphingomyelinase 3 isoform 1;Isoform 2 of Sphingomyelin phosphodiesterase 4;cDNA FLJ59395, highly similar to Homo sapiens sphingomyelin phosphodiesterase 4, neutral	2	2	0.019266	0.031745	-5.6978	-4.97733
IPI00410013;IPI00384232	Zinc finger CCCH domain-containing protein 3	ZC3H3;KIAA0150;ZC3HDC3	Isoform 1 of Zinc finger CCCH domain-containing protein 3	2	2	0.41736	0.03902	-1.26064	-4.67964
IPI00748472;IPI00029175	Protein KIAA0196 variant;Putative uncharacterized protein KIAA0196;Strumpellin	KIAA0196	Putative uncharacterized protein KIAA0196 (Fragment);Strumpellin	2	2	0.018594	0.060839	-5.74902	-4.03886
IPI00871683;IPI00888364;IPI00888693	Putative UPF0607 protein ENSP00000382826		similar to hCG2040398;similar to hCG2040398;similar to hCG2040398	2	2	0.10716	0.055632	-3.22216	-4.16794
REV_IPI00028275;REV_IPI00472887	Cytoskeleton-associated protein 5;Colonic and hepatic tumor over-expressed protein;Ch-TOG protein	CKAP5;KIAA0097	>IPI:REV_IPI00028275.2|SWISS-PROT:Q14008-1|TREMBL:Q0VAX7;Q8IYN5|ENSEMBL:ENSP00000346566|REFSEQ:NP_001008938|H-INV:HIT000042253 Tax_Id=9606 Gene_Symbol=CKAP5 Isoform 1 of Cytoskeleton-associated protein 5;>IPI:REV_IPI00472887.3|SWISS-PROT:Q14008-2|TREMBL:Q2	2	2	0.029228	0.048085	-5.09651	-4.37827
REV_IPI00793784;REV_IPI00795400			>IPI:REV_IPI00793784.1|VEGA:OTTHUMP00000167346 Tax_Id=9606 Gene_Symbol=SPATS2 10 kDa protein;>IPI:REV_IPI00795400.1|VEGA:OTTHUMP00000167347;OTTHUMP00000167350 Tax_Id=9606 Gene_Symbol=SPATS2 12 kDa protein	2	2	0.048047	0.049081	-4.37941	-4.34869
IPI00257112	Developmental pluripotency-associated 5 protein;Embryonal stem cell-specific gene 1 protein	DPPA5;ESG1	Developmental pluripotency-associated 5 protein	2	2	0.031486	0.063217	-4.98915	-3.98354
IPI00455515;IPI00878490	Piwi-like protein 3	PIWIL3	Piwi-like protein 3;87 kDa protein	2	2	0.15736	0.030192	-2.66786	-5.04969
IPI00021326;IPI00643176;IPI00165135	SHC-transforming protein 1;Src homology 2 domain-containing-transforming protein C1	SHC1;SHC;SHCA	SHC (Src homology 2 domain containing) transforming protein 1 isoform 3;Isoform p66Shc of SHC-transforming protein 1;cDNA FLJ56101, highly similar to SHC-transforming protein 1	2	2	0.064819	0.069288	-3.94744	-3.85125
IPI00852979;IPI00896394	UPF0606 protein C11orf41	C11orf41	hypothetical protein LOC25758;Isoform 2 of UPF0606 protein C11orf41	2	2	0.027055	0.034763	-5.20796	-4.8463
REV_IPI00292671;REV_IPI00216815;REV_IPI00216816;REV_IPI00908525	DNA topoisomerase 3-beta-1;DNA topoisomerase III beta-1;DNA topoisomerase	TOP3B;TOP3B1	>IPI:REV_IPI00292671.1|SWISS-PROT:O95985-1|TREMBL:A8K4N2|ENSEMBL:ENSP00000349705;ENSP00000381773;ENSP00000385197|REFSEQ:NP_003926|H-INV:HIT000276739|VEGA:OTTHUMP00000028868;OTTHUMP00000198579;OTTHUMP00000198581 Tax_Id=9606 Gene_Symbol=TOP3B Isoform 1 of DN	2	2	0.11144	0.034224	-3.16566	-4.86885
IPI00888824;IPI00895879;IPI00847255;IPI00477456;IPI00879453	Echinoderm microtubule-associated protein-like 6;Echinoderm microtubule-associated protein-like 5-like	EML6;EML5L	similar to hCG1784313 isoform 1;Isoform 1 of Echinoderm microtubule-associated protein-like 5-like;Isoform 2 of Echinoderm microtubule-associated protein-like 5-like;46 kDa protein	2	2	0.19966	0.040643	-2.32438	-4.62085
REV_IPI00847139	Probable cation-transporting ATPase 13A3;ATPase family homolog up-regulated in senescence cells 1	ATP13A3;AFURS1	>IPI:REV_IPI00847139.1|SWISS-PROT:Q9H7F0-1|ENSEMBL:ENSP00000256031|REFSEQ:NP_078800|H-INV:HIT000007913|VEGA:OTTHUMP00000174068 Tax_Id=9606 Gene_Symbol=ATP13A3 ATPase type 13A3	2	2	0.0038619	0.044476	-8.01647	-4.49083
IPI00847582			Conserved hypothetical protein	2	2	0.038134	0.042706	-4.71278	-4.54942
IPI00878444			13 kDa protein	2	2	0.11019	0.030211	-3.18193	-5.04878
REV_IPI00465028;REV_IPI00451401;REV_IPI00383071;REV_IPI00787680;REV_IPI00844224;REV_IPI00797270;REV_IPI00796633	Triosephosphate isomerase;Triose-phosphate isomerase;Putative triosephosphate isomerase-like protein LOC286016	TPI1;TPI	>IPI:REV_IPI00465028.7|SWISS-PROT:P60174-1|TREMBL:Q53HE2;Q6FHP9|ENSEMBL:ENSP00000229270;ENSP00000379933|REFSEQ:NP_000356|H-INV:HIT000194072|VEGA:OTTHUMP00000165244;OTTHUMP00000166407 Tax_Id=9606 Gene_Symbol=TPI1 Isoform 1 of Triosephosphate isomerase;>IPI:	2	2	0.022416	0.032738	-5.47933	-4.93289
IPI00014298;IPI00789042;IPI00385054	Periodic tryptophan protein 1 homolog;Keratinocyte protein IEF SSP 9502;cDNA FLJ51512, highly similar to Periodic tryptophan protein 1 homolog;PWP1 protein	PWP1	Periodic tryptophan protein 1 homolog;cDNA FLJ51512, highly similar to Periodic tryptophan protein 1 homolog;PWP1 protein	2	2	0.032033	0.028623	-4.9643	-5.12668
REV_IPI00657821;REV_IPI00908426;REV_IPI00889602;REV_IPI00217494;REV_IPI00448672;REV_IPI00383508;REV_IPI00871896	Protein SMG7;SMG-7 homolog;EST1-like protein C;cDNA FLJ61348, highly similar to Protein SMG7;Smg-7 homolog, nonsense mediated mRNA decay factor (C. elegans);Breast cancer-associated antigen SGA-56M;Smg-7 homolog, nonsense mediated mRNA decay factor (C. elegans), isoform CRA_a	SMG7;C1orf16;EST1C;KIAA0250;RP1-127C7.1-001;SGA56M;hCG_39862	>IPI:REV_IPI00657821.1|SWISS-PROT:Q92540-4|ENSEMBL:ENSP00000356509 Tax_Id=9606 Gene_Symbol=SMG7 Isoform 4 of Protein SMG7;>IPI:REV_IPI00908426.1|TREMBL:B4DRB2 Tax_Id=9606 Gene_Symbol=- cDNA FLJ61348, highly similar to Protein SMG7;>IPI:REV_IPI00889602.1|TR	2	2	0.75737	0.051933	-0.40093	-4.2672
REV_IPI00743509	Transcription factor E2F3	E2F3;KIAA0075	>IPI:REV_IPI00743509.2|SWISS-PROT:O00716|TREMBL:Q24JQ3;Q68DT0|ENSEMBL:ENSP00000262904|REFSEQ:NP_001940|H-INV:HIT000325583|VEGA:OTTHUMP00000018012 Tax_Id=9606 Gene_Symbol=E2F3 Transcription factor E2F3	2	2	0.014854	0.047023	-6.073	-4.41049
IPI00152692	D-tyrosyl-tRNA(Tyr) deacylase 1;Histidyl-tRNA synthetase-related	DTD1;C20orf88;HARS2	D-tyrosyl-tRNA(Tyr) deacylase 1	2	2	0.026765	0.0458	-5.22351	-4.44851
REV_IPI00886820;REV_IPI00888033			>IPI:REV_IPI00886820.1|REFSEQ:XP_001723411 Tax_Id=9606 Gene_Symbol=LOC100133065 similar to hCG1734082;>IPI:REV_IPI00888033.1|REFSEQ:XP_001723633 Tax_Id=9606 Gene_Symbol=LOC100132255 similar to hCG1734082	2	2	0.059877	0.043277	-4.06185	-4.53026
REV_IPI00848085			>IPI:REV_IPI00848085.1|H-INV:HIT000055731 Tax_Id=9606 Gene_Symbol=- Conserved hypothetical protein	2	2	0.18656	0.029656	-2.42229	-5.07553
REV_IPI00064014;REV_IPI00816529;REV_IPI00884919	Membrane-spanning 4-domains subfamily A member 14;Testis development protein NYD-SP21	MS4A14;MS4A13;MS4A16	>IPI:REV_IPI00064014.5|SWISS-PROT:Q96JA4-1|ENSEMBL:ENSP00000300187|REFSEQ:NP_115986 Tax_Id=9606 Gene_Symbol=MS4A14 Isoform 1 of Membrane-spanning 4-domains subfamily A member 14;>IPI:REV_IPI00816529.2|SWISS-PROT:Q96JA4-2|ENSEMBL:ENSP00000378453|REFSEQ:NP_0	2	2	0.085445	0.032532	-3.54886	-4.942
REV_IPI00220981;REV_IPI00216430;REV_IPI00794445	M-phase inducer phosphatase 1;Dual specificity phosphatase Cdc25A	CDC25A	>IPI:REV_IPI00220981.1|SWISS-PROT:P30304-1|TREMBL:A8K3D9|ENSEMBL:ENSP00000303706|REFSEQ:NP_001780|H-INV:HIT000033191|VEGA:OTTHUMP00000164816;OTTHUMP00000171146 Tax_Id=9606 Gene_Symbol=CDC25A Isoform 1 of M-phase inducer phosphatase 1;>IPI:REV_IPI00216430.2	2	2	0.21414	0.031313	-2.22337	-4.99709
IPI00873930;IPI00885174;IPI00643363;IPI00747346	Pleckstrin homology domain-containing family G member 4B	PLEKHG4B;KIAA1909	142 kDa protein;Pleckstrin homology domain-containing family G member 4B	2	2	0.027154	0.041863	-5.20269	-4.57818
REV_IPI00182179	Dimethylaniline monooxygenase [N-oxide-forming] 1;Fetal hepatic flavin-containing monooxygenase 1;Dimethylaniline oxidase 1	FMO1	>IPI:REV_IPI00182179.7|SWISS-PROT:Q01740|TREMBL:A8K248;B2RCG5|ENSEMBL:ENSP00000346901;ENSP00000356724;ENSP00000385543|REFSEQ:NP_002012|H-INV:HIT000196095|VEGA:OTTHUMP00000033536;OTTHUMP00000033537 Tax_Id=9606 Gene_Symbol=FMO1 Dimethylaniline monooxygenase	2	2	0.078066	0.022472	-3.67916	-5.47573
IPI00291711;IPI00867678;IPI00867518	Pleckstrin homology domain-containing family G member 3	PLEKHG3;KIAA0599	Isoform 1 of Pleckstrin homology domain-containing family G member 3;Isoform 3 of Pleckstrin homology domain-containing family G member 3;Isoform 2 of Pleckstrin homology domain-containing family G member 3	2	2	0.033449	0.040192	-4.90189	-4.63695
REV_IPI00029819	Neurogenic locus notch homolog protein 3;Notch 3 extracellular truncation;Notch 3 intracellular domain	NOTCH3	>IPI:REV_IPI00029819.3|SWISS-PROT:Q9UM47|TREMBL:Q59FL3|ENSEMBL:ENSP00000263388|REFSEQ:NP_000426|H-INV:HIT000222884|VEGA:OTTHUMP00000077731 Tax_Id=9606 Gene_Symbol=NOTCH3 Neurogenic locus notch homolog protein 3	2	2	0.07942	0.028314	-3.65435	-5.14234
REV_IPI00158615;REV_IPI00852671;REV_IPI00915022;REV_IPI00853065;REV_IPI00552909;REV_IPI00892734;REV_IPI00892853	THO complex subunit 2;cDNA FLJ61096, highly similar to THO complex subunit 2;THO complex 2	THOC2;CXorf3;RP5-1189B24.5-008	>IPI:REV_IPI00158615.7|SWISS-PROT:Q8NI27-2|TREMBL:Q5JZ12|ENSEMBL:ENSP00000347959|REFSEQ:NP_001075019|VEGA:OTTHUMP00000023972 Tax_Id=9606 Gene_Symbol=THOC2 THO complex 2 isoform 1;>IPI:REV_IPI00852671.3|TREMBL:B4DKZ6|ENSEMBL:ENSP00000245838 Tax_Id=9606 Gene	2	2	0.050642	0.032307	-4.30352	-4.95201
REV_IPI00027705	DNA primase large subunit;DNA primase 58 kDa subunit	PRIM2;PRIM2A	>IPI:REV_IPI00027705.2|SWISS-PROT:P49643-1|TREMBL:A8K7A0;Q5JU42|ENSEMBL:ENSP00000374139|REFSEQ:NP_000938|H-INV:HIT000261639|VEGA:OTTHUMP00000017818 Tax_Id=9606 Gene_Symbol=PRIM2 Isoform 1 of DNA primase large subunit	2	2	0.15422	0.055572	-2.69694	-4.1695
IPI00021048;IPI00216269;IPI00645867;IPI00385318;IPI00216268;IPI00903320;IPI00479416	Myoferlin;Fer-1-like protein 3	MYOF;FER1L3;KIAA1207	Isoform 1 of Myoferlin;Isoform 3 of Myoferlin;Isoform 6 of Myoferlin;Isoform 5 of Myoferlin;Isoform 2 of Myoferlin	2	2	0.21429	0.043833	-2.22236	-4.51184
REV_IPI00297723;REV_IPI00793735	RNA-binding protein 6;RNA-binding motif protein 6;RNA-binding protein DEF-3;Lung cancer antigen NY-LU-12;Protein G16;cDNA FLJ60318, highly similar to RNA-binding protein 6	RBM6;DEF3	>IPI:REV_IPI00297723.2|SWISS-PROT:P78332|TREMBL:A8K6Q4;B3KSK6;B4E0G6|ENSEMBL:ENSP00000266022|REFSEQ:NP_005768|H-INV:HIT000068322|VEGA:OTTHUMP00000171175 Tax_Id=9606 Gene_Symbol=RBM6 RNA-binding protein 6;>IPI:REV_IPI00793735.1|TREMBL:B4DNY1;Q86SS3|VEGA:OTT	2	2	0.0079021	0.033357	-6.98355	-4.90587
IPI00384233	Transcription factor NF-E4	NFE4	Isoform 1 of Transcription factor NF-E4	2	2	0.023353	0.054629	-5.42025	-4.19419
REV_IPI00556409;REV_IPI00797253;REV_IPI00292290;REV_IPI00796556;REV_IPI00884361	Dematin variant;Dematin;Erythrocyte membrane protein band 4.9;cDNA FLJ34262 fis, clone FEBRA2001814, highly similar to DEMATIN	EPB49;DMT	>IPI:REV_IPI00556409.3|TREMBL:Q59EU3|ENSEMBL:ENSP00000370864 Tax_Id=9606 Gene_Symbol=EPB49 Dematin variant;>IPI:REV_IPI00797253.1|VEGA:OTTHUMP00000177150;OTTHUMP00000177151 Tax_Id=9606 Gene_Symbol=EPB49 46 kDa protein;>IPI:REV_IPI00292290.1|SWISS-PROT:Q084	2	2	0.020441	0.031809	-5.61239	-4.97442
REV_IPI00478946;REV_IPI00027461;REV_IPI00216189;REV_IPI00397362;REV_IPI00410078	Cyclic AMP-responsive element-binding protein 5;CRE-BPa;Putative uncharacterized protein H_GS165L15.1	CREB5;CREBPA;H_GS165L15.1	>IPI:REV_IPI00478946.1|SWISS-PROT:Q02930-2|TREMBL:B5BUH3|ENSEMBL:ENSP00000350359|REFSEQ:NP_878901|VEGA:OTTHUMP00000122602 Tax_Id=9606 Gene_Symbol=CREB5 cAMP responsive element binding protein 5 isoform alpha;>IPI:REV_IPI00027461.2|SWISS-PROT:Q02930-1 Tax_I	2	2	0.047512	0.028686	-4.39556	-5.12351
REV_IPI00478002			>IPI:REV_IPI00478002.1|TREMBL:A6NGR5|ENSEMBL:ENSP00000353405 Tax_Id=9606 Gene_Symbol=- Uncharacterized protein ENSP00000353405	2	2	0.28352	0.031179	-1.81848	-5.00328
REV_IPI00888854;REV_IPI00886949			>IPI:REV_IPI00888854.1|REFSEQ:XP_001719063;XP_001720479 Tax_Id=9606 Gene_Symbol=LOC100129520 similar to hCG2044193;>IPI:REV_IPI00886949.1|REFSEQ:XP_001720598 Tax_Id=9606 Gene_Symbol=LOC100129520 similar to hCG2044193	2	2	0.041975	0.043763	-4.57433	-4.51414
IPI00745379			Similar to Voltage-dependent L-type calcium channel subunit beta-1	2	2	0.020607	0.034401	-5.60072	-4.86141
REV_IPI00068506;REV_IPI00005045	ATP-binding cassette, sub-family F (GCN20), member 2, isoform CRA_d;Putative uncharacterized protein ABCF2;ATP-binding cassette sub-family F member 2;Iron-inhibited ABC transporter 2	ABCF2;hCG_1643314;HUSSY-18	>IPI:REV_IPI00068506.1|TREMBL:Q75MJ1|ENSEMBL:ENSP00000222388|REFSEQ:NP_005683|H-INV:HIT000024134|VEGA:OTTHUMP00000025088 Tax_Id=9606 Gene_Symbol=ABCF2 ATP-binding cassette, sub-family F, member 2 isoform b;>IPI:REV_IPI00005045.1|SWISS-PROT:Q9UG63|TREMBL:Q7	2	2	0.031489	0.026471	-4.98901	-5.23944
IPI00914561;IPI00219226;IPI00747637;IPI00908566	Histidine rich calcium binding protein;Sarcoplasmic reticulum histidine-rich calcium-binding protein;CDNA FLJ26366 fis, clone HRT05814;cDNA FLJ51315, highly similar to Sarcoplasmic reticulum histidine-richcalcium-binding protein	HRC;HCP	Histidine rich calcium binding protein;Sarcoplasmic reticulum histidine-rich calcium-binding protein;CDNA FLJ26366 fis, clone HRT05814;cDNA FLJ51315, highly similar to Sarcoplasmic reticulum histidine-richcalcium-binding protein (Fragment)	2	2	0.011557	0.037472	-6.43509	-4.73804
REV_IPI00879397;REV_IPI00332291;REV_IPI00888052	Putative uncharacterized protein ENSP00000384500		>IPI:REV_IPI00879397.2|TREMBL:B5MCK6|ENSEMBL:ENSP00000384500|REFSEQ:XP_062300 Tax_Id=9606 Gene_Symbol=LOC120824 Putative uncharacterized protein ENSP00000384500;>IPI:REV_IPI00332291.5|REFSEQ:XP_946960 Tax_Id=9606 Gene_Symbol=LOC120824 similar to hCG1802386	2	2	0.13766	0.037793	-2.86082	-4.72574
REV_IPI00873708;REV_IPI00304064;REV_IPI00873428;REV_IPI00170791;REV_IPI00377229;REV_IPI00221128;REV_IPI00607548	cDNA FLJ59473, highly similar to InaD-like protein;InaD-like protein;Pals1-associated tight junction protein;Protein associated to tight junctions	INADL;PATJ	>IPI:REV_IPI00873708.1|TREMBL:B4DE90;B4DFP2|ENSEMBL:ENSP00000360198|VEGA:OTTHUMP00000010476 Tax_Id=9606 Gene_Symbol=INADL cDNA FLJ59473, highly similar to InaD-like protein;>IPI:REV_IPI00304064.8|SWISS-PROT:Q8NI35-1|ENSEMBL:ENSP00000360200|REFSEQ:NP_795352	2	2	12.334	0.036337	3.62457	-4.78242
IPI00158248;IPI00185860;IPI00219607;IPI00375287	Dual specificity mitogen-activated protein kinase kinase 5;MAPK/ERK kinase 5;Putative uncharacterized protein MAP2K5	MAP2K5;MEK5;MKK5;PRKMK5	Isoform B of Dual specificity mitogen-activated protein kinase kinase 5;Isoform C of Dual specificity mitogen-activated protein kinase kinase 5;Isoform A of Dual specificity mitogen-activated protein kinase kinase 5;Putative uncharacterized protein MAP2K5	2	2	0.13917	0.032264	-2.84508	-4.95393
REV_IPI00103324	Uncharacterized protein C7orf45	C7orf45	>IPI:REV_IPI00103324.3|SWISS-PROT:Q8WWF3|TREMBL:A4D1L0|ENSEMBL:ENSP00000297819|REFSEQ:NP_660311|H-INV:HIT000022489|VEGA:OTTHUMP00000025472 Tax_Id=9606 Gene_Symbol=C7orf45 Uncharacterized protein C7orf45	2	2	0.020277	0.023009	-5.62401	-5.44166
REV_IPI00244391	Xanthine dehydrogenase/oxidase;Xanthine dehydrogenase;Xanthine oxidase;Xanthine oxidoreductase	XDH;XDHA	>IPI:REV_IPI00244391.3|SWISS-PROT:P47989|TREMBL:Q585T6;Q9UH91|ENSEMBL:ENSP00000368727|REFSEQ:NP_000370|H-INV:HIT000100448|VEGA:OTTHUMP00000125231 Tax_Id=9606 Gene_Symbol=XDH Xanthine dehydrogenase/oxidase	2	2	0.035476	0.029843	-4.81701	-5.06646
IPI00337772;IPI00337325;IPI00844515;IPI00910086	Hyaluronan-mediated motility receptor (RHAMM);Hyaluronan mediated motility receptor;Intracellular hyaluronic acid-binding protein;Receptor for hyaluronan-mediated motility;cDNA FLJ53375, highly similar to Hyaluronan mediated motility receptor	HMMR;IHABP;RHAMM	Hyaluronan-mediated motility receptor;Isoform A of Hyaluronan mediated motility receptor;hyaluronan-mediated motility receptor isoform b;cDNA FLJ53375, highly similar to Hyaluronan mediated motility receptor	2	2	0.032919	0.030878	-4.92494	-5.01728
IPI00012893;IPI00873546;IPI00914936;IPI00855879;IPI00219126;IPI00914863	Regulator of G-protein signaling 14	RGS14	Isoform 1 of Regulator of G-protein signaling 14;Isoform 7 of Regulator of G-protein signaling 14;61 kDa protein;Isoform 5 of Regulator of G-protein signaling 14;Isoform 6 of Regulator of G-protein signaling 14;37 kDa protein	2	2	0.016497	0.024851	-5.92165	-5.33055
REV_IPI00893234;REV_IPI00883737;REV_IPI00306305;REV_IPI00657882	Obscurin-like 1 isoform C;Obscurin-like protein 1;Putative uncharacterized protein OBSL1	OBSL1;KIAA0657	>IPI:REV_IPI00893234.1|TREMBL:A4KVA4;A4KVA5|ENSEMBL:ENSP00000385636|REFSEQ:NP_056126|VEGA:OTTHUMP00000199573 Tax_Id=9606 Gene_Symbol=OBSL1 Obscurin-like 1 isoform A;>IPI:REV_IPI00883737.1|SWISS-PROT:O75147-1|TREMBL:A6NN50|ENSEMBL:ENSP00000265318;ENSP000003	2	2	0.019316	0.035427	-5.69406	-4.81901
IPI00887953;IPI00873039	Uncharacterized protein ENSP00000382514		similar to hCG2036595;similar to hCG2036595	2	2	0.070993	0.02734	-3.81618	-5.19284
REV_IPI00402234;REV_IPI00655588;REV_IPI00655897;REV_IPI00743280	Ras-associated and pleckstrin homology domains-containing protein 1;Lamellipodin;Proline-rich EVH1 ligand 2;Protein RMO1;Amyotrophic lateral sclerosis 2 chromosomal region candidate gene 9 protein	RAPH1;ALS2CR18;ALS2CR9;KIAA1681;LPD;PREL2;RMO1	>IPI:REV_IPI00402234.3|SWISS-PROT:Q70E73-9|ENSEMBL:ENSP00000311293|REFSEQ:NP_976241|H-INV:HIT000255146|VEGA:OTTHUMP00000163780 Tax_Id=9606 Gene_Symbol=RAPH1 Isoform RMO1abc of Ras-associated and pleckstrin homology domains-containing protein 1;>IPI:REV_IPI	2	2	0.067017	0.02199	-3.89933	-5.50701
REV_IPI00448595	Cytoplasmic polyadenylation element-binding protein 3	CPEB3;KIAA0940	>IPI:REV_IPI00448595.2|SWISS-PROT:Q8NE35-1|TREMBL:B3KXC1|ENSEMBL:ENSP00000265997|REFSEQ:NP_055727|VEGA:OTTHUMP00000020095 Tax_Id=9606 Gene_Symbol=CPEB3 Isoform 1 of Cytoplasmic polyadenylation element-binding protein 3	2	2	0.056798	0.037425	-4.13802	-4.73985
REV_IPI00477802;REV_IPI00759507	Transcription elongation factor A protein-like 1;Transcription elongation factor S-II protein-like 1;Nuclear phosphoprotein p21/SIIR	TCEAL1;SIIR	>IPI:REV_IPI00477802.1|SWISS-PROT:Q15170-2|ENSEMBL:ENSP00000361707;ENSP00000361708;ENSP00000361709|REFSEQ:NP_001006640;NP_001006641;NP_004771|H-INV:HIT000029936|VEGA:OTTHUMP00000024293;OTTHUMP00000024294;OTTHUMP00000024295 Tax_Id=9606 Gene_Symbol=TCEAL1 Is	2	2	0.056798	0.037425	-4.13802	-4.73985
REV_IPI00787106;REV_IPI00853196	Zinc finger SWIM domain-containing protein 6;Zinc finger SWIM domain-containing protein 5	ZSWIM6;KIAA1577;ZSWIM5;KIAA1511	>IPI:REV_IPI00787106.2|SWISS-PROT:Q9HCJ5|ENSEMBL:ENSP00000252744|REFSEQ:NP_065979|H-INV:HIT000001292 Tax_Id=9606 Gene_Symbol=ZSWIM6 zinc finger, SWIM-type containing 6;>IPI:REV_IPI00853196.1|SWISS-PROT:Q9P217|ENSEMBL:ENSP00000352614|REFSEQ:NP_065934|H-INV:	2	2	0.086119	0.032412	-3.53752	-4.94733
IPI00002157;IPI00878666	Storkhead-box protein 2	STOX2;KIAA1392	Isoform 1 of Storkhead-box protein 2;Isoform 2 of Storkhead-box protein 2	2	2	1.5783	0.026133	0.658371	-5.25798
REV_IPI00001651	Pogo transposable element with KRAB domain	POGK;KIAA1513;LST003;SLTP003	>IPI:REV_IPI00001651.4|SWISS-PROT:Q9P215|TREMBL:B4DF62;B4DS22;Q5TIJ1|ENSEMBL:ENSP00000356849;ENSP00000356850|REFSEQ:NP_060012|H-INV:HIT000001228|VEGA:OTTHUMP00000032214;OTTHUMP00000032216 Tax_Id=9606 Gene_Symbol=POGK Pogo transposable element with KRAB dom	2	2	0.68146	0.03285	-0.553299	-4.92796
IPI00152503;IPI00549221	Protein deltex-3-like;B-lymphoma- and BAL-associated protein;Rhysin-2;Rhysin 2	DTX3L;BBAP	Protein deltex-3-like;Rhysin 2	2	2	0.029346	0.024521	-5.09069	-5.34984
REV_IPI00168388;REV_IPI00102936;REV_IPI00386885	Signal recognition particle 68 kDa protein	SRP68	>IPI:REV_IPI00168388.1|SWISS-PROT:Q9UHB9-1|TREMBL:B3KMI9;B3KWY7;B4DVI7|ENSEMBL:ENSP00000312066|REFSEQ:NP_055045|H-INV:HIT000081733|VEGA:OTTHUMP00000182487 Tax_Id=9606 Gene_Symbol=SRP68 Isoform 1 of Signal recognition particle 68 kDa protein;>IPI:REV_IPI001	2	2	0.028818	0.03259	-5.11689	-4.93943
IPI00883895			Protein of unknown function GLTT domain containing protein	2	2	0.51492	0.034063	-0.95758	-4.87565
IPI00028561;IPI00889664	Kinesin heavy chain isoform 5C;Kinesin heavy chain neuron-specific 2	KIF5C;KIAA0531;NKHC2	Isoform 1 of Kinesin heavy chain isoform 5C;Isoform 2 of Kinesin heavy chain isoform 5C	2	2	0.050384	0.022358	-4.31089	-5.48307
IPI00427586;IPI00909517	cGMP-dependent protein kinase 1, alpha isozyme;cDNA FLJ58408, highly similar to cGMP-dependent protein kinase 1, alphaisozyme (EC 2.7.11.12)	PRKG1;PRKGR1A	cGMP-dependent protein kinase 1, alpha isozyme;cDNA FLJ58408, highly similar to cGMP-dependent protein kinase 1, alphaisozyme	2	2	6.572	0.030992	2.71633	-5.01196
IPI00908336;IPI00015228;IPI00910648;IPI00183778;IPI00853301;IPI00853361;IPI00556147;IPI00908530	Cytohesin-2;PH, SEC7 and coiled-coil domain-containing protein 2;ARF nucleotide-binding site opener;ARF exchange factor;Pleckstrin homology, Sec7 and coiled/coil domains 2 isoform 2 variant	CYTH2;ARNO;PSCD2;PSCD2L	47 kDa protein;Isoform 1 of Cytohesin-2;47 kDa protein;Isoform 2 of Cytohesin-2;34 kDa protein;29 kDa protein;Pleckstrin homology, Sec7 and coiled/coil domains 2 isoform 2 variant (Fragment)	2	2	0.11508	0.045649	-3.11929	-4.45327
REV_IPI00292537;REV_IPI00788987	Nuclear factor NF-kappa-B p105 subunit;DNA-binding factor KBF1;EBP-1;Nuclear factor NF-kappa-B p50 subunit	NFKB1	>IPI:REV_IPI00292537.3|SWISS-PROT:P19838-2|TREMBL:A8K5Y5|ENSEMBL:ENSP00000226574|REFSEQ:NP_003989|H-INV:HIT000053675|VEGA:OTTHUMP00000161764 Tax_Id=9606 Gene_Symbol=NFKB1 Isoform 2 of Nuclear factor NF-kappa-B p105 subunit;>IPI:REV_IPI00788987.1|SWISS-PROT	2	2	55.117	0.027448	5.78443	-5.18716
IPI00444592	Trafficking kinesin-binding protein 1;106 kDa O-GlcNAc transferase-interacting protein	TRAK1;KIAA1042;OIP106	Isoform 1 of Trafficking kinesin-binding protein 1	2	2	0.017517	0.022048	-5.8351	-5.50321
IPI00164441;IPI00644359	Protein unc-13 homolog A;Munc13-1	UNC13A;KIAA1032	unc-13 homolog A	2	2	0.14343	0.024618	-2.80158	-5.34414
IPI00419234	Glycerol kinase 2;Glycerol kinase, testis specific 2;ATP:glycerol 3-phosphotransferase	GK2;GKP2;GKTA	Glycerol kinase 2	2	2	0.077148	0.042111	-3.69623	-4.56966
IPI00479720;IPI00400909;IPI00383530	Rho GTPase-activating protein 25;Rho-type GTPase-activating protein 25	ARHGAP25;KIAA0053	cDNA FLJ78435, highly similar to Homo sapiens Rho GTPase activating protein 25 (ARHGAP25), transcript variant 1, mRNA;Isoform 1 of Rho GTPase-activating protein 25;Isoform 2 of Rho GTPase-activating protein 25	2	2	732.35	0.031132	9.51639	-5.00546
REV_IPI00099595;REV_IPI00386673	Hydroxysteroid 17-beta dehydrogenase 6;17-beta-HSD6;Oxidative 3-alpha hydroxysteroid dehydrogenase;3-alpha->beta-hydroxysteroid epimerase;Putative uncharacterized protein HSD17B6	HSD17B6;RODH	>IPI:REV_IPI00099595.2|SWISS-PROT:O14756|TREMBL:B2R8L8|ENSEMBL:ENSP00000318631|REFSEQ:NP_003716|H-INV:HIT000074405|VEGA:OTTHUMP00000168031 Tax_Id=9606 Gene_Symbol=HSD17B6 Hydroxysteroid 17-beta dehydrogenase 6;>IPI:REV_IPI00386673.2|TREMBL:B5MDW7|ENSEMBL:E	2	2	0.030356	0.029588	-5.04187	-5.07884
REV_IPI00911045;REV_IPI00168117	cDNA FLJ52693;cDNA FLJ34785 fis, clone NT2NE2004519;HCG1744836, isoform CRA_a	hCG_1744836	>IPI:REV_IPI00911045.1|TREMBL:B4DDC5 Tax_Id=9606 Gene_Symbol=- cDNA FLJ52693;>IPI:REV_IPI00168117.1|TREMBL:Q8NAU0|ENSEMBL:ENSP00000328164 Tax_Id=9606 Gene_Symbol=MGC16291 HCG1744836, isoform CRA_a	2	2	0.016942	0.025519	-5.88325	-5.29228
IPI00170979;IPI00646954;IPI00411623;IPI00374054;IPI00902832;IPI00218245	Ena/VASP-like protein;Ena/vasodilator-stimulated phosphoprotein-like;Protein enabled homolog	EVL;RNB6;ENAH;MENA	Isoform 2 of Ena/VASP-like protein;89 kDa protein;Isoform 1 of Protein enabled homolog;Isoform 2 of Protein enabled homolog;48 kDa protein;Isoform 1 of Ena/VASP-like protein	2	2	0.26527	0.038023	-1.91447	-4.71698
IPI00018019	G patch domain-containing protein 2	GPATCH2;GPATC2	Isoform 1 of G patch domain-containing protein 2	2	2	0.0063814	0.027536	-7.29191	-5.18254
IPI00005635	Tubulin polyglutamylase TTLL4;Tubulin--tyrosine ligase-like protein 4	TTLL4;KIAA0173	Tubulin polyglutamylase TTLL4	2	2	0.24479	0.034769	-2.03038	-4.84605
REV_IPI00293334;REV_IPI00746749	Serine/threonine-protein kinase 32B;YANK2	STK32B;UNQ3003/PRO9744	>IPI:REV_IPI00293334.2|SWISS-PROT:Q9NY57-1|TREMBL:A8K9I1|ENSEMBL:ENSP00000282908|REFSEQ:NP_060871|VEGA:OTTHUMP00000115490 Tax_Id=9606 Gene_Symbol=STK32B Isoform 1 of Serine/threonine-protein kinase 32B;>IPI:REV_IPI00746749.3|SWISS-PROT:Q9NY57-2|TREMBL:B2R9	2	2	0.025329	0.03037	-5.30307	-5.04121
REV_IPI00017331	FK506-binding protein 14;Peptidyl-prolyl cis-trans isomerase;22 kDa FK506-binding protein;FKBP-22	FKBP14;FKBP22;UNQ322/PRO381	>IPI:REV_IPI00017331.1|SWISS-PROT:Q9NWM8|ENSEMBL:ENSP00000222803|REFSEQ:NP_060416|H-INV:HIT000252687|VEGA:OTTHUMP00000025060;OTTHUMP00000122625 Tax_Id=9606 Gene_Symbol=FKBP14 FK506-binding protein 14	2	2	0.078907	0.021882	-3.6637	-5.51411
IPI00394833	Zinc finger protein 642	ZNF642	Zinc finger protein 642	2	2	0.10425	0.032334	-3.26188	-4.9508
IPI00219978;IPI00829817	Tudor domain-containing protein 5	TDRD5	Isoform 1 of Tudor domain-containing protein 5;Isoform 3 of Tudor domain-containing protein 5	2	2	0.81247	0.026544	-0.299614	-5.23547
REV_IPI00656079	Mesoderm induction early response protein 1	MIER1;KIAA1610	>IPI:REV_IPI00656079.1|SWISS-PROT:Q8N108-9 Tax_Id=9606 Gene_Symbol=MIER1 Isoform 9 of Mesoderm induction early response protein 1	2	2	0.03809	0.017954	-4.71444	-5.79955
IPI00787253;IPI00645906	Uncharacterized protein CXorf39	CXorf39	Isoform 2 of Uncharacterized protein CXorf39;Isoform 1 of Uncharacterized protein CXorf39	2	2	0.0078971	0.03003	-6.98446	-5.05745
IPI00021634;IPI00887742;IPI00793613;IPI00793175;IPI00791952;IPI00787329	Kinesin light chain 2;cDNA FLJ37274 fis, clone BRAMY2012162, highly similar to Kinesin light chain 2;Putative uncharacterized protein KLC2	KLC2	Kinesin light chain 2;hypothetical protein, partial;kinesin light chain 2 isoform 2	2	2	8.2814	0.025932	3.04987	-5.26912
REV_IPI00552756	Translation initiation factor IF-3, mitochondrial	MTIF3;DC38	>IPI:REV_IPI00552756.4|SWISS-PROT:Q9H2K0|ENSEMBL:ENSP00000370508;ENSP00000370512;ENSP00000384659|REFSEQ:NP_690876|H-INV:HIT000079216|VEGA:OTTHUMP00000018168;OTTHUMP00000018169 Tax_Id=9606 Gene_Symbol=MTIF3 Translation initiation factor IF-3, mitochondrial	2	2	0.022873	0.027947	-5.45021	-5.16116
REV_IPI00384790			>IPI:REV_IPI00384790.1|REFSEQ:XP_001720342;XP_001721049;XP_001722736|H-INV:HIT000020780 Tax_Id=9606 Gene_Symbol=LOC100128219 hypothetical protein	2	2	0.039938	0.022506	-4.64609	-5.47355
IPI00019427;IPI00215762	Exocyst complex component 1;Exocyst complex component Sec3	EXOC1;SEC3;SEC3L1;BM-012	Isoform 1 of Exocyst complex component 1;Isoform 2 of Exocyst complex component 1	2	2	0.086587	0.042224	-3.52971	-4.56579
REV_IPI00890743;REV_IPI00012970;REV_IPI00890827;REV_IPI00514237	Serine/threonine-protein phosphatase 6 catalytic subunit;Serine/threonine protein phosphatase	PPP6C;PPP6;RP11-366O20.1-002	>IPI:REV_IPI00890743.1|REFSEQ:NP_001116827 Tax_Id=9606 Gene_Symbol=PPP6C protein phosphatase 6, catalytic subunit isoform a;>IPI:REV_IPI00012970.1|SWISS-PROT:O00743|TREMBL:B2R5V6|ENSEMBL:ENSP00000362648|REFSEQ:NP_002712|H-INV:HIT000032970|VEGA:OTTHUMP00000	2	2	0.0037546	0.042275	-8.05713	-4.56405
REV_IPI00218712;REV_IPI00001515;REV_IPI00218713;REV_IPI00218625	Protocadherin alpha-1;Protocadherin alpha-10	PCDHA1;PCDHA10;CNRS8	>IPI:REV_IPI00218712.1|SWISS-PROT:Q9Y5I3-2|REFSEQ:NP_113599 Tax_Id=9606 Gene_Symbol=PCDHA1 Isoform 2 of Protocadherin alpha-1;>IPI:REV_IPI00001515.1|SWISS-PROT:Q9Y5I3-1|REFSEQ:NP_061723|H-INV:HIT000071731 Tax_Id=9606 Gene_Symbol=PCDHA1 Isoform 1 of Protoca	2	2	0.0046276	0.044693	-7.75552	-4.48381
REV_IPI00337385;REV_IPI00337387;REV_IPI00872483;REV_IPI00337386;REV_IPI00397509;REV_IPI00909774	Pre-mRNA-processing factor 40 homolog A;Formin-binding protein 3;Formin-binding protein 11;Huntingtin-interacting protein A;Huntingtin yeast partner A;Fas ligand-associated factor 1;NY-REN-6 antigen	PRPF40A;FBP11;FLAF1;FNBP3;HYPA;HSPC225	>IPI:REV_IPI00337385.3|SWISS-PROT:O75400-1|ENSEMBL:ENSP00000353046 Tax_Id=9606 Gene_Symbol=PRPF40A Isoform 1 of Pre-mRNA-processing factor 40 homolog A;>IPI:REV_IPI00337387.3|SWISS-PROT:O75400-3 Tax_Id=9606 Gene_Symbol=PRPF40A Isoform 3 of Pre-mRNA-process	2	2	0.021784	0.02607	-5.52059	-5.26147
REV_IPI00021695;REV_IPI00216528;REV_IPI00216527;REV_IPI00216530;REV_IPI00216526;REV_IPI00216529	Plasma membrane calcium-transporting ATPase 1;Plasma membrane calcium pump isoform 1;Plasma membrane calcium ATPase isoform 1	ATP2B1;PMCA1	>IPI:REV_IPI00021695.1|SWISS-PROT:P20020-1 Tax_Id=9606 Gene_Symbol=ATP2B1 Isoform D of Plasma membrane calcium-transporting ATPase 1;>IPI:REV_IPI00216528.1|SWISS-PROT:P20020-4 Tax_Id=9606 Gene_Symbol=ATP2B1 Isoform C of Plasma membrane calcium-transporting	2	2	0.060198	0.01996	-4.05414	-5.64674
IPI00030116;IPI00643166	Phosphoacetylglucosamine mutase;Acetylglucosamine phosphomutase;N-acetylglucosamine-phosphate mutase;Phosphoglucomutase 3	PGM3;AGM1	cDNA FLJ55543, highly similar to Phosphoacetylglucosamine mutase;Isoform 2 of Phosphoacetylglucosamine mutase	2	2	0.10643	0.028233	-3.23202	-5.14647
IPI00178146	Transcription elongation factor A protein 3;Transcription elongation factor S-II protein 3;Transcription elongation factor TFIIS.h	TCEA3;TFIISH	Transcription elongation factor A protein 3	2	2	0.027771	0.027909	-5.17028	-5.16313
REV_IPI00010742	Homeobox protein Hox-A6;Hox-1B	HOXA6;HOX1B	>IPI:REV_IPI00010742.1|SWISS-PROT:P31267|TREMBL:A4D192|ENSEMBL:ENSP00000222728|REFSEQ:NP_076919|H-INV:HIT000338003|VEGA:OTTHUMP00000024834 Tax_Id=9606 Gene_Symbol=HOXA6 Homeobox protein Hox-A6	2	2	0.0063888	0.017959	-7.29024	-5.79915
REV_IPI00002188;REV_IPI00792366	Brefeldin A-inhibited guanine nucleotide-exchange protein 1;p200 ARF-GEP1;p200 ARF guanine nucleotide exchange factor	ARFGEF1;ARFGEP1;BIG1	>IPI:REV_IPI00002188.2|SWISS-PROT:Q9Y6D6|TREMBL:B3KMS9;Q59FY5|ENSEMBL:ENSP00000262215|REFSEQ:NP_006412|H-INV:HIT000069689|VEGA:OTTHUMP00000177731 Tax_Id=9606 Gene_Symbol=ARFGEF1 Brefeldin A-inhibited guanine nucleotide-exchange protein 1	2	2	0.0057912	0.034933	-7.43192	-4.83927
IPI00029324;IPI00908484;IPI00219026;IPI00647754	Midline-1;Tripartite motif-containing protein 18;Putative transcription factor XPRF;Midin;RING finger protein 59;Midline 1 RING finger protein;cDNA FLJ57031, highly similar to Midline-1 (EC 6.3.2.-)	MID1;FXY;RNF59;TRIM18;XPRF	Isoform 1 of Midline-1;cDNA FLJ57031, highly similar to Midline-1;Isoform 2 of Midline-1;55 kDa protein	2	2	106.77	0.026918	6.73836	-5.21528
IPI00018853;IPI00384369;IPI00216134	Tropomyosin isoform;Tropomyosin alpha-1 chain;Tropomyosin-1;Alpha-tropomyosin	TPM1;C15orf13;TMSA	Tropomyosin isoform;Tropomyosin 1 alpha variant 6;tropomyosin 1 alpha chain isoform 7	2	2	0.0076781	0.018733	-7.02503	-5.73827
REV_IPI00550682;REV_IPI00037448;REV_IPI00514020	GRHPR protein;Glyoxylate reductase/hydroxypyruvate reductase	GRHPR;GLXR;MSTP035;RP11-397D12.2-004	>IPI:REV_IPI00550682.1|TREMBL:Q5M7Z5 Tax_Id=9606 Gene_Symbol=GRHPR GRHPR protein (Fragment);>IPI:REV_IPI00037448.3|SWISS-PROT:Q9UBQ7|TREMBL:Q5T945|ENSEMBL:ENSP00000313432|REFSEQ:NP_036335|H-INV:HIT000295600|VEGA:OTTHUMP00000021379 Tax_Id=9606 Gene_Symbol=G	2	2	0.025917	0.018835	-5.26996	-5.73044
IPI00872893;IPI00292791	Contactin-3;Brain-derived immunoglobulin superfamily protein 1;Plasmacytoma-associated neuronal glycoprotein	CNTN3;KIAA1496;PANG	116 kDa protein;Contactin-3	2	2	0.024553	0.015736	-5.34796	-5.98979
REV_IPI00829826;REV_IPI00790747	Mediator of RNA polymerase II transcription subunit 1;Mediator complex subunit 1;Peroxisome proliferator-activated receptor-binding protein;Thyroid hormone receptor-associated protein complex 220 kDa component;Thyroid receptor-interacting protein 2;p53 regulatory protein RB18A;Vitamin D receptor-interacting protein complex component DRIP205;Activator-recruited cofactor 205 kDa component	MED1;ARC205;CRSP1;CRSP200;DRIP205;DRIP230;PBP;PPARBP;PPARGBP;RB18A;TRAP220;TRIP2	>IPI:REV_IPI00829826.1|SWISS-PROT:Q15648-1|TREMBL:B2RAG9;B4DSK7|ENSEMBL:ENSP00000300651|REFSEQ:NP_004765|H-INV:HIT000390684|VEGA:OTTHUMP00000164284;OTTHUMP00000181280 Tax_Id=9606 Gene_Symbol=MED1 Isoform 1 of Mediator of RNA polymerase II transcription sub	2	2	0.16108	0.017877	-2.63415	-5.80575
IPI00797648			4 kDa protein	2	2	0.03744	0.028955	-4.73928	-5.11004
IPI00335792	cDNA FLJ77518, highly similar to Homo sapiens eyes absent homolog 2 (Drosophila) (EYA2), transcript variant 4, mRNA	EYA2	eyes absent 2 isoform b	2	2	0.058598	0.026017	-4.093	-5.2644
IPI00443504			Conserved hypothetical protein	2	2	0.038416	0.018443	-4.70215	-5.76078
REV_IPI00414651;REV_IPI00335584	Solute carrier family 22 member 16;Carnitine transporter 2;Organic cation/carnitine transporter 6;Organic cation transporter OKB1;Fly-like putative transporter 2	SLC22A16;OCT6	>IPI:REV_IPI00414651.3|SWISS-PROT:Q86VW1-1|TREMBL:Q96ER0|ENSEMBL:ENSP00000357915|REFSEQ:NP_149116|VEGA:OTTHUMP00000017785 Tax_Id=9606 Gene_Symbol=SLC22A16 Isoform 1 of Solute carrier family 22 member 16;>IPI:REV_IPI00335584.6|SWISS-PROT:Q86VW1-2|ENSEMBL:EN	2	2	0.10042	0.020675	-3.31588	-5.59597
IPI00791661			FLJ32214 protein	2	2	0.0568	0.016239	-4.13797	-5.94439
REV_IPI00008332;REV_IPI00556618;REV_IPI00441201	Myelin transcription factor 1;Proteolipid protein-binding protein;PLPB1	MYT1;KIAA0835;KIAA1050;MTF1;MYTI;PLPB1	>IPI:REV_IPI00008332.1|SWISS-PROT:Q01538|TREMBL:Q7Z5W2|ENSEMBL:ENSP00000327465|REFSEQ:NP_004526|H-INV:HIT000000552|VEGA:OTTHUMP00000031644 Tax_Id=9606 Gene_Symbol=MYT1 Myelin transcription factor 1;>IPI:REV_IPI00556618.4|H-INV:HIT000000767 Tax_Id=9606 Gene	2	2	0.062802	0.01934	-3.99305	-5.69227
IPI00788079			similar to transcription elongation factor B (SIII), polypeptide 1	2	2	0.027142	0.015761	-5.20333	-5.9875
REV_IPI00023165;REV_IPI00184355	ATP-binding cassette sub-family D member 4;Peroxisomal membrane protein 69;Peroxisomal membrane protein 1-like;P70R	ABCD4;PXMP1L	>IPI:REV_IPI00023165.3|SWISS-PROT:O14678|TREMBL:A8K5L7|ENSEMBL:ENSP00000349396|REFSEQ:NP_005041|H-INV:HIT000062056|VEGA:OTTHUMP00000028138;OTTHUMP00000195523 Tax_Id=9606 Gene_Symbol=ABCD4 ATP-binding cassette sub-family D member 4;>IPI:REV_IPI00184355.1|EN	2	2	0.09572	0.035446	-3.38504	-4.81823
IPI00412243	TLD domain-containing protein KIAA1609	KIAA1609	TLD domain-containing protein KIAA1609	2	2	0.021834	0.024811	-5.51728	-5.33288
REV_IPI00889030;REV_IPI00886927			>IPI:REV_IPI00889030.1|REFSEQ:XP_001718217 Tax_Id=9606 Gene_Symbol=LOC100128283 similar to hCG1775427;>IPI:REV_IPI00886927.1|REFSEQ:XP_001714234 Tax_Id=9606 Gene_Symbol=LOC100133488 similar to hCG1775427	2	2	0.019764	0.025398	-5.66098	-5.29914
IPI00435925	PP14214		PP14214	2	2	0.085829	0.016439	-3.54239	-5.92673
IPI00292934	Inactive ubiquitin carboxyl-terminal hydrolase 53;Inactive ubiquitin-specific peptidase 53	USP53;KIAA1350	Inactive ubiquitin carboxyl-terminal hydrolase 53	2	2	0.0030426	0.016764	-8.36048	-5.89849
IPI00290526	Coiled-coil domain-containing protein 8	CCDC8	Coiled-coil domain-containing protein 8	2	2	0.043719	0.022706	-4.5156	-5.46078
REV_IPI00065410;REV_IPI00830131;REV_IPI00815984	Protein phosphatase 4, regulatory subunit 1-like;cDNA FLJ33021 fis, clone THYMU1000491, moderately similar to Homo sapiens protein serine/threonine phosphatase 4 regulatory subunit 1 (PP4R1) mRNA	PPP4R1L;RP11-196N14.1-005;RP11-196N14.1-002	>IPI:REV_IPI00065410.6|TREMBL:Q495Y2;Q495Y3;Q4VXE9|ENSEMBL:ENSP00000244070;ENSP00000335579|H-INV:HIT000336392|VEGA:OTTHUMP00000031390 Tax_Id=9606 Gene_Symbol=PPP4R1L cDNA FLJ50842, moderately similar to Serine/threonine-protein phosphatase 4regulatory subu	2	2	0.054492	0.020273	-4.19781	-5.6243
IPI00412697;IPI00746127	Zinc finger protein 789	ZNF789	Isoform 1 of Zinc finger protein 789;Isoform 2 of Zinc finger protein 789	2	2	0.038319	0.022648	-4.7058	-5.46447
IPI00396511;IPI00217811	Hexosaminidase domain-containing protein	HEXDC	Isoform 2 of Hexosaminidase domain-containing protein;Isoform 1 of Hexosaminidase domain-containing protein	2	2	0.82095	0.017341	-0.284634	-5.84967
IPI00384419;IPI00413613	Putative ATP-dependent RNA helicase TDRD9;Tudor domain-containing protein 9	TDRD9	tudor domain containing 9;Isoform 2 of Putative ATP-dependent RNA helicase TDRD9	2	2	0.047798	0.023667	-4.38691	-5.40098
[truncated: 2,339 more rows]
